# Supplementary material for: Comparative genomics and the nature of placozoan species
Source: PLoS Biol. 2018 Jul 31;16(7):e2005359. doi: 10.1371/journal.pbio.2005359 (PMC6067683; doi:10.1371/journal.pbio.2005359)
Supplement: S1 Table — H. hongkongensis genome assembly and annotation statistics in comparison to Trichoplax adhaerens. n/a, not available. (XLSX) [file pbio.2005359.s022.xlsx]

## Sheet: S1 Table
		Hoilungia hongkongensis	Trichoplax adhaerens
Contigs	assembly size	87.19Mb	94.75Mb
	numbers	669	3217
	N50	407.8Kb	204.2Kb
	mean length	130.3kb	29.5kb
	longest	2.06Mb	803.8Kb
Scaffolds	assembly size	n/a	105.6Mb
	numbers	n/a	1414
	N50	n/a	5.98Mb
	mean length	n/a	74.65kb
	longest	n/a	13.26Mb
	gaps	n/a	10.86Mb
mt genome size		36.5Kb	43.1Kb
GC content		0.313	0.327
ab initio gene models	genes	12010	12521
	transcripts	12575	26796
	unexpressed genes	422 (3.5%)	n/a
Trinity transcripts	total transcripts	124155	n/a
	N50	2550	n/a
	protein coding	58838	n/a
StringTie transcripts	total transcripts	25266	n/a
	protein coding	19795	n/a
