# Supplementary material for: Comparative genomics and the nature of placozoan species
Source: PLoS Biol. 2018 Jul 31;16(7):e2005359. doi: 10.1371/journal.pbio.2005359 (PMC6067683; doi:10.1371/journal.pbio.2005359)
Supplement: S2 Table — Shown are summaries from the genomic and transcriptomic (M153E-2 strain) datasets. SNP, single nucleotide polymorphism. (XLSX) [file pbio.2005359.s023.xlsx]

## Sheet: S2 Table
source	H. hongkongensis strain	total SNP count	exonic SNP count	total exonic SNPs per 1kb CDS	unique SNPs per 1kb CDS
RNA	M153E-2	302430	138302	6.4	1
DNA	M2RS3-2	1397488	202901	9.5	4
