# Supplementary material for: Comparative genomics and the nature of placozoan species
Source: PLoS Biol. 2018 Jul 31;16(7):e2005359. doi: 10.1371/journal.pbio.2005359 (PMC6067683; doi:10.1371/journal.pbio.2005359)
Supplement: S3 Table — (XLSX) [file pbio.2005359.s024.xlsx]

## Sheet: S3 Table
data type	count	mapped	mapping %
Short genomic reads	2x 103,388,888	172868338	83.6
Long artificial genomic reads	79974	74626	93.3
RNAseq reads	2x 57,237,523	92154755	80.5
Trinity mRNAs	124155	110509	89
Trinity transdecoder mRNAs	64753	59137	91.3
Trinity transdecoder CDS	64753	58838	90.9
