# Supplementary material for: Comparative genomics and the nature of placozoan species
Source: PLoS Biol. 2018 Jul 31;16(7):e2005359. doi: 10.1371/journal.pbio.2005359 (PMC6067683; doi:10.1371/journal.pbio.2005359)
Supplement: S4 Table — (XLSX) [file pbio.2005359.s025.xlsx]

## Sheet: S4 Table
dataset	complete (total)	complete (single)	complete (duplicate)	fragmented	missing
BRAKER1 (protein)	92.4	86.7	5.7	1	6.5
STRINGTIE (mRNA)	90.8	65.7	25.1	0.6	8.6
STRINGTIE (protein*)	89.6	70.1	19.4	1	9.4
TRINITY (mRNA)	95.3	31.5	63.8	1.4	3.3
TRINITY (protein*)	93	41.5	51.5	2.5	4.5
* Transdecoder predictions
