# Supplementary material for: Comparative genomics and the nature of placozoan species
Source: PLoS Biol. 2018 Jul 31;16(7):e2005359. doi: 10.1371/journal.pbio.2005359 (PMC6067683; doi:10.1371/journal.pbio.2005359)
Supplement: S7 Table — Used data for genetic distance calculations and phylogenetic inferences. A Trinity transcriptome assembly has been generated for each species with a given SRA accession number. Otherwise, transcriptomes and/or protein sequences from genome annotations were used from the reference. SRA, Sequence Read Archive. (XLSX) [file pbio.2005359.s028.xlsx]

## Sheet: S7 Table
phylum	class	order	familie	genus	species	Genbank accession	reference
PORIFERA	Calcarea	Baerida	Baeriidae	Leuconia	Leuconia nivea	SRP072932	[6]
	Calcarea	Leucosolenida	Grantiidae	Grantia	Grantia compressa	SRP072932	[6]
	Calcarea	Leucosolenida	Leucosoleniidae	Leucosolenia	Leucosolenia complicata		Adamska lab; through www.compagen.org
	Calcarea	Leucosolenida	Sycettidae	Sycon	Sycon ciliatum		Adamska lab; through www.compagen.org
	Calcarea	Leucosolenida	Sycettidae	Sycon	Sycon coactum		[7,8]
	Demospongiae	Axinellida	Axinellidae	Stylissa	Stylissa carteri	SRP051559	[9]
	Demospongiae	Bubarida	Dictyonellidae	Scopalina	Scopalina sp	SRP061923	[10]
	Demospongiae	Chondrillida	Chondrillidae	Chondrilla	Chondrilla nucula		[7,8]
	Demospongiae	Clionaida	Clionaidae	Cliona	Cliona varians	SRP028615	[11]
	Demospongiae	Dendroceratida	Darwinellidae	Pleraplysilla	Pleraplysilla spinifera	SRP072932	[6]
	Demospongiae	Dendroceratida	Halisarcidae	Halisarca	Halisarca caerulea	SRP098972	[12]
	Demospongiae	Dendroceratida	Halisarcidae	Halisarca	Halisarca dujardini		[13]
	Demospongiae	Dictyoceratida	Irciniidae	Sarcotragus	Sarcotragus fasciculatus		[7,8]
	Demospongiae	Dictyoceratida	Thorectidae	Lendenfeldia	Lendenfeldia chondrodes		Vargas et al., unpubl.
	Demospongiae	Dictyoceratida	Verticillitidae	Vaceletia	Vaceletia sp	SRP091535	[14]
	Demospongiae	Haplosclerida	Chalinidae	Haliclona	Haliclona amboinensis	SRP049134	[15]
	Demospongiae	Haplosclerida	Chalinidae	Haliclona	Haliclona tubifera	SRP053340	[15]
	Demospongiae	Haplosclerida	Niphatidae	Amphimedon	Amphimedon queenslandica		[16]
	Demospongiae	Haplosclerida	Petrosiidae	Petrosia	Petrosia ficiformis	SRP012619	[7,8]
	Demospongiae	Haplosclerida	Petrosiidae	Xestospongia	Xestospongia testudinaria	SRP051561	[9]
	Demospongiae	Poecilosclerida	Esperiopsidae	Crambe	Crambe crambe	ERP008520	[17]
	Demospongiae	Poecilosclerida	Hymedesmiidae	Kirkpatrickia	Kirkpatrickia variolosa	SRP056162	[18]
	Demospongiae	Poecilosclerida	Latrunculiidae	Latrunculia	Latrunculia apicalis	SRP056162	[18]
	Demospongiae	Poecilosclerida	Mycalidae	Mycale	Mycale phyllophila	SRP051131	[19]
	Demospongiae	Poecilosclerida	Tedaniidae	Tedania	Tedania anhelans	SRP061923	[10]
	Demospongiae	Spongillida	Spongillidae	Ephydatia	Ephydatia fluviatilis		[20]
	Demospongiae	Spongillida	Spongillidae	Ephydatia	Ephydatia muelleri		Nichols lab; through www.compagen.org
	Demospongiae	Spongillida	Spongillidae	Spongilla	Spongilla lacustris		[7,8]
	Demospongiae	Suberitida	Suberitidae	Pseudospongosorites	Pseudospongosorites suberitoides	SRP037540	[7,8]
	Demospongiae	Tethyida	Tethyidae	Tethya	Tethya wilhelma		[21]
	Hexactinellida	Hexactinosida	Aphrocallistidae	Aphrocallistes	Aphrocallistes vastus		[7,8]
	Hexactinellida	Lyssacinosida	Rossellidae	Rossella	Rossella fibulata	SRP056162	[18]
	Hexactinellida	Lyssacinosida	Rossellidae	Sympagella	Sympagella nux	SRP056162	[18]
	Homoscleromorpha	Homosclerophorida	Plakinidae	Corticium	Corticium candelabrum	SRP012620	[7,8]
	Homoscleromorpha	Homosclerophorida	Plakinidae	Oscarella	Oscarella carmela		[22]
	Homoscleromorpha	Homosclerophorida	Plakinidae	Oscarella	Oscarella pearsei		[22]
	Homoscleromorpha	Homosclerophorida	Plakinidae	Plakina	Plakina jani	SRP072932	[6]
CNIDARIA	Anthozoa	Actiniaria	Actiniidae	Actinia	Actinia tenebrosa	GEVE00000000.1	[23]
	Anthozoa	Actiniaria	Actiniidae	Anemonia	Anemonia sulcata		[24]
	Anthozoa	Actiniaria	Actiniidae	Anthopleura	Anthopleura buddemeieri		[23]
	Anthozoa	Actiniaria	Actiniidae	Anthopleura	Anthopleura dowii	SRP078992	[25]
	Anthozoa	Actiniaria	Actiniidae	Anthopleura	Anthopleura elegantissima	GBXJ00000000.1, GBYC00000000.1	[26–28]
	Anthozoa	Actiniaria	Actiniidae	Aulactinia	Aulactinia veratra		[23]
	Anthozoa	Actiniaria	Actiniidae	Bolocera	Bolocera tuediae		[6,28]
	Anthozoa	Actiniaria	Actiniidae	Condylactis	Condylactis gigantea	ERP024287
	Anthozoa	Actiniaria	Actiniidae	Entacmaea	Entacmaea quadricolor	ERP024287
	Anthozoa	Actiniaria	Actinodendronidae	Megalactis	Megalactis griffithsi		[24]
	Anthozoa	Actiniaria	Aiptasiidae	Exaiptasia	Exaiptasia pallida		[29–32]
	Anthozoa	Actiniaria	Edwardsiidae	Edwardsiella	Edwardsiella carnea	SRP115400	[33]
	Anthozoa	Actiniaria	Edwardsiidae	Edwardsiella	Edwardsiella lineata		[28]
	Anthozoa	Actiniaria	Edwardsiidae	Nematostella	Nematostella vectensis		[34,35]
	Anthozoa	Actiniaria	Hormathiidae	Hormathia	Hormathia digitata		[28]
	Anthozoa	Actiniaria	Stichodactylidae	Heteractis	Heteractis crispa		[24]
	Anthozoa	Actiniaria	Stichodactylidae	Stichodactyla	Stichodactyla haddoni	SRP102764	[36]
	Anthozoa	Alcyonacea	Acanthogorgiidae	Acanthogorgia	Acanthogorgia aspera	GETB00000000.1
	Anthozoa	Alcyonacea	Alcyoniidae	Alcyonium	Alcyonium palmatum		[6]
	Anthozoa	Alcyonacea	Coralliidae	Corallium	Corallium rubrum		[28,37]
	Anthozoa	Alcyonacea	Gorgoniidae	Eunicella	Eunicella cavolinii	SRP042651	[28,38]
	Anthozoa	Alcyonacea	Gorgoniidae	Eunicella	Eunicella verrucosa	SRP042651	[38]
	Anthozoa	Alcyonacea	Gorgoniidae	Gorgonia	Gorgonia ventalina		[28,39]
	Anthozoa	Alcyonacea	Gorgoniidae	Leptogorgia	Leptogorgia sarmentosa		[28]
	Anthozoa	Alcyonacea	Plexauridae	Eunicea	Eunicea calyculata	SRP117695	[40]
	Anthozoa	Antipatharia	Antipathidae	Antipathes	Antipathes caribbeana		[6]
	Anthozoa	Antipatharia	Myriopathidae	Plumapathes	Plumapathes pennacea		[6]
	Anthozoa	Corallimorpharia	Corallimorphidae	Corynactis	Corynactis australis	GELM00000000.1	[28,41]
	Anthozoa	Corallimorpharia	Discosomatidae	Amplexidiscus	Amplexidiscus fenestrafer		[42]
	Anthozoa	Corallimorpharia	Discosomatidae	Discosoma	Discosoma sp		[42]
	Anthozoa	Corallimorpharia	Discosomatidae	Rhodactis	Rhodactis indosinensis	GELO00000000.1	[28,41]
	Anthozoa	Corallimorpharia	Ricordeidae	Ricordea	Ricordea yuma	GELN00000000.1	[28,41]
	Anthozoa	Scleractinia	Acroporidae	Acropora	Acropora aculeus	SRP068263	[43]
	Anthozoa	Scleractinia	Acroporidae	Acropora	Acropora austera	SRP103173
	Anthozoa	Scleractinia	Acroporidae	Acropora	Acropora cervicornis	GASU00000000.1	[44]
	Anthozoa	Scleractinia	Acroporidae	Acropora	Acropora digitifera		[45]
	Anthozoa	Scleractinia	Acroporidae	Acropora	Acropora gemmifera	GFQE00000000.1, SRP062488	[46]
	Anthozoa	Scleractinia	Acroporidae	Acropora	Acropora hyacinthus	GDIF00000000.1, SRP103173	[47]
	Anthozoa	Scleractinia	Acroporidae	Acropora	Acropora millepora		[48,49]
	Anthozoa	Scleractinia	Acroporidae	Acropora	Acropora tenuis	DRP003551	[50]
	Anthozoa	Scleractinia	Acroporidae	Astreopora	Astreopora sp		[26]
	Anthozoa	Scleractinia	Acroporidae	Montipora	Montipora aequituberculata		Kenkel lab at http://dornsife.usc.edu/labs/carlslab/data/
	Anthozoa	Scleractinia	Acroporidae	Montipora	Montipora capitata	GFRO00000000.1, SRP100734	[51]
	Anthozoa	Scleractinia	Acroporidae	Montipora	Montipora digitata		[52]
	Anthozoa	Scleractinia	Agariciidae	Pavona	Pavona decussata	SRP103173
	Anthozoa	Scleractinia	Euphylliidae	Galaxea	Galaxea acrhelia		[53]
	Anthozoa	Scleractinia	Euphylliidae	Galaxea	Galaxea astreata		[53]
	Anthozoa	Scleractinia	Euphylliidae	Galaxea	Galaxea fascicularis	SRP083089, SRP107304, ERP105080, SRP103173	[54,55]
	Anthozoa	Scleractinia	Fungiidae	Ctenactis	Ctenactis echinata	GDZV00000000.1	[31,56]
	Anthozoa	Scleractinia	Fungiidae	Fungia	Fungia fungites	ERP105055	[55]
	Anthozoa	Scleractinia	Fungiidae	Lobactis	Lobactis scutaria		[26,28]
	Anthozoa	Scleractinia	Merulinidae	Orbicella	Orbicella faveolata	MZGG00000000.1	[57]
	Anthozoa	Scleractinia	Montastraeidae	Montastraea	Montastraea cavernosa		[26,28]
	Anthozoa	Scleractinia	Mussidae	Favia	Favia lizardensis		[56]
	Anthozoa	Scleractinia	Mussidae	Pseudodiploria	Pseudodiploria strigosa	HACD00000000.1, SRP094633	[58,59]
	Anthozoa	Scleractinia	Pocilloporidae	Madracis	Madracis auretenra		[26]
	Anthozoa	Scleractinia	Pocilloporidae	Pocillopora	Pocillopora damicornis	SRP065098, SRP011059, SRP033085, SRP032365	[60,61]
	Anthozoa	Scleractinia	Pocilloporidae	Seriatopora	Seriatopora hystrix		[26]
	Anthozoa	Scleractinia	Pocilloporidae	Seriatopora	Seriatopora sp		[26]
	Anthozoa	Scleractinia	Pocilloporidae	Stylophora	Stylophora pistillata		[62]
	Anthozoa	Scleractinia	Poritidae	Goniopora	Goniopora columna		[53]
	Anthozoa	Scleractinia	Poritidae	Porites	Porites astreoides		[26,63]
	Anthozoa	Scleractinia	Poritidae	Porites	Porites australiensis		[26]
	Anthozoa	Scleractinia	Poritidae	Porites	Porites lobata	SRP094814	[26]
	Anthozoa	Scleractinia	Poritidae	Porites	Porites lutea	GGES00000000.1, GGER00000000.1, ERP006535	[55,64]
	Anthozoa	Scleractinia	Poritidae	Porites	Porites nigrescens	SRP103173
	Anthozoa	Scleractinia	Siderastreidae	Siderastrea	Siderastrea siderea		[65]
	Anthozoa	Zoantharia	Sphenopidae	Palythoa	Palythoa caribaeorum	GESO00000000.1	[66]
	Cubozoa	Carybdeida	Alatinidae	Alatina	Alatina alata	GEUJ00000000.1, SRP056878	[28,31]
	Cubozoa	Chirodropida	Chirodropidae	Chironex	Chironex fleckeri	SRP055535	[28,67]
	Hydrozoa	Anthoathecata	Hydractiniidae	Hydractinia	Hydractinia polyclina		[28]
	Hydrozoa	Anthoathecata	Hydridae	Hydra	Hydra oligactis	GBFD00000000.1	[28,68]
	Hydrozoa	Anthoathecata	Hydridae	Hydra	Hydra vulgaris		[69]
	Hydrozoa	Anthoathecata	Milleporidae	Millepora	Millepora alcicornis	GFAS00000000.1	[70]
	Hydrozoa	Anthoathecata	Oceaniidae	Turritopsis	Turritopsis sp	IAAF00000000.1	[28,71]
	Hydrozoa	Anthoathecata	Tubulariidae	Ectopleura	Ectopleura larynx		[31]
	Hydrozoa	Leptothecata	Campanulariidae	Clytia	Clytia hemisphaerica		[28]
	Hydrozoa	Limnomedusae	Olindiidae	Craspedacusta	Craspedacusta sowerbyi		[31,72]
	Hydrozoa	Narcomedusae	Aeginidae	Aegina	Aegina citrea		[31]
	Hydrozoa	Siphonophorae	Abylidae	Abylopsis	Abylopsis tetragona		[28,31,73]
	Hydrozoa	Siphonophorae	Agalmatidae	Agalma	Agalma elegans		[31,73]
	Hydrozoa	Siphonophorae	Agalmatidae	Cordagalma	Cordagalma sp	SRP045283	[74]
	Hydrozoa	Siphonophorae	Agalmatidae	Lychnagalma	Lychnagalma utricularia	SRP045283	[74]
	Hydrozoa	Siphonophorae	Agalmatidae	Marrus	Marrus claudanielis	SRP045283	[74]
	Hydrozoa	Siphonophorae	Agalmatidae	Nanomia	Nanomia bijuga		[31,75]
	Hydrozoa	Siphonophorae	Apolemiidae	Apolemia	Apolemia lanosa	SRP045283	[74]
	Hydrozoa	Siphonophorae	Apolemiidae	Apolemia	Apolemia rubriversa	SRP045283	[74]
	Hydrozoa	Siphonophorae	Apolemiidae	Apolemia	Apolemia sp	SRP045283	[74]
	Hydrozoa	Siphonophorae	Clausophyidae	Chuniphyes	Chuniphyes multidentata	SRP045283	[74]
	Hydrozoa	Siphonophorae	Diphyidae	Chelophyes	Chelophyes appendiculata	SRP045283	[74]
	Hydrozoa	Siphonophorae	Diphyidae	Diphyes	Diphyes dispar	SRP045283	[74]
	Hydrozoa	Siphonophorae	Erennidae	Erenna	Erenna richardi	SRP045283	[74]
	Hydrozoa	Siphonophorae	Forskaliidae	Forskalia	Forskalia asymmetrica	SRP045283	[74]
	Hydrozoa	Siphonophorae	Hippopodiidae	Hippopodius	Hippopodius hippopus	SRP045283	[74]
	Hydrozoa	Siphonophorae	Physaliidae	Physalia	Physalia physalis		[31,73]
	Hydrozoa	Siphonophorae	Prayidae	Craseoa	Craseoa lathetica		[28,31,73]
	Hydrozoa	Siphonophorae	Prayidae	Desmophyes	Desmophyes sp	SRP045283	[74]
	Hydrozoa	Siphonophorae	Prayidae	Lilyopsis	Lilyopsis fluoracantha	SRP045283	[74]
	Hydrozoa	Siphonophorae	Pyrostephidae	Bargmannia	Bargmannia amoena	SRP045283	[74]
	Hydrozoa	Siphonophorae	Pyrostephidae	Bargmannia	Bargmannia elongata	SRP045283	[74]
	Hydrozoa	Siphonophorae	Pyrostephidae	Bargmannia	Bargmannia lata	SRP045283	[74]
	Hydrozoa	Siphonophorae	Resomiidae	Resomia	Resomia ornicephala	SRP045283	[74]
	Hydrozoa	Siphonophorae	Rhizophysidae	Rhizophysa	Rhizophysa filiformis	SRP045283	[74]
	Hydrozoa	Siphonophorae	Rhodaliidae	Stephalia	Stephalia dilata	SRP045283	[74]
	Hydrozoa	Siphonophorae	Rhodaliidae	Stephalia	Stephalia sp	SRP045283	[74]
	Hydrozoa	Trachymedusae	Geryoniidae	Liriope	Liriope tetraphylla		[6]
	Scyphozoa	Coronatae	Atollidae	Atolla	Atolla vanhoeffeni		[31]
	Scyphozoa	Rhizostomeae	Cassiopeidae	Cassiopea	Cassiopea xamachana		[28]
	Scyphozoa	Rhizostomeae	Rhizostomatidae	Rhopilema	Rhopilema esculentum	GEMS00000000.1, GFYS00000000.1, SRP073155	[76]
	Scyphozoa	Rhizostomeae	Rhizostomatidae	Stomolophus	Stomolophus meleagris	SRP037742	[28,77]
	Scyphozoa	Semaeostomeae	Cyaneidae	Cyanea	Cyanea capillata	SRP056566	[78]
	Scyphozoa	Semaeostomeae	Cyaneidae	Cyanea	Cyanea nozakii	SRP060482
	Scyphozoa	Semaeostomeae	Pelagiidae	Chrysaora	Chrysaora fuscescens	SRP070629	[28,79]
	Scyphozoa	Semaeostomeae	Pelagiidae	Pelagia	Pelagia noctiluca		[6]
	Scyphozoa	Semaeostomeae	Ulmaridae	Aurelia	Aurelia aurita		[31,80]
	Staurozoa	Stauromedusae	Craterolophidae	Craterolophus	Craterolophus convolvulus	HAGZ00000000.1	[28]
	Staurozoa	Stauromedusae	Haliclystidae	Haliclystus	Haliclystus auricula	HAHA00000000.1	[28]
	Staurozoa	Stauromedusae	Kishinouyeidae	Calvadosia	Calvadosia campanulata	SRP072932	[6]
	Staurozoa	Stauromedusae	Kishinouyeidae	Calvadosia	Calvadosia cruxmelitensis	HAHC00000000.1	[28]
	Staurozoa	Stauromedusae	Lucernariidae	Lucernaria	Lucernaria quadricornis	HAHD00000000.1	[28]
CTENOPHORA	Nuda	Beroida	Beroidae	Beroe	Beroe abyssicola		[81]
	Nuda	Beroida	Beroidae	Beroe	Beroe forskalii	SRP114767	[82]
	Nuda	Beroida	Beroidae	Beroe	Beroe ovata	SRP114767	[82]
	Nuda	Beroida	Beroidae	Beroe	Beroe sp	SRP114767	[82]
	Tentaculata	Cydippida	Dryodoridae	Dryodora	Dryodora glandiformis		[81]
	Tentaculata	Cydippida	Euplokamidae	Euplokamis	Euplokamis dunlapae		[81]
	Tentaculata	Cydippida	Lampeidae	Lampea	Lampea pancerina	SRP114767	[6]
	Tentaculata	Cydippida	Mertensiidae	unclassified	unclassified sp		[81]
	Tentaculata	Cydippida	Pleurobrachiidae	Hormiphora	Hormiphora californensis	SRP057600	[83]
	Tentaculata	Cydippida	Pleurobrachiidae	Pleurobrachia	Pleurobrachia bachei		[81]
	Tentaculata	Cydippida	Pleurobrachiidae	Pleurobrachia	Pleurobrachia pileus	SRP001155, SRP114767	[81,82]
	Tentaculata	Lobata	Bolinopsidae	Bolinopsis	Bolinopsis infundibulum	SRP114767	[81]
	Tentaculata	Lobata	Bolinopsidae	Mnemiopsis	Mnemiopsis leidyi		[81,83]
	Tentaculata	Lobata	Eurhamphaeidae	Eurhamphaea	Eurhamphaea vexilligera	SRP114767	[82]
	Tentaculata	Lobata	Ocyropsidae	Ocyropsis	Ocyropsis crystallina	SRP114767	[82]
	Tentaculata	Platyctenida	Coeloplanidae	Coeloplana	Coeloplana astericola		[81]
	Tentaculata	Platyctenida	Coeloplanidae	Coeloplana	Coeloplana cf meteoris	SRP072932	[6]
	Tentaculata	Platyctenida	Coeloplanidae	Vallicula	Vallicula multiformis	SRP072932, SRP001155	[6,81]
PLACOZOA	-	-	Trichoplacidae	Trichoplax	Trichoplax adhaerens		[84]
CHORDATA	Actinopteri	Anguilliformes	Anguillidae	Anguilla	Anguilla anguilla	GCA_000695075.1
	Actinopteri	Anguilliformes	Anguillidae	Anguilla	Anguilla japonica	GCA_002723815.1
	Actinopteri	Beloniformes	Adrianichthyidae	Oryzias	Oryzias latipes	GCA_000313675.1
	Actinopteri	Characiformes	Characidae	Astyanax	Astyanax mexicanus	GCA_000372685.1
	Actinopteri	Characiformes	Serrasalmidae	Pygocentrus	Pygocentrus nattereri	GCA_001682695.1
	Actinopteri	Cichliformes	Cichlidae	Haplochromis	Haplochromis burtoni	GCA_000239415.1
	Actinopteri	Cichliformes	Cichlidae	Maylandia	Maylandia zebra	GCA_000238955.3
	Actinopteri	Cichliformes	Cichlidae	Neolamprologus	Neolamprologus brichardi	GCA_000239395.1
	Actinopteri	Cichliformes	Cichlidae	Oreochromis	Oreochromis niloticus	GCA_001858045.2
	Actinopteri	Cichliformes	Cichlidae	Pundamilia	Pundamilia nyererei	GCA_000239375.1
	Actinopteri	Clupeiformes	Clupeidae	Clupea	Clupea harengus	GCA_000966335.1
	Actinopteri	Cypriniformes	Cyprinidae	Cyprinus	Cyprinus carpio	GCA_000951615.2
	Actinopteri	Cypriniformes	Cyprinidae	Danio	Danio rerio	GCA_000002035.4
	Actinopteri	Cypriniformes	Cyprinidae	Sinocyclocheilus	Sinocyclocheilus anshuiensis	GCA_001515605.1
	Actinopteri	Cypriniformes	Cyprinidae	Sinocyclocheilus	Sinocyclocheilus grahami	GCA_001515645.1
	Actinopteri	Cypriniformes	Cyprinidae	Sinocyclocheilus	Sinocyclocheilus rhinocerous	GCA_001515625.1
	Actinopteri	Cyprinodontiformes	Cyprinodontidae	Cyprinodon	Cyprinodon variegatus	GCA_000732505.1
	Actinopteri	Cyprinodontiformes	Fundulidae	Fundulus	Fundulus heteroclitus	GCA_000826765.1
	Actinopteri	Cyprinodontiformes	Nothobranchiidae	Nothobranchius	Nothobranchius furzeri	GCA_001465895.2
	Actinopteri	Cyprinodontiformes	Poeciliidae	Poecilia	Poecilia formosa	GCA_000485575.1
	Actinopteri	Cyprinodontiformes	Poeciliidae	Poecilia	Poecilia latipinna	GCA_001443285.1
	Actinopteri	Cyprinodontiformes	Poeciliidae	Poecilia	Poecilia mexicana	GCA_001443325.1
	Actinopteri	Cyprinodontiformes	Poeciliidae	Poecilia	Poecilia reticulata	GCA_000633615.2
	Actinopteri	Cyprinodontiformes	Poeciliidae	Xiphophorus	Xiphophorus maculatus	GCA_000241075.1
	Actinopteri	Esociformes	Esocidae	Esox	Esox lucius	GCA_000721915.3
	Actinopteri	Gobiiformes	Gobiidae	Boleophthalmus	Boleophthalmus pectinirostris	GCA_000788275.1
	Actinopteri	Labriformes	Labridae	Labrus	Labrus bergylta	GCA_900080235.1
	Actinopteri	Osteoglossiformes	Osteoglossidae	Scleropages	Scleropages formosus	GCA_001624265.1
	Actinopteri	Perciformes	Gasterosteida	Gasterosteus	Gasterosteus aculeatus	GCA_000180675.1
	Actinopteri	Perciformes	Nototheniidae	Notothenia	Notothenia coriiceps	GCA_000735185.1
	Actinopteri	Pleuronectiformes	Cynoglossidae	Cynoglossus	Cynoglossus semilaevis	GCA_000523025.1
	Actinopteri	Pleuronectiformes	Paralichthyidae	Paralichthys	Paralichthys olivaceus	GCA_001970005.2
	Actinopteri	Salmoniformes	Salmonidae	Oncorhynchus	Oncorhynchus kisutch	GCA_002021735.1
	Actinopteri	Salmoniformes	Salmonidae	Oncorhynchus	Oncorhynchus mykiss	GCA_002163495.1
	Actinopteri	Salmoniformes	Salmonidae	Salmo	Salmo salar	GCA_000233375.4
	Actinopteri	Semionotiformes	Lepisosteidae	Lepisosteus	Lepisosteus oculatus	GCA_000242695.1
	Actinopteri	Siluriformes	Ictaluridae	Ictalurus	Ictalurus punctatus	GCA_001660625.1
	Actinopteri	Synbranchiformes	Synbranchidae	Monopterus	Monopterus albus	GCA_001952655.1
	Actinopteri	Syngnathiformes	Syngnathidae	Hippocampus	Hippocampus comes	GCA_001891065.1
	Actinopteri	Tetraodontiformes	Tetraodontidae	Takifugu	Takifugu rubripes	GCA_000180615.2
	Actinopteri	Tetraodontiformes	Tetraodontidae	Tetraodon	Tetraodon nigroviridis	GCA_000180735.1
	Aves	Anseriformes	Anatidae	Anas	Anas platyrhynchos	GCA_000355885.1
	Aves	Anseriformes	Anatidae	Anser	Anser cygnoides	GCA_000971095.1
	Aves	Apodiformes	Apodidae	Chaetura	Chaetura pelagica	GCA_000747805.1
	Aves	Apterygiformes	Apterygidae	Apteryx	Apteryx australis	GCA_001039765.1
	Aves	Bucerotiformes	Bucerotidae	Buceros	Buceros rhinoceros	GCA_000710305.1
	Aves	Caprimulgiformes	Caprimulgidae	Antrostomus	Antrostomus carolinensis	GCA_000700745.1
	Aves	Cariamiformes	Cariamidae	Cariama	Cariama cristata	GCA_000690535.1
	Aves	Charadriiformes	Charadriidae	Charadrius	Charadrius vociferus	GCA_000708025.2
	Aves	Charadriiformes	Scolopacidae	Calidris	Calidris pugnax	GCA_001431845.1
	Aves	Ciconiiformes	Cathartidae	Cathartes	Cathartes aura	GCA_000699945.1
	Aves	Ciconiiformes	Pteroclidae	Pterocles	Pterocles gutturalis	GCA_000699245.1
	Aves	Coliiformes	Coliidae	Colius	Colius striatus	GCA_000690715.1
	Aves	Columbiformes	Columbidae	Columba	Columba livia	GCA_000337935.1
	Aves	Columbiformes	Columbidae	Patagioenas	Patagioenas fasciata	GCA_002029285.1
	Aves	Coraciiformes	Leptosomidae	Leptosomus	Leptosomus discolor	GCA_000691785.1
	Aves	Coraciiformes	Meropidae	Merops	Merops nubicus	GCA_000691845.1
	Aves	Cuculiformes	Cuculidae	Cuculus	Cuculus canorus	GCA_000709325.1
	Aves	Falconiformes	Accipitridae	Aquila	Aquila chrysaetos	GCA_000766835.1
	Aves	Falconiformes	Accipitridae	Haliaeetus	Haliaeetus albicilla	GCA_000691405.1
	Aves	Falconiformes	Accipitridae	Haliaeetus	Haliaeetus leucocephalus	GCA_000737465.1
	Aves	Falconiformes	Falconidae	Falco	Falco cherrug	GCA_000337975.1
	Aves	Falconiformes	Falconidae	Falco	Falco peregrinus	GCA_000337955.1
	Aves	Galliformes	Numididae	Numida	Numida meleagris	GCA_002078875.2
	Aves	Galliformes	Odontophoridae	Callipepla	Callipepla squamata	GCA_002218305.1
	Aves	Galliformes	Odontophoridae	Colinus	Colinus virginianus	GCA_000599465.2
	Aves	Galliformes	Phasianidae	Coturnix	Coturnix japonica	GCA_001577835.1
	Aves	Galliformes	Phasianidae	Gallus	Gallus gallus	GCA_000002315.3
	Aves	Galliformes	Phasianidae	Meleagris	Meleagris gallopavo	GCA_000146605.3
	Aves	Gaviiformes	Gaviidae	Gavia	Gavia stellata	GCA_000690875.1
	Aves	Gruiformes	Eurypygidae	Eurypyga	Eurypyga helias	GCA_000690775.1
	Aves	Gruiformes	Gruidae	Balearica	Balearica regulorum	GCA_000709895.1
	Aves	Gruiformes	Mesitornithidae	Mesitornis	Mesitornis unicolor	GCA_000695765.1
	Aves	Gruiformes	Otididae	Chlamydotis	Chlamydotis macqueenii	GCA_000695195.1
	Aves	Musophagiformes	Musophagidae	Tauraco	Tauraco erythrolophus	GCA_000709365.1
	Aves	Opisthocomiformes	Opisthocomidae	Opisthocomus	Opisthocomus hoazin	GCA_000692075.1
	Aves	Passeriformes	Acanthisittidae	Acanthisitta	Acanthisitta chloris	GCA_000695815.1
	Aves	Passeriformes	Corvidae	Corvus	Corvus brachyrhynchos	GCA_000691975.1
	Aves	Passeriformes	Corvidae	Corvus	Corvus cornix	GCA_000738735.2
	Aves	Passeriformes	Estrildidae	Lonchura	Lonchura striata	GCA_002197715.1
	Aves	Passeriformes	Estrildidae	Taeniopygia	Taeniopygia guttata	GCA_000151805.2
	Aves	Passeriformes	Fringillidae	Serinus	Serinus canaria	GCA_000534875.1
	Aves	Passeriformes	Muscicapidae	Ficedula	Ficedula albicollis	GCA_000247815.2
	Aves	Passeriformes	Paridae	Parus	Parus major	GCA_001522545.2
	Aves	Passeriformes	Paridae	Pseudopodoces	Pseudopodoces humilis	GCA_000331425.1
	Aves	Passeriformes	Passerellidae	Zonotrichia	Zonotrichia albicollis	GCA_000385455.1
	Aves	Passeriformes	Pipridae	Lepidothrix	Lepidothrix coronata	GCA_001604755.1
	Aves	Passeriformes	Pipridae	Manacus	Manacus vitellinus	GCA_001715985.1
	Aves	Passeriformes	Sturnidae	Sturnus	Sturnus vulgaris	GCA_001447265.1
	Aves	Passeriformes	Thraupidae	Geospiza	Geospiza fortis	GCA_000277835.1
	Aves	Pelecaniformes	Ardeidae	Egretta	Egretta garzetta	GCA_000687185.1
	Aves	Pelecaniformes	Pelecanidae	Pelecanus	Pelecanus crispus	GCA_000687375.1
	Aves	Pelecaniformes	Phaethontidae	Phaethon	Phaethon lepturus	GCA_000687285.1
	Aves	Pelecaniformes	Phalacrocoracidae	Phalacrocorax	Phalacrocorax carbo	GCA_000708925.1
	Aves	Pelecaniformes	Threskiornithidae	Nipponia	Nipponia nippon	GCA_000708225.1
	Aves	Phoenicopteriformes	Phoenicopteridae	Phoenicopterus	Phoenicopterus ruber	GCA_000687265.1
	Aves	Piciformes	Picidae	Picoides	Picoides pubescens	GCA_000699005.1
	Aves	Podicipediformes	Podicipedidae	Podiceps	Podiceps cristatus	GCA_000699545.1
	Aves	Procellariiformes	Procellariidae	Fulmarus	Fulmarus glacialis	GCA_000690835.1
	Aves	Psittaciformes	Psittacidae	Amazona	Amazona aestiva	GCA_001420675.1
	Aves	Psittaciformes	Psittacidae	Nestor	Nestor notabilis	GCA_000696875.1
	Aves	Psittaciformes	Psittaculidae	Melopsittacus	Melopsittacus undulatus	GCA_000238935.1
	Aves	Sphenisciformes	Spheniscidae	Aptenodytes	Aptenodytes forsteri	GCA_000699145.1
	Aves	Sphenisciformes	Spheniscidae	Pygoscelis	Pygoscelis adeliae	GCA_000699105.1
	Aves	Strigiformes	Tytonidae	Tyto	Tyto alba	GCA_000687205.1
	Aves	Struthioniformes	Struthionidae	Struthio	Struthio camelus	GCA_000698965.1
	Aves	Tinamiformes	Tinamidae	Tinamus	Tinamus guttatus	GCA_000705375.2
	Aves	Trochiliformes	Trochilidae	Calypte	Calypte anna	GCA_000699085.1
	Aves	Trogoniformes	Trogonidae	Apaloderma	Apaloderma vittatum	GCA_000703405.1
	Mammalia	Carnivora	Canidae	Canis	Canis lupus	GCA_000002285.2
	Mammalia	Carnivora	Felidae	Acinonyx	Acinonyx jubatus	GCA_001443585.1
	Mammalia	Carnivora	Felidae	Felis	Felis catus	GCA_000181335.3
	Mammalia	Carnivora	Felidae	Panthera	Panthera pardus	GCA_001857705.1
	Mammalia	Carnivora	Felidae	Panthera	Panthera tigris	GCA_000464555.1
	Mammalia	Carnivora	Mustelidae	Mustela	Mustela putorius	GCA_000215625.1
	Mammalia	Carnivora	Odobenidae	Odobenus	Odobenus rosmarus	GCA_000321225.1
	Mammalia	Carnivora	Phocidae	Leptonychotes	Leptonychotes weddellii	GCA_000349705.1
	Mammalia	Carnivora	Phocidae	Neomonachus	Neomonachus schauinslandi	GCA_002201575.1
	Mammalia	Carnivora	Ursidae	Ailuropoda	Ailuropoda melanoleuca	GCA_000004335.1
	Mammalia	Carnivora	Ursidae	Ursus	Ursus maritimus	GCA_000687225.1
	Mammalia	Cetacea	Balaenopteridae	Balaenoptera	Balaenoptera acutorostrata	GCA_000493695.1
	Mammalia	Cetacea	Delphinidae	Orcinus	Orcinus orca	GCA_000331955.2
	Mammalia	Cetacea	Delphinidae	Tursiops	Tursiops truncatus	GCA_001922835.1
	Mammalia	Cetacea	Lipotidae	Lipotes	Lipotes vexillifer	GCA_000442215.1
	Mammalia	Cetacea	Physeteridae	Physeter	Physeter catodon	GCA_000472045.1
	Mammalia	Chiroptera	Hipposideridae	Hipposideros	Hipposideros armiger	GCA_001890085.1
	Mammalia	Chiroptera	Pteropodidae	Pteropus	Pteropus alecto	GCA_000325575.1
	Mammalia	Chiroptera	Pteropodidae	Pteropus	Pteropus vampyrus	GCA_000151845.2
	Mammalia	Chiroptera	Pteropodidae	Rousettus	Rousettus aegyptiacus	GCA_001466805.2
	Mammalia	Chiroptera	Rhinolophidae	Rhinolophus	Rhinolophus sinicus	GCA_001888835.1
	Mammalia	Chiroptera	Vespertilionidae	Eptesicus	Eptesicus fuscus	GCA_000308155.1
	Mammalia	Chiroptera	Vespertilionidae	Miniopterus	Miniopterus natalensis	GCA_001595765.1
	Mammalia	Chiroptera	Vespertilionidae	Myotis	Myotis brandtii	GCA_000412655.1
	Mammalia	Chiroptera	Vespertilionidae	Myotis	Myotis davidii	GCA_000327345.1
	Mammalia	Chiroptera	Vespertilionidae	Myotis	Myotis lucifugus	GCA_000147115.1
	Mammalia	Cingulata	Dasypodidae	Dasypus	Dasypus novemcinctus	GCA_000208655.2
	Mammalia	Dasyuromorphia	Dasyuridae	Sarcophilus	Sarcophilus harrisii	GCA_000189315.1
	Mammalia	Dermoptera	Cynocephalidae	Galeopterus	Galeopterus variegatus	GCA_000696425.1
	Mammalia	Didelphimorphia	Didelphidae	Monodelphis	Monodelphis domestica	GCF_000002295.2
	Mammalia	Diprotodontia	Phascolarctidae	Phascolarctos	Phascolarctos cinereus	GCA_002099425.1
	Mammalia	Insectivora	Erinaceidae	Erinaceus	Erinaceus europaeus	GCA_000296755.1
	Mammalia	Insectivora	Soricidae	Sorex	Sorex araneus	GCA_000181275.2
	Mammalia	Insectivora	Talpidae	Condylura	Condylura cristata	GCA_000260355.1
	Mammalia	Lagomorpha	Leporidae	Oryctolagus	Oryctolagus cuniculus	GCA_000003625.1
	Mammalia	Lagomorpha	Ochotonidae	Ochotona	Ochotona princeps	GCA_000292845.1
	Mammalia	Macroscelidea	Macroscelididae	Elephantulus	Elephantulus edwardii	GCA_000299155.1
	Mammalia	Monotremata	Ornithorhynchidae	Ornithorhynchus	Ornithorhynchus anatinus	GCF_000002275.2
	Mammalia	Perissodactyla	Equidae	Equus	Equus asinus	GCA_001305755.1
	Mammalia	Perissodactyla	Equidae	Equus	Equus caballus	GCA_000002305.1
	Mammalia	Perissodactyla	Equidae	Equus	Equus przewalskii	GCA_000696695.1
	Mammalia	Perissodactyla	Rhinocerotidae	Ceratotherium	Ceratotherium simum	GCA_000283155.1
	Mammalia	Pholidota	Manidae	Manis	Manis javanica	GCA_001685135.1
	Mammalia	Primates	Aotidae	Aotus	Aotus nancymaae	GCA_000952055.2
	Mammalia	Primates	Cebidae	Callithrix	Callithrix jacchus	GCA_000004665.1
	Mammalia	Primates	Cebidae	Cebus	Cebus capucinus	GCA_001604975.1
	Mammalia	Primates	Cebidae	Saimiri	Saimiri boliviensis	GCA_000235385.1
	Mammalia	Primates	Cercopithecidae	Cercocebus	Cercocebus atys	GCA_000955945.1
	Mammalia	Primates	Cercopithecidae	Chlorocebus	Chlorocebus sabaeus	GCA_000409795.2
	Mammalia	Primates	Cercopithecidae	Colobus	Colobus angolensis	GCA_000951035.1
	Mammalia	Primates	Cercopithecidae	Macaca	Macaca fascicularis	GCA_000364345.1
	Mammalia	Primates	Cercopithecidae	Macaca	Macaca mulatta	GCA_000772875.3
	Mammalia	Primates	Cercopithecidae	Macaca	Macaca nemestrina	GCA_000956065.1
	Mammalia	Primates	Cercopithecidae	Mandrillus	Mandrillus leucophaeus	GCA_000951045.1
	Mammalia	Primates	Cercopithecidae	Papio	Papio anubis	GCA_000264685.2
	Mammalia	Primates	Cercopithecidae	Rhinopithecus	Rhinopithecus bieti	GCA_001698545.1
	Mammalia	Primates	Cercopithecidae	Rhinopithecus	Rhinopithecus roxellana	GCA_000769185.1
	Mammalia	Primates	Cheirogaleidae	Microcebus	Microcebus murinus	GCA_000165445.3
	Mammalia	Primates	Galagidae	Otolemur	Otolemur garnettii	GCA_000181295.3
	Mammalia	Primates	Hominidae	Gorilla	Gorilla gorilla	GCA_000151905.3
	Mammalia	Primates	Hominidae	Homo	Homo sapiens	GCA_000001405.26
	Mammalia	Primates	Hominidae	Pan	Pan paniscus	GCA_000258655.2
	Mammalia	Primates	Hominidae	Pan	Pan troglodytes	GCA_000001515.5
	Mammalia	Primates	Hominidae	Pongo	Pongo abelii	GCF_000001545.4
	Mammalia	Primates	Hylobatidae	Nomascus	Nomascus leucogenys	GCA_000146795.3
	Mammalia	Primates	Indriidae	Propithecus	Propithecus coquereli	GCA_000956105.1
	Mammalia	Primates	Tarsiidae	Carlito	Carlito syrichta	GCA_000164805.2
	Mammalia	Primates	Tarsiidae	Tarsius	Tarsius syrichta	GCF_000164805.1
	Mammalia	Proboscidea	Elephantidae	Loxodonta	Loxodonta africana	GCA_000001905.1
	Mammalia	Rodentia	Bathyergidae	Fukomys	Fukomys damarensis	GCA_000743615.1
	Mammalia	Rodentia	Bathyergidae	Heterocephalus	Heterocephalus glaber	GCA_000247695.1
	Mammalia	Rodentia	Castoridae	Castor	Castor canadensis	GCA_001984765.1
	Mammalia	Rodentia	Caviidae	Cavia	Cavia porcellus	GCA_000151735.1
	Mammalia	Rodentia	Chinchillidae	Chinchilla	Chinchilla lanigera	GCA_000276665.1
	Mammalia	Rodentia	Cricetidae	Cricetulus	Cricetulus griseus	GCA_000223135.1
	Mammalia	Rodentia	Cricetidae	Mesocricetus	Mesocricetus auratus	GCA_000349665.1
	Mammalia	Rodentia	Cricetidae	Microtus	Microtus ochrogaster	GCA_000317375.1
	Mammalia	Rodentia	Cricetidae	Neotoma	Neotoma lepida	GCA_001675575.1
	Mammalia	Rodentia	Cricetidae	Peromyscus	Peromyscus maniculatus	GCA_000500345.1
	Mammalia	Rodentia	Dipodidae	Jaculus	Jaculus jaculus	GCA_000280705.1
	Mammalia	Rodentia	Heteromyidae	Dipodomys	Dipodomys ordii	GCA_000151885.2
	Mammalia	Rodentia	Muridae	Meriones	Meriones unguiculatus	GCA_002204375.1
	Mammalia	Rodentia	Muridae	Mus	Mus caroli	GCA_900094665.2
	Mammalia	Rodentia	Muridae	Mus	Mus musculus	GCA_000001635.7
	Mammalia	Rodentia	Muridae	Mus	Mus pahari	GCA_900095145.2
	Mammalia	Rodentia	Muridae	Rattus	Rattus norvegicus	GCA_000001895.4
	Mammalia	Rodentia	Octodontidae	Octodon	Octodon degus	GCA_000260255.1
	Mammalia	Rodentia	Sciuridae	Ictidomys	Ictidomys tridecemlineatus	GCA_000236235.1
	Mammalia	Rodentia	Sciuridae	Marmota	Marmota marmota	GCA_001458135.1
	Mammalia	Rodentia	Spalacidae	Nannospalax	Nannospalax galili	GCA_000622305.1
	Mammalia	Scandentia	Tupaiidae	Tupaia	Tupaia chinensis	GCA_000334495.1
	Mammalia	Sirenia	Trichechidae	Trichechus	Trichechus manatus	GCA_000243295.1
	Mammalia	Tubulidentata	Orycteropodidae	Orycteropus	Orycteropus afer	GCA_000298275.1
