# Supplementary material for: Comparative genomics and the nature of placozoan species
Source: PLoS Biol. 2018 Jul 31;16(7):e2005359. doi: 10.1371/journal.pbio.2005359 (PMC6067683; doi:10.1371/journal.pbio.2005359)
Supplement: S8 Table — Listed are all OTUs used for phylogenetic analyses (dataset 2, as specified). The first species of each participated most. OTU, operational taxonomic unit. (XLSX) [file pbio.2005359.s029.xlsx]

## Sheet: S8 Table
OTU	used species	in dataset 2
Ephydatia	Ephydatia fluviatilis, Ephydatia muelleri	+
Oscarella	Oscarella carmela, Oscarella pearsei	+
Acropora	Acropora digitifera, Acropora millepora	+
Eunicella	Eunicella cavolinii, Eunicella verrucosa	+
Hydra	Hydra vulgaris, Hydra magnipapillata	+
Porites	Porites astreoides, Porites australiensis	+
Seriatopora	Seriatopora hystrix, Seriatopora sp	-
Beroe	Beroe abyssicola, Beroe sp	-
