# Supplementary material for: Comparative genomics and the nature of placozoan species
Source: PLoS Biol. 2018 Jul 31;16(7):e2005359. doi: 10.1371/journal.pbio.2005359 (PMC6067683; doi:10.1371/journal.pbio.2005359)
Supplement: S10 Table — Shown are averages of all mean genetic distances (±SD) between genera within families and families within orders for the Cnidaria, as well as genetic distances between Hoilungia hongkongensis (labeled “H. h.”) and Trichoplax adhaerens (labeled “T. a.”). The number of all mean pairwise distances used to calculate the average is given in parentheses. (XLSX) [file pbio.2005359.s031.xlsx]

## Sheet: S10 Table
taxonomic level	212 nuclear proteins	18S	28S	16S	CO1	ND1
between cnidarian genera	6.0±2.8 (59)	3.8±4.3 (8)	1.8±1.9 (9)	5.1±3.4 (9)	2.2±1.5 (9)	4.4±5.1 (9)
between cnidarian families	10.9±3.8 (185)	5.9±7.4 (41)	8.2±7.2 (41)	19.7±9.4 (26)	8.5±3.8 (37)	17.8±10.5 (37)
H. hongkongensis / T. adhaerens	9.6	1.2	2.9	17.8	3	8.6
