# Supplementary material for: Comparative genomics and the nature of placozoan species
Source: PLoS Biol. 2018 Jul 31;16(7):e2005359. doi: 10.1371/journal.pbio.2005359 (PMC6067683; doi:10.1371/journal.pbio.2005359)
Supplement: S1 Data — (XLSX) [file pbio.2005359.s033.xlsx]

## Sheet: hoilungia_braker_proteins_all_a
SeqName	Blast2GO-Tags	Description	Length	#Hits	e-Value	sim mean	#GO	GO IDs	GO Names	Enzyme Codes	Enzyme Names	InterPro IDs	InterPro GO IDs	InterPro GO Names
braker1_g00001.t1	INTERPRO, BLASTED, MAPPED, ANNOTATED	ZBED4_HUMAN Zinc finger BED domain-containing 4	630	4	2.61469e-12	40.75	1	F:GO:0046983	F:protein dimerization activity			IPR008906 (PFAM)	F:GO:0046983	F:protein dimerization activity
braker1_g00002.t1	INTERPRO, NO-BLAST	--NA---	196									no IPS match	no IPS match	no IPS match
braker1_g00003.t1	INTERPRO, NO-BLAST	--NA---	258									no IPS match	no IPS match	no IPS match
braker1_g00004.t1	INTERPRO, NO-BLAST	--NA---	227									no IPS match	no IPS match	no IPS match
braker1_g00005.t1	INTERPRO, NO-BLAST	--NA---	258									no IPS match	no IPS match	no IPS match
braker1_g00006.t1	INTERPRO, NO-BLAST	--NA---	198									no IPS match	no IPS match	no IPS match
braker1_g00007.t1	INTERPRO, NO-BLAST	--NA---	197									no IPS match	no IPS match	no IPS match
braker1_g00008.t1	INTERPRO, NO-BLAST	--NA---	221									no IPS match	no IPS match	no IPS match
braker1_g00009.t1	INTERPRO, NO-BLAST	--NA---	277									no IPS match	no IPS match	no IPS match
braker1_g00010.t1	INTERPRO, NO-BLAST	--NA---	165									no IPS match	no IPS match	no IPS match
braker1_g00011.t1	INTERPRO, NO-BLAST	--NA---	243									no IPS match	no IPS match	no IPS match
braker1_g00012.t1	INTERPRO, NO-BLAST	--NA---	228									no IPS match	no IPS match	no IPS match
braker1_g00013.t1	INTERPRO, NO-BLAST	--NA---	163									no IPS match	no IPS match	no IPS match
braker1_g00014.t1	INTERPRO, NO-BLAST	--NA---	224									no IPS match	no IPS match	no IPS match
braker1_g00015.t1	INTERPRO, NO-BLAST	--NA---	92									no IPS match	no IPS match	no IPS match
braker1_g00016.t1	INTERPRO, NO-BLAST	--NA---	195									no IPS match	no IPS match	no IPS match
braker1_g00017.t1	INTERPRO, NO-BLAST	--NA---	419									no IPS match	no IPS match	no IPS match
braker1_g00018.t1	INTERPRO, NO-BLAST	--NA---	237									no IPS match	no IPS match	no IPS match
braker1_g00019.t1	INTERPRO, BLASTED, MAPPED, ANNOTATED	IRS2A_XENLA Insulin receptor substrate 2-A	780	20	3.8537e-40	52.35	35	P:GO:0043549; F:GO:0043548; P:GO:0090278; P:GO:0008286; P:GO:1900078; P:GO:0090277; P:GO:0048856; P:GO:0048878; F:GO:0005158; P:GO:0044238; P:GO:0044710; C:GO:0044459; F:GO:0005159; P:GO:0050796; P:GO:0032501; P:GO:0042327; F:GO:0019901; F:GO:0035591; P:GO:0048009; P:GO:0046326; P:GO:0044763; F:GO:0042169; P:GO:0009967; P:GO:0045834; P:GO:0046626; F:GO:0004871; P:GO:0006796; P:GO:0044767; C:GO:00…	P:regulation of kinase activity; F:phosphatidylinositol 3-kinase binding; P:negative regulation of peptide hormone secretion; P:insulin receptor signaling pathway; P:positive regulation of cellular response to insulin stimulus; P:positive regulation of peptide hormone secretion; P:anatomical structure development; P:chemical homeostasis; F:insulin receptor binding; P:primary metabolic process; P:…			IPR001849 (PFAM); IPR002404 (PFAM)	F:GO:0005158	F:insulin receptor binding
braker1_g00020.t1	INTERPRO, BLASTED, MAPPED, ANNOTATED	HEMK2_HUMAN methyltransferase family member 2	219	1	2.06306e-74	72	7	P:GO:0006415; P:GO:0030307; F:GO:0005515; F:GO:0008276; C:GO:0005829; C:GO:0043234; P:GO:0032259	P:translational termination; P:positive regulation of cell growth; F:protein binding; F:protein methyltransferase activity; C:cytosol; C:protein complex; P:methylation			IPR007848 (PFAM)	F:GO:0008168	F:methyltransferase activity
braker1_g00021.t1	INTERPRO, NO-BLAST	--NA---	90									no IPS match	no IPS match	no IPS match
braker1_g00022.t1	INTERPRO, BLASTED, MAPPED, ANNOTATED	DCA13_MOUSE DDB1-and CUL4-associated factor 13	445	20	0	54.1	11	C:GO:0032040; P:GO:0000462; C:GO:0005813; F:GO:0005515; C:GO:0005737; C:GO:0030054; P:GO:0044763; C:GO:0005730; C:GO:0080008; C:GO:0005654; P:GO:0016567	C:small-subunit processome; P:maturation of SSU-rRNA from tricistronic rRNA transcript (SSU-rRNA, 5.8S rRNA, LSU-rRNA); C:centrosome; F:protein binding; C:cytoplasm; C:cell junction; P:single-organism cellular process; C:nucleolus; C:Cul4-RING E3 ubiquitin ligase complex; C:nucleoplasm; P:protein ubiquitination			IPR007287 (PFAM); IPR001680 (PFAM)	F:GO:0005515	F:protein binding
braker1_g00023.t1	INTERPRO, BLASTED, MAPPED, ANNOTATED	CASR_PIG Extracellular calcium-sensing receptor	871	20	1.81329e-116	46.1	24	P:GO:0065008; P:GO:0044708; F:GO:0008066; P:GO:0044707; C:GO:0097060; P:GO:0048523; C:GO:0043226; F:GO:0005488; P:GO:0007216; P:GO:0007600; C:GO:0030425; F:GO:0004930; C:GO:0098793; P:GO:0010604; P:GO:0048522; P:GO:0050890; C:GO:0005737; C:GO:0044463; P:GO:0006816; P:GO:0019220; P:GO:0050790; C:GO:0016021; P:GO:0050804; P:GO:0080090	P:regulation of biological quality; P:single-organism behavior; F:glutamate receptor activity; P:single-multicellular organism process; C:synaptic membrane; P:negative regulation of cellular process; C:organelle; F:binding; P:G-protein coupled glutamate receptor signaling pathway; P:sensory perception; C:dendrite; F:G-protein coupled receptor activity; C:presynapse; P:positive regulation of macro…			IPR017978 (PFAM); IPR011500 (PFAM); IPR001828 (PFAM)	F:GO:0004930; P:GO:0007186; C:GO:0016021	F:G-protein coupled receptor activity; P:G-protein coupled receptor signaling pathway; C:integral component of membrane
braker1_g00024.t1	INTERPRO, BLASTED, MAPPED, ANNOTATED	GRM1_HUMAN Metabotropic glutamate receptor 1	932	20	3.93784e-74	44.25	18	P:GO:0065008; P:GO:0043408; P:GO:0007186; F:GO:0008066; P:GO:0007268; P:GO:0048523; C:GO:0043005; C:GO:0005622; C:GO:0044459; P:GO:0007611; F:GO:0004930; C:GO:0098793; F:GO:0005515; P:GO:0010604; P:GO:0048522; P:GO:0006816; P:GO:0050790; C:GO:0016021	P:regulation of biological quality; P:regulation of MAPK cascade; P:G-protein coupled receptor signaling pathway; F:glutamate receptor activity; P:chemical synaptic transmission; P:negative regulation of cellular process; C:neuron projection; C:intracellular; C:plasma membrane part; P:learning or memory; F:G-protein coupled receptor activity; C:presynapse; F:protein binding; P:positive regulation…			IPR011500 (PFAM); IPR017978 (PFAM); IPR001828 (PFAM)	F:GO:0004930; P:GO:0007186; C:GO:0016021	F:G-protein coupled receptor activity; P:G-protein coupled receptor signaling pathway; C:integral component of membrane
braker1_g00025.t1	INTERPRO, BLASTED, MAPPED, ANNOTATED	RIMS2_RAT Regulating synaptic membrane exocytosis 2	2304	20	4.76587e-38	62.1	25	C:GO:0042734; P:GO:0014047; P:GO:0030073; P:GO:1903861; P:GO:0006461; P:GO:0031340; P:GO:0097151; C:GO:0070062; F:GO:0005509; C:GO:0005829; P:GO:0098779; F:GO:0019901; P:GO:0061025; P:GO:0061669; C:GO:0048788; F:GO:0044325; F:GO:0005544; F:GO:0001222; P:GO:0010808; P:GO:0048791; P:GO:0010628; F:GO:0030695; P:GO:2000463; F:GO:0017137; P:GO:0019933	C:presynaptic membrane; P:glutamate secretion; P:insulin secretion; P:positive regulation of dendrite extension; P:protein complex assembly; P:positive regulation of vesicle fusion; P:positive regulation of inhibitory postsynaptic potential; C:extracellular exosome; F:calcium ion binding; C:cytosol; P:positive regulation of macromitophagy in response to mitochondrial depolarization; F:protein kin…			PF02318 (PFAM); IPR000008 (PFAM)	no GO terms	no GO terms
braker1_g00026.t1	INTERPRO, BLASTED, MAPPED, ANNOTATED	VATH_DROME V-type proton ATPase subunit H	537	10	2.01709e-174	68.5	17	F:GO:0016887; P:GO:0015991; P:GO:0008286; P:GO:0033572; P:GO:0007035; P:GO:0090383; P:GO:0006897; C:GO:0005765; C:GO:0005886; C:GO:0000221; C:GO:0070062; F:GO:0005515; P:GO:0050690; P:GO:0016241; C:GO:0005829; F:GO:0030234; F:GO:0016820	F:ATPase activity; P:ATP hydrolysis coupled proton transport; P:insulin receptor signaling pathway; P:transferrin transport; P:vacuolar acidification; P:phagosome acidification; P:endocytosis; C:lysosomal membrane; C:plasma membrane; C:vacuolar proton-transporting V-type ATPase, V1 domain; C:extracellular exosome; F:protein binding; P:regulation of defense response to virus by virus; P:regulation…	EC:3.6.1.3; EC:3.6.1.15	Adenosinetriphosphatase; Nucleoside-triphosphate phosphatase	IPR011987 (PFAM); PF03224 (PFAM)	C:GO:0000221; P:GO:0015991; F:GO:0016820	C:vacuolar proton-transporting V-type ATPase, V1 domain; P:ATP hydrolysis coupled proton transport; F:hydrolase activity, acting on acid anhydrides, catalyzing transmembrane movement of substances
braker1_g00027.t1	INTERPRO, BLASTED	LKAM1_HUMAN LKAAEAR1	195	2	1.76259e-15	62						IPR029152 (PFAM)	no GO terms	no GO terms
braker1_g00028.t1	INTERPRO, BLASTED, MAPPED, ANNOTATED	S22AI_HUMAN Solute carrier family 22 member 18	406	9	2.15186e-56	47.44	6	P:GO:0015893; P:GO:0055085; C:GO:0016021; C:GO:0044424; C:GO:0005886; F:GO:0015238	P:drug transport; P:transmembrane transport; C:integral component of membrane; C:intracellular part; C:plasma membrane; F:drug transmembrane transporter activity			IPR011701 (PFAM)	P:GO:0055085; C:GO:0016021	P:transmembrane transport; C:integral component of membrane
braker1_g00029.t1	INTERPRO, BLASTED, MAPPED, ANNOTATED	HACD2_MOUSE Very-long-chain (3R)-3-hydroxyacyl-dehydratase 2	266	19	3.89656e-75	57.16	15	F:GO:0018812; F:GO:0046848; P:GO:0071529; F:GO:0080023; P:GO:0042761; C:GO:0005789; P:GO:0048522; F:GO:0004725; P:GO:0034622; P:GO:0035338; P:GO:0010811; P:GO:0030497; P:GO:0035556; F:GO:0019899; P:GO:0030148	F:3-hydroxyacyl-CoA dehydratase activity; F:hydroxyapatite binding; P:cementum mineralization; F:3R-hydroxyacyl-CoA dehydratase activity; P:very long-chain fatty acid biosynthetic process; C:endoplasmic reticulum membrane; P:positive regulation of cellular process; F:protein tyrosine phosphatase activity; P:cellular macromolecular complex assembly; P:long-chain fatty-acyl-CoA biosynthetic process…	EC:3.1.3.16; EC:3.1.3.48; EC:3.1.3.41	Protein-serine/threonine phosphatase; Protein-tyrosine-phosphatase; 4-nitrophenylphosphatase	IPR007482 (PFAM)	no GO terms	no GO terms
braker1_g00030.t1	INTERPRO, BLASTED, MAPPED, ANNOTATED	IOD1_SUNMU Type I iodothyronine deiodinase	228	20	5.7026e-18	52.6	8	C:GO:0043229; F:GO:0004800; C:GO:0016020; C:GO:0012505; P:GO:0055114; C:GO:0044444; C:GO:0043227; P:GO:0042403	C:intracellular organelle; F:thyroxine 5'-deiodinase activity; C:membrane; C:endomembrane system; P:oxidation-reduction process; C:cytoplasmic part; C:membrane-bounded organelle; P:thyroid hormone metabolic process			IPR000643 (PFAM)	F:GO:0004800; P:GO:0055114	F:thyroxine 5'-deiodinase activity; P:oxidation-reduction process
braker1_g00031.t1	INTERPRO, BLASTED, MAPPED, ANNOTATED	IOD1_SUNMU Type I iodothyronine deiodinase	230	20	2.74244e-20	55.25	8	C:GO:0043229; F:GO:0004800; C:GO:0016020; C:GO:0012505; P:GO:0055114; C:GO:0044444; C:GO:0043227; P:GO:0042403	C:intracellular organelle; F:thyroxine 5'-deiodinase activity; C:membrane; C:endomembrane system; P:oxidation-reduction process; C:cytoplasmic part; C:membrane-bounded organelle; P:thyroid hormone metabolic process			IPR000643 (PFAM)	F:GO:0004800; P:GO:0055114	F:thyroxine 5'-deiodinase activity; P:oxidation-reduction process
braker1_g00032.t1	INTERPRO, BLASTED, MAPPED, ANNOTATED	IOD1_PIG Type I iodothyronine deiodinase	240	20	7.55872e-12	47.6	4	F:GO:0004800; C:GO:0016020; C:GO:0044464; P:GO:0055114	F:thyroxine 5'-deiodinase activity; C:membrane; C:cell part; P:oxidation-reduction process			IPR000643 (PFAM)	F:GO:0004800; P:GO:0055114	F:thyroxine 5'-deiodinase activity; P:oxidation-reduction process
braker1_g00033.t1	INTERPRO, BLASTED, MAPPED, ANNOTATED	TM9S1_MOUSE Transmembrane 9 superfamily member 1	593	16	0	59.06	5	C:GO:0005768; C:GO:0016021; C:GO:0005774; P:GO:0009987; C:GO:0005764	C:endosome; C:integral component of membrane; C:vacuolar membrane; P:cellular process; C:lysosome			IPR004240 (PFAM)	C:GO:0016021	C:integral component of membrane
braker1_g00034.t1	INTERPRO, BLASTED, MAPPED, ANNOTATED	RDM1_MOUSE RAD52 motif-containing 1	289	5	7.91393e-25	45.2	3	F:GO:0003676; P:GO:0006281; P:GO:0006310	F:nucleic acid binding; P:DNA repair; P:DNA recombination			IPR000504 (PFAM); IPR007232 (PFAM)	F:GO:0003676; P:GO:0006281; P:GO:0006310	F:nucleic acid binding; P:DNA repair; P:DNA recombination
braker1_g00035.t1	INTERPRO, BLASTED, MAPPED, ANNOTATED	MIC26_HUMAN MICOS complex subunit MIC26	342	9	9.30126e-12	46.44	4	P:GO:0042407; C:GO:0012505; C:GO:0061617; C:GO:0005576	P:cristae formation; C:endomembrane system; C:MICOS complex; C:extracellular region			IPR019166 (PFAM)	P:GO:0042407; C:GO:0061617	P:cristae formation; C:MICOS complex
braker1_g00036.t1	INTERPRO, BLASTED, MAPPED, ANNOTATED	S22AI_MOUSE Solute carrier family 22 member 18	401	10	2.47271e-59	47	11	C:GO:0005635; P:GO:0006811; F:GO:0031625; P:GO:0015893; P:GO:0055085; C:GO:0005737; F:GO:0015075; C:GO:0016021; F:GO:0015291; C:GO:0016324; F:GO:0015238	C:nuclear envelope; P:ion transport; F:ubiquitin protein ligase binding; P:drug transport; P:transmembrane transport; C:cytoplasm; F:ion transmembrane transporter activity; C:integral component of membrane; F:secondary active transmembrane transporter activity; C:apical plasma membrane; F:drug transmembrane transporter activity			IPR011701 (PFAM)	P:GO:0055085; C:GO:0016021	P:transmembrane transport; C:integral component of membrane
braker1_g00037.t1	INTERPRO, BLASTED, MAPPED, ANNOTATED	IRS2B_XENLA Insulin receptor substrate 2-B	879	20	6.21419e-49	52.9	29	F:GO:0043548; P:GO:0008286; P:GO:0048856; P:GO:0048878; P:GO:0090275; P:GO:0046676; F:GO:0005158; P:GO:0044238; P:GO:0044710; F:GO:0005159; P:GO:0032501; F:GO:0005080; P:GO:0046628; P:GO:0043552; P:GO:0048009; P:GO:0046326; F:GO:0005068; P:GO:0044763; F:GO:0042169; P:GO:0046627; P:GO:0006796; P:GO:0044767; C:GO:0005899; C:GO:0005634; P:GO:0010907; P:GO:0070094; C:GO:0005737; P:GO:0048015; P:GO:00…	F:phosphatidylinositol 3-kinase binding; P:insulin receptor signaling pathway; P:anatomical structure development; P:chemical homeostasis; P:negative regulation of somatostatin secretion; P:negative regulation of insulin secretion; F:insulin receptor binding; P:primary metabolic process; P:single-organism metabolic process; F:insulin-like growth factor receptor binding; P:multicellular organismal…			IPR002404 (PFAM); IPR001849 (PFAM)	F:GO:0005158	F:insulin receptor binding
braker1_g00038.t1	INTERPRO, BLASTED, MAPPED, ANNOTATED	CD20_HUMAN B-lymphocyte antigen CD20	329	1	0.000279558	55	1	C:GO:0016021	C:integral component of membrane			IPR007237 (PFAM)	C:GO:0016021	C:integral component of membrane
braker1_g00039.t1	INTERPRO, NO-BLAST	--NA---	72									no IPS match	no IPS match	no IPS match
braker1_g00040.t1	INTERPRO, BLASTED, MAPPED, ANNOTATED	S12A8_XENLA Solute carrier family 12 member 8	755	20	0	54.35	14	F:GO:0015377; F:GO:0015077; F:GO:0046873; P:GO:0098660; C:GO:0044459; F:GO:0008519; P:GO:0006814; C:GO:0070062; F:GO:0005515; P:GO:0070293; P:GO:0098655; C:GO:0016021; P:GO:0030321; P:GO:0070634	F:cation:chloride symporter activity; F:monovalent inorganic cation transmembrane transporter activity; F:metal ion transmembrane transporter activity; P:inorganic ion transmembrane transport; C:plasma membrane part; F:ammonium transmembrane transporter activity; P:sodium ion transport; C:extracellular exosome; F:protein binding; P:renal absorption; P:cation transmembrane transport; C:integral co…			IPR004841 (PFAM)	P:GO:0055085; C:GO:0016020; P:GO:0006810	P:transmembrane transport; C:membrane; P:transport
braker1_g00041.t1	INTERPRO, BLASTED, MAPPED, ANNOTATED	STT3A_BOVIN Dolichyl-diphosphooligosaccharide-glycosyltransferase subunit STT3A	709	9	0	83.22	10	C:GO:0008250; F:GO:0004579; P:GO:0006516; F:GO:0005515; C:GO:0016021; P:GO:0018279; P:GO:0043686; P:GO:0030433; P:GO:0006986; P:GO:0043687	C:oligosaccharyltransferase complex; F:dolichyl-diphosphooligosaccharide-protein glycotransferase activity; P:glycoprotein catabolic process; F:protein binding; C:integral component of membrane; P:protein N-linked glycosylation via asparagine; P:co-translational protein modification; P:ER-associated ubiquitin-dependent protein catabolic process; P:response to unfolded protein; P:post-translationa…	EC:2.4.1.119	Glycosyltransferases	IPR003674 (PFAM)	C:GO:0016020; P:GO:0006486; F:GO:0004576	C:membrane; P:protein glycosylation; F:oligosaccharyl transferase activity
braker1_g00042.t1	INTERPRO, BLASTED, MAPPED, ANNOTATED	ERIC3_HUMAN Glutamate-rich 3	1679	20	1.34047e-31	47.6	16	F:GO:0042802; P:GO:0009595; P:GO:0032680; P:GO:0080134; C:GO:0098590; P:GO:0043122; C:GO:0044444; P:GO:0043410; P:GO:0042742; P:GO:0002376; P:GO:0051090; P:GO:0043280; C:GO:0005634; P:GO:0032675; P:GO:0001818; P:GO:0044092	F:identical protein binding; P:detection of biotic stimulus; P:regulation of tumor necrosis factor production; P:regulation of response to stress; C:plasma membrane region; P:regulation of I-kappaB kinase/NF-kappaB signaling; C:cytoplasmic part; P:positive regulation of MAPK cascade; P:defense response to bacterium; P:immune system process; P:regulation of sequence-specific DNA binding transcript…			IPR027962 (PFAM); IPR001611 (PFAM)	F:GO:0005515	F:protein binding
braker1_g00043.t1	INTERPRO, BLASTED, MAPPED, ANNOTATED	MFTC_MACFA Mitochondrial folate transporter carrier	326	20	1.38781e-112	50.4	21	P:GO:0065008; F:GO:0015211; P:GO:0046655; F:GO:0005488; P:GO:1901679; F:GO:0008514; P:GO:1904947; C:GO:0005743; P:GO:0007005; F:GO:0005346; P:GO:0006412; P:GO:0006544; C:GO:0005777; F:GO:0008517; F:GO:0000295; P:GO:0050794; F:GO:0003735; P:GO:0015858; P:GO:0015868; P:GO:0051503; P:GO:0070887	P:regulation of biological quality; F:purine nucleoside transmembrane transporter activity; P:folic acid metabolic process; F:binding; P:nucleotide transmembrane transport; F:organic anion transmembrane transporter activity; P:folic acid import into mitochondrion; C:mitochondrial inner membrane; P:mitochondrion organization; F:purine ribonucleotide transmembrane transporter activity; P:translatio…			IPR018108 (PFAM)	no GO terms	no GO terms
braker1_g00044.t1	INTERPRO, BLASTED, MAPPED, ANNOTATED	DJC27_RAT homolog subfamily C member 27	269	20	5.38454e-117	65.25	22	P:GO:0008089; C:GO:0032580; P:GO:0007030; P:GO:0043410; C:GO:0043005; C:GO:0005765; C:GO:0009898; P:GO:0045921; F:GO:0005525; C:GO:0005634; C:GO:0005802; P:GO:0006888; P:GO:0030516; C:GO:0070062; F:GO:0005515; C:GO:0005925; C:GO:0012506; F:GO:0003924; F:GO:0019003; P:GO:2000643; C:GO:0098559; P:GO:0048260	P:anterograde axonal transport; C:Golgi cisterna membrane; P:Golgi organization; P:positive regulation of MAPK cascade; C:neuron projection; C:lysosomal membrane; C:cytoplasmic side of plasma membrane; P:positive regulation of exocytosis; F:GTP binding; C:nucleus; C:trans-Golgi network; P:ER to Golgi vesicle-mediated transport; P:regulation of axon extension; C:extracellular exosome; F:protein bi…	EC:3.6.1.15	Nucleoside-triphosphate phosphatase	IPR001806 (PFAM); IPR001623 (PFAM)	F:GO:0005525; F:GO:0003924	F:GTP binding; F:GTPase activity
braker1_g00045.t1	INTERPRO, NO-BLAST	--NA---	878									no IPS match	no IPS match	no IPS match
braker1_g00046.t1	INTERPRO, NO-BLAST	--NA---	745									no IPS match	no IPS match	no IPS match
braker1_g00047.t1	INTERPRO, BLASTED	SELO_MOUSE Seleno O	568	3	2.32087e-119	49.33						IPR003846 (PFAM)	no GO terms	no GO terms
braker1_g00048.t1	INTERPRO, BLASTED, MAPPED, ANNOTATED	RBM24_DANRE RNA-binding 24	384	20	1.48613e-46	77.2	22	P:GO:0009790; P:GO:0070935; P:GO:0045727; P:GO:0008285; P:GO:0009631; P:GO:0042750; P:GO:0006397; C:GO:0005730; C:GO:0005654; F:GO:0003730; F:GO:0000166; P:GO:0006978; C:GO:0030425; F:GO:0005515; P:GO:0006977; P:GO:0048731; P:GO:0043484; F:GO:0003727; C:GO:0005829; P:GO:0010830; C:GO:0015934; P:GO:0070417	P:embryo development; P:3'-UTR-mediated mRNA stabilization; P:positive regulation of translation; P:negative regulation of cell proliferation; P:cold acclimation; P:hibernation; P:mRNA processing; C:nucleolus; C:nucleoplasm; F:mRNA 3'-UTR binding; F:nucleotide binding; P:DNA damage response, signal transduction by p53 class mediator resulting in transcription of p21 class mediator; C:dendrite; F:…			IPR000504 (PFAM)	F:GO:0003676	F:nucleic acid binding
braker1_g00049.t1	INTERPRO, NO-BLAST	--NA---	85									no IPS match	no IPS match	no IPS match
braker1_g00050.t1	INTERPRO, BLASTED, MAPPED, ANNOTATED	CAP1_BOVIN Adenylyl cyclase-associated 1	522	12	2.86535e-130	60.25	8	C:GO:0070062; C:GO:0005925; F:GO:0003779; P:GO:0007010; P:GO:0007165; P:GO:0007163; C:GO:0044464; P:GO:0007190	C:extracellular exosome; C:focal adhesion; F:actin binding; P:cytoskeleton organization; P:signal transduction; P:establishment or maintenance of cell polarity; C:cell part; P:activation of adenylate cyclase activity			IPR013992 (PFAM); IPR013912 (PFAM)	F:GO:0003779; P:GO:0007010	F:actin binding; P:cytoskeleton organization
braker1_g00051.t1	INTERPRO, BLASTED, MAPPED, ANNOTATED	MT21D_HUMAN -lysine methyltransferase METTL21D	212	20	1.71552e-53	53.1	4	F:GO:0005515; P:GO:0018023; F:GO:0016279; C:GO:0005622	F:protein binding; P:peptidyl-lysine trimethylation; F:protein-lysine N-methyltransferase activity; C:intracellular			IPR019410 (PFAM)	no GO terms	no GO terms
braker1_g00052.t1	INTERPRO, BLASTED, MAPPED, ANNOTATED	MORN2_HUMAN MORN repeat-containing 2	141	20	2.12906e-17	52.15	15	C:GO:0036477; P:GO:0007275; P:GO:0030030; F:GO:0005088; C:GO:0044444; P:GO:0048468; P:GO:0006996; C:GO:0043005; C:GO:0005634; C:GO:0031514; F:GO:0005515; P:GO:0048522; P:GO:0043085; C:GO:0044430; C:GO:0044463	C:somatodendritic compartment; P:multicellular organism development; P:cell projection organization; F:Ras guanyl-nucleotide exchange factor activity; C:cytoplasmic part; P:cell development; P:organelle organization; C:neuron projection; C:nucleus; C:motile cilium; F:protein binding; P:positive regulation of cellular process; P:positive regulation of catalytic activity; C:cytoskeletal part; C:cel…			IPR003409 (PFAM)	no GO terms	no GO terms
braker1_g00053.t1	INTERPRO, BLASTED, MAPPED, ANNOTATED	GDC_HUMAN Graves disease carrier	340	20	2.26081e-61	57.65	13	P:GO:0044707; F:GO:0015291; P:GO:0044249; F:GO:0005347; C:GO:0070062; P:GO:0006839; P:GO:0071277; F:GO:0005509; C:GO:0005739; C:GO:0016021; P:GO:0010941; P:GO:0034599; P:GO:0015867	P:single-multicellular organism process; F:secondary active transmembrane transporter activity; P:cellular biosynthetic process; F:ATP transmembrane transporter activity; C:extracellular exosome; P:mitochondrial transport; P:cellular response to calcium ion; F:calcium ion binding; C:mitochondrion; C:integral component of membrane; P:regulation of cell death; P:cellular response to oxidative stres…			IPR018108 (PFAM)	no GO terms	no GO terms
braker1_g00054.t1	INTERPRO, BLASTED, MAPPED, ANNOTATED	PABP4_HUMAN Polyadenylate-binding 4	616	20	0	70.05	26	P:GO:0043009; F:GO:0008022; F:GO:0008143; F:GO:0008266; P:GO:0007596; F:GO:0043621; P:GO:0000398; C:GO:0005844; C:GO:0070062; C:GO:0005925; C:GO:0071013; C:GO:0005829; P:GO:0045070; C:GO:0010494; P:GO:0060212; F:GO:0008494; F:GO:0031370; P:GO:0006413; P:GO:0060213; P:GO:0006378; F:GO:0017130; C:GO:0005739; C:GO:0016020; P:GO:0048255; P:GO:0031047; P:GO:2000623	P:chordate embryonic development; F:protein C-terminus binding; F:poly(A) binding; F:poly(U) RNA binding; P:blood coagulation; F:protein self-association; P:mRNA splicing, via spliceosome; C:polysome; C:extracellular exosome; C:focal adhesion; C:catalytic step 2 spliceosome; C:cytosol; P:positive regulation of viral genome replication; C:cytoplasmic stress granule; P:negative regulation of nuclea…			IPR000504 (PFAM); IPR002004 (PFAM)	F:GO:0003676; F:GO:0003723	F:nucleic acid binding; F:RNA binding
braker1_g00055.t1	INTERPRO, NO-BLAST	--NA---	67									no IPS match	no IPS match	no IPS match
braker1_g00056.t1	INTERPRO, BLASTED	IFA1_CAEEL Intermediate filament ifa-1	203	2	9.65473e-05	49						no IPS match	no IPS match	no IPS match
braker1_g00057.t1	INTERPRO, BLASTED, MAPPED, ANNOTATED	FKTN_HUMAN Fukutin	455	5	8.8577e-102	51.8	7	C:GO:0005634; C:GO:0005801; P:GO:0008285; C:GO:0005783; C:GO:0005794; P:GO:0046329; P:GO:0035269	C:nucleus; C:cis-Golgi network; P:negative regulation of cell proliferation; C:endoplasmic reticulum; C:Golgi apparatus; P:negative regulation of JNK cascade; P:protein O-linked mannosylation			IPR007074 (PFAM)	no GO terms	no GO terms
braker1_g00058.t1	INTERPRO, BLASTED, MAPPED, ANNOTATED	S35E1_DROME Solute carrier family 35 member E1 homolog	335	15	9.54983e-77	51.93	2	P:GO:0044765; P:GO:0071702	P:single-organism transport; P:organic substance transport			IPR004853 (PFAM)	no GO terms	no GO terms
braker1_g00059.t1	INTERPRO, BLASTED, MAPPED, ANNOTATED	FOXE4_XENLA Forkhead box E4	357	20	5.95174e-45	75.1	48	P:GO:0008283; P:GO:0060022; P:GO:0060023; P:GO:0060465; P:GO:0061030; P:GO:0008286; P:GO:0061374; F:GO:0044212; F:GO:0008301; P:GO:0022029; F:GO:0043565; P:GO:0007595; P:GO:0008542; P:GO:0021855; P:GO:0002088; P:GO:0045944; P:GO:0061379; P:GO:0090050; P:GO:0021794; P:GO:0048738; P:GO:0007412; P:GO:0021510; P:GO:0043524; P:GO:0048538; P:GO:0000122; P:GO:0048341; F:GO:0001077; P:GO:0003007; P:GO:00…	P:cell proliferation; P:hard palate development; P:soft palate development; P:pharynx development; P:epithelial cell differentiation involved in mammary gland alveolus development; P:insulin receptor signaling pathway; P:mammillothalamic axonal tract development; F:transcription regulatory region DNA binding; F:DNA binding, bending; P:telencephalon cell migration; F:sequence-specific DNA binding;…			IPR001766 (PFAM)	F:GO:0003700; P:GO:0006355; F:GO:0043565	F:transcription factor activity, sequence-specific DNA binding; P:regulation of transcription, DNA-templated; F:sequence-specific DNA binding
braker1_g00060.t1	INTERPRO, BLASTED, MAPPED, ANNOTATED	AN33B_MOUSE Ankyrin repeat domain-containing 33B	646	20	3.14141e-10	48.75	11	C:GO:0098862; C:GO:0005856; F:GO:0005515; P:GO:0050794; C:GO:0005737; C:GO:0097458; C:GO:0099512; P:GO:0016043; P:GO:0044763; C:GO:0042995; C:GO:0044446	C:cluster of actin-based cell projections; C:cytoskeleton; F:protein binding; P:regulation of cellular process; C:cytoplasm; C:neuron part; C:supramolecular fiber; P:cellular component organization; P:single-organism cellular process; C:cell projection; C:intracellular organelle part			IPR020683 (PFAM)	no GO terms	no GO terms
braker1_g00061.t1	INTERPRO, BLASTED, MAPPED, ANNOTATED	GCSP_HUMAN Glycine dehydrogenase (decarboxylating) mitochondrial	1022	3	0	77.33	11	C:GO:0005634; C:GO:0005759; P:GO:0046487; F:GO:0009055; C:GO:0005829; F:GO:0016594; P:GO:0019464; F:GO:0004375; P:GO:0055114; C:GO:0005960; C:GO:0005886	C:nucleus; C:mitochondrial matrix; P:glyoxylate metabolic process; F:electron carrier activity; C:cytosol; F:glycine binding; P:glycine decarboxylation via glycine cleavage system; F:glycine dehydrogenase (decarboxylating) activity; P:oxidation-reduction process; C:glycine cleavage complex; C:plasma membrane	EC:1.4.4.2	Glycine dehydrogenase (aminomethyl-transferring)	IPR020581 (PFAM)	F:GO:0004375; P:GO:0055114; P:GO:0006546	F:glycine dehydrogenase (decarboxylating) activity; P:oxidation-reduction process; P:glycine catabolic process
braker1_g00062.t1	INTERPRO, BLASTED, MAPPED, ANNOTATED	FD3_DROME Fork head domain-containing FD3	500	20	8.23475e-61	91.4	36	P:GO:0032275; F:GO:0000978; F:GO:0008301; P:GO:0007411; F:GO:0001227; P:GO:0007398; P:GO:0045944; P:GO:0048937; C:GO:0005654; P:GO:0009953; P:GO:0000122; P:GO:0048485; P:GO:0001840; P:GO:0048484; F:GO:0001077; P:GO:0030900; P:GO:0001701; P:GO:0072267; P:GO:0035019; P:GO:0050935; P:GO:0001707; P:GO:0014034; P:GO:0060351; P:GO:0007422; P:GO:0090184; P:GO:0060678; P:GO:0030513; P:GO:0072076; P:GO:00…	P:luteinizing hormone secretion; F:RNA polymerase II core promoter proximal region sequence-specific DNA binding; F:DNA binding, bending; P:axon guidance; F:transcriptional repressor activity, RNA polymerase II transcription regulatory region sequence-specific binding; P:ectoderm development; P:positive regulation of transcription from RNA polymerase II promoter; P:lateral line nerve glial cell d…			IPR001766 (PFAM)	F:GO:0003700; P:GO:0006355; F:GO:0043565	F:transcription factor activity, sequence-specific DNA binding; P:regulation of transcription, DNA-templated; F:sequence-specific DNA binding
braker1_g00063.t1	INTERPRO, NO-BLAST	--NA---	68									no IPS match	no IPS match	no IPS match
braker1_g00064.t1	INTERPRO, BLASTED, MAPPED, ANNOTATED	CBWD1_HUMAN COBW domain-containing 1	362	7	7.38333e-142	73	1	F:GO:0000166	F:nucleotide binding			IPR003495 (PFAM); IPR011629 (PFAM)	no GO terms	no GO terms
braker1_g00065.t1	INTERPRO, BLASTED, MAPPED, ANNOTATED	ANR63_MOUSE Ankyrin repeat domain-containing 63	348	20	1.25555e-13	49.15	8	C:GO:0043229; F:GO:0005515; P:GO:0016192; P:GO:0050794; F:GO:0003824; C:GO:0044444; P:GO:0009987; C:GO:0043227	C:intracellular organelle; F:protein binding; P:vesicle-mediated transport; P:regulation of cellular process; F:catalytic activity; C:cytoplasmic part; P:cellular process; C:membrane-bounded organelle			IPR020683 (PFAM)	no GO terms	no GO terms
braker1_g00066.t1	INTERPRO, BLASTED, MAPPED, ANNOTATED	BMP2B_XENLA Bone morphogenetic 2-B	445	20	7.37936e-34	45.4	63	P:GO:0060441; P:GO:0009952; P:GO:0051050; P:GO:1901700; P:GO:0009799; P:GO:0009953; P:GO:0010817; P:GO:0030900; P:GO:0030509; P:GO:0048762; P:GO:0072189; P:GO:0050678; P:GO:0010894; P:GO:0090100; P:GO:0090189; P:GO:0035270; P:GO:0090185; P:GO:0061005; P:GO:0007423; P:GO:0040007; P:GO:0045778; P:GO:0010629; P:GO:0030858; P:GO:0043085; P:GO:0048333; P:GO:0030099; P:GO:0032870; P:GO:0010942; P:GO:00…	P:epithelial tube branching involved in lung morphogenesis; P:anterior/posterior pattern specification; P:positive regulation of transport; P:response to oxygen-containing compound; P:specification of symmetry; P:dorsal/ventral pattern formation; P:regulation of hormone levels; P:forebrain development; P:BMP signaling pathway; P:mesenchymal cell differentiation; P:ureter development; P:regulation…			IPR001111 (PFAM); IPR001839 (PFAM)	F:GO:0008083	F:growth factor activity
braker1_g00067.t1	INTERPRO, BLASTED, MAPPED, ANNOTATED	SAS6_XENLA Spindle assembly abnormal 6 homolog	668	5	2.76504e-109	60.8	4	F:GO:0005515; C:GO:0005814; C:GO:0098536; P:GO:0007099	F:protein binding; C:centriole; C:deuterosome; P:centriole replication			IPR032396 (PFAM); PD968187 (PRODOM)	no GO terms	no GO terms
braker1_g00068.t1	INTERPRO, BLASTED, MAPPED, ANNOTATED	ORC1_HUMAN Origin recognition complex subunit 1	708	11	2.36728e-137	60.82	17	P:GO:0006270; P:GO:1901990; P:GO:0008284; P:GO:0090068; P:GO:0048523; C:GO:0005664; C:GO:0005730; C:GO:0000784; C:GO:0005886; C:GO:0005654; P:GO:0051983; F:GO:0003677; F:GO:0005524; F:GO:0005515; P:GO:0000083; C:GO:0005819; C:GO:0005829	P:DNA replication initiation; P:regulation of mitotic cell cycle phase transition; P:positive regulation of cell proliferation; P:positive regulation of cell cycle process; P:negative regulation of cellular process; C:nuclear origin of replication recognition complex; C:nucleolus; C:nuclear chromosome, telomeric region; C:plasma membrane; C:nucleoplasm; P:regulation of chromosome segregation; F:D…			IPR003959 (PFAM); IPR015163 (PFAM)	F:GO:0005524	F:ATP binding
braker1_g00069.t1	INTERPRO, NO-BLAST, ANNOTATED	--NA---	491				2	P:GO:0008152; F:GO:0016787	P:metabolic process; F:hydrolase activity			IPR013094 (PFAM)	P:GO:0008152; F:GO:0016787	P:metabolic process; F:hydrolase activity
braker1_g00070.t1	INTERPRO, BLASTED	EFC14_MOUSE EF-hand calcium-binding domain-containing 14	511	1	0.000723241	46						no IPS match	no IPS match	no IPS match
braker1_g00071.t1	INTERPRO, BLASTED, MAPPED	NDUAB_RAT NA DH dehydrogenase	218	9	1.21542e-06	46.11	19	F:GO:0015266; P:GO:0030150; P:GO:0006120; F:GO:0015450; P:GO:0015031; P:GO:0006886; P:GO:0006810; C:GO:0005743; C:GO:0005654; P:GO:0006626; C:GO:0005744; C:GO:0005747; C:GO:0031305; C:GO:0005739; C:GO:0016020; C:GO:0016021; P:GO:0055114; P:GO:0032981; C:GO:0070469	F:protein channel activity; P:protein import into mitochondrial matrix; P:mitochondrial electron transport, NADH to ubiquinone; F:P-P-bond-hydrolysis-driven protein transmembrane transporter activity; P:protein transport; P:intracellular protein transport; P:transport; C:mitochondrial inner membrane; C:nucleoplasm; P:protein targeting to mitochondrion; C:mitochondrial inner membrane presequence t…			IPR003397 (PFAM)	no GO terms	no GO terms
braker1_g00072.t1	INTERPRO, BLASTED, MAPPED, ANNOTATED	CWC27_HUMAN Peptidyl-prolyl cis-trans isomerase CWC27 homolog	461	20	1.36875e-140	66.1	6	F:GO:0003755; C:GO:0070062; F:GO:0005515; C:GO:0071013; P:GO:0000413; P:GO:0000398	F:peptidyl-prolyl cis-trans isomerase activity; C:extracellular exosome; F:protein binding; C:catalytic step 2 spliceosome; P:protein peptidyl-prolyl isomerization; P:mRNA splicing, via spliceosome	EC:5.2.1.8	Peptidylprolyl isomerase	IPR002130 (PFAM)	F:GO:0003755; P:GO:0000413	F:peptidyl-prolyl cis-trans isomerase activity; P:protein peptidyl-prolyl isomerization
braker1_g00073.t1	INTERPRO, BLASTED, MAPPED, ANNOTATED	ODB2_MOUSE Lipoamide acyltransferase component of branched-chain alpha-keto acid dehydrogenase mitochondrial	498	19	2.78854e-162	53.11	8	F:GO:0016747; F:GO:0031625; P:GO:0009083; C:GO:0005947; P:GO:0046487; P:GO:0006084; C:GO:0016020; C:GO:0042645	F:transferase activity, transferring acyl groups other than amino-acyl groups; F:ubiquitin protein ligase binding; P:branched-chain amino acid catabolic process; C:mitochondrial alpha-ketoglutarate dehydrogenase complex; P:glyoxylate metabolic process; P:acetyl-CoA metabolic process; C:membrane; C:mitochondrial nucleoid			IPR000089 (PFAM); IPR001078 (PFAM); IPR004167 (PFAM)	F:GO:0016746; P:GO:0008152	F:transferase activity, transferring acyl groups; P:metabolic process
braker1_g00074.t1	INTERPRO, BLASTED, MAPPED, ANNOTATED	ADIPA_XENLA Afadin-and alpha-actinin-binding A	510	6	2.38998e-34	49.67	6	C:GO:0005813; F:GO:0005515; P:GO:0060271; C:GO:0005737; C:GO:0042995; P:GO:0007017	C:centrosome; F:protein binding; P:cilium assembly; C:cytoplasm; C:cell projection; P:microtubule-based process			IPR021622 (PFAM)	no GO terms	no GO terms
braker1_g00075.t1	INTERPRO, BLASTED, MAPPED, ANNOTATED	RISC_MOUSE Retinoid-inducible serine carboxypeptidase	460	17	2.64079e-91	46.76	7	P:GO:0065008; C:GO:0043231; P:GO:0006508; F:GO:0004185; C:GO:0044444; C:GO:0005576; P:GO:0009987	P:regulation of biological quality; C:intracellular membrane-bounded organelle; P:proteolysis; F:serine-type carboxypeptidase activity; C:cytoplasmic part; C:extracellular region; P:cellular process			IPR001563 (PFAM)	P:GO:0006508; F:GO:0004185	P:proteolysis; F:serine-type carboxypeptidase activity
braker1_g00076.t1	INTERPRO, BLASTED, MAPPED, ANNOTATED	RISC_MOUSE Retinoid-inducible serine carboxypeptidase	489	17	6.11844e-132	47	9	P:GO:0065008; C:GO:0070062; C:GO:0043231; P:GO:0006508; F:GO:0004185; P:GO:0008015; P:GO:0044255; C:GO:0044444; P:GO:0050789	P:regulation of biological quality; C:extracellular exosome; C:intracellular membrane-bounded organelle; P:proteolysis; F:serine-type carboxypeptidase activity; P:blood circulation; P:cellular lipid metabolic process; C:cytoplasmic part; P:regulation of biological process			IPR001563 (PFAM)	P:GO:0006508; F:GO:0004185	P:proteolysis; F:serine-type carboxypeptidase activity
braker1_g00077.t1	INTERPRO, BLASTED, MAPPED, ANNOTATED	RISC_MOUSE Retinoid-inducible serine carboxypeptidase	431	17	3.97719e-155	48.12	9	P:GO:0065008; C:GO:0070062; C:GO:0043231; F:GO:0004185; P:GO:0008015; P:GO:0044255; C:GO:0044444; P:GO:0050789; P:GO:0051603	P:regulation of biological quality; C:extracellular exosome; C:intracellular membrane-bounded organelle; F:serine-type carboxypeptidase activity; P:blood circulation; P:cellular lipid metabolic process; C:cytoplasmic part; P:regulation of biological process; P:proteolysis involved in cellular protein catabolic process			IPR001563 (PFAM)	P:GO:0006508; F:GO:0004185	P:proteolysis; F:serine-type carboxypeptidase activity
braker1_g00078.t1	INTERPRO, BLASTED, MAPPED, ANNOTATED	XPF_HUMAN DNA repair endonuclease XPF	1423	20	0	50.3	30	F:GO:0008022; F:GO:0005272; P:GO:0006283; P:GO:0036297; F:GO:0004520; C:GO:0005654; F:GO:0003697; P:GO:0006814; P:GO:0007606; P:GO:0009605; P:GO:0098655; C:GO:0070522; P:GO:0034644; P:GO:0032205; P:GO:0006295; P:GO:0050906; F:GO:0022836; P:GO:0006296; P:GO:0044707; P:GO:0006293; P:GO:0000724; P:GO:0009268; P:GO:0044763; F:GO:0003684; C:GO:0000784; C:GO:0000110; C:GO:0016020; F:GO:0047485; P:GO:00…	F:protein C-terminus binding; F:sodium channel activity; P:transcription-coupled nucleotide-excision repair; P:interstrand cross-link repair; F:endodeoxyribonuclease activity; C:nucleoplasm; F:single-stranded DNA binding; P:sodium ion transport; P:sensory perception of chemical stimulus; P:response to external stimulus; P:cation transmembrane transport; C:ERCC4-ERCC1 complex; P:cellular response …			IPR001873 (PFAM); IPR006166 (PFAM)	P:GO:0006814; F:GO:0003677; F:GO:0005272; C:GO:0016020; F:GO:0004518	P:sodium ion transport; F:DNA binding; F:sodium channel activity; C:membrane; F:nuclease activity
braker1_g00079.t1	INTERPRO, BLASTED, MAPPED, ANNOTATED	ASIC1_HUMAN Acid-sensing ion channel 1	551	20	2.75203e-72	47.2	15	P:GO:0065008; P:GO:0050906; F:GO:0022836; P:GO:0044707; F:GO:0005272; C:GO:0044464; P:GO:0009268; P:GO:0006814; P:GO:0007606; P:GO:0009605; P:GO:0050794; C:GO:0016020; P:GO:0098655; P:GO:0051716; P:GO:0051239	P:regulation of biological quality; P:detection of stimulus involved in sensory perception; F:gated channel activity; P:single-multicellular organism process; F:sodium channel activity; C:cell part; P:response to pH; P:sodium ion transport; P:sensory perception of chemical stimulus; P:response to external stimulus; P:regulation of cellular process; C:membrane; P:cation transmembrane transport; P:…			IPR001873 (PFAM)	P:GO:0006814; F:GO:0005272; C:GO:0016020	P:sodium ion transport; F:sodium channel activity; C:membrane
braker1_g00080.t1	INTERPRO, BLASTED, MAPPED, ANNOTATED	ASI1C_DANRE Acid-sensing ion channel 1C	522	20	2.35173e-72	47.55	15	P:GO:0065008; P:GO:0050906; F:GO:0022836; P:GO:0044707; F:GO:0005272; C:GO:0044464; P:GO:0009268; P:GO:0006814; P:GO:0007606; P:GO:0009605; P:GO:0050794; C:GO:0016020; P:GO:0098655; P:GO:0051716; P:GO:0051239	P:regulation of biological quality; P:detection of stimulus involved in sensory perception; F:gated channel activity; P:single-multicellular organism process; F:sodium channel activity; C:cell part; P:response to pH; P:sodium ion transport; P:sensory perception of chemical stimulus; P:response to external stimulus; P:regulation of cellular process; C:membrane; P:cation transmembrane transport; P:…			IPR001873 (PFAM)	P:GO:0006814; F:GO:0005272; C:GO:0016020	P:sodium ion transport; F:sodium channel activity; C:membrane
braker1_g00081.t1	INTERPRO, BLASTED, MAPPED, ANNOTATED	WDR18_HUMAN WD repeat-containing 18	467	20	1.75396e-86	43.3	11	C:GO:1990234; P:GO:0016070; C:GO:0005856; F:GO:0005515; P:GO:0007275; C:GO:0044451; P:GO:0016570; P:GO:0010467; P:GO:0042254; F:GO:0016740; P:GO:0018205	C:transferase complex; P:RNA metabolic process; C:cytoskeleton; F:protein binding; P:multicellular organism development; C:nucleoplasm part; P:histone modification; P:gene expression; P:ribosome biogenesis; F:transferase activity; P:peptidyl-lysine modification			IPR001680 (PFAM)	F:GO:0005515	F:protein binding
braker1_g00082.t1	INTERPRO, BLASTED, MAPPED, ANNOTATED	ELOF1_CAEEL Transcription elongation factor 1 homolog	83	6	2.27606e-40	81.67	4	C:GO:0005634; F:GO:0046872; P:GO:0006351; P:GO:0006355	C:nucleus; F:metal ion binding; P:transcription, DNA-templated; P:regulation of transcription, DNA-templated			IPR007808 (PFAM)	no GO terms	no GO terms
braker1_g00083.t1	INTERPRO, BLASTED, MAPPED, ANNOTATED	ASI1A_DANRE Acid-sensing ion channel 1A	543	20	4.57033e-69	46.65	15	P:GO:0065008; P:GO:0050906; F:GO:0022836; P:GO:0044707; F:GO:0005272; C:GO:0044464; P:GO:0009268; P:GO:0006814; P:GO:0007606; P:GO:0009605; P:GO:0050794; C:GO:0016020; P:GO:0098655; P:GO:0051716; P:GO:0051239	P:regulation of biological quality; P:detection of stimulus involved in sensory perception; F:gated channel activity; P:single-multicellular organism process; F:sodium channel activity; C:cell part; P:response to pH; P:sodium ion transport; P:sensory perception of chemical stimulus; P:response to external stimulus; P:regulation of cellular process; C:membrane; P:cation transmembrane transport; P:…			IPR001873 (PFAM)	P:GO:0006814; F:GO:0005272; C:GO:0016020	P:sodium ion transport; F:sodium channel activity; C:membrane
braker1_g00084.t1	INTERPRO, BLASTED, MAPPED, ANNOTATED	ASI4A_DANRE Acid-sensing ion channel 4	549	20	9.66569e-68	47.15	19	P:GO:0009581; P:GO:0065008; P:GO:0050906; F:GO:0022836; P:GO:0007154; P:GO:0044707; F:GO:0005272; P:GO:0009582; C:GO:0044464; P:GO:0009268; P:GO:0044700; P:GO:0006814; P:GO:0007606; F:GO:0005515; P:GO:0050794; C:GO:0016020; P:GO:0098655; P:GO:0051716; P:GO:0051239	P:detection of external stimulus; P:regulation of biological quality; P:detection of stimulus involved in sensory perception; F:gated channel activity; P:cell communication; P:single-multicellular organism process; F:sodium channel activity; P:detection of abiotic stimulus; C:cell part; P:response to pH; P:single organism signaling; P:sodium ion transport; P:sensory perception of chemical stimulu…			IPR001873 (PFAM)	P:GO:0006814; F:GO:0005272; C:GO:0016020	P:sodium ion transport; F:sodium channel activity; C:membrane
braker1_g00085.t1	INTERPRO, BLASTED, MAPPED, ANNOTATED	KYNU_NEMVE Kynureninase	463	7	1.58271e-144	63.14	11	P:GO:0006569; P:GO:0019805; F:GO:0042803; F:GO:0030429; P:GO:0034341; C:GO:0005739; P:GO:0019363; P:GO:0043420; C:GO:0005829; P:GO:0034516; C:GO:0005654	P:tryptophan catabolic process; P:quinolinate biosynthetic process; F:protein homodimerization activity; F:kynureninase activity; P:response to interferon-gamma; C:mitochondrion; P:pyridine nucleotide biosynthetic process; P:anthranilate metabolic process; C:cytosol; P:response to vitamin B6; C:nucleoplasm	EC:3.7.1.3	Kynureninase	IPR000192 (PFAM)	no GO terms	no GO terms
braker1_g00086.t1	INTERPRO, BLASTED, MAPPED	DCA15_HUMAN DDB1-and CUL4-associated factor 15	573	4	5.90535e-23	49.75	1	P:GO:0016567	P:protein ubiquitination			IPR032734 (PFAM)	no GO terms	no GO terms
braker1_g00087.t1	INTERPRO, BLASTED, MAPPED, ANNOTATED	SYPM_RAT Probable proline-tRNA mitochondrial	468	10	1.68324e-130	47.7	4	F:GO:0005524; P:GO:0006418; F:GO:0004812; C:GO:0005739	F:ATP binding; P:tRNA aminoacylation for protein translation; F:aminoacyl-tRNA ligase activity; C:mitochondrion			IPR002314 (PFAM); IPR004154 (PFAM)	F:GO:0000166; P:GO:0006418; F:GO:0005524; F:GO:0004812	F:nucleotide binding; P:tRNA aminoacylation for protein translation; F:ATP binding; F:aminoacyl-tRNA ligase activity
braker1_g00088.t1	INTERPRO, BLASTED, MAPPED, ANNOTATED	EI2BB_BOVIN Translation initiation factor eIF-2B subunit beta	362	20	1.94053e-131	54.5	17	P:GO:0014003; P:GO:0019509; F:GO:0005085; F:GO:0046523; P:GO:0042552; C:GO:0005851; P:GO:0006446; P:GO:0043434; P:GO:0001541; F:GO:0005525; F:GO:0003743; F:GO:0005524; P:GO:0009408; P:GO:0009749; F:GO:0005515; P:GO:0051716; C:GO:0005829	P:oligodendrocyte development; P:L-methionine salvage from methylthioadenosine; F:guanyl-nucleotide exchange factor activity; F:S-methyl-5-thioribose-1-phosphate isomerase activity; P:myelination; C:eukaryotic translation initiation factor 2B complex; P:regulation of translational initiation; P:response to peptide hormone; P:ovarian follicle development; F:GTP binding; F:translation initiation fa…	EC:5.3.1.23	S-methyl-5-thioribose-1-phosphate isomerase	IPR000649 (PFAM)	P:GO:0044237	P:cellular metabolic process
braker1_g00089.t1	INTERPRO, BLASTED, MAPPED, ANNOTATED	SPEF2_HUMAN Sperm flagellar 2	1970	20	0	46.1	7	C:GO:0043229; P:GO:0048513; C:GO:0044422; C:GO:0044444; P:GO:0044763; P:GO:0044237; C:GO:0043227	C:intracellular organelle; P:animal organ development; C:organelle part; C:cytoplasmic part; P:single-organism cellular process; P:cellular metabolic process; C:membrane-bounded organelle			IPR010441 (PFAM); PF00406 (PFAM)	no GO terms	no GO terms
braker1_g00090.t1	INTERPRO, BLASTED, MAPPED, ANNOTATED	USP9X_HUMAN Probable ubiquitin carboxyl-terminal hydrolase FAF-X	2521	20	0	46.65	15	P:GO:0016579; P:GO:0006355; P:GO:0042221; P:GO:0007166; P:GO:0006974; C:GO:0005634; F:GO:0005515; C:GO:0005737; P:GO:0043066; C:GO:0016020; P:GO:0010605; P:GO:0016043; F:GO:0036459; P:GO:0031324; P:GO:0032501	P:protein deubiquitination; P:regulation of transcription, DNA-templated; P:response to chemical; P:cell surface receptor signaling pathway; P:cellular response to DNA damage stimulus; C:nucleus; F:protein binding; C:cytoplasm; P:negative regulation of apoptotic process; C:membrane; P:negative regulation of macromolecule metabolic process; P:cellular component organization; F:thiol-dependent ubiq…			IPR001394 (PFAM)	P:GO:0016579; F:GO:0036459	P:protein deubiquitination; F:thiol-dependent ubiquitinyl hydrolase activity
braker1_g00091.t1	INTERPRO, BLASTED, MAPPED, ANNOTATED	IFT25_HUMAN Intraflagellar transport 25 homolog	137	2	2.84225e-39	64	4	C:GO:0097542; C:GO:0070062; F:GO:0005515; P:GO:0048731	C:ciliary tip; C:extracellular exosome; F:protein binding; P:system development			IPR000421 (PFAM)	no GO terms	no GO terms
braker1_g00092.t1	INTERPRO, BLASTED, MAPPED, ANNOTATED	JUN_SERCA Transcription factor AP-1	323	20	1.30876e-33	63.25	48	P:GO:0034097; P:GO:0043923; P:GO:0043922; F:GO:0071837; F:GO:0000978; F:GO:0005096; P:GO:0008284; P:GO:0007179; P:GO:0009314; P:GO:0038095; P:GO:0051591; P:GO:0009653; P:GO:0048513; P:GO:1902895; P:GO:0051091; C:GO:0005654; F:GO:0001102; P:GO:0009612; F:GO:0000980; P:GO:1990441; C:GO:0005667; P:GO:0043392; P:GO:0001568; P:GO:0001701; P:GO:0051240; F:GO:0003705; F:GO:0001190; P:GO:0051726; F:GO:00…	P:response to cytokine; P:positive regulation by host of viral transcription; P:negative regulation by host of viral transcription; F:HMG box domain binding; F:RNA polymerase II core promoter proximal region sequence-specific DNA binding; F:GTPase activator activity; P:positive regulation of cell proliferation; P:transforming growth factor beta receptor signaling pathway; P:response to radiation;…			IPR005643 (PFAM); IPR004827 (PFAM)	F:GO:0003700; P:GO:0006355	F:transcription factor activity, sequence-specific DNA binding; P:regulation of transcription, DNA-templated
braker1_g00093.t1	INTERPRO, BLASTED, MAPPED, ANNOTATED	MCA3_HUMAN Eukaryotic translation elongation factor 1 epsilon-1	190	4	3.84147e-13	54	5	C:GO:0070062; F:GO:0005515; C:GO:0005737; P:GO:2000774; P:GO:0006412	C:extracellular exosome; F:protein binding; C:cytoplasm; P:positive regulation of cellular senescence; P:translation			IPR004046 (PFAM)	no GO terms	no GO terms
braker1_g00094.t1	INTERPRO, BLASTED, MAPPED, ANNOTATED	TRIP4_HUMAN Activating signal cointegrator 1	549	2	4.03387e-127	58	11	F:GO:0008270; F:GO:0016922; F:GO:0035035; F:GO:0003713; C:GO:0005737; P:GO:0045893; F:GO:0002020; F:GO:0030331; F:GO:0044389; P:GO:0030520; C:GO:0005654	F:zinc ion binding; F:ligand-dependent nuclear receptor binding; F:histone acetyltransferase binding; F:transcription coactivator activity; C:cytoplasm; P:positive regulation of transcription, DNA-templated; F:protease binding; F:estrogen receptor binding; F:ubiquitin-like protein ligase binding; P:intracellular estrogen receptor signaling pathway; C:nucleoplasm			IPR009349 (PFAM); IPR007374 (PFAM)	C:GO:0005634; F:GO:0008270; P:GO:0006355	C:nucleus; F:zinc ion binding; P:regulation of transcription, DNA-templated
braker1_g00095.t1	INTERPRO, BLASTED, MAPPED, ANNOTATED	TXD15_XENLA Thioredoxin domain-containing 15	286	4	4.39328e-17	53	1	P:GO:0045454	P:cell redox homeostasis			IPR013766 (PFAM)	P:GO:0045454	P:cell redox homeostasis
braker1_g00096.t1	INTERPRO, BLASTED, MAPPED, ANNOTATED	NLRC5_ICTPU NLRC5	635	3	3.55728e-06	48.67	1	F:GO:0005515	F:protein binding			IPR001611 (PFAM)	F:GO:0005515	F:protein binding
braker1_g00097.t1	INTERPRO, BLASTED, MAPPED, ANNOTATED	DNA2_XENLA DNA replication ATP-dependent helicase nuclease DNA2	1346	20	0	50.05	27	P:GO:0043504; P:GO:0006284; F:GO:0008186; P:GO:0000956; F:GO:0008026; F:GO:0043565; P:GO:0006264; P:GO:0045740; C:GO:0030529; F:GO:0016890; F:GO:0017108; P:GO:0000729; P:GO:0006310; P:GO:0000723; C:GO:0005760; P:GO:0043137; C:GO:0042645; F:GO:0043139; F:GO:0008409; P:GO:0000076; F:GO:0005515; P:GO:0045002; F:GO:0043142; P:GO:0051252; C:GO:0031981; P:GO:0010468; P:GO:0034654	P:mitochondrial DNA repair; P:base-excision repair; F:RNA-dependent ATPase activity; P:nuclear-transcribed mRNA catabolic process; F:ATP-dependent helicase activity; F:sequence-specific DNA binding; P:mitochondrial DNA replication; P:positive regulation of DNA replication; C:intracellular ribonucleoprotein complex; F:site-specific endodeoxyribonuclease activity, specific for altered base; F:5'-fl…	EC:3.1.30; EC:3.6.1.3; EC:3.1.21; EC:3.1; EC:3.1.25; EC:3.6.1.15	Acting on ester bonds; Adenosinetriphosphatase; Acting on ester bonds; Acting on ester bonds; Acting on ester bonds; Nucleoside-triphosphate phosphatase	IPR014808 (PFAM); PF13086 (PFAM); PF13087 (PFAM)	no GO terms	no GO terms
braker1_g00098.t1	INTERPRO, BLASTED, MAPPED, ANNOTATED	RS12_RAT 40S ribosomal S12	141	11	8.78442e-54	76.36	9	P:GO:0019083; P:GO:0006614; F:GO:0003735; P:GO:0000184; C:GO:0022627; C:GO:0016020; P:GO:0006364; P:GO:0006413; C:GO:0005654	P:viral transcription; P:SRP-dependent cotranslational protein targeting to membrane; F:structural constituent of ribosome; P:nuclear-transcribed mRNA catabolic process, nonsense-mediated decay; C:cytosolic small ribosomal subunit; C:membrane; P:rRNA processing; P:translational initiation; C:nucleoplasm			IPR004038 (PFAM)	no GO terms	no GO terms
braker1_g00099.t1	INTERPRO, NO-BLAST	--NA---	1394									PF13229 (PFAM)	no GO terms	no GO terms
braker1_g00100.t1	INTERPRO, NO-BLAST	--NA---	545									no IPS match	no IPS match	no IPS match
braker1_g00101.t1	INTERPRO, BLASTED, MAPPED, ANNOTATED	BIG1_HUMAN Brefeldin A-inhibited guanine nucleotide-exchange 1	1894	20	0	65.5	38	P:GO:0007032; P:GO:0007030; F:GO:0005096; C:GO:0000139; C:GO:0005730; P:GO:0006887; C:GO:0005654; F:GO:0005547; C:GO:0005802; C:GO:0043197; F:GO:0017022; C:GO:0005829; C:GO:0031234; P:GO:0032760; F:GO:0050811; P:GO:2000114; P:GO:0034260; C:GO:0032280; P:GO:0090303; P:GO:0031175; F:GO:0005086; P:GO:0046907; P:GO:0006893; P:GO:0090284; P:GO:0006897; P:GO:0001881; C:GO:0005879; C:GO:0048471; C:GO:00…	P:endosome organization; P:Golgi organization; F:GTPase activator activity; C:Golgi membrane; C:nucleolus; P:exocytosis; C:nucleoplasm; F:phosphatidylinositol-3,4,5-trisphosphate binding; C:trans-Golgi network; C:dendritic spine; F:myosin binding; C:cytosol; C:extrinsic component of cytoplasmic side of plasma membrane; P:positive regulation of tumor necrosis factor production; F:GABA receptor bin…			IPR032691 (PFAM); IPR015403 (PFAM); IPR000904 (PFAM); IPR032629 (PFAM)	F:GO:0005086; P:GO:0032012	F:ARF guanyl-nucleotide exchange factor activity; P:regulation of ARF protein signal transduction
braker1_g00102.t1	INTERPRO, BLASTED, MAPPED, ANNOTATED	RCC1_XENLA Regulator of chromosome condensation	452	20	1.16825e-117	49.1	20	P:GO:0007088; P:GO:0007052; F:GO:0031492; F:GO:0005087; P:GO:0007059; C:GO:0044444; P:GO:0006974; C:GO:0000794; C:GO:0005654; P:GO:0051225; C:GO:0031965; C:GO:0000790; C:GO:0005815; P:GO:0048731; F:GO:0042393; C:GO:0044441; P:GO:0000082; P:GO:0016032; F:GO:0016740; P:GO:0032446	P:regulation of mitotic nuclear division; P:mitotic spindle organization; F:nucleosomal DNA binding; F:Ran guanyl-nucleotide exchange factor activity; P:chromosome segregation; C:cytoplasmic part; P:cellular response to DNA damage stimulus; C:condensed nuclear chromosome; C:nucleoplasm; P:spindle assembly; C:nuclear membrane; C:nuclear chromatin; C:microtubule organizing center; P:system developm…			IPR000408 (PFAM)	no GO terms	no GO terms
braker1_g00103.t1	INTERPRO, BLASTED, MAPPED	OSER1_RAT Oxidative stress-responsive serine-rich 1	240	5	1.79114e-05	75	1	P:GO:0070301	P:cellular response to hydrogen peroxide			no IPS match	no IPS match	no IPS match
braker1_g00104.t1	INTERPRO, BLASTED, MAPPED, ANNOTATED	FAT3_RAT Protocadherin Fat 3	901	20	5.46851e-56	44.7	14	P:GO:0007165; P:GO:0030030; P:GO:0007267; P:GO:0009653; P:GO:0048513; P:GO:0007156; P:GO:0048666; C:GO:0043226; C:GO:0044424; P:GO:0007600; F:GO:0005509; C:GO:0016020; C:GO:0030054; P:GO:0016477	P:signal transduction; P:cell projection organization; P:cell-cell signaling; P:anatomical structure morphogenesis; P:animal organ development; P:homophilic cell adhesion via plasma membrane adhesion molecules; P:neuron development; C:organelle; C:intracellular part; P:sensory perception; F:calcium ion binding; C:membrane; C:cell junction; P:cell migration			IPR002126 (PFAM)	F:GO:0005509; C:GO:0016020; P:GO:0007156	F:calcium ion binding; C:membrane; P:homophilic cell adhesion via plasma membrane adhesion molecules
braker1_g00105.t1	INTERPRO, BLASTED, MAPPED, ANNOTATED	AHI1_MOUSE Jouberin	1180	20	8.87708e-171	47.65	23	P:GO:0043967; P:GO:0060562; F:GO:0042802; P:GO:0070925; C:GO:0036064; P:GO:0007165; C:GO:0035097; P:GO:0030030; P:GO:0008104; P:GO:0009798; C:GO:0043234; P:GO:0048666; P:GO:0045944; P:GO:0072073; P:GO:0006810; P:GO:0007423; C:GO:0005813; C:GO:0005912; C:GO:0005911; P:GO:0007417; P:GO:0072114; C:GO:0005829; F:GO:0010485	P:histone H4 acetylation; P:epithelial tube morphogenesis; F:identical protein binding; P:organelle assembly; C:ciliary basal body; P:signal transduction; C:histone methyltransferase complex; P:cell projection organization; P:protein localization; P:axis specification; C:protein complex; P:neuron development; P:positive regulation of transcription from RNA polymerase II promoter; P:kidney epithel…	EC:2.3.1.48	Histone acetyltransferase	IPR001680 (PFAM); IPR001452 (PFAM)	F:GO:0005515	F:protein binding
braker1_g00106.t1	INTERPRO, BLASTED, MAPPED, ANNOTATED	F135A_PONAB FAM135A	937	6	2.88571e-98	69.83	2	P:GO:0044255; F:GO:0052689	P:cellular lipid metabolic process; F:carboxylic ester hydrolase activity	EC:3.1.1.1	Carboxylesterase	IPR007751 (PFAM); IPR022122 (PFAM)	no GO terms	no GO terms
braker1_g00107.t1	INTERPRO, BLASTED, MAPPED, ANNOTATED	RTEL1_RAT Regulator of telomere elongation helicase 1	978	20	0	60.9	10	C:GO:0005634; F:GO:0003677; F:GO:0005524; F:GO:0005515; P:GO:0006260; P:GO:1904355; P:GO:0010569; P:GO:1904358; F:GO:0004003; P:GO:0032205	C:nucleus; F:DNA binding; F:ATP binding; F:protein binding; P:DNA replication; P:positive regulation of telomere capping; P:regulation of double-strand break repair via homologous recombination; P:positive regulation of telomere maintenance via telomere lengthening; F:ATP-dependent DNA helicase activity; P:negative regulation of telomere maintenance	EC:3.6.1.3; EC:3.6.1.15	Adenosinetriphosphatase; Nucleoside-triphosphate phosphatase	IPR006555 (PFAM); IPR010614 (PFAM)	F:GO:0003676; F:GO:0005524; F:GO:0003677; F:GO:0016818; F:GO:0008026; F:GO:0004003; P:GO:0006139	F:nucleic acid binding; F:ATP binding; F:DNA binding; F:hydrolase activity, acting on acid anhydrides, in phosphorus-containing anhydrides; F:ATP-dependent helicase activity; F:ATP-dependent DNA helicase activity; P:nucleobase-containing compound metabolic process
braker1_g00108.t1	INTERPRO, BLASTED, MAPPED, ANNOTATED	PK1IP_CHICK p21-activated kinase-interacting 1-like	302	20	7.15727e-76	51.05	11	P:GO:0043967; P:GO:0019219; F:GO:0005515; P:GO:0009968; C:GO:0035097; P:GO:0048856; P:GO:2000112; F:GO:0010485; P:GO:0044699; C:GO:0005886; P:GO:0031401	P:histone H4 acetylation; P:regulation of nucleobase-containing compound metabolic process; F:protein binding; P:negative regulation of signal transduction; C:histone methyltransferase complex; P:anatomical structure development; P:regulation of cellular macromolecule biosynthetic process; F:H4 histone acetyltransferase activity; P:single-organism process; C:plasma membrane; P:positive regulation…	EC:2.3.1.48	Histone acetyltransferase	IPR001680 (PFAM)	F:GO:0005515	F:protein binding
braker1_g00109.t1	INTERPRO, BLASTED, MAPPED, ANNOTATED	DDX24_HUMAN ATP-dependent RNA helicase DDX24	685	20	3.21323e-134	50.1	30	P:GO:0032270; P:GO:0033143; P:GO:0042254; P:GO:0051173; P:GO:0097190; F:GO:0004386; C:GO:0005730; C:GO:0005654; P:GO:0006417; F:GO:0005524; F:GO:0003723; C:GO:0030529; P:GO:0045595; P:GO:0010557; F:GO:0035258; P:GO:0035556; P:GO:0051128; P:GO:0006396; C:GO:0044444; P:GO:0006996; P:GO:0009967; F:GO:0042623; P:GO:0006357; P:GO:0031328; P:GO:0010628; P:GO:0043066; C:GO:0016020; P:GO:0010605; P:GO:00…	P:positive regulation of cellular protein metabolic process; P:regulation of intracellular steroid hormone receptor signaling pathway; P:ribosome biogenesis; P:positive regulation of nitrogen compound metabolic process; P:apoptotic signaling pathway; F:helicase activity; C:nucleolus; C:nucleoplasm; P:regulation of translation; F:ATP binding; F:RNA binding; C:intracellular ribonucleoprotein comple…	EC:3.6.1.3; EC:3.6.1.15	Adenosinetriphosphatase; Nucleoside-triphosphate phosphatase	IPR001650 (PFAM); IPR011545 (PFAM)	F:GO:0003676; F:GO:0005524	F:nucleic acid binding; F:ATP binding
braker1_g00110.t1	INTERPRO, BLASTED, MAPPED, ANNOTATED	PP1R8_HUMAN Nuclear inhibitor of phosphatase 1	336	12	5.62717e-100	50.83	10	F:GO:0004865; F:GO:0003723; F:GO:0005515; P:GO:0050794; C:GO:0016607; F:GO:0008995; P:GO:0010468; P:GO:0006396; P:GO:0044699; P:GO:0006401	F:protein serine/threonine phosphatase inhibitor activity; F:RNA binding; F:protein binding; P:regulation of cellular process; C:nuclear speck; F:ribonuclease E activity; P:regulation of gene expression; P:RNA processing; P:single-organism process; P:RNA catabolic process			IPR000253 (PFAM)	F:GO:0005515	F:protein binding
braker1_g00111.t1	INTERPRO, BLASTED, MAPPED, ANNOTATED	TM14C_DANRE Transmembrane 14C	103	14	6.03812e-24	60.29	3	F:GO:0005515; C:GO:0005739; C:GO:0016020	F:protein binding; C:mitochondrion; C:membrane			IPR005349 (PFAM)	C:GO:0016020	C:membrane
braker1_g00112.t1	INTERPRO, BLASTED, MAPPED, ANNOTATED	TGS1_MOUSE Trimethylguanosine synthase	680	3	1.21887e-93	82.33	13	P:GO:0036261; P:GO:0009452; C:GO:0015030; P:GO:0006355; P:GO:0044255; C:GO:0005730; P:GO:0000387; F:GO:0071164; C:GO:0005615; F:GO:0005515; P:GO:0071167; C:GO:0005829; C:GO:0030532	P:7-methylguanosine cap hypermethylation; P:7-methylguanosine RNA capping; C:Cajal body; P:regulation of transcription, DNA-templated; P:cellular lipid metabolic process; C:nucleolus; P:spliceosomal snRNP assembly; F:RNA trimethylguanosine synthase activity; C:extracellular space; F:protein binding; P:ribonucleoprotein complex import into nucleus; C:cytosol; C:small nuclear ribonucleoprotein comp…			IPR019012 (PFAM)	P:GO:0001510; P:GO:0009452; F:GO:0008168	P:RNA methylation; P:7-methylguanosine RNA capping; F:methyltransferase activity
braker1_g00113.t1	INTERPRO, BLASTED, MAPPED	RGS22_MOUSE Regulator of G-signaling 22	1209	2	3.55465e-87	45	6	C:GO:0005634; P:GO:0009968; C:GO:0005737; F:GO:0005096; P:GO:0043547; C:GO:0005886	C:nucleus; P:negative regulation of signal transduction; C:cytoplasm; F:GTPase activator activity; P:positive regulation of GTPase activity; C:plasma membrane			IPR016137 (PFAM)	no GO terms	no GO terms
braker1_g00113.t2	INTERPRO, BLASTED, MAPPED	RGS22_MOUSE Regulator of G-signaling 22	1206	2	5.30742e-87	45	6	C:GO:0005634; P:GO:0009968; C:GO:0005737; F:GO:0005096; P:GO:0043547; C:GO:0005886	C:nucleus; P:negative regulation of signal transduction; C:cytoplasm; F:GTPase activator activity; P:positive regulation of GTPase activity; C:plasma membrane			IPR016137 (PFAM)	no GO terms	no GO terms
braker1_g00114.t1	INTERPRO, BLASTED, MAPPED, ANNOTATED	ARFRP_BOVIN ADP-ribosylation factor-related 1	204	20	1.42881e-88	60.9	12	F:GO:0005525; C:GO:0015630; F:GO:0005515; P:GO:0007165; P:GO:0007275; P:GO:0034067; C:GO:0044430; F:GO:0003924; C:GO:0005829; P:GO:0043001; P:GO:0042147; C:GO:0032588	F:GTP binding; C:microtubule cytoskeleton; F:protein binding; P:signal transduction; P:multicellular organism development; P:protein localization to Golgi apparatus; C:cytoskeletal part; F:GTPase activity; C:cytosol; P:Golgi to plasma membrane protein transport; P:retrograde transport, endosome to Golgi; C:trans-Golgi network membrane	EC:3.6.1.15	Nucleoside-triphosphate phosphatase	IPR006689 (PFAM)	F:GO:0005525	F:GTP binding
braker1_g00115.t1	INTERPRO, BLASTED, MAPPED, ANNOTATED	HM13_MOUSE Minor histocompatibility antigen H13	361	13	6.65723e-128	55.69	21	F:GO:0042803; P:GO:0031293; P:GO:1904211; C:GO:0005770; C:GO:0005791; F:GO:0042500; P:GO:0048518; C:GO:0005765; C:GO:0005886; C:GO:0005856; C:GO:0070062; F:GO:0031625; P:GO:0050794; P:GO:0051289; P:GO:0006509; C:GO:0030660; C:GO:0071556; C:GO:0071458; C:GO:0010008; C:GO:0036513; P:GO:0050776	F:protein homodimerization activity; P:membrane protein intracellular domain proteolysis; P:membrane protein proteolysis involved in retrograde protein transport, ER to cytosol; C:late endosome; C:rough endoplasmic reticulum; F:aspartic endopeptidase activity, intramembrane cleaving; P:positive regulation of biological process; C:lysosomal membrane; C:plasma membrane; C:cytoskeleton; C:extracellu…	EC:3.4.23	Acting on peptide bonds (peptidases)	IPR007369 (PFAM)	F:GO:0004190; C:GO:0016021	F:aspartic-type endopeptidase activity; C:integral component of membrane
braker1_g00116.t1	INTERPRO, BLASTED, MAPPED, ANNOTATED	AGRD1_BOVIN Adhesion G-coupled receptor D1	1455	20	9.64685e-75	50.85	19	P:GO:0060562; P:GO:0065008; P:GO:0007267; P:GO:0007166; P:GO:0048513; C:GO:0045202; C:GO:0043005; C:GO:0005654; C:GO:0005887; F:GO:0004930; F:GO:0005515; P:GO:0051179; P:GO:0051960; P:GO:0048598; F:GO:0005509; P:GO:0001736; P:GO:0010579; P:GO:0098609; P:GO:0051128	P:epithelial tube morphogenesis; P:regulation of biological quality; P:cell-cell signaling; P:cell surface receptor signaling pathway; P:animal organ development; C:synapse; C:neuron projection; C:nucleoplasm; C:integral component of plasma membrane; F:G-protein coupled receptor activity; F:protein binding; P:localization; P:regulation of nervous system development; P:embryonic morphogenesis; F:c…			IPR001304 (PFAM); IPR000832 (PFAM); IPR000203 (PFAM)	F:GO:0004930; P:GO:0007186; C:GO:0016021	F:G-protein coupled receptor activity; P:G-protein coupled receptor signaling pathway; C:integral component of membrane
braker1_g00116.t2	INTERPRO, BLASTED, MAPPED, ANNOTATED	AGRD1_BOVIN Adhesion G-coupled receptor D1	1449	20	8.26542e-75	50.9	19	P:GO:0060562; P:GO:0065008; P:GO:0007267; P:GO:0007166; P:GO:0048513; C:GO:0045202; C:GO:0043005; C:GO:0005654; C:GO:0005887; F:GO:0004930; F:GO:0005515; P:GO:0051179; P:GO:0051960; P:GO:0048598; F:GO:0005509; P:GO:0001736; P:GO:0010579; P:GO:0098609; P:GO:0051128	P:epithelial tube morphogenesis; P:regulation of biological quality; P:cell-cell signaling; P:cell surface receptor signaling pathway; P:animal organ development; C:synapse; C:neuron projection; C:nucleoplasm; C:integral component of plasma membrane; F:G-protein coupled receptor activity; F:protein binding; P:localization; P:regulation of nervous system development; P:embryonic morphogenesis; F:c…			IPR001304 (PFAM); IPR000203 (PFAM); IPR000832 (PFAM)	F:GO:0004930; P:GO:0007186; C:GO:0016021	F:G-protein coupled receptor activity; P:G-protein coupled receptor signaling pathway; C:integral component of membrane
braker1_g00116.t3	INTERPRO, BLASTED, MAPPED, ANNOTATED	AGRD1_BOVIN Adhesion G-coupled receptor D1	1442	20	8.03744e-75	50.9	19	P:GO:0060562; P:GO:0065008; P:GO:0007267; P:GO:0007166; P:GO:0048513; C:GO:0045202; C:GO:0043005; C:GO:0005654; C:GO:0005887; F:GO:0004930; F:GO:0005515; P:GO:0051179; P:GO:0051960; P:GO:0048598; F:GO:0005509; P:GO:0001736; P:GO:0010579; P:GO:0098609; P:GO:0051128	P:epithelial tube morphogenesis; P:regulation of biological quality; P:cell-cell signaling; P:cell surface receptor signaling pathway; P:animal organ development; C:synapse; C:neuron projection; C:nucleoplasm; C:integral component of plasma membrane; F:G-protein coupled receptor activity; F:protein binding; P:localization; P:regulation of nervous system development; P:embryonic morphogenesis; F:c…			IPR000203 (PFAM); IPR001304 (PFAM); IPR000832 (PFAM)	F:GO:0004930; P:GO:0007186; C:GO:0016021	F:G-protein coupled receptor activity; P:G-protein coupled receptor signaling pathway; C:integral component of membrane
braker1_g00117.t1	INTERPRO, BLASTED, MAPPED, ANNOTATED	OFUT1_PANTR GDP-fucose O-fucosyltransferase 1	391	7	2.73331e-94	59	5	P:GO:0007275; C:GO:0016020; P:GO:0036066; C:GO:0005783; F:GO:0046922	P:multicellular organism development; C:membrane; P:protein O-linked fucosylation; C:endoplasmic reticulum; F:peptide-O-fucosyltransferase activity	EC:2.4.1.221	Peptide-O-fucosyltransferase	IPR019378 (PFAM)	no GO terms	no GO terms
braker1_g00118.t1	INTERPRO, BLASTED, MAPPED, ANNOTATED	AGRD1_BOVIN Adhesion G-coupled receptor D1	1292	20	1.4837e-86	53.4	18	C:GO:0042734; F:GO:0016524; C:GO:0043229; P:GO:0035584; P:GO:0060562; P:GO:0090129; F:GO:0050839; P:GO:0007157; P:GO:0048513; C:GO:0044444; C:GO:0043227; C:GO:0030426; F:GO:0004930; P:GO:0051179; P:GO:0001736; C:GO:0016021; P:GO:0010579; C:GO:0030424	C:presynaptic membrane; F:latrotoxin receptor activity; C:intracellular organelle; P:calcium-mediated signaling using intracellular calcium source; P:epithelial tube morphogenesis; P:positive regulation of synapse maturation; F:cell adhesion molecule binding; P:heterophilic cell-cell adhesion via plasma membrane cell adhesion molecules; P:animal organ development; C:cytoplasmic part; C:membrane-b…			IPR001304 (PFAM); IPR000203 (PFAM); IPR000832 (PFAM)	F:GO:0004930; P:GO:0007186; C:GO:0016021	F:G-protein coupled receptor activity; P:G-protein coupled receptor signaling pathway; C:integral component of membrane
braker1_g00118.t2	INTERPRO, BLASTED, MAPPED, ANNOTATED	AGRD1_BOVIN Adhesion G-coupled receptor D1	1291	20	1.3489e-86	53.75	19	C:GO:0042734; F:GO:0016524; C:GO:0043229; P:GO:0035584; P:GO:0060562; P:GO:0090129; F:GO:0050839; P:GO:0007157; P:GO:0048513; C:GO:0044444; C:GO:0043227; C:GO:0030426; F:GO:0004930; P:GO:0051179; F:GO:0046872; P:GO:0001736; C:GO:0016021; P:GO:0010579; C:GO:0030424	C:presynaptic membrane; F:latrotoxin receptor activity; C:intracellular organelle; P:calcium-mediated signaling using intracellular calcium source; P:epithelial tube morphogenesis; P:positive regulation of synapse maturation; F:cell adhesion molecule binding; P:heterophilic cell-cell adhesion via plasma membrane cell adhesion molecules; P:animal organ development; C:cytoplasmic part; C:membrane-b…			IPR000203 (PFAM); IPR000832 (PFAM); IPR001304 (PFAM)	F:GO:0004930; P:GO:0007186; C:GO:0016021	F:G-protein coupled receptor activity; P:G-protein coupled receptor signaling pathway; C:integral component of membrane
braker1_g00119.t1	INTERPRO, BLASTED, MAPPED, ANNOTATED	RS7_MOUSE 40S ribosomal S7	226	17	7.80574e-88	80.53	22	C:GO:0032040; C:GO:0022627; P:GO:0030097; P:GO:0006364; C:GO:0005730; P:GO:0006413; C:GO:0005654; P:GO:0019083; C:GO:0070062; F:GO:0003723; F:GO:0005515; P:GO:0006614; C:GO:0005815; C:GO:0005925; F:GO:0003735; P:GO:0000184; P:GO:0001843; C:GO:0016020; P:GO:0042274; P:GO:0030154; P:GO:0051726; C:GO:0030686	C:small-subunit processome; C:cytosolic small ribosomal subunit; P:hemopoiesis; P:rRNA processing; C:nucleolus; P:translational initiation; C:nucleoplasm; P:viral transcription; C:extracellular exosome; F:RNA binding; F:protein binding; P:SRP-dependent cotranslational protein targeting to membrane; C:microtubule organizing center; C:focal adhesion; F:structural constituent of ribosome; P:nuclear-…			IPR000554 (PFAM)	F:GO:0003735; C:GO:0005840; C:GO:0005622; P:GO:0006412	F:structural constituent of ribosome; C:ribosome; C:intracellular; P:translation
braker1_g00120.t1	INTERPRO, NO-BLAST	--NA---	339									no IPS match	no IPS match	no IPS match
braker1_g00121.t1	INTERPRO, BLASTED, MAPPED, ANNOTATED	NEK7_MOUSE Serine threonine-kinase Nek7	332	20	4.67012e-101	60.8	27	P:GO:0030071; P:GO:0070507; P:GO:0007098; P:GO:0007077; P:GO:1904355; P:GO:0043123; P:GO:0000910; P:GO:0046777; C:GO:0000776; C:GO:0005654; F:GO:0000287; C:GO:0000242; F:GO:0005524; P:GO:0051225; P:GO:0045893; C:GO:0005829; P:GO:0031572; P:GO:2000772; F:GO:0019901; P:GO:2001020; P:GO:1900062; F:GO:0004674; F:GO:0004871; P:GO:0051973; F:GO:0019894; P:GO:0032212; P:GO:0018105	P:regulation of mitotic metaphase/anaphase transition; P:regulation of microtubule cytoskeleton organization; P:centrosome cycle; P:mitotic nuclear envelope disassembly; P:positive regulation of telomere capping; P:positive regulation of I-kappaB kinase/NF-kappaB signaling; P:cytokinesis; P:protein autophosphorylation; C:kinetochore; C:nucleoplasm; F:magnesium ion binding; C:pericentriolar materi…	EC:2.7.11	Transferring phosphorus-containing groups	IPR000719 (PFAM)	F:GO:0005524; F:GO:0004672; P:GO:0006468	F:ATP binding; F:protein kinase activity; P:protein phosphorylation
braker1_g00122.t1	INTERPRO, BLASTED, MAPPED, ANNOTATED	LMBL3_HUMAN Lethal(3)malignant brain tumor 3	746	20	3.61856e-79	48.75	12	C:GO:0000793; F:GO:0042802; F:GO:0032093; F:GO:0031493; P:GO:0045892; P:GO:0007088; F:GO:0035064; P:GO:0045652; C:GO:0005730; C:GO:0000785; C:GO:0005886; C:GO:0005654	C:condensed chromosome; F:identical protein binding; F:SAM domain binding; F:nucleosomal histone binding; P:negative regulation of transcription, DNA-templated; P:regulation of mitotic nuclear division; F:methylated histone binding; P:regulation of megakaryocyte differentiation; C:nucleolus; C:chromatin; C:plasma membrane; C:nucleoplasm			IPR004092 (PFAM); IPR001660 (PFAM)	C:GO:0005634; F:GO:0005515; P:GO:0006355	C:nucleus; F:protein binding; P:regulation of transcription, DNA-templated
braker1_g00122.t2	INTERPRO, BLASTED, MAPPED, ANNOTATED	LMBL3_HUMAN Lethal(3)malignant brain tumor 3	748	20	3.69496e-79	48.75	12	C:GO:0000793; F:GO:0042802; F:GO:0032093; F:GO:0031493; P:GO:0045892; P:GO:0007088; F:GO:0035064; P:GO:0045652; C:GO:0005730; C:GO:0000785; C:GO:0005886; C:GO:0005654	C:condensed chromosome; F:identical protein binding; F:SAM domain binding; F:nucleosomal histone binding; P:negative regulation of transcription, DNA-templated; P:regulation of mitotic nuclear division; F:methylated histone binding; P:regulation of megakaryocyte differentiation; C:nucleolus; C:chromatin; C:plasma membrane; C:nucleoplasm			IPR004092 (PFAM); IPR001660 (PFAM)	C:GO:0005634; F:GO:0005515; P:GO:0006355	C:nucleus; F:protein binding; P:regulation of transcription, DNA-templated
braker1_g00123.t1	INTERPRO, BLASTED, MAPPED, ANNOTATED	MAK_HUMAN Serine threonine-kinase MAK	668	20	8.33547e-174	65.75	61	P:GO:0007099; C:GO:0015030; P:GO:0046777; P:GO:0060968; P:GO:0051321; P:GO:0034501; C:GO:0005829; P:GO:1900182; P:GO:0045935; F:GO:0008353; P:GO:0060271; C:GO:0000307; P:GO:0007265; P:GO:0006259; C:GO:0000784; P:GO:0030855; C:GO:0005876; P:GO:0043161; P:GO:0045023; P:GO:0048731; F:GO:0030332; C:GO:0030496; C:GO:0001917; P:GO:0018105; P:GO:0019953; P:GO:0034614; P:GO:0018107; P:GO:1902531; P:GO:00…	P:centriole replication; C:Cajal body; P:protein autophosphorylation; P:regulation of gene silencing; P:meiotic cell cycle; P:protein localization to kinetochore; C:cytosol; P:positive regulation of protein localization to nucleus; P:positive regulation of nucleobase-containing compound metabolic process; F:RNA polymerase II carboxy-terminal domain kinase activity; P:cilium assembly; C:cyclin-dep…	EC:2.7.11; EC:2.7.11.23; EC:2.7.11.22	Transferring phosphorus-containing groups; RNA-polymerase-subunit kinase; Cyclin-dependent kinase	IPR000719 (PFAM)	F:GO:0005524; F:GO:0004672; P:GO:0006468	F:ATP binding; F:protein kinase activity; P:protein phosphorylation
braker1_g00124.t1	INTERPRO, BLASTED, MAPPED, ANNOTATED	RAB10_DIPOM Ras-related Rab-10	205	20	2.33001e-104	81.7	63	C:GO:0014069; C:GO:0008021; C:GO:0000139; C:GO:0043025; P:GO:0097051; C:GO:0005789; C:GO:0030425; C:GO:0051286; P:GO:0048169; F:GO:0003924; P:GO:0007409; F:GO:0019003; C:GO:0005829; P:GO:0019882; F:GO:0019901; P:GO:0060271; P:GO:0007264; C:GO:0030140; C:GO:0005886; C:GO:0000145; P:GO:0048210; P:GO:0030859; C:GO:0005913; C:GO:0097730; P:GO:0042593; F:GO:0017137; P:GO:0031346; C:GO:0032593; P:GO:00…	C:postsynaptic density; C:synaptic vesicle; C:Golgi membrane; C:neuronal cell body; P:establishment of protein localization to endoplasmic reticulum membrane; C:endoplasmic reticulum membrane; C:dendrite; C:cell tip; P:regulation of long-term neuronal synaptic plasticity; F:GTPase activity; P:axonogenesis; F:GDP binding; C:cytosol; P:antigen processing and presentation; F:protein kinase binding; …	EC:3.6.1.15	Nucleoside-triphosphate phosphatase	IPR001806 (PFAM)	F:GO:0005525; F:GO:0003924	F:GTP binding; F:GTPase activity
braker1_g00125.t1	INTERPRO, BLASTED, MAPPED, ANNOTATED	EYA4_HUMAN Eyes absent homolog 4	454	14	1.35575e-64	58.93	20	P:GO:0045739; P:GO:0048729; P:GO:0035295; P:GO:0006355; P:GO:0060429; C:GO:0044446; P:GO:0006302; P:GO:0007600; F:GO:0000287; C:GO:0005634; F:GO:0005515; P:GO:0051179; C:GO:0005737; F:GO:0004725; P:GO:0001822; P:GO:0042472; C:GO:0032991; P:GO:0001708; P:GO:0016576; P:GO:0010212	P:positive regulation of DNA repair; P:tissue morphogenesis; P:tube development; P:regulation of transcription, DNA-templated; P:epithelium development; C:intracellular organelle part; P:double-strand break repair; P:sensory perception; F:magnesium ion binding; C:nucleus; F:protein binding; P:localization; C:cytoplasm; F:protein tyrosine phosphatase activity; P:kidney development; P:inner ear mor…	EC:3.1.3.16; EC:3.1.3.48; EC:3.1.3.41	Protein-serine/threonine phosphatase; Protein-tyrosine-phosphatase; 4-nitrophenylphosphatase	no IPS match	no IPS match	no IPS match
braker1_g00126.t1	INTERPRO, BLASTED, MAPPED, ANNOTATED	PDE5_CAEEL Probable 3 ,5 -cyclic phosphodiesterase pde-5	937	20	2.78505e-150	52	11	F:GO:0004118; F:GO:0005515; P:GO:0071310; C:GO:0005759; P:GO:0030818; P:GO:0006198; F:GO:0030551; F:GO:0043168; P:GO:0061028; F:GO:0032555; P:GO:0019933	F:cGMP-stimulated cyclic-nucleotide phosphodiesterase activity; F:protein binding; P:cellular response to organic substance; C:mitochondrial matrix; P:negative regulation of cAMP biosynthetic process; P:cAMP catabolic process; F:cyclic nucleotide binding; F:anion binding; P:establishment of endothelial barrier; F:purine ribonucleotide binding; P:cAMP-mediated signaling	EC:3.1.4.17	3',5'-cyclic-nucleotide phosphodiesterase	IPR003018 (PFAM); IPR002073 (PFAM)	F:GO:0005515; P:GO:0007165; F:GO:0004114	F:protein binding; P:signal transduction; F:3',5'-cyclic-nucleotide phosphodiesterase activity
braker1_g00127.t1	INTERPRO, BLASTED, MAPPED, ANNOTATED	ATD2B_HUMAN ATPase family AAA domain-containing 2B	1172	20	0	57.45	29	F:GO:0016887; P:GO:1903580; P:GO:1903006; P:GO:0045944; P:GO:1901800; P:GO:0043467; C:GO:0005654; C:GO:0005789; P:GO:0051345; C:GO:0098796; F:GO:0005524; C:GO:0070062; C:GO:0005829; P:GO:0051704; F:GO:0032403; P:GO:0019985; P:GO:0031334; F:GO:0031593; P:GO:0046907; C:GO:0000502; F:GO:0044389; P:GO:0007420; P:GO:0006732; C:GO:0044427; P:GO:0045184; F:GO:0070577; P:GO:0035967; P:GO:0030433; P:GO:00…	F:ATPase activity; P:positive regulation of ATP metabolic process; P:positive regulation of protein K63-linked deubiquitination; P:positive regulation of transcription from RNA polymerase II promoter; P:positive regulation of proteasomal protein catabolic process; P:regulation of generation of precursor metabolites and energy; C:nucleoplasm; C:endoplasmic reticulum membrane; P:positive regulation…	EC:3.6.1.3; EC:3.6.1.15	Adenosinetriphosphatase; Nucleoside-triphosphate phosphatase	IPR001487 (PFAM); IPR003959 (PFAM)	F:GO:0005524; F:GO:0005515	F:ATP binding; F:protein binding
braker1_g00127.t2	INTERPRO, BLASTED, MAPPED, ANNOTATED	ATD2B_HUMAN ATPase family AAA domain-containing 2B	1167	20	0	57.5	31	F:GO:0016887; P:GO:1903580; P:GO:1903006; P:GO:0045944; P:GO:1901800; P:GO:0043467; C:GO:0005654; C:GO:0005789; P:GO:0051345; C:GO:0098796; F:GO:0005524; C:GO:0070062; C:GO:0005829; P:GO:0051704; F:GO:0032403; P:GO:0019985; P:GO:0031334; F:GO:0031593; P:GO:0046907; C:GO:0000502; F:GO:0044389; P:GO:0007420; P:GO:0048523; P:GO:0006732; C:GO:0044427; P:GO:0045184; F:GO:0070577; P:GO:0010941; P:GO:00…	F:ATPase activity; P:positive regulation of ATP metabolic process; P:positive regulation of protein K63-linked deubiquitination; P:positive regulation of transcription from RNA polymerase II promoter; P:positive regulation of proteasomal protein catabolic process; P:regulation of generation of precursor metabolites and energy; C:nucleoplasm; C:endoplasmic reticulum membrane; P:positive regulation…	EC:3.6.1.3; EC:3.6.1.15	Adenosinetriphosphatase; Nucleoside-triphosphate phosphatase	IPR001487 (PFAM); IPR003959 (PFAM)	F:GO:0005524; F:GO:0005515	F:ATP binding; F:protein binding
braker1_g00127.t3	INTERPRO, BLASTED, MAPPED, ANNOTATED	ATD2B_HUMAN ATPase family AAA domain-containing 2B	1174	20	0	57.2	29	F:GO:0016887; P:GO:1903580; P:GO:1903006; P:GO:0045944; P:GO:1901800; P:GO:0043467; C:GO:0005654; C:GO:0005789; P:GO:0051345; C:GO:0098796; F:GO:0005524; C:GO:0070062; C:GO:0005829; P:GO:0051704; F:GO:0032403; P:GO:0019985; P:GO:0031334; F:GO:0031593; P:GO:0046907; C:GO:0000502; F:GO:0044389; P:GO:0007420; P:GO:0006732; C:GO:0044427; P:GO:0045184; F:GO:0070577; P:GO:0035967; P:GO:0030433; P:GO:00…	F:ATPase activity; P:positive regulation of ATP metabolic process; P:positive regulation of protein K63-linked deubiquitination; P:positive regulation of transcription from RNA polymerase II promoter; P:positive regulation of proteasomal protein catabolic process; P:regulation of generation of precursor metabolites and energy; C:nucleoplasm; C:endoplasmic reticulum membrane; P:positive regulation…	EC:3.6.1.3; EC:3.6.1.15	Adenosinetriphosphatase; Nucleoside-triphosphate phosphatase	IPR001487 (PFAM); IPR003959 (PFAM)	F:GO:0005524; F:GO:0005515	F:ATP binding; F:protein binding
braker1_g00128.t1	INTERPRO, BLASTED, MAPPED, ANNOTATED	ACSA_MOUSE Acetyl-coenzyme A cytoplasmic	682	20	0	53.2	13	P:GO:0065008; P:GO:0010033; F:GO:0016208; P:GO:0006069; C:GO:0005654; F:GO:0005524; F:GO:0003987; F:GO:0005515; C:GO:0005759; P:GO:0019542; C:GO:0005829; P:GO:0019413; P:GO:0019427	P:regulation of biological quality; P:response to organic substance; F:AMP binding; P:ethanol oxidation; C:nucleoplasm; F:ATP binding; F:acetate-CoA ligase activity; F:protein binding; C:mitochondrial matrix; P:propionate biosynthetic process; C:cytosol; P:acetate biosynthetic process; P:acetyl-CoA biosynthetic process from acetate	EC:6.2.1.1	Acetate--CoA ligase	IPR000873 (PFAM); IPR025110 (PFAM); IPR032387 (PFAM)	F:GO:0003824; P:GO:0008152	F:catalytic activity; P:metabolic process
braker1_g00129.t1	INTERPRO, BLASTED, MAPPED, ANNOTATED	RIDA_HUMAN 2-iminobutanoate 2-iminopropanoate deaminase	135	7	3.76029e-52	73	10	C:GO:0005634; P:GO:0090305; C:GO:0070062; P:GO:0006449; F:GO:0004519; F:GO:0043167; P:GO:0042221; P:GO:0048513; C:GO:0044444; P:GO:0048523	C:nucleus; P:nucleic acid phosphodiester bond hydrolysis; C:extracellular exosome; P:regulation of translational termination; F:endonuclease activity; F:ion binding; P:response to chemical; P:animal organ development; C:cytoplasmic part; P:negative regulation of cellular process			IPR006175 (PFAM)	no GO terms	no GO terms
braker1_g00130.t1	INTERPRO, BLASTED, MAPPED, ANNOTATED	RIDA_BOVIN 2-iminobutanoate 2-iminopropanoate deaminase	143	7	8.38188e-48	70.86	10	C:GO:0005634; P:GO:0090305; C:GO:0070062; P:GO:0006449; F:GO:0004519; F:GO:0043167; P:GO:0042221; P:GO:0048513; C:GO:0044444; P:GO:0048523	C:nucleus; P:nucleic acid phosphodiester bond hydrolysis; C:extracellular exosome; P:regulation of translational termination; F:endonuclease activity; F:ion binding; P:response to chemical; P:animal organ development; C:cytoplasmic part; P:negative regulation of cellular process			IPR006175 (PFAM)	no GO terms	no GO terms
braker1_g00131.t1	INTERPRO, BLASTED, MAPPED, ANNOTATED	NDK6_DANRE Nucleoside diphosphate kinase 6	146	20	1.95953e-44	57.85	14	C:GO:0044429; P:GO:0045839; C:GO:0036157; P:GO:0009260; P:GO:0048515; P:GO:0048856; P:GO:0006220; P:GO:0042981; F:GO:0004550; P:GO:0009201; P:GO:0042455; F:GO:0008017; C:GO:0005813; P:GO:0030308	C:mitochondrial part; P:negative regulation of mitotic nuclear division; C:outer dynein arm; P:ribonucleotide biosynthetic process; P:spermatid differentiation; P:anatomical structure development; P:pyrimidine nucleotide metabolic process; P:regulation of apoptotic process; F:nucleoside diphosphate kinase activity; P:ribonucleoside triphosphate biosynthetic process; P:ribonucleoside biosynthetic …	EC:2.7.4.6	Nucleoside-diphosphate kinase	IPR034907 (PFAM)	no GO terms	no GO terms
braker1_g00132.t1	INTERPRO, BLASTED, MAPPED, ANNOTATED	RTF2_BOVIN RTF2 homolog	285	8	1.46662e-78	62	1	P:GO:0006274	P:DNA replication termination			IPR027799 (PFAM)	no GO terms	no GO terms
braker1_g00133.t1	INTERPRO, BLASTED, ANNOTATED	SARM1_DROME Sterile alpha and TIR motif-containing 1	801	1	6.02282e-05	55	2	F:GO:0005515; P:GO:0007165	F:protein binding; P:signal transduction			IPR001660 (PFAM); IPR000157 (PFAM)	F:GO:0005515; P:GO:0007165	F:protein binding; P:signal transduction
braker1_g00134.t1	INTERPRO, BLASTED, MAPPED, ANNOTATED	TSSC1_GEKJA TSSC1	405	20	3.2414e-147	52.55	2	F:GO:0005515; P:GO:0009987	F:protein binding; P:cellular process			IPR001680 (PFAM)	F:GO:0005515	F:protein binding
braker1_g00135.t1	INTERPRO, BLASTED, MAPPED, ANNOTATED	TCEA2_BOVIN Transcription elongation factor A 2	307	20	1.16574e-89	60	15	F:GO:0008270; P:GO:0006383; P:GO:0032481; P:GO:0006283; P:GO:0006355; C:GO:0005730; C:GO:0005666; P:GO:0002376; P:GO:0006368; F:GO:0003676; C:GO:0005813; F:GO:0003899; F:GO:0005515; P:GO:0010923; C:GO:0005829	F:zinc ion binding; P:transcription from RNA polymerase III promoter; P:positive regulation of type I interferon production; P:transcription-coupled nucleotide-excision repair; P:regulation of transcription, DNA-templated; C:nucleolus; C:DNA-directed RNA polymerase III complex; P:immune system process; P:transcription elongation from RNA polymerase II promoter; F:nucleic acid binding; C:centrosom…	EC:2.7.7.6	DNA-directed RNA polymerase	IPR017923 (PFAM); IPR001222 (PFAM); IPR003618 (PFAM)	F:GO:0003676; C:GO:0005634; F:GO:0008270; P:GO:0006351	F:nucleic acid binding; C:nucleus; F:zinc ion binding; P:transcription, DNA-templated
braker1_g00136.t1	INTERPRO, BLASTED, MAPPED, ANNOTATED	HINT3_XENTR Histidine triad nucleotide-binding 3	146	20	2.59581e-34	62.65	17	F:GO:0003690; F:GO:0046403; F:GO:0003682; P:GO:0042542; C:GO:0005730; F:GO:0003684; C:GO:0005654; P:GO:0006302; P:GO:0000012; C:GO:0000790; C:GO:0070062; F:GO:0008967; P:GO:0031647; F:GO:0003725; F:GO:0047485; F:GO:0051219; F:GO:0033699	F:double-stranded DNA binding; F:polynucleotide 3'-phosphatase activity; F:chromatin binding; P:response to hydrogen peroxide; C:nucleolus; F:damaged DNA binding; C:nucleoplasm; P:double-strand break repair; P:single strand break repair; C:nuclear chromatin; C:extracellular exosome; F:phosphoglycolate phosphatase activity; P:regulation of protein stability; F:double-stranded RNA binding; F:protei…	EC:3.1.3.18; EC:3.1.11; EC:3.1.3.32; EC:3.1.15; EC:3.1.3.41	Phosphoglycolate phosphatase; Acting on ester bonds; Polynucleotide 3'-phosphatase; Acting on ester bonds; 4-nitrophenylphosphatase	PF11969 (PFAM)	no GO terms	no GO terms
braker1_g00137.t1	INTERPRO, NO-BLAST	--NA---	551									no IPS match	no IPS match	no IPS match
braker1_g00138.t1	INTERPRO, BLASTED, MAPPED, ANNOTATED	TMM65_BOVIN Transmembrane 65	250	4	1.37043e-39	61	2	C:GO:0014704; C:GO:0005886	C:intercalated disc; C:plasma membrane			IPR019537 (PFAM)	no GO terms	no GO terms
braker1_g00139.t1	INTERPRO, BLASTED, MAPPED, ANNOTATED	ANR29_DANRE Ankyrin repeat domain-containing 29	308	20	4.29702e-74	53.85	56	P:GO:1990090; P:GO:0015031; P:GO:0022607; F:GO:0005198; P:GO:0043266; F:GO:0035639; C:GO:0042383; P:GO:0086002; P:GO:1904064; P:GO:0046907; P:GO:0086004; P:GO:0042981; P:GO:0048523; F:GO:0004674; P:GO:0009966; P:GO:0044765; C:GO:0044449; P:GO:1903779; C:GO:0005634; C:GO:0005911; P:GO:0043085; P:GO:0051130; P:GO:0033365; P:GO:0098901; C:GO:0016323; F:GO:0032555; C:GO:0030016; P:GO:2001257; P:GO:00…	P:cellular response to nerve growth factor stimulus; P:protein transport; P:cellular component assembly; F:structural molecule activity; P:regulation of potassium ion transport; F:purine ribonucleoside triphosphate binding; C:sarcolemma; P:cardiac muscle cell action potential involved in contraction; P:positive regulation of cation transmembrane transport; P:intracellular transport; P:regulation …	EC:2.7.11	Transferring phosphorus-containing groups	IPR020683 (PFAM)	no GO terms	no GO terms
braker1_g00140.t1	INTERPRO, BLASTED, MAPPED, ANNOTATED	ECHA_PIG Trifunctional enzyme subunit mitochondrial	769	20	0	54.3	10	F:GO:0003985; P:GO:0006635; F:GO:0005515; F:GO:0050662; F:GO:0003857; P:GO:0035965; P:GO:0042221; F:GO:0004300; C:GO:0005743; C:GO:0042645	F:acetyl-CoA C-acetyltransferase activity; P:fatty acid beta-oxidation; F:protein binding; F:coenzyme binding; F:3-hydroxyacyl-CoA dehydrogenase activity; P:cardiolipin acyl-chain remodeling; P:response to chemical; F:enoyl-CoA hydratase activity; C:mitochondrial inner membrane; C:mitochondrial nucleoid	EC:1.1.1.35; EC:2.3.1.16; EC:2.3.1.9; EC:4.2.1.17	3-hydroxyacyl-CoA dehydrogenase; Acetyl-CoA C-acyltransferase; Acetyl-CoA C-acetyltransferase; Enoyl-CoA hydratase	IPR001753 (PFAM); IPR006108 (PFAM); IPR006176 (PFAM)	F:GO:0003824; F:GO:0016491; F:GO:0003857; P:GO:0008152; P:GO:0055114; P:GO:0006631	F:catalytic activity; F:oxidoreductase activity; F:3-hydroxyacyl-CoA dehydrogenase activity; P:metabolic process; P:oxidation-reduction process; P:fatty acid metabolic process
braker1_g00141.t1	INTERPRO, BLASTED, MAPPED	NDUS5_BOVIN NADH dehydrogenase	99	7	1.68791e-06	56.14	10	C:GO:0005758; C:GO:0005747; P:GO:0006120; C:GO:0005739; C:GO:0016020; F:GO:0008137; P:GO:0055114; P:GO:0032981; C:GO:0070469; C:GO:0005743	C:mitochondrial intermembrane space; C:mitochondrial respiratory chain complex I; P:mitochondrial electron transport, NADH to ubiquinone; C:mitochondrion; C:membrane; F:NADH dehydrogenase (ubiquinone) activity; P:oxidation-reduction process; P:mitochondrial respiratory chain complex I assembly; C:respiratory chain; C:mitochondrial inner membrane			IPR019342 (PFAM)	no GO terms	no GO terms
braker1_g00142.t1	INTERPRO, BLASTED, MAPPED, ANNOTATED	PXDN_MOUSE Peroxidasin homolog	1096	20	0	56.45	25	P:GO:1901360; F:GO:0036393; P:GO:0035162; P:GO:0048519; C:GO:0044459; P:GO:0006979; C:GO:0070062; F:GO:0005509; C:GO:0031012; C:GO:0030141; P:GO:0042221; C:GO:0005783; F:GO:0005201; P:GO:0042445; C:GO:0005764; F:GO:0020037; P:GO:0042744; P:GO:0006725; C:GO:0005615; F:GO:0005515; P:GO:0006807; C:GO:0016021; P:GO:0030198; P:GO:0019731; P:GO:0055114	P:organic cyclic compound metabolic process; F:thiocyanate peroxidase activity; P:embryonic hemopoiesis; P:negative regulation of biological process; C:plasma membrane part; P:response to oxidative stress; C:extracellular exosome; F:calcium ion binding; C:extracellular matrix; C:secretory granule; P:response to chemical; C:endoplasmic reticulum; F:extracellular matrix structural constituent; P:ho…	EC:1.11.1.7	Peroxidase	IPR001611 (PFAM); IPR013098 (PFAM); IPR019791 (PFAM)	F:GO:0005515	F:protein binding
braker1_g00142.t2	INTERPRO, BLASTED, MAPPED, ANNOTATED	PXDN_MOUSE Peroxidasin homolog	1144	20	0	56.15	25	P:GO:1901360; F:GO:0036393; P:GO:0035162; P:GO:0048519; C:GO:0044459; P:GO:0006979; C:GO:0070062; F:GO:0005509; C:GO:0031012; C:GO:0030141; P:GO:0042221; C:GO:0005783; F:GO:0005201; P:GO:0042445; C:GO:0005764; F:GO:0020037; P:GO:0042744; P:GO:0006725; C:GO:0005615; F:GO:0005515; P:GO:0006807; C:GO:0016021; P:GO:0030198; P:GO:0019731; P:GO:0055114	P:organic cyclic compound metabolic process; F:thiocyanate peroxidase activity; P:embryonic hemopoiesis; P:negative regulation of biological process; C:plasma membrane part; P:response to oxidative stress; C:extracellular exosome; F:calcium ion binding; C:extracellular matrix; C:secretory granule; P:response to chemical; C:endoplasmic reticulum; F:extracellular matrix structural constituent; P:ho…	EC:1.11.1.7	Peroxidase	IPR001611 (PFAM); IPR019791 (PFAM); IPR013098 (PFAM)	F:GO:0005515	F:protein binding
braker1_g00143.t1	INTERPRO, BLASTED, MAPPED, ANNOTATED	RS10B_RAT Radial spoke head 10 homolog B	856	20	6.37422e-156	49.15	14	C:GO:0036477; P:GO:0007275; F:GO:0005088; P:GO:0035082; P:GO:0048468; C:GO:0043005; C:GO:0005634; C:GO:0031514; F:GO:0005515; P:GO:0048522; P:GO:0043085; C:GO:0044430; C:GO:0044463; C:GO:0005829	C:somatodendritic compartment; P:multicellular organism development; F:Ras guanyl-nucleotide exchange factor activity; P:axoneme assembly; P:cell development; C:neuron projection; C:nucleus; C:motile cilium; F:protein binding; P:positive regulation of cellular process; P:positive regulation of catalytic activity; C:cytoskeletal part; C:cell projection part; C:cytosol			IPR003409 (PFAM)	no GO terms	no GO terms
braker1_g00144.t1	INTERPRO, BLASTED, MAPPED, ANNOTATED	FR1L6_HUMAN Fer-1 6	2007	20	0	55.45	21	P:GO:0034260; P:GO:0061025; F:GO:0005096; C:GO:0005770; P:GO:0048856; C:GO:0045202; F:GO:0005544; C:GO:0005635; C:GO:0030139; C:GO:0030315; C:GO:0005769; C:GO:0030659; C:GO:0070062; F:GO:0005515; P:GO:0003008; P:GO:0071277; F:GO:0005509; C:GO:0016021; P:GO:0030154; C:GO:0005829; P:GO:0035556	P:negative regulation of GTPase activity; P:membrane fusion; F:GTPase activator activity; C:late endosome; P:anatomical structure development; C:synapse; F:calcium-dependent phospholipid binding; C:nuclear envelope; C:endocytic vesicle; C:T-tubule; C:early endosome; C:cytoplasmic vesicle membrane; C:extracellular exosome; F:protein binding; P:system process; P:cellular response to calcium ion; F:…			IPR000008 (PFAM); IPR032362 (PFAM); IPR012968 (PFAM); IPR012561 (PFAM)	C:GO:0016021	C:integral component of membrane
braker1_g00144.t2	INTERPRO, BLASTED, MAPPED, ANNOTATED	FR1L6_HUMAN Fer-1 6	2006	20	0	55.45	21	P:GO:0034260; P:GO:0061025; F:GO:0005096; C:GO:0005770; P:GO:0048856; C:GO:0045202; F:GO:0005544; C:GO:0005635; C:GO:0030139; C:GO:0030315; C:GO:0005769; C:GO:0030659; C:GO:0070062; F:GO:0005515; P:GO:0003008; P:GO:0071277; F:GO:0005509; C:GO:0016021; P:GO:0030154; C:GO:0005829; P:GO:0035556	P:negative regulation of GTPase activity; P:membrane fusion; F:GTPase activator activity; C:late endosome; P:anatomical structure development; C:synapse; F:calcium-dependent phospholipid binding; C:nuclear envelope; C:endocytic vesicle; C:T-tubule; C:early endosome; C:cytoplasmic vesicle membrane; C:extracellular exosome; F:protein binding; P:system process; P:cellular response to calcium ion; F:…			IPR000008 (PFAM); IPR012968 (PFAM); IPR032362 (PFAM); IPR012561 (PFAM)	C:GO:0016021	C:integral component of membrane
braker1_g00145.t1	INTERPRO, BLASTED, MAPPED, ANNOTATED	PREX1_MOUSE Phosphatidylinositol 3,4,5-trisphosphate-dependent Rac exchanger 1	1562	20	3.56205e-93	48.6	13	P:GO:0035023; P:GO:0022607; P:GO:0030030; C:GO:0044444; F:GO:0005089; P:GO:0002376; P:GO:0006796; F:GO:0005515; P:GO:0051179; C:GO:0043231; C:GO:0044463; C:GO:0016020; F:GO:0016791	P:regulation of Rho protein signal transduction; P:cellular component assembly; P:cell projection organization; C:cytoplasmic part; F:Rho guanyl-nucleotide exchange factor activity; P:immune system process; P:phosphate-containing compound metabolic process; F:protein binding; P:localization; C:intracellular membrane-bounded organelle; C:cell projection part; C:membrane; F:phosphatase activity	EC:3.1.3.41	4-nitrophenylphosphatase	IPR000591 (PFAM); IPR000219 (PFAM)	P:GO:0035023; F:GO:0005089; P:GO:0035556	P:regulation of Rho protein signal transduction; F:Rho guanyl-nucleotide exchange factor activity; P:intracellular signal transduction
braker1_g00146.t1	INTERPRO, BLASTED, MAPPED, ANNOTATED	MOS_PATPE Serine threonine-kinase mos	295	20	4.68443e-80	55.35	12	P:GO:0007292; P:GO:0070371; F:GO:0005524; F:GO:0042802; P:GO:0000186; P:GO:0008016; C:GO:0005829; P:GO:0007147; P:GO:0045930; P:GO:0046777; P:GO:1902103; F:GO:0004709	P:female gamete generation; P:ERK1 and ERK2 cascade; F:ATP binding; F:identical protein binding; P:activation of MAPKK activity; P:regulation of heart contraction; C:cytosol; P:female meiosis II; P:negative regulation of mitotic cell cycle; P:protein autophosphorylation; P:negative regulation of metaphase/anaphase transition of meiotic cell cycle; F:MAP kinase kinase kinase activity	EC:2.7.11.25; EC:2.7.11	Mitogen-activated protein kinase kinase kinase; Transferring phosphorus-containing groups	IPR000719 (PFAM)	F:GO:0005524; F:GO:0004672; P:GO:0006468	F:ATP binding; F:protein kinase activity; P:protein phosphorylation
braker1_g00147.t1	INTERPRO, BLASTED, MAPPED, ANNOTATED	XKR4_MOUSE XK-related 4	514	20	2.29507e-22	41.65	2	P:GO:0006915; C:GO:0016021	P:apoptotic process; C:integral component of membrane			IPR018629 (PFAM)	C:GO:0016021	C:integral component of membrane
braker1_g00148.t1	INTERPRO, BLASTED, MAPPED, ANNOTATED	XKR6_HUMAN XK-related 6	652	20	3.52265e-35	45.35	2	P:GO:0006915; C:GO:0016021	P:apoptotic process; C:integral component of membrane			IPR018629 (PFAM)	C:GO:0016021	C:integral component of membrane
braker1_g00149.t1	INTERPRO, NO-BLAST	--NA---	179									no IPS match	no IPS match	no IPS match
braker1_g00150.t1	INTERPRO, BLASTED, MAPPED, ANNOTATED	RIM_CAEEL Rab-3-interacting molecule unc-10	1095	12	5.55255e-14	43.67	9	P:GO:0006836; P:GO:0046928; F:GO:0005515; P:GO:0023061; P:GO:0050806; C:GO:0044464; P:GO:0017157; P:GO:0051649; P:GO:0006887	P:neurotransmitter transport; P:regulation of neurotransmitter secretion; F:protein binding; P:signal release; P:positive regulation of synaptic transmission; C:cell part; P:regulation of exocytosis; P:establishment of localization in cell; P:exocytosis			PF02318 (PFAM); IPR000008 (PFAM)	no GO terms	no GO terms
braker1_g00151.t1	INTERPRO, BLASTED, MAPPED, ANNOTATED	GTR12_MOUSE Solute carrier family facilitated glucose transporter member 12	570	20	1.96362e-120	54.5	6	C:GO:0005737; F:GO:0055056; C:GO:0016021; P:GO:0035428; P:GO:0015758; C:GO:0005886	C:cytoplasm; F:D-glucose transmembrane transporter activity; C:integral component of membrane; P:hexose transmembrane transport; P:glucose transport; C:plasma membrane			IPR005828 (PFAM)	P:GO:0055085; F:GO:0022857; C:GO:0016021	P:transmembrane transport; F:transmembrane transporter activity; C:integral component of membrane
braker1_g00152.t1	INTERPRO, BLASTED, MAPPED, ANNOTATED	LTV1_XENLA LTV1 homolog	468	9	2.56643e-77	51.67	4	C:GO:0005634; P:GO:0042254; C:GO:0044444; C:GO:0044446	C:nucleus; P:ribosome biogenesis; C:cytoplasmic part; C:intracellular organelle part			IPR007307 (PFAM)	no GO terms	no GO terms
braker1_g00153.t1	INTERPRO, BLASTED, MAPPED, ANNOTATED	SMAP2_BOVIN Stromal membrane-associated 2	471	20	1.41212e-56	55.15	15	P:GO:0007165; P:GO:0036010; P:GO:1990090; F:GO:0005096; P:GO:0042177; F:GO:0036094; F:GO:0043168; C:GO:0005730; C:GO:0005886; P:GO:0043524; C:GO:0070062; F:GO:0005515; C:GO:0005739; P:GO:0043087; C:GO:0010008	P:signal transduction; P:protein localization to endosome; P:cellular response to nerve growth factor stimulus; F:GTPase activator activity; P:negative regulation of protein catabolic process; F:small molecule binding; F:anion binding; C:nucleolus; C:plasma membrane; P:negative regulation of neuron apoptotic process; C:extracellular exosome; F:protein binding; C:mitochondrion; P:regulation of GTP…			IPR001164 (PFAM)	F:GO:0005096	F:GTPase activator activity
braker1_g00154.t1	INTERPRO, BLASTED, MAPPED, ANNOTATED	GLRX2_BOVIN Glutaredoxin-mitochondrial	482	13	1.50503e-08	54.23	12	P:GO:0010033; F:GO:0015035; F:GO:0009055; C:GO:0005739; P:GO:0045454; P:GO:0034641; P:GO:0042542; F:GO:0005488; P:GO:0071704; P:GO:0035556; C:GO:0005654; P:GO:0044767	P:response to organic substance; F:protein disulfide oxidoreductase activity; F:electron carrier activity; C:mitochondrion; P:cell redox homeostasis; P:cellular nitrogen compound metabolic process; P:response to hydrogen peroxide; F:binding; P:organic substance metabolic process; P:intracellular signal transduction; C:nucleoplasm; P:single-organism developmental process			IPR002109 (PFAM); IPR006869 (PFAM); IPR000591 (PFAM)	F:GO:0015035; F:GO:0009055; P:GO:0045454; P:GO:0035556	F:protein disulfide oxidoreductase activity; F:electron carrier activity; P:cell redox homeostasis; P:intracellular signal transduction
braker1_g00155.t1	INTERPRO, BLASTED, MAPPED	CK057_HUMAN Uncharacterized protein C11orf57	155	1	1.51658e-14	53	1	F:GO:0005515	F:protein binding			PF15692 (PFAM)	no GO terms	no GO terms
braker1_g00155.t2	INTERPRO, BLASTED, MAPPED	CK057_HUMAN Uncharacterized protein C11orf57	169	1	2.12245e-05	41	1	F:GO:0005515	F:protein binding			PF15692 (PFAM)	no GO terms	no GO terms
braker1_g00156.t1	INTERPRO, BLASTED, MAPPED, ANNOTATED	CARM1_XENLA Histone-arginine methyltransferase CARM1	594	20	0	72.8	25	F:GO:0035242; P:GO:0034970; P:GO:0019919; F:GO:0035241; F:GO:0044212; P:GO:0044255; P:GO:0045600; C:GO:0005654; P:GO:0006338; P:GO:0006977; C:GO:0005829; P:GO:0006351; P:GO:0006355; P:GO:0006396; F:GO:0008013; P:GO:0042127; P:GO:0030518; P:GO:0048731; P:GO:0051098; F:GO:0030374; F:GO:0070577; P:GO:0033146; P:GO:0034971; F:GO:0035642; P:GO:2000026	F:protein-arginine omega-N asymmetric methyltransferase activity; P:histone H3-R2 methylation; P:peptidyl-arginine methylation, to asymmetrical-dimethyl arginine; F:protein-arginine omega-N monomethyltransferase activity; F:transcription regulatory region DNA binding; P:cellular lipid metabolic process; P:positive regulation of fat cell differentiation; C:nucleoplasm; P:chromatin remodeling; P:DN…			PF06325 (PFAM)	no GO terms	no GO terms
braker1_g00157.t1	INTERPRO, BLASTED, MAPPED	TM104_DROME Transmembrane 104 homolog	573	7	1.73424e-21	40.57	5	P:GO:0008150; C:GO:0016020; C:GO:0016021; C:GO:0005575; F:GO:0003674	P:biological_process; C:membrane; C:integral component of membrane; C:cellular_component; F:molecular_function			IPR013057 (PFAM)	no GO terms	no GO terms
braker1_g00158.t1	INTERPRO, BLASTED, MAPPED	TM104_DROME Transmembrane 104 homolog	563	7	6.21531e-14	40.71	5	P:GO:0008150; C:GO:0016020; C:GO:0016021; C:GO:0005575; F:GO:0003674	P:biological_process; C:membrane; C:integral component of membrane; C:cellular_component; F:molecular_function			IPR013057 (PFAM)	no GO terms	no GO terms
braker1_g00159.t1	INTERPRO, BLASTED, MAPPED, ANNOTATED	VATO_MOUSE V-type proton ATPase 21 kDa proteolipid subunit	208	18	5.42439e-98	59	16	P:GO:0015991; P:GO:0008286; P:GO:0033572; F:GO:0046961; P:GO:0007035; P:GO:0090383; C:GO:0005765; C:GO:0000220; C:GO:0070062; F:GO:0031625; C:GO:0005925; C:GO:0016021; P:GO:0016241; C:GO:0030670; C:GO:0010008; P:GO:0030177	P:ATP hydrolysis coupled proton transport; P:insulin receptor signaling pathway; P:transferrin transport; F:proton-transporting ATPase activity, rotational mechanism; P:vacuolar acidification; P:phagosome acidification; C:lysosomal membrane; C:vacuolar proton-transporting V-type ATPase, V0 domain; C:extracellular exosome; F:ubiquitin protein ligase binding; C:focal adhesion; C:integral component …	EC:3.6.1.3; EC:3.6.1.15	Adenosinetriphosphatase; Nucleoside-triphosphate phosphatase	IPR002379 (PFAM)	P:GO:0015991; F:GO:0015078; C:GO:0033177	P:ATP hydrolysis coupled proton transport; F:hydrogen ion transmembrane transporter activity; C:proton-transporting two-sector ATPase complex, proton-transporting domain
braker1_g00160.t1	INTERPRO, BLASTED, MAPPED, ANNOTATED	STX12_PONAB Syntaxin-12	277	20	4.5186e-59	56.2	40	C:GO:0031083; P:GO:0006461; P:GO:0015031; C:GO:0005770; P:GO:0060627; P:GO:0006887; C:GO:0001772; P:GO:0000045; C:GO:0005769; C:GO:0005802; P:GO:0051640; C:GO:0070062; C:GO:0043195; C:GO:0042582; C:GO:0070820; P:GO:0032101; F:GO:0019869; P:GO:1903076; F:GO:0019905; P:GO:1902685; P:GO:1903532; C:GO:0000407; P:GO:0046907; P:GO:0050806; C:GO:0045335; F:GO:0005484; C:GO:0098590; C:GO:0005765; P:GO:00…	C:BLOC-1 complex; P:protein complex assembly; P:protein transport; C:late endosome; P:regulation of vesicle-mediated transport; P:exocytosis; C:immunological synapse; P:autophagosome assembly; C:early endosome; C:trans-Golgi network; P:organelle localization; C:extracellular exosome; C:terminal bouton; C:azurophil granule; C:tertiary granule; P:regulation of response to external stimulus; F:chlor…			IPR006011 (PFAM); IPR000727 (PFAM)	C:GO:0016020	C:membrane
braker1_g00161.t1	INTERPRO, NO-BLAST, ANNOTATED	--NA---	210				3	F:GO:0005515; P:GO:0007165; P:GO:0042981	F:protein binding; P:signal transduction; P:regulation of apoptotic process			IPR000488 (PFAM); IPR001315 (PFAM)	F:GO:0005515; P:GO:0007165; P:GO:0042981	F:protein binding; P:signal transduction; P:regulation of apoptotic process
braker1_g00162.t1	INTERPRO, BLASTED, MAPPED, ANNOTATED	PT100_PIG PET100 mitochondrial	80	4	2.42851e-09	64	2	P:GO:0033617; C:GO:0005739	P:mitochondrial respiratory chain complex IV assembly; C:mitochondrion			IPR018625 (PFAM)	P:GO:0033617; C:GO:0005739	P:mitochondrial respiratory chain complex IV assembly; C:mitochondrion
braker1_g00163.t1	INTERPRO, BLASTED, MAPPED, ANNOTATED	PLPP3_HUMAN Phospholipid phosphatase 3	298	20	1.05331e-49	52.15	16	P:GO:0044329; P:GO:0044255; C:GO:0005794; C:GO:0044425; P:GO:0051091; C:GO:0005886; P:GO:0044328; C:GO:0070062; F:GO:0005515; P:GO:0048731; P:GO:0001933; P:GO:0044330; F:GO:0016791; P:GO:0016311; P:GO:0034109; P:GO:0050821	P:canonical Wnt signaling pathway involved in positive regulation of cell-cell adhesion; P:cellular lipid metabolic process; C:Golgi apparatus; C:membrane part; P:positive regulation of sequence-specific DNA binding transcription factor activity; C:plasma membrane; P:canonical Wnt signaling pathway involved in positive regulation of endothelial cell migration; C:extracellular exosome; F:protein b…	EC:3.1.3.41	4-nitrophenylphosphatase	IPR000326 (PFAM)	no GO terms	no GO terms
braker1_g00164.t1	INTERPRO, BLASTED, MAPPED, ANNOTATED	ISCA1_DROME Iron-sulfur cluster assembly 1 mitochondrial	134	13	1.5844e-55	68.54	6	C:GO:0005759; F:GO:0008198; F:GO:0051539; P:GO:0097428; F:GO:0051537; P:GO:0016226	C:mitochondrial matrix; F:ferrous iron binding; F:4 iron, 4 sulfur cluster binding; P:protein maturation by iron-sulfur cluster transfer; F:2 iron, 2 sulfur cluster binding; P:iron-sulfur cluster assembly			IPR000361 (PFAM)	no GO terms	no GO terms
braker1_g00165.t1	INTERPRO, BLASTED, MAPPED, ANNOTATED	FOXI1_XENTR Forkhead box I1	574	20	1.73016e-23	58.75	13	F:GO:0016409; F:GO:0000978; C:GO:0005794; P:GO:0007398; P:GO:0042664; P:GO:0045944; C:GO:0044446; C:GO:0005634; P:GO:0048264; F:GO:0001077; P:GO:0048335; C:GO:0016020; P:GO:0018345	F:palmitoyltransferase activity; F:RNA polymerase II core promoter proximal region sequence-specific DNA binding; C:Golgi apparatus; P:ectoderm development; P:negative regulation of endodermal cell fate specification; P:positive regulation of transcription from RNA polymerase II promoter; C:intracellular organelle part; C:nucleus; P:determination of ventral identity; F:transcriptional activator a…			IPR001766 (PFAM); IPR001594 (PFAM)	F:GO:0003700; P:GO:0006355; F:GO:0043565	F:transcription factor activity, sequence-specific DNA binding; P:regulation of transcription, DNA-templated; F:sequence-specific DNA binding
braker1_g00166.t1	INTERPRO, BLASTED, MAPPED, ANNOTATED	UTRO_HUMAN Utrophin	1121	5	1.67936e-11	43.4	5	C:GO:0030054; C:GO:0043232; C:GO:0044444; F:GO:0008092; C:GO:0005886	C:cell junction; C:intracellular non-membrane-bounded organelle; C:cytoplasmic part; F:cytoskeletal protein binding; C:plasma membrane			IPR001715 (PFAM)	F:GO:0005515	F:protein binding
braker1_g00167.t1	INTERPRO, BLASTED, MAPPED, ANNOTATED	NFIB_HUMAN Nuclear factor 1 B-type	345	18	1.15054e-46	60.78	18	P:GO:0060487; P:GO:1902894; P:GO:0008285; F:GO:0000978; P:GO:0006366; P:GO:0051093; F:GO:0001106; F:GO:0008134; C:GO:0005730; P:GO:0045944; C:GO:0005654; F:GO:0001077; P:GO:0043392; P:GO:0030900; P:GO:0007409; P:GO:0051241; C:GO:0030054; P:GO:2000026	P:lung epithelial cell differentiation; P:negative regulation of pri-miRNA transcription from RNA polymerase II promoter; P:negative regulation of cell proliferation; F:RNA polymerase II core promoter proximal region sequence-specific DNA binding; P:transcription from RNA polymerase II promoter; P:negative regulation of developmental process; F:RNA polymerase II transcription corepressor activity…			no IPS match	no IPS match	no IPS match
braker1_g00168.t1	INTERPRO, BLASTED, MAPPED, ANNOTATED	DOT1L_HUMAN Histone-lysine N-H3 lysine-79 specific	899	2	6.87626e-126	68	6	F:GO:0018024; P:GO:0046425; P:GO:2000677; F:GO:0008134; P:GO:0032200; C:GO:0005654	F:histone-lysine N-methyltransferase activity; P:regulation of JAK-STAT cascade; P:regulation of transcription regulatory region DNA binding; F:transcription factor binding; P:telomere organization; C:nucleoplasm	EC:2.1.1.43	Histone-lysine N-methyltransferase	IPR025789 (PFAM)	F:GO:0018024	F:histone-lysine N-methyltransferase activity
braker1_g00169.t1	INTERPRO, BLASTED, MAPPED, ANNOTATED	RIC1_MOUSE RAB6A-GEF complex partner 1	1391	4	0	51.5	8	P:GO:1903363; C:GO:0034066; C:GO:0016020; C:GO:0005829; F:GO:0017112; P:GO:0042147; F:GO:0017137; P:GO:0043547	P:negative regulation of cellular protein catabolic process; C:RIC1-RGP1 guanyl-nucleotide exchange factor complex; C:membrane; C:cytosol; F:Rab guanyl-nucleotide exchange factor activity; P:retrograde transport, endosome to Golgi; F:Rab GTPase binding; P:positive regulation of GTPase activity			IPR009771 (PFAM)	no GO terms	no GO terms
braker1_g00170.t1	INTERPRO, BLASTED, MAPPED, ANNOTATED	RD23B_HUMAN UV excision repair RAD23 homolog B	416	20	3.81638e-90	57.15	9	C:GO:0005737; F:GO:0031593; P:GO:0000715; C:GO:0071942; F:GO:1990381; P:GO:0045070; F:GO:0003684; P:GO:0032434; C:GO:0005654	C:cytoplasm; F:polyubiquitin binding; P:nucleotide-excision repair, DNA damage recognition; C:XPC complex; F:ubiquitin-specific protease binding; P:positive regulation of viral genome replication; F:damaged DNA binding; P:regulation of proteasomal ubiquitin-dependent protein catabolic process; C:nucleoplasm			IPR015940 (PFAM); IPR000626 (PFAM); IPR015360 (PFAM)	P:GO:0043161; F:GO:0005515; P:GO:0006289; F:GO:0003684	P:proteasome-mediated ubiquitin-dependent protein catabolic process; F:protein binding; P:nucleotide-excision repair; F:damaged DNA binding
braker1_g00171.t1	INTERPRO, BLASTED, MAPPED, ANNOTATED	GRM5_HUMAN Metabotropic glutamate receptor 5	1555	20	8.00859e-62	42.1	18	P:GO:0065008; P:GO:0043408; P:GO:0007186; P:GO:0044708; F:GO:0008066; P:GO:0044707; C:GO:0044456; P:GO:0044763; P:GO:0048523; C:GO:0043005; C:GO:0005622; C:GO:0044459; P:GO:0007600; F:GO:0004930; F:GO:0005515; P:GO:0050890; P:GO:0050790; C:GO:0016021	P:regulation of biological quality; P:regulation of MAPK cascade; P:G-protein coupled receptor signaling pathway; P:single-organism behavior; F:glutamate receptor activity; P:single-multicellular organism process; C:synapse part; P:single-organism cellular process; P:negative regulation of cellular process; C:neuron projection; C:intracellular; C:plasma membrane part; P:sensory perception; F:G-pr…			IPR001828 (PFAM); IPR005532 (PFAM); IPR017978 (PFAM); IPR011500 (PFAM); PF13649 (PFAM)	F:GO:0004930; P:GO:0007186; C:GO:0016021	F:G-protein coupled receptor activity; P:G-protein coupled receptor signaling pathway; C:integral component of membrane
braker1_g00172.t1	INTERPRO, NO-BLAST	--NA---	399									IPR005532 (PFAM)	no GO terms	no GO terms
braker1_g00173.t1	INTERPRO, BLASTED, MAPPED, ANNOTATED	KIF2A_HUMAN Kinesin KIF2A	693	20	0	68.75	27	F:GO:0016887; P:GO:0008283; P:GO:0007275; C:GO:0005871; C:GO:0000776; C:GO:0005730; P:GO:0007018; P:GO:0007019; P:GO:0051983; F:GO:0005524; C:GO:0005829; P:GO:0019886; P:GO:0007062; C:GO:0035371; P:GO:0006890; C:GO:0000922; C:GO:0005881; C:GO:0005876; C:GO:0005813; F:GO:0003777; C:GO:0016020; F:GO:0051010; C:GO:0030496; F:GO:0019237; P:GO:0007080; P:GO:0030951; P:GO:0090307	F:ATPase activity; P:cell proliferation; P:multicellular organism development; C:kinesin complex; C:kinetochore; C:nucleolus; P:microtubule-based movement; P:microtubule depolymerization; P:regulation of chromosome segregation; F:ATP binding; C:cytosol; P:antigen processing and presentation of exogenous peptide antigen via MHC class II; P:sister chromatid cohesion; C:microtubule plus-end; P:retro…	EC:3.6.1.3; EC:3.6.1.15	Adenosinetriphosphatase; Nucleoside-triphosphate phosphatase	IPR001752 (PFAM)	F:GO:0005524; F:GO:0003777; P:GO:0007018; F:GO:0008017	F:ATP binding; F:microtubule motor activity; P:microtubule-based movement; F:microtubule binding
braker1_g00174.t1	INTERPRO, BLASTED, MAPPED, ANNOTATED	MTG1_ICTPU Mitochondrial ribosome-associated GTPase 1	306	20	8.01888e-90	50.2	12	F:GO:0005525; C:GO:0044428; P:GO:0019219; P:GO:0065008; P:GO:0010604; P:GO:0044065; F:GO:0003924; P:GO:1903320; C:GO:0005761; P:GO:0031325; C:GO:0005743; P:GO:0070129	F:GTP binding; C:nuclear part; P:regulation of nucleobase-containing compound metabolic process; P:regulation of biological quality; P:positive regulation of macromolecule metabolic process; P:regulation of respiratory system process; F:GTPase activity; P:regulation of protein modification by small protein conjugation or removal; C:mitochondrial ribosome; P:positive regulation of cellular metabol…	EC:3.6.1.15	Nucleoside-triphosphate phosphatase	IPR006073 (PFAM)	F:GO:0005525	F:GTP binding
braker1_g00175.t1	INTERPRO, BLASTED, MAPPED, ANNOTATED	KAT6A_HUMAN Histone acetyltransferase KAT6A	565	20	1.19293e-22	56.65	23	P:GO:0043966; C:GO:0090544; F:GO:0008270; C:GO:0016605; C:GO:0035097; F:GO:0000978; P:GO:0090398; C:GO:0005794; F:GO:0008168; F:GO:0008134; P:GO:0002230; P:GO:0009966; P:GO:0098792; P:GO:0006323; F:GO:0004402; C:GO:0005813; C:GO:0000790; P:GO:0045892; P:GO:0045893; P:GO:0006915; P:GO:0030099; C:GO:0070776; P:GO:0098779	P:histone H3 acetylation; C:BAF-type complex; F:zinc ion binding; C:PML body; C:histone methyltransferase complex; F:RNA polymerase II core promoter proximal region sequence-specific DNA binding; P:cellular senescence; C:Golgi apparatus; F:methyltransferase activity; F:transcription factor binding; P:positive regulation of defense response to virus by host; P:regulation of signal transduction; P:…	EC:2.3.1.48	Histone acetyltransferase	IPR001660 (PFAM); IPR019787 (PFAM)	F:GO:0005515	F:protein binding
braker1_g00176.t1	INTERPRO, BLASTED	CS043_HUMAN Uncharacterized protein C19orf43	125	2	1.46069e-13	51.5						no IPS match	no IPS match	no IPS match
braker1_g00177.t1	INTERPRO, BLASTED, MAPPED, ANNOTATED	TC1D4_MOUSE Tctex1 domain-containing 4	196	13	4.74416e-20	53	2	C:GO:0005856; F:GO:0005515	C:cytoskeleton; F:protein binding			IPR005334 (PFAM)	no GO terms	no GO terms
braker1_g00178.t1	INTERPRO, BLASTED, MAPPED, ANNOTATED	TC1DB_XENLA Tctex1 domain-containing 1-B (Fragment)	174	17	2.38404e-61	56.88	3	C:GO:0044430; F:GO:0008157; C:GO:0036126	C:cytoskeletal part; F:protein phosphatase 1 binding; C:sperm flagellum			IPR005334 (PFAM)	no GO terms	no GO terms
braker1_g00179.t1	INTERPRO, BLASTED, MAPPED	COA7B_XENLA Cytochrome c oxidase assembly factor 7B	215	8	1.28932e-39	51.88	2	C:GO:0005758; C:GO:0005739	C:mitochondrial intermembrane space; C:mitochondrion			IPR006597 (PFAM)	no GO terms	no GO terms
braker1_g00180.t1	INTERPRO, BLASTED, MAPPED, ANNOTATED	RPA1_MOUSE DNA-directed RNA polymerase I subunit RPA1	1815	13	0	54.85	18	P:GO:0045815; P:GO:0006361; P:GO:0006362; P:GO:0032481; P:GO:0006366; P:GO:0006363; C:GO:0005730; P:GO:0006952; P:GO:0002376; F:GO:0003677; P:GO:1903827; F:GO:0003899; F:GO:0005515; C:GO:0005737; P:GO:0051254; C:GO:0044451; P:GO:0010821; C:GO:0055029	P:positive regulation of gene expression, epigenetic; P:transcription initiation from RNA polymerase I promoter; P:transcription elongation from RNA polymerase I promoter; P:positive regulation of type I interferon production; P:transcription from RNA polymerase II promoter; P:termination of RNA polymerase I transcription; C:nucleolus; P:defense response; P:immune system process; F:DNA binding; P…	EC:2.7.7.6	DNA-directed RNA polymerase	IPR007083 (PFAM); IPR007080 (PFAM); IPR007066 (PFAM); IPR007081 (PFAM); IPR000722 (PFAM)	F:GO:0003677; F:GO:0003899; P:GO:0006351	F:DNA binding; F:DNA-directed 5'-3' RNA polymerase activity; P:transcription, DNA-templated
braker1_g00181.t1	INTERPRO, NO-BLAST	--NA---	93									no IPS match	no IPS match	no IPS match
braker1_g00182.t1	INTERPRO, BLASTED, MAPPED, ANNOTATED	NIM1_HUMAN Serine threonine-kinase NIM1	542	20	9.38798e-138	65.95	39	C:GO:0016328; F:GO:0030295; P:GO:0046777; P:GO:0048519; C:GO:0043005; F:GO:0000287; F:GO:0005524; F:GO:0005546; P:GO:0000165; F:GO:0001786; P:GO:0001764; C:GO:0070062; P:GO:0050770; P:GO:0045197; C:GO:0097427; C:GO:0005829; P:GO:0032147; F:GO:0070300; P:GO:0010976; P:GO:2000210; P:GO:0051646; F:GO:0019901; C:GO:0036064; F:GO:0043015; C:GO:0005884; F:GO:0004674; P:GO:0000422; F:GO:0008017; F:GO:00…	C:lateral plasma membrane; F:protein kinase activator activity; P:protein autophosphorylation; P:negative regulation of biological process; C:neuron projection; F:magnesium ion binding; F:ATP binding; F:phosphatidylinositol-4,5-bisphosphate binding; P:MAPK cascade; F:phosphatidylserine binding; P:neuron migration; C:extracellular exosome; P:regulation of axonogenesis; P:establishment or maintenan…	EC:2.7.11; EC:2.7.11.26	Transferring phosphorus-containing groups; Tau protein kinase	IPR000719 (PFAM)	F:GO:0005524; F:GO:0004672; P:GO:0006468	F:ATP binding; F:protein kinase activity; P:protein phosphorylation
braker1_g00183.t1	INTERPRO, BLASTED, MAPPED	MIDN_DANRE Midnolin	335	8	9.03275e-21	55.13	6	C:GO:0005634; P:GO:0033132; C:GO:0005829; P:GO:0046676; C:GO:0005730; F:GO:0019900	C:nucleus; P:negative regulation of glucokinase activity; C:cytosol; P:negative regulation of insulin secretion; C:nucleolus; F:kinase binding			no IPS match	no IPS match	no IPS match
braker1_g00184.t1	INTERPRO, BLASTED, MAPPED, ANNOTATED	H2B2E_MOUSE Histone H2B type 2-E	124	20	2.29263e-64	85.15	14	C:GO:0035267; P:GO:0050829; C:GO:0000788; C:GO:0000784; P:GO:0006334; C:GO:0005811; F:GO:0003677; C:GO:0005615; C:GO:0070062; P:GO:0002227; C:GO:0005737; F:GO:0046982; P:GO:0019731; P:GO:0050830	C:NuA4 histone acetyltransferase complex; P:defense response to Gram-negative bacterium; C:nuclear nucleosome; C:nuclear chromosome, telomeric region; P:nucleosome assembly; C:lipid particle; F:DNA binding; C:extracellular space; C:extracellular exosome; P:innate immune response in mucosa; C:cytoplasm; F:protein heterodimerization activity; P:antibacterial humoral response; P:defense response to …			IPR007125 (PFAM)	F:GO:0003677	F:DNA binding
braker1_g00185.t1	INTERPRO, BLASTED, MAPPED, ANNOTATED	DCUP_SHEEP Uroporphyrinogen decarboxylase	370	8	3.66997e-170	74.13	8	F:GO:0004853; F:GO:0005515; P:GO:0006783; C:GO:0005829; P:GO:0010038; P:GO:0014070; P:GO:1901700; C:GO:0005654	F:uroporphyrinogen decarboxylase activity; F:protein binding; P:heme biosynthetic process; C:cytosol; P:response to metal ion; P:response to organic cyclic compound; P:response to oxygen-containing compound; C:nucleoplasm	EC:4.1.1.37	Uroporphyrinogen decarboxylase	IPR000257 (PFAM)	F:GO:0004853; P:GO:0006779	F:uroporphyrinogen decarboxylase activity; P:porphyrin-containing compound biosynthetic process
braker1_g00186.t1	INTERPRO, BLASTED, MAPPED, ANNOTATED	CENPC_HUMAN Centromere C	567	3	1.4697e-20	47.33	4	C:GO:0005634; P:GO:0051276; C:GO:0000775; P:GO:0007049	C:nucleus; P:chromosome organization; C:chromosome, centromeric region; P:cell cycle			IPR025974 (PFAM)	no GO terms	no GO terms
braker1_g00187.t1	INTERPRO, BLASTED, MAPPED, ANNOTATED	ATPD_MOUSE ATP synthase subunit mitochondrial	164	6	1.5837e-50	70.83	9	C:GO:0000275; F:GO:0005524; P:GO:0006119; C:GO:0005759; P:GO:0046688; F:GO:0046961; F:GO:0043531; P:GO:0042776; F:GO:0046933	C:mitochondrial proton-transporting ATP synthase complex, catalytic core F(1); F:ATP binding; P:oxidative phosphorylation; C:mitochondrial matrix; P:response to copper ion; F:proton-transporting ATPase activity, rotational mechanism; F:ADP binding; P:mitochondrial ATP synthesis coupled proton transport; F:proton-transporting ATP synthase activity, rotational mechanism	EC:3.6.1.3; EC:3.6.1.15	Adenosinetriphosphatase; Nucleoside-triphosphate phosphatase	IPR020546 (PFAM); IPR020546 (PRODOM)	P:GO:0015986	P:ATP synthesis coupled proton transport
braker1_g00188.t1	INTERPRO, BLASTED, MAPPED	CLCC1_XENLA Chloride channel CLIC 1	510	3	2.2535e-07	41.67	14	P:GO:1902476; C:GO:0005794; C:GO:0005783; F:GO:0005254; P:GO:0006821; P:GO:0006810; C:GO:0034707; C:GO:0005634; P:GO:0006811; C:GO:0005737; C:GO:0043231; C:GO:0005739; C:GO:0016020; C:GO:0016021	P:chloride transmembrane transport; C:Golgi apparatus; C:endoplasmic reticulum; F:chloride channel activity; P:chloride transport; P:transport; C:chloride channel complex; C:nucleus; P:ion transport; C:cytoplasm; C:intracellular membrane-bounded organelle; C:mitochondrion; C:membrane; C:integral component of membrane			no IPS match	no IPS match	no IPS match
braker1_g00189.t1	INTERPRO, BLASTED, MAPPED, ANNOTATED	DCUP_DANRE Uroporphyrinogen decarboxylase	370	8	1.51898e-166	73.38	8	F:GO:0004853; F:GO:0005515; P:GO:0006783; C:GO:0005829; P:GO:0010038; P:GO:0014070; P:GO:1901700; C:GO:0005654	F:uroporphyrinogen decarboxylase activity; F:protein binding; P:heme biosynthetic process; C:cytosol; P:response to metal ion; P:response to organic cyclic compound; P:response to oxygen-containing compound; C:nucleoplasm	EC:4.1.1.37	Uroporphyrinogen decarboxylase	IPR000257 (PFAM)	F:GO:0004853; P:GO:0006779	F:uroporphyrinogen decarboxylase activity; P:porphyrin-containing compound biosynthetic process
braker1_g00190.t1	INTERPRO, BLASTED, MAPPED, ANNOTATED	AMPO_RAT Aminopeptidase O	719	20	1.6533e-115	42.5	14	P:GO:0065007; F:GO:0008270; F:GO:0004177; C:GO:0044444; P:GO:0044763; C:GO:0005576; C:GO:0044446; P:GO:0044237; F:GO:0008237; C:GO:0043231; C:GO:0016020; P:GO:0006508; C:GO:0031982; P:GO:0050896	P:biological regulation; F:zinc ion binding; F:aminopeptidase activity; C:cytoplasmic part; P:single-organism cellular process; C:extracellular region; C:intracellular organelle part; P:cellular metabolic process; F:metallopeptidase activity; C:intracellular membrane-bounded organelle; C:membrane; P:proteolysis; C:vesicle; P:response to stimulus	EC:3.4.11	Acting on peptide bonds (peptidases)	IPR014782 (PFAM); IPR015211 (PFAM)	F:GO:0008270; F:GO:0008237	F:zinc ion binding; F:metallopeptidase activity
braker1_g00191.t1	INTERPRO, BLASTED, MAPPED, ANNOTATED	BTBDJ_HUMAN BTB POZ domain-containing 19	290	20	1.63407e-75	49.7	6	P:GO:0065007; F:GO:0005515; C:GO:0005737; P:GO:0044707; C:GO:0032991; P:GO:0009987	P:biological regulation; F:protein binding; C:cytoplasm; P:single-multicellular organism process; C:macromolecular complex; P:cellular process			IPR011705 (PFAM); IPR000210 (PFAM)	F:GO:0005515	F:protein binding
braker1_g00192.t1	INTERPRO, NO-BLAST	--NA---	106									no IPS match	no IPS match	no IPS match
braker1_g00193.t1	INTERPRO, BLASTED, MAPPED, ANNOTATED	SYDE_DROME Rho GTPase-activating 100F	1195	20	8.40022e-60	53.35	19	P:GO:0007165; P:GO:0007030; F:GO:0005096; C:GO:0005794; P:GO:0006468; P:GO:0048519; P:GO:0006898; P:GO:0043547; C:GO:0005654; P:GO:0044767; P:GO:0048583; P:GO:0072384; P:GO:0051684; P:GO:0051683; C:GO:0016020; C:GO:0031982; F:GO:0017124; F:GO:0016301; P:GO:0032501	P:signal transduction; P:Golgi organization; F:GTPase activator activity; C:Golgi apparatus; P:protein phosphorylation; P:negative regulation of biological process; P:receptor-mediated endocytosis; P:positive regulation of GTPase activity; C:nucleoplasm; P:single-organism developmental process; P:regulation of response to stimulus; P:organelle transport along microtubule; P:maintenance of Golgi l…			IPR000198 (PFAM); IPR001478 (PFAM)	F:GO:0005515; P:GO:0007165	F:protein binding; P:signal transduction
braker1_g00194.t1	INTERPRO, BLASTED	AAED1_TAKRU Thioredoxin AAED1	72	1	0.000485303	67						no IPS match	no IPS match	no IPS match
braker1_g00195.t1	INTERPRO, BLASTED, MAPPED, ANNOTATED	LRP4_MOUSE Low-density lipo receptor-related 4	1229	20	0	56.1	61	C:GO:0014069; P:GO:0021517; C:GO:0005794; C:GO:0043025; P:GO:0051050; P:GO:0051171; P:GO:0051290; P:GO:0044281; C:GO:0030425; F:GO:0030229; P:GO:0045056; P:GO:0001822; C:GO:0005905; F:GO:0005509; F:GO:0001948; P:GO:0010975; F:GO:0032403; C:GO:0030666; P:GO:0032368; F:GO:0034185; P:GO:0034383; P:GO:0044802; F:GO:0034189; F:GO:0005041; C:GO:0043235; C:GO:0097060; P:GO:0006898; C:GO:0005765; P:GO:00…	C:postsynaptic density; P:ventral spinal cord development; C:Golgi apparatus; C:neuronal cell body; P:positive regulation of transport; P:regulation of nitrogen compound metabolic process; P:protein heterotetramerization; P:small molecule metabolic process; C:dendrite; F:very-low-density lipoprotein particle receptor activity; P:transcytosis; P:kidney development; C:clathrin-coated pit; F:calcium…			PF14670 (PFAM); IPR002172 (PFAM); IPR019361 (PFAM); IPR000033 (PFAM); IPR001881 (PFAM)	F:GO:0005515; F:GO:0005509	F:protein binding; F:calcium ion binding
braker1_g00196.t1	INTERPRO, BLASTED, MAPPED, ANNOTATED	VAMP3_MACFA Vesicle-associated membrane 3	96	20	3.73934e-27	84.9	59	P:GO:0043308; F:GO:0008022; C:GO:0060203; F:GO:0043621; C:GO:0005901; C:GO:0070083; P:GO:0009749; C:GO:0043195; C:GO:0070044; F:GO:0017022; C:GO:0005829; P:GO:0060291; F:GO:0032403; C:GO:0061202; P:GO:1903531; C:GO:0008076; F:GO:0005484; P:GO:0043312; P:GO:0042147; F:GO:0044325; C:GO:0042589; F:GO:0005516; C:GO:0070032; C:GO:0070033; C:GO:0030054; C:GO:0016324; P:GO:0014047; P:GO:0090316; P:GO:00…	P:eosinophil degranulation; F:protein C-terminus binding; C:clathrin-sculpted glutamate transport vesicle membrane; F:protein self-association; C:caveola; C:clathrin-sculpted monoamine transport vesicle membrane; P:response to glucose; C:terminal bouton; C:synaptobrevin 2-SNAP-25-syntaxin-1a complex; F:myosin binding; C:cytosol; P:long-term synaptic potentiation; F:protein complex binding; C:clat…			IPR001388 (PFAM)	P:GO:0016192; C:GO:0016021	P:vesicle-mediated transport; C:integral component of membrane
braker1_g00197.t1	INTERPRO, NO-BLAST	--NA---	322									IPR001173 (PFAM)	no GO terms	no GO terms
braker1_g00198.t1	INTERPRO, BLASTED, MAPPED, ANNOTATED	CDC20_MOUSE Cell division cycle 20 homolog	499	20	2.09023e-179	51.35	23	P:GO:0007062; P:GO:0065008; F:GO:0008022; C:GO:0005680; C:GO:0035097; P:GO:1904146; P:GO:0007067; C:GO:0043234; C:GO:0031965; P:GO:0051960; C:GO:0005815; P:GO:0023051; C:GO:0005819; P:GO:0031145; C:GO:0005829; P:GO:0010646; P:GO:0016573; P:GO:0031572; F:GO:0016740; P:GO:0051437; F:GO:0019899; P:GO:0051128; P:GO:0051436	P:sister chromatid cohesion; P:regulation of biological quality; F:protein C-terminus binding; C:anaphase-promoting complex; C:histone methyltransferase complex; P:positive regulation of meiotic cell cycle process involved in oocyte maturation; P:mitotic nuclear division; C:protein complex; C:nuclear membrane; P:regulation of nervous system development; C:microtubule organizing center; P:regulati…			IPR001680 (PFAM); IPR024977 (PFAM)	F:GO:0005515	F:protein binding
braker1_g00199.t1	INTERPRO, BLASTED, MAPPED, ANNOTATED	RICTR_MOUSE Rapamycin-insensitive companion of mTOR	1524	2	0	63	14	F:GO:0019901; P:GO:0060255; P:GO:0031295; P:GO:0007275; P:GO:0007163; P:GO:0042325; P:GO:0051896; C:GO:0031932; P:GO:0032956; P:GO:0048015; C:GO:0005829; P:GO:0018105; P:GO:0032008; P:GO:0031532	F:protein kinase binding; P:regulation of macromolecule metabolic process; P:T cell costimulation; P:multicellular organism development; P:establishment or maintenance of cell polarity; P:regulation of phosphorylation; P:regulation of protein kinase B signaling; C:TORC2 complex; P:regulation of actin cytoskeleton organization; P:phosphatidylinositol-mediated signaling; C:cytosol; P:peptidyl-serin…			IPR029451 (PFAM); IPR028267 (PFAM); IPR029452 (PFAM); IPR029453 (PFAM)	no GO terms	no GO terms
braker1_g00200.t1	INTERPRO, BLASTED, MAPPED, ANNOTATED	KHK_MOUSE Ketohexokinase	303	4	5.09511e-66	55	7	C:GO:0070062; F:GO:0005515; C:GO:0005737; P:GO:0042221; P:GO:0006000; F:GO:0004454; P:GO:0006796	C:extracellular exosome; F:protein binding; C:cytoplasm; P:response to chemical; P:fructose metabolic process; F:ketohexokinase activity; P:phosphate-containing compound metabolic process	EC:2.7.1.3	Ketohexokinase	IPR011611 (PFAM)	no GO terms	no GO terms
braker1_g00201.t1	INTERPRO, BLASTED, MAPPED, ANNOTATED	TPPC5_CHICK Trafficking particle complex subunit 5	192	4	9.71204e-81	76	4	F:GO:0005515; C:GO:0005829; C:GO:0005794; P:GO:0048208	F:protein binding; C:cytosol; C:Golgi apparatus; P:COPII vesicle coating			IPR007194 (PFAM)	no GO terms	no GO terms
braker1_g00202.t1	INTERPRO, NO-BLAST	--NA---	393									no IPS match	no IPS match	no IPS match
braker1_g00203.t1	INTERPRO, BLASTED, MAPPED, ANNOTATED	ERMP1_MOUSE Endoplasmic reticulum metallopeptidase 1	850	7	0	51.57	1	C:GO:0016020	C:membrane			IPR007484 (PFAM)	no GO terms	no GO terms
braker1_g00204.t1	INTERPRO, BLASTED, MAPPED, ANNOTATED	EI2BG_MACFA Translation initiation factor eIF-2B subunit gamma	505	20	1.4484e-89	46.2	13	P:GO:0065007; F:GO:0016779; P:GO:0010033; F:GO:0008135; C:GO:0044444; P:GO:0021782; P:GO:1901700; P:GO:0006950; C:GO:0043227; P:GO:0006412; F:GO:0005515; P:GO:0007417; P:GO:0051716	P:biological regulation; F:nucleotidyltransferase activity; P:response to organic substance; F:translation factor activity, RNA binding; C:cytoplasmic part; P:glial cell development; P:response to oxygen-containing compound; P:response to stress; C:membrane-bounded organelle; P:translation; F:protein binding; P:central nervous system development; P:cellular response to stimulus			IPR001451 (PFAM); IPR005835 (PFAM)	F:GO:0016779; P:GO:0009058	F:nucleotidyltransferase activity; P:biosynthetic process
braker1_g00205.t1	INTERPRO, BLASTED, MAPPED, ANNOTATED	FAXC_XENTR Failed axon connections homolog	294	12	5.27592e-43	49.17	1	P:GO:0006810	P:transport			IPR012336 (PFAM); IPR033468 (PFAM)	no GO terms	no GO terms
braker1_g00206.t1	INTERPRO, BLASTED, MAPPED, ANNOTATED	TSTD3_MOUSE Thiosulfate sulfurtransferase rhodanese-like domain-containing 3	98	4	1.19919e-17	59.75	1	C:GO:0005737	C:cytoplasm			IPR001763 (PFAM)	no GO terms	no GO terms
braker1_g00207.t1	INTERPRO, BLASTED, MAPPED, ANNOTATED	MSH5_HUMAN homolog 5	874	20	7.53411e-158	45.95	13	C:GO:0044454; F:GO:0000217; P:GO:0000018; P:GO:0006298; P:GO:0048523; P:GO:0002376; P:GO:0007127; C:GO:0000793; F:GO:0005524; F:GO:0005515; P:GO:0048731; C:GO:0032300; F:GO:0032138	C:nuclear chromosome part; F:DNA secondary structure binding; P:regulation of DNA recombination; P:mismatch repair; P:negative regulation of cellular process; P:immune system process; P:meiosis I; C:condensed chromosome; F:ATP binding; F:protein binding; P:system development; C:mismatch repair complex; F:single base insertion or deletion binding			IPR007696 (PFAM); IPR007861 (PFAM); IPR000432 (PFAM)	F:GO:0005524; P:GO:0006298; F:GO:0030983	F:ATP binding; P:mismatch repair; F:mismatched DNA binding
braker1_g00208.t1	INTERPRO, BLASTED, MAPPED, ANNOTATED	SCR11_NOTSL S-crystallin SL11	203	20	4.75833e-44	52.7	7	F:GO:0000287; F:GO:0004667; F:GO:0042803; F:GO:0005509; C:GO:0044464; P:GO:0006693; P:GO:0006633	F:magnesium ion binding; F:prostaglandin-D synthase activity; F:protein homodimerization activity; F:calcium ion binding; C:cell part; P:prostaglandin metabolic process; P:fatty acid biosynthetic process	EC:5.3.99.2	Prostaglandin-D synthase	IPR004045 (PFAM); IPR004046 (PFAM)	F:GO:0005515	F:protein binding
braker1_g00209.t1	INTERPRO, BLASTED, MAPPED, ANNOTATED	HPGDS_CHICK Hematopoietic prostaglandin D synthase	204	20	1.47252e-38	52.85	10	P:GO:0030855; C:GO:0070062; F:GO:0005515; C:GO:0005737; F:GO:0046872; P:GO:0006749; F:GO:0004364; P:GO:0006693; P:GO:0006633; F:GO:0016853	P:epithelial cell differentiation; C:extracellular exosome; F:protein binding; C:cytoplasm; F:metal ion binding; P:glutathione metabolic process; F:glutathione transferase activity; P:prostaglandin metabolic process; P:fatty acid biosynthetic process; F:isomerase activity	EC:2.5.1.18	Glutathione transferase	IPR004045 (PFAM); IPR004046 (PFAM)	F:GO:0005515	F:protein binding
braker1_g00210.t1	INTERPRO, BLASTED, MAPPED, ANNOTATED	SCRY4_ENTDO S-crystallin 4	201	20	2.71639e-38	53.3	7	F:GO:0005515; C:GO:0005737; F:GO:0046872; P:GO:0006693; F:GO:0016740; P:GO:0006633; F:GO:0016853	F:protein binding; C:cytoplasm; F:metal ion binding; P:prostaglandin metabolic process; F:transferase activity; P:fatty acid biosynthetic process; F:isomerase activity			IPR004046 (PFAM); IPR004045 (PFAM)	F:GO:0005515	F:protein binding
braker1_g00211.t1	INTERPRO, NO-BLAST	--NA---	343									no IPS match	no IPS match	no IPS match
braker1_g00212.t1	INTERPRO, BLASTED, MAPPED, ANNOTATED	ASM3A_BOVIN Acid sphingomyelinase-like phosphodiesterase 3a	550	12	9.37031e-35	41.08	15	C:GO:0043229; P:GO:0019637; P:GO:0043603; C:GO:0044444; C:GO:0005576; F:GO:0005488; P:GO:0044248; P:GO:0006796; P:GO:0006665; P:GO:0050794; C:GO:0016020; P:GO:0016042; C:GO:0031982; F:GO:0008081; P:GO:0050896	C:intracellular organelle; P:organophosphate metabolic process; P:cellular amide metabolic process; C:cytoplasmic part; C:extracellular region; F:binding; P:cellular catabolic process; P:phosphate-containing compound metabolic process; P:sphingolipid metabolic process; P:regulation of cellular process; C:membrane; P:lipid catabolic process; C:vesicle; F:phosphoric diester hydrolase activity; P:re…			IPR004843 (PFAM)	F:GO:0016787	F:hydrolase activity
braker1_g00213.t1	INTERPRO, BLASTED, MAPPED, ANNOTATED	ASM3A_HUMAN Acid sphingomyelinase-like phosphodiesterase 3a	533	12	8.00761e-25	40.67	12	C:GO:0043229; P:GO:0050794; C:GO:0016020; P:GO:0048585; P:GO:1901575; C:GO:0044444; P:GO:0034641; P:GO:0050896; C:GO:0043227; F:GO:0016787; P:GO:0006665; P:GO:0044712	C:intracellular organelle; P:regulation of cellular process; C:membrane; P:negative regulation of response to stimulus; P:organic substance catabolic process; C:cytoplasmic part; P:cellular nitrogen compound metabolic process; P:response to stimulus; C:membrane-bounded organelle; F:hydrolase activity; P:sphingolipid metabolic process; P:single-organism catabolic process			IPR004843 (PFAM)	F:GO:0016787	F:hydrolase activity
braker1_g00214.t1	INTERPRO, BLASTED, MAPPED, ANNOTATED	TF3C3_HUMAN General transcription factor 3C polypeptide 3	967	10	1.53262e-160	46.2	3	F:GO:0005515; P:GO:0006383; C:GO:0031981	F:protein binding; P:transcription from RNA polymerase III promoter; C:nuclear lumen			IPR019734 (PFAM); PF13432 (PFAM)	F:GO:0005515	F:protein binding
braker1_g00215.t1	INTERPRO, BLASTED, MAPPED, ANNOTATED	NOL10_XENLA Nucleolar 10	674	20	0	53.1	2	F:GO:0005515; C:GO:0005730	F:protein binding; C:nucleolus			IPR001680 (PFAM); IPR012580 (PFAM)	C:GO:0005634; F:GO:0005515	C:nucleus; F:protein binding
braker1_g00216.t1	INTERPRO, NO-BLAST	--NA---	85									no IPS match	no IPS match	no IPS match
braker1_g00217.t1	INTERPRO, NO-BLAST	--NA---	250									no IPS match	no IPS match	no IPS match
braker1_g00218.t1	INTERPRO, NO-BLAST	--NA---	260									no IPS match	no IPS match	no IPS match
braker1_g00219.t1	INTERPRO, BLASTED	CC178_HUMAN Coiled-coil domain-containing 178	971	2	8.55954e-11	41.5						no IPS match	no IPS match	no IPS match
braker1_g00220.t1	INTERPRO, BLASTED, MAPPED	CH074_BOVIN Uncharacterized protein C8orf74 homolog	281	3	2.18223e-27	48.67	1	F:GO:0005515	F:protein binding			IPR032727 (PFAM)	no GO terms	no GO terms
braker1_g00221.t1	INTERPRO, BLASTED, MAPPED, ANNOTATED	SRC42_DROME Tyrosine-kinase Src42A	489	20	0	69.25	60	P:GO:0043549; P:GO:0014068; P:GO:0007411; C:GO:0005794; F:GO:0046934; P:GO:0007612; P:GO:1901700; P:GO:0050793; P:GO:0051240; P:GO:0071495; C:GO:0015629; C:GO:0005829; C:GO:0031234; F:GO:0001948; F:GO:0032403; F:GO:0034987; P:GO:0051128; P:GO:0032880; P:GO:1903532; F:GO:0005088; P:GO:0043114; C:GO:0044446; F:GO:0044325; C:GO:0005634; P:GO:0048010; P:GO:0007417; P:GO:0071363; P:GO:0048013; P:GO:00…	P:regulation of kinase activity; P:positive regulation of phosphatidylinositol 3-kinase signaling; P:axon guidance; C:Golgi apparatus; F:phosphatidylinositol-4,5-bisphosphate 3-kinase activity; P:learning; P:response to oxygen-containing compound; P:regulation of developmental process; P:positive regulation of multicellular organismal process; P:cellular response to endogenous stimulus; C:actin c…	EC:2.7.10; EC:2.7.1.153; EC:2.7.10.2	Transferring phosphorus-containing groups; Phosphatidylinositol-4,5-bisphosphate 3-kinase; Non-specific protein-tyrosine kinase	IPR001452 (PFAM); IPR000980 (PFAM); IPR001245 (PFAM)	F:GO:0005515; F:GO:0004672; P:GO:0006468	F:protein binding; F:protein kinase activity; P:protein phosphorylation
braker1_g00222.t1	INTERPRO, BLASTED, MAPPED, ANNOTATED	SRC42_DROME Tyrosine-kinase Src42A	505	20	2.70595e-174	67.25	93	P:GO:0007172; P:GO:0014068; F:GO:0005070; P:GO:0007173; P:GO:0007179; P:GO:0007411; P:GO:0045124; P:GO:0048513; F:GO:0046934; P:GO:0007612; P:GO:0043149; C:GO:0005901; P:GO:0009628; P:GO:0031954; P:GO:0045893; P:GO:0043154; P:GO:0071375; C:GO:0015629; C:GO:0005829; C:GO:0031234; F:GO:0001948; P:GO:2001243; F:GO:0034987; F:GO:0019901; P:GO:0045737; P:GO:1903532; F:GO:0005088; P:GO:0043552; P:GO:00…	P:signal complex assembly; P:positive regulation of phosphatidylinositol 3-kinase signaling; F:SH3/SH2 adaptor activity; P:epidermal growth factor receptor signaling pathway; P:transforming growth factor beta receptor signaling pathway; P:axon guidance; P:regulation of bone resorption; P:animal organ development; F:phosphatidylinositol-4,5-bisphosphate 3-kinase activity; P:learning; P:stress fibe…	EC:2.7.10; EC:2.7.1.153; EC:2.7.10.2	Transferring phosphorus-containing groups; Phosphatidylinositol-4,5-bisphosphate 3-kinase; Non-specific protein-tyrosine kinase	IPR001452 (PFAM); IPR000980 (PFAM); IPR001245 (PFAM)	F:GO:0005515; F:GO:0004672; P:GO:0006468	F:protein binding; F:protein kinase activity; P:protein phosphorylation
braker1_g00223.t1	INTERPRO, BLASTED, MAPPED, ANNOTATED	FRK_MOUSE Tyrosine-kinase FRK	563	20	1.60032e-135	61.8	89	P:GO:0045728; P:GO:0007172; F:GO:0005070; P:GO:0007173; P:GO:0007179; P:GO:0007498; C:GO:0005794; P:GO:0045124; P:GO:0043149; P:GO:0051090; C:GO:0005901; P:GO:0009628; P:GO:0031954; P:GO:0045893; P:GO:0043154; P:GO:0071375; C:GO:0005829; C:GO:0031234; P:GO:2001243; P:GO:0045737; P:GO:2000251; P:GO:0043552; P:GO:0043114; C:GO:0005884; F:GO:0044325; C:GO:0005764; P:GO:0002521; P:GO:0051895; C:GO:00…	P:respiratory burst after phagocytosis; P:signal complex assembly; F:SH3/SH2 adaptor activity; P:epidermal growth factor receptor signaling pathway; P:transforming growth factor beta receptor signaling pathway; P:mesoderm development; C:Golgi apparatus; P:regulation of bone resorption; P:stress fiber assembly; P:regulation of sequence-specific DNA binding transcription factor activity; C:caveola;…	EC:2.7.10; EC:2.7.10.2	Transferring phosphorus-containing groups; Non-specific protein-tyrosine kinase	IPR000980 (PFAM); IPR001452 (PFAM); IPR001245 (PFAM)	F:GO:0005515; F:GO:0004672; P:GO:0006468	F:protein binding; F:protein kinase activity; P:protein phosphorylation
braker1_g00223.t2	INTERPRO, BLASTED, MAPPED, ANNOTATED	FRK_MOUSE Tyrosine-kinase FRK	559	20	2.11828e-135	61.9	89	P:GO:0045728; P:GO:0007172; F:GO:0005070; P:GO:0007173; P:GO:0007179; P:GO:0007498; C:GO:0005794; P:GO:0045124; P:GO:0043149; P:GO:0051090; C:GO:0005901; P:GO:0009628; P:GO:0031954; P:GO:0045893; P:GO:0043154; P:GO:0071375; C:GO:0005829; C:GO:0031234; P:GO:2001243; P:GO:0045737; P:GO:2000251; P:GO:0043552; P:GO:0043114; C:GO:0005884; F:GO:0044325; C:GO:0005764; P:GO:0002521; P:GO:0051895; C:GO:00…	P:respiratory burst after phagocytosis; P:signal complex assembly; F:SH3/SH2 adaptor activity; P:epidermal growth factor receptor signaling pathway; P:transforming growth factor beta receptor signaling pathway; P:mesoderm development; C:Golgi apparatus; P:regulation of bone resorption; P:stress fiber assembly; P:regulation of sequence-specific DNA binding transcription factor activity; C:caveola;…	EC:2.7.10; EC:2.7.10.2	Transferring phosphorus-containing groups; Non-specific protein-tyrosine kinase	IPR000980 (PFAM); IPR001245 (PFAM); IPR001452 (PFAM)	F:GO:0005515; F:GO:0004672; P:GO:0006468	F:protein binding; F:protein kinase activity; P:protein phosphorylation
braker1_g00224.t1	INTERPRO, BLASTED, MAPPED, ANNOTATED	SRC42_DROME Tyrosine-kinase Src42A	538	20	0	70.85	69	P:GO:0014068; P:GO:0022604; P:GO:0007411; P:GO:0048513; P:GO:0051094; F:GO:0046934; P:GO:0007612; P:GO:0031954; P:GO:0045893; P:GO:0051240; P:GO:0071375; C:GO:0015629; C:GO:0005829; C:GO:0031234; F:GO:0001948; F:GO:0032403; P:GO:0045737; F:GO:0019903; F:GO:0005088; P:GO:0043552; P:GO:0051895; C:GO:0005634; P:GO:0071560; P:GO:0048010; P:GO:0007417; P:GO:0048013; P:GO:0050847; P:GO:0018105; P:GO:00…	P:positive regulation of phosphatidylinositol 3-kinase signaling; P:regulation of cell morphogenesis; P:axon guidance; P:animal organ development; P:positive regulation of developmental process; F:phosphatidylinositol-4,5-bisphosphate 3-kinase activity; P:learning; P:positive regulation of protein autophosphorylation; P:positive regulation of transcription, DNA-templated; P:positive regulation of…	EC:2.7.10; EC:2.7.1.153; EC:2.7.10.2	Transferring phosphorus-containing groups; Phosphatidylinositol-4,5-bisphosphate 3-kinase; Non-specific protein-tyrosine kinase	IPR000980 (PFAM); IPR001245 (PFAM); IPR001452 (PFAM)	F:GO:0005515; F:GO:0004672; P:GO:0006468	F:protein binding; F:protein kinase activity; P:protein phosphorylation
braker1_g00225.t1	INTERPRO, NO-BLAST	--NA---	356									no IPS match	no IPS match	no IPS match
braker1_g00226.t1	INTERPRO, BLASTED, MAPPED, ANNOTATED	HDAC1_STRPU Histone deacetylase 1	595	20	0	86	81	P:GO:0055093; F:GO:0000978; C:GO:0005794; F:GO:0001106; F:GO:0001103; P:GO:0042733; P:GO:0048714; P:GO:0060766; F:GO:0000980; P:GO:0032922; P:GO:0043392; P:GO:0032967; P:GO:0071498; P:GO:2000757; C:GO:0005829; P:GO:0032760; F:GO:0033613; P:GO:0032008; F:GO:0031072; F:GO:0042826; F:GO:0032041; P:GO:0061000; P:GO:0042220; P:GO:1901796; P:GO:0043433; C:GO:0005886; P:GO:0003300; F:GO:0051059; C:GO:00…	P:response to hyperoxia; F:RNA polymerase II core promoter proximal region sequence-specific DNA binding; C:Golgi apparatus; F:RNA polymerase II transcription corepressor activity; F:RNA polymerase II repressing transcription factor binding; P:embryonic digit morphogenesis; P:positive regulation of oligodendrocyte differentiation; P:negative regulation of androgen receptor signaling pathway; F:RN…	EC:3.5.1.98	Histone deacetylase	IPR023801 (PFAM)	no GO terms	no GO terms
braker1_g00227.t1	INTERPRO, NO-BLAST, ANNOTATED	--NA---	542				1	P:GO:0006629	P:lipid metabolic process			IPR002641 (PFAM)	P:GO:0006629	P:lipid metabolic process
braker1_g00228.t1	INTERPRO, NO-BLAST	--NA---	300									no IPS match	no IPS match	no IPS match
braker1_g00229.t1	INTERPRO, NO-BLAST	--NA---	327									no IPS match	no IPS match	no IPS match
braker1_g00229.t2	INTERPRO, NO-BLAST	--NA---	123									no IPS match	no IPS match	no IPS match
braker1_g00229.t3	INTERPRO, NO-BLAST	--NA---	133									no IPS match	no IPS match	no IPS match
braker1_g00230.t1	INTERPRO, BLASTED, MAPPED, ANNOTATED	PPR42_XENLA phosphatase 1 regulatory subunit 42	366	20	2.9935e-80	51.5	6	C:GO:0005813; P:GO:0050790; P:GO:0044763; F:GO:0008092; P:GO:0035303; C:GO:0043227	C:centrosome; P:regulation of catalytic activity; P:single-organism cellular process; F:cytoskeletal protein binding; P:regulation of dephosphorylation; C:membrane-bounded organelle			IPR025875 (PFAM)	no GO terms	no GO terms
braker1_g00231.t1	INTERPRO, BLASTED, MAPPED, ANNOTATED	STK_HYDVU Tyrosine-kinase STK	476	20	2.42054e-175	67.4	81	P:GO:0007172; P:GO:0014068; F:GO:0005070; P:GO:0007173; P:GO:0007179; P:GO:0007411; P:GO:0046777; C:GO:0005794; P:GO:0045124; P:GO:0048513; F:GO:0046934; P:GO:0007612; P:GO:0043149; C:GO:0005901; P:GO:0009628; P:GO:0043154; P:GO:0071375; C:GO:0005829; F:GO:0001948; P:GO:0051726; P:GO:2001243; P:GO:0045935; P:GO:0032880; F:GO:0005088; P:GO:0043114; F:GO:0044325; C:GO:0005764; P:GO:0048010; P:GO:00…	P:signal complex assembly; P:positive regulation of phosphatidylinositol 3-kinase signaling; F:SH3/SH2 adaptor activity; P:epidermal growth factor receptor signaling pathway; P:transforming growth factor beta receptor signaling pathway; P:axon guidance; P:protein autophosphorylation; C:Golgi apparatus; P:regulation of bone resorption; P:animal organ development; F:phosphatidylinositol-4,5-bisphos…	EC:2.7.10; EC:2.7.1.153; EC:2.7.10.2	Transferring phosphorus-containing groups; Phosphatidylinositol-4,5-bisphosphate 3-kinase; Non-specific protein-tyrosine kinase	IPR001452 (PFAM); IPR001245 (PFAM); IPR000980 (PFAM)	F:GO:0005515; F:GO:0004672; P:GO:0006468	F:protein binding; F:protein kinase activity; P:protein phosphorylation
braker1_g00232.t1	INTERPRO, BLASTED, MAPPED, ANNOTATED	C2D1A_RAT Coiled-coil and C2 domain-containing 1A	996	10	3.51796e-109	48.7	3	F:GO:0005515; P:GO:0050794; C:GO:0005654	F:protein binding; P:regulation of cellular process; C:nucleoplasm			IPR000008 (PFAM)	no GO terms	no GO terms
braker1_g00233.t1	INTERPRO, BLASTED, MAPPED, ANNOTATED	NU153_HUMAN Nuclear pore complex Nup153	1427	7	3.38835e-18	44.14	14	P:GO:0022402; P:GO:0006996; P:GO:0048519; C:GO:0005643; F:GO:0005515; P:GO:0006405; P:GO:0018193; P:GO:0050794; C:GO:0005737; F:GO:0003824; P:GO:0006606; C:GO:0016020; P:GO:0019058; P:GO:0019222	P:cell cycle process; P:organelle organization; P:negative regulation of biological process; C:nuclear pore; F:protein binding; P:RNA export from nucleus; P:peptidyl-amino acid modification; P:regulation of cellular process; C:cytoplasm; F:catalytic activity; P:protein import into nucleus; C:membrane; P:viral life cycle; P:regulation of metabolic process			IPR001876 (PFAM)	no GO terms	no GO terms
braker1_g00233.t2	INTERPRO, BLASTED, MAPPED, ANNOTATED	NU153_HUMAN Nuclear pore complex Nup153	1420	7	8.12854e-19	44.29	14	P:GO:0022402; P:GO:0006996; P:GO:0048519; C:GO:0005643; F:GO:0005515; P:GO:0006405; P:GO:0018193; P:GO:0050794; C:GO:0005737; F:GO:0003824; P:GO:0006606; C:GO:0016020; P:GO:0019058; P:GO:0019222	P:cell cycle process; P:organelle organization; P:negative regulation of biological process; C:nuclear pore; F:protein binding; P:RNA export from nucleus; P:peptidyl-amino acid modification; P:regulation of cellular process; C:cytoplasm; F:catalytic activity; P:protein import into nucleus; C:membrane; P:viral life cycle; P:regulation of metabolic process			IPR001876 (PFAM)	no GO terms	no GO terms
braker1_g00234.t1	INTERPRO, BLASTED, MAPPED, ANNOTATED	NSE1_PONAB Non-structural maintenance of chromosomes element 1 homolog	224	9	2.75099e-28	47.11	4	P:GO:0006281; C:GO:0043231; C:GO:0030915; F:GO:0005488	P:DNA repair; C:intracellular membrane-bounded organelle; C:Smc5-Smc6 complex; F:binding			IPR014857 (PFAM); IPR011513 (PFAM)	P:GO:0006281; C:GO:0030915	P:DNA repair; C:Smc5-Smc6 complex
braker1_g00235.t1	INTERPRO, NO-BLAST	--NA---	651									IPR007110 (PFAM)	no GO terms	no GO terms
braker1_g00236.t1	INTERPRO, BLASTED, MAPPED, ANNOTATED	LAP4B_BOVIN Lysosomal-associated transmembrane 4B	221	15	2.39095e-19	48.67	1	C:GO:0012505	C:endomembrane system			no IPS match	no IPS match	no IPS match
braker1_g00237.t1	INTERPRO, BLASTED, MAPPED, ANNOTATED	FA49B_HUMAN FAM49B	320	8	7.5435e-110	66.5	3	C:GO:0070062; F:GO:0005515; C:GO:0005622	C:extracellular exosome; F:protein binding; C:intracellular			IPR009828 (PFAM)	no GO terms	no GO terms
braker1_g00238.t1	INTERPRO, BLASTED, MAPPED, ANNOTATED	LYPA1_RABIT Acyl-thioesterase 1	218	12	5.72724e-81	64.5	6	F:GO:0004622; C:GO:0070062; F:GO:0008474; P:GO:0002084; C:GO:0005829; P:GO:0050999	F:lysophospholipase activity; C:extracellular exosome; F:palmitoyl-(protein) hydrolase activity; P:protein depalmitoylation; C:cytosol; P:regulation of nitric-oxide synthase activity	EC:3.1.2.22; EC:3.1.1.5; EC:3.1.1.1	Palmitoyl-protein hydrolase; Lysophospholipase; Carboxylesterase	IPR003140 (PFAM)	F:GO:0016787	F:hydrolase activity
braker1_g00239.t1	INTERPRO, BLASTED	F91A1_DANRE FAM91A1	795	4	0	66.25						IPR028091 (PFAM); IPR028097 (PFAM)	no GO terms	no GO terms
braker1_g00240.t1	INTERPRO, BLASTED, MAPPED, ANNOTATED	TM86A_MOUSE Lysoplasmalogenase TMEM86A	285	8	2.93254e-47	49.5	2	C:GO:0016021; F:GO:0016787	C:integral component of membrane; F:hydrolase activity			IPR012506 (PFAM)	C:GO:0016021	C:integral component of membrane
braker1_g00241.t1	INTERPRO, BLASTED, MAPPED, ANNOTATED	SX11A_XENLA Transcription factor Sox-11-A	388	20	1.10851e-38	85.2	80	P:GO:0060563; P:GO:0045727; P:GO:0008584; P:GO:0061053; F:GO:0000979; P:GO:0006366; P:GO:0048557; F:GO:0001105; C:GO:0044798; P:GO:0002089; P:GO:0003211; P:GO:0048485; F:GO:0001077; P:GO:0050672; P:GO:0035914; F:GO:0046982; P:GO:0071333; P:GO:0035910; P:GO:0001706; P:GO:0031397; P:GO:2000678; P:GO:0046826; P:GO:0060993; P:GO:0014032; P:GO:0065004; P:GO:0003183; P:GO:0090263; F:GO:0001158; P:GO:00…	P:neuroepithelial cell differentiation; P:positive regulation of translation; P:male gonad development; P:somite development; F:RNA polymerase II core promoter sequence-specific DNA binding; P:transcription from RNA polymerase II promoter; P:embryonic digestive tract morphogenesis; F:RNA polymerase II transcription coactivator activity; C:nuclear transcription factor complex; P:lens morphogenesis…			IPR009071 (PFAM)	no GO terms	no GO terms
braker1_g00242.t1	INTERPRO, BLASTED, MAPPED, ANNOTATED	C2D2A_HUMAN Coiled-coil and C2 domain-containing 2A	1677	10	0	44.1	6	C:GO:0005856; P:GO:0048731; P:GO:0060271; C:GO:0005929; C:GO:0044422; C:GO:0044444	C:cytoskeleton; P:system development; P:cilium assembly; C:cilium; C:organelle part; C:cytoplasmic part			IPR028928 (PFAM); IPR000008 (PFAM)	no GO terms	no GO terms
braker1_g00243.t1	INTERPRO, BLASTED, MAPPED, ANNOTATED	NUDT3_HUMAN Diphosphoinositol polyphosphate phosphohydrolase 1	140	19	4.21687e-46	66.21	23	P:GO:0019935; F:GO:0034431; P:GO:0009187; P:GO:0007267; P:GO:0046831; F:GO:0008486; F:GO:0050072; P:GO:1901911; F:GO:0000287; F:GO:0000298; F:GO:0052841; C:GO:0005634; F:GO:0052842; C:GO:0070062; F:GO:0005515; F:GO:0030515; F:GO:0052840; P:GO:1901907; P:GO:1901909; C:GO:0005829; F:GO:0034432; P:GO:0071544; P:GO:0019722	P:cyclic-nucleotide-mediated signaling; F:bis(5'-adenosyl)-hexaphosphatase activity; P:cyclic nucleotide metabolic process; P:cell-cell signaling; P:regulation of RNA export from nucleus; F:diphosphoinositol-polyphosphate diphosphatase activity; F:m7G(5')pppN diphosphatase activity; P:adenosine 5'-(hexahydrogen pentaphosphate) catabolic process; F:magnesium ion binding; F:endopolyphosphatase acti…	EC:3.6.1.30; EC:3.6.1.52; EC:3.6.1.10; EC:3.6.1.9	Acting on acid anhydrides; Diphosphoinositol-polyphosphate diphosphatase; Endopolyphosphatase; Nucleotide diphosphatase	IPR000086 (PFAM)	F:GO:0016787	F:hydrolase activity
braker1_g00244.t1	INTERPRO, BLASTED, MAPPED, ANNOTATED	MCPH1_COLGU Microcephalin	547	19	7.85169e-29	47.58	3	C:GO:0043229; F:GO:0005515; P:GO:0044699	C:intracellular organelle; F:protein binding; P:single-organism process			IPR001357 (PFAM); IPR001357 (PFAM)	no GO terms	no GO terms
braker1_g00245.t1	INTERPRO, BLASTED, MAPPED, ANNOTATED	EFR3B_DANRE EFR3 homolog B	801	9	0	57.44	5	C:GO:0070062; F:GO:0005515; P:GO:0090002; P:GO:0046854; C:GO:0005886	C:extracellular exosome; F:protein binding; P:establishment of protein localization to plasma membrane; P:phosphatidylinositol phosphorylation; C:plasma membrane			no IPS match	no IPS match	no IPS match
braker1_g00245.t2	INTERPRO, BLASTED, MAPPED, ANNOTATED	EFR3B_DANRE EFR3 homolog B	797	9	0	57.67	5	C:GO:0070062; F:GO:0005515; P:GO:0090002; P:GO:0046854; C:GO:0005886	C:extracellular exosome; F:protein binding; P:establishment of protein localization to plasma membrane; P:phosphatidylinositol phosphorylation; C:plasma membrane			no IPS match	no IPS match	no IPS match
braker1_g00246.t1	INTERPRO, BLASTED, MAPPED, ANNOTATED	UCKL1_HUMAN Uridine-cytidine kinase-like 1	515	20	0	69.1	10	C:GO:0005634; F:GO:0005524; P:GO:0006206; F:GO:0005515; F:GO:0004849; P:GO:0016032; C:GO:0005829; P:GO:0044211; P:GO:0016310; P:GO:0044206	C:nucleus; F:ATP binding; P:pyrimidine nucleobase metabolic process; F:protein binding; F:uridine kinase activity; P:viral process; C:cytosol; P:CTP salvage; P:phosphorylation; P:UMP salvage	EC:2.7.1.48	Uridine kinase	IPR006083 (PFAM); PF14681 (PFAM)	F:GO:0005524; P:GO:0008152; F:GO:0016301	F:ATP binding; P:metabolic process; F:kinase activity
braker1_g00247.t1	INTERPRO, BLASTED, MAPPED, ANNOTATED	SUN1_HUMAN SUN domain-containing 1	485	14	6.36458e-42	57.57	12	C:GO:0031965; F:GO:0042802; P:GO:0006998; C:GO:0005737; P:GO:0007052; P:GO:0007283; P:GO:0007097; P:GO:0090286; C:GO:0034993; F:GO:0005521; P:GO:0090292; F:GO:0008017	C:nuclear membrane; F:identical protein binding; P:nuclear envelope organization; C:cytoplasm; P:mitotic spindle organization; P:spermatogenesis; P:nuclear migration; P:cytoskeletal anchoring at nuclear membrane; C:LINC complex; F:lamin binding; P:nuclear matrix anchoring at nuclear membrane; F:microtubule binding			IPR012919 (PFAM)	no GO terms	no GO terms
braker1_g00247.t2	INTERPRO, BLASTED, MAPPED, ANNOTATED	SUN1_HUMAN SUN domain-containing 1	480	14	5.40059e-42	57.57	12	C:GO:0031965; F:GO:0042802; P:GO:0006998; C:GO:0005737; P:GO:0007052; P:GO:0007283; P:GO:0007097; P:GO:0090286; C:GO:0034993; F:GO:0005521; P:GO:0090292; F:GO:0008017	C:nuclear membrane; F:identical protein binding; P:nuclear envelope organization; C:cytoplasm; P:mitotic spindle organization; P:spermatogenesis; P:nuclear migration; P:cytoskeletal anchoring at nuclear membrane; C:LINC complex; F:lamin binding; P:nuclear matrix anchoring at nuclear membrane; F:microtubule binding			IPR012919 (PFAM)	no GO terms	no GO terms
braker1_g00248.t1	INTERPRO, BLASTED, MAPPED, ANNOTATED	TSAP1_HUMA selenocysteine 1-associated 1	290	20	9.70505e-82	52.5	10	P:GO:0051246; C:GO:0044428; F:GO:0003723; C:GO:0030529; P:GO:1903311; P:GO:0010468; P:GO:2000112; P:GO:0006396; C:GO:0044444; P:GO:0044763	P:regulation of protein metabolic process; C:nuclear part; F:RNA binding; C:intracellular ribonucleoprotein complex; P:regulation of mRNA metabolic process; P:regulation of gene expression; P:regulation of cellular macromolecule biosynthetic process; P:RNA processing; C:cytoplasmic part; P:single-organism cellular process			IPR000504 (PFAM)	F:GO:0003676	F:nucleic acid binding
braker1_g00249.t1	INTERPRO, BLASTED, MAPPED, ANNOTATED	AGRL3_HUMAN Adhesion G -coupled receptor L3	1557	20	7.91846e-69	45.4	16	P:GO:0065008; P:GO:0007186; P:GO:0048646; C:GO:0044456; C:GO:0043005; C:GO:0005886; F:GO:0003676; F:GO:0004930; F:GO:0005515; P:GO:0051960; P:GO:0048522; P:GO:0002009; C:GO:0016021; P:GO:0030154; P:GO:0098609; P:GO:0051128	P:regulation of biological quality; P:G-protein coupled receptor signaling pathway; P:anatomical structure formation involved in morphogenesis; C:synapse part; C:neuron projection; C:plasma membrane; F:nucleic acid binding; F:G-protein coupled receptor activity; F:protein binding; P:regulation of nervous system development; P:positive regulation of cellular process; P:morphogenesis of an epitheli…			IPR000504 (PFAM); IPR000859 (PFAM); IPR000203 (PFAM); IPR032471 (PFAM); IPR000832 (PFAM)	F:GO:0003676; F:GO:0004930; P:GO:0007186; C:GO:0016021	F:nucleic acid binding; F:G-protein coupled receptor activity; P:G-protein coupled receptor signaling pathway; C:integral component of membrane
braker1_g00250.t1	INTERPRO, BLASTED, MAPPED, ANNOTATED	AGRD1_HUMAN Adhesion G-coupled receptor D1	654	20	4.21165e-25	45.75	9	F:GO:0004930; F:GO:0005515; P:GO:0007186; P:GO:0048522; P:GO:0043085; C:GO:0016021; P:GO:0007155; P:GO:0048699; C:GO:0044459	F:G-protein coupled receptor activity; F:protein binding; P:G-protein coupled receptor signaling pathway; P:positive regulation of cellular process; P:positive regulation of catalytic activity; C:integral component of membrane; P:cell adhesion; P:generation of neurons; C:plasma membrane part			IPR000832 (PFAM)	F:GO:0004930; P:GO:0007186; C:GO:0016021	F:G-protein coupled receptor activity; P:G-protein coupled receptor signaling pathway; C:integral component of membrane
braker1_g00251.t1	INTERPRO, BLASTED, MAPPED	TTN1_CAEEL Titin homolog	352	3	1.75504e-29	40.67	4	C:GO:0005634; C:GO:0070062; C:GO:0005737; P:GO:0031424	C:nucleus; C:extracellular exosome; C:cytoplasm; P:keratinization			no IPS match	no IPS match	no IPS match
braker1_g00252.t1	INTERPRO, NO-BLAST	--NA---	529									no IPS match	no IPS match	no IPS match
braker1_g00253.t1	INTERPRO, BLASTED, MAPPED, ANNOTATED	TPC12_MOUSE Trafficking particle complex subunit 12	969	2	8.14848e-113	63	1	F:GO:0005515	F:protein binding			IPR019734 (PFAM)	F:GO:0005515	F:protein binding
braker1_g00254.t1	INTERPRO, BLASTED, MAPPED, ANNOTATED	POP1_HUMAN Ribonucleases P MRP subunit POP1	714	2	5.87319e-86	43.5	3	F:GO:0004526; C:GO:0031981; P:GO:0001682	F:ribonuclease P activity; C:nuclear lumen; P:tRNA 5'-leader removal			IPR009723 (PFAM); IPR012590 (PFAM)	F:GO:0004526; P:GO:0006396; P:GO:0001682	F:ribonuclease P activity; P:RNA processing; P:tRNA 5'-leader removal
braker1_g00255.t1	INTERPRO, BLASTED, MAPPED, ANNOTATED	ER6L2_MOUSE DNA excision repair ERCC-6-like 2	1226	20	0	52.55	19	F:GO:0008094; P:GO:0006310; F:GO:0004386; P:GO:0009411; C:GO:0043234; P:GO:0006397; P:GO:0007126; C:GO:0005654; P:GO:0006302; F:GO:0005524; P:GO:0006979; C:GO:0005856; F:GO:0003723; F:GO:0005515; C:GO:0005737; P:GO:0051276; P:GO:0010628; P:GO:0032784; P:GO:0031325	F:DNA-dependent ATPase activity; P:DNA recombination; F:helicase activity; P:response to UV; C:protein complex; P:mRNA processing; P:meiotic nuclear division; C:nucleoplasm; P:double-strand break repair; F:ATP binding; P:response to oxidative stress; C:cytoskeleton; F:RNA binding; F:protein binding; C:cytoplasm; P:chromosome organization; P:positive regulation of gene expression; P:regulation of …	EC:3.6.1.3; EC:3.6.1.15	Adenosinetriphosphatase; Nucleoside-triphosphate phosphatase	IPR001650 (PFAM); IPR000330 (PFAM); IPR010304 (PFAM); IPR029256 (PFAM)	F:GO:0005524; C:GO:0005634; F:GO:0003723; C:GO:0005737; P:GO:0006397	F:ATP binding; C:nucleus; F:RNA binding; C:cytoplasm; P:mRNA processing
braker1_g00256.t1	INTERPRO, BLASTED, MAPPED, ANNOTATED	STMN1_RAT Stathmin	313	20	7.19928e-10	55.4	12	F:GO:0015631; C:GO:0070062; P:GO:0007165; C:GO:0097458; P:GO:0000281; P:GO:0007052; P:GO:0031110; P:GO:0048699; P:GO:0009615; C:GO:0042995; C:GO:0044424; P:GO:0007019	F:tubulin binding; C:extracellular exosome; P:signal transduction; C:neuron part; P:mitotic cytokinesis; P:mitotic spindle organization; P:regulation of microtubule polymerization or depolymerization; P:generation of neurons; P:response to virus; C:cell projection; C:intracellular part; P:microtubule depolymerization			IPR000956 (PFAM)	P:GO:0031110	P:regulation of microtubule polymerization or depolymerization
braker1_g00257.t1	INTERPRO, BLASTED, MAPPED, ANNOTATED	SPB6_BOVIN Serpin B6	501	20	3.29186e-47	55.8	25	F:GO:0002020; F:GO:0043027; C:GO:0005654; P:GO:0007605; C:GO:0070062; P:GO:0006955; P:GO:0071470; P:GO:0048522; C:GO:0005829; P:GO:0010951; F:GO:0031490; P:GO:0030261; P:GO:0007267; C:GO:0043234; P:GO:0071391; C:GO:0005615; F:GO:0004867; P:GO:0009617; C:GO:0000790; P:GO:0042270; P:GO:0002448; P:GO:0010628; C:GO:0016020; P:GO:0043362; P:GO:0033668	F:protease binding; F:cysteine-type endopeptidase inhibitor activity involved in apoptotic process; C:nucleoplasm; P:sensory perception of sound; C:extracellular exosome; P:immune response; P:cellular response to osmotic stress; P:positive regulation of cellular process; C:cytosol; P:negative regulation of endopeptidase activity; F:chromatin DNA binding; P:chromosome condensation; P:cell-cell sig…			IPR023796 (PFAM)	no GO terms	no GO terms
braker1_g00258.t1	INTERPRO, BLASTED, MAPPED, ANNOTATED	LOXH1_MOUSE Lipoxygenase homology domain-containing 1	3679	20	7.27295e-96	52.2	20	F:GO:0019901; C:GO:0015630; F:GO:0008083; P:GO:0048812; P:GO:0048667; F:GO:0004674; P:GO:0006468; P:GO:0009615; C:GO:0043005; F:GO:0008017; P:GO:0001764; P:GO:0009628; P:GO:0030900; C:GO:0005737; C:GO:0044430; C:GO:0044441; C:GO:0097733; C:GO:0016020; P:GO:0042461; P:GO:0035556	F:protein kinase binding; C:microtubule cytoskeleton; F:growth factor activity; P:neuron projection morphogenesis; P:cell morphogenesis involved in neuron differentiation; F:protein serine/threonine kinase activity; P:protein phosphorylation; P:response to virus; C:neuron projection; F:microtubule binding; P:neuron migration; P:response to abiotic stimulus; P:forebrain development; C:cytoplasm; C…	EC:2.7.11	Transferring phosphorus-containing groups	IPR001024 (PFAM); IPR003533 (PFAM); IPR002209 (PFAM)	F:GO:0008083; F:GO:0005515; P:GO:0035556	F:growth factor activity; F:protein binding; P:intracellular signal transduction
braker1_g00259.t1	INTERPRO, BLASTED, MAPPED, ANNOTATED	MED23_HUMAN Mediator of RNA polymerase II transcription subunit 23	1372	9	0	58.78	6	C:GO:0005667; F:GO:0005515; F:GO:0003713; P:GO:0006367; C:GO:0005654; P:GO:0006357	C:transcription factor complex; F:protein binding; F:transcription coactivator activity; P:transcription initiation from RNA polymerase II promoter; C:nucleoplasm; P:regulation of transcription from RNA polymerase II promoter			IPR021629 (PFAM)	no GO terms	no GO terms
braker1_g00260.t1	INTERPRO, BLASTED, MAPPED, ANNOTATED	E41L3_MOUSE Band 3	461	20	8.65297e-141	67.1	36	P:GO:0008360; P:GO:0043009; P:GO:0032092; P:GO:0007498; P:GO:0048812; P:GO:0007015; P:GO:0060429; P:GO:0048518; P:GO:0007016; C:GO:0005654; C:GO:0009898; P:GO:0030865; C:GO:0070062; C:GO:0005925; F:GO:0030507; C:GO:0005829; C:GO:0008180; C:GO:0014731; C:GO:0033270; F:GO:0019904; P:GO:0031032; P:GO:0006470; P:GO:0008015; F:GO:0005200; C:GO:0044224; P:GO:0002175; F:GO:0005545; P:GO:0043217; F:GO:00…	P:regulation of cell shape; P:chordate embryonic development; P:positive regulation of protein binding; P:mesoderm development; P:neuron projection morphogenesis; P:actin filament organization; P:epithelium development; P:positive regulation of biological process; P:cytoskeletal anchoring at plasma membrane; C:nucleoplasm; C:cytoplasmic side of plasma membrane; P:cortical cytoskeleton organizatio…	EC:3.1.3.16; EC:3.1.3.48; EC:3.1.3.41	Protein-serine/threonine phosphatase; Protein-tyrosine-phosphatase; 4-nitrophenylphosphatase	IPR018980 (PFAM); IPR019748 (PFAM); IPR018979 (PFAM); IPR001152 (PFAM); IPR014847 (PFAM)	P:GO:0007015; F:GO:0003785	P:actin filament organization; F:actin monomer binding
braker1_g00261.t1	INTERPRO, BLASTED, MAPPED, ANNOTATED	COX5B_HUMAN Cytochrome c oxidase subunit mitochondrial	135	7	3.34631e-14	60.71	7	C:GO:0070062; F:GO:0004129; F:GO:0005515; C:GO:0045277; P:GO:0006123; P:GO:0007585; C:GO:0005743	C:extracellular exosome; F:cytochrome-c oxidase activity; F:protein binding; C:respiratory chain complex IV; P:mitochondrial electron transport, cytochrome c to oxygen; P:respiratory gaseous exchange; C:mitochondrial inner membrane	EC:1.9.3.1	Cytochrome-c oxidase	IPR002124 (PFAM); IPR002124 (PRODOM)	F:GO:0004129; C:GO:0005740	F:cytochrome-c oxidase activity; C:mitochondrial envelope
braker1_g00262.t1	INTERPRO, NO-BLAST, ANNOTATED	--NA---	570				2	P:GO:0055085; C:GO:0016021	P:transmembrane transport; C:integral component of membrane			IPR004837 (PFAM)	P:GO:0055085; C:GO:0016021	P:transmembrane transport; C:integral component of membrane
braker1_g00263.t1	INTERPRO, BLASTED, MAPPED, ANNOTATED	PEX3_MOUSE Peroxisomal biogenesis factor 3	359	6	1.49309e-79	58.5	12	C:GO:0005779; P:GO:0045046; C:GO:0005829; C:GO:0032994; C:GO:0005783; F:GO:0008289; F:GO:0046983; P:GO:0098779; C:GO:0043234; P:GO:0002230; P:GO:0098792; C:GO:0005654	C:integral component of peroxisomal membrane; P:protein import into peroxisome membrane; C:cytosol; C:protein-lipid complex; C:endoplasmic reticulum; F:lipid binding; F:protein dimerization activity; P:positive regulation of macromitophagy in response to mitochondrial depolarization; C:protein complex; P:positive regulation of defense response to virus by host; P:xenophagy; C:nucleoplasm			IPR006966 (PFAM)	C:GO:0005779; P:GO:0007031	C:integral component of peroxisomal membrane; P:peroxisome organization
braker1_g00264.t1	INTERPRO, BLASTED, MAPPED, ANNOTATED	PCMD1_MOUSE -L-isoaspartate O-methyltransferase domain-containing 1	310	20	4.54565e-95	54.5	4	C:GO:0005737; P:GO:0044267; F:GO:0016740; P:GO:0035556	C:cytoplasm; P:cellular protein metabolic process; F:transferase activity; P:intracellular signal transduction			PF01135 (PFAM); IPR001496 (PFAM)	P:GO:0035556	P:intracellular signal transduction
braker1_g00265.t1	INTERPRO, BLASTED, MAPPED, ANNOTATED	RIOK1_HUMAN Serine threonine-kinase RIO1	526	10	0	58.6	8	F:GO:0000166; F:GO:0005515; F:GO:0043167; C:GO:0005829; F:GO:0004672; P:GO:0006364; P:GO:0016310; C:GO:0005654	F:nucleotide binding; F:protein binding; F:ion binding; C:cytosol; F:protein kinase activity; P:rRNA processing; P:phosphorylation; C:nucleoplasm			PF01163 (PFAM)	no GO terms	no GO terms
braker1_g00266.t1	INTERPRO, BLASTED, MAPPED, ANNOTATED	LRRK2_MOUSE Leucine-rich repeat serine threonine-kinase 2	2935	20	2.4031e-39	48.75	46	P:GO:0043405; C:GO:0036477; F:GO:0043167; P:GO:0051051; C:GO:0005794; C:GO:0044456; P:GO:0048513; P:GO:0022603; C:GO:0005773; C:GO:0043005; F:GO:0000166; P:GO:0018193; P:GO:0071310; F:GO:0097367; C:GO:0044463; P:GO:0010639; P:GO:0048585; C:GO:0031410; P:GO:0032386; P:GO:0032269; F:GO:0019903; P:GO:0030162; P:GO:0006355; F:GO:0004672; P:GO:0043410; C:GO:0044425; P:GO:0006974; C:GO:0005634; C:GO:00…	P:regulation of MAP kinase activity; C:somatodendritic compartment; F:ion binding; P:negative regulation of transport; C:Golgi apparatus; C:synapse part; P:animal organ development; P:regulation of anatomical structure morphogenesis; C:vacuole; C:neuron projection; F:nucleotide binding; P:peptidyl-amino acid modification; P:cellular response to organic substance; F:carbohydrate derivative binding…			IPR001611 (PFAM); IPR004092 (PFAM); IPR000157 (PFAM); IPR032171 (PFAM); PF08477 (PFAM)	C:GO:0005634; F:GO:0005515; P:GO:0007165; P:GO:0006355	C:nucleus; F:protein binding; P:signal transduction; P:regulation of transcription, DNA-templated
braker1_g00267.t1	INTERPRO, BLASTED, MAPPED, ANNOTATED	MIB1_MOUSE E3 ubiquitin-ligase MIB1	972	20	0	50.6	49	P:GO:0009790; P:GO:1903169; P:GO:0043266; P:GO:0051173; C:GO:0045202; C:GO:0043231; C:GO:0005829; P:GO:0035556; F:GO:0008270; P:GO:1904064; C:GO:0098590; P:GO:0044765; C:GO:0044449; F:GO:0051059; P:GO:0045184; P:GO:0023051; P:GO:0006928; P:GO:0010628; C:GO:0030054; P:GO:0033365; P:GO:0098901; P:GO:0072659; C:GO:0030016; P:GO:0016567; P:GO:0060341; P:GO:2000021; F:GO:0044212; P:GO:0007399; F:GO:00…	P:embryo development; P:regulation of calcium ion transmembrane transport; P:regulation of potassium ion transport; P:positive regulation of nitrogen compound metabolic process; C:synapse; C:intracellular membrane-bounded organelle; C:cytosol; P:intracellular signal transduction; F:zinc ion binding; P:positive regulation of cation transmembrane transport; C:plasma membrane region; P:single-organi…			IPR000433 (PFAM); PF13637 (PFAM); IPR002110 (PFAM); IPR010606 (PFAM); PF13920 (PFAM); IPR020683 (PFAM)	F:GO:0004842; F:GO:0008270; F:GO:0005515; F:GO:0046872; P:GO:0016567	F:ubiquitin-protein transferase activity; F:zinc ion binding; F:protein binding; F:metal ion binding; P:protein ubiquitination
braker1_g00268.t1	INTERPRO, BLASTED, MAPPED, ANNOTATED	SPO11_MOUSE Meiotic recombination SPO11	409	4	1.63474e-100	59	13	P:GO:0007292; P:GO:0007131; P:GO:0007283; P:GO:0048856; C:GO:0005694; P:GO:0070192; P:GO:0044767; F:GO:0003677; F:GO:0005524; P:GO:0003006; F:GO:0005515; F:GO:0003824; P:GO:0045143	P:female gamete generation; P:reciprocal meiotic recombination; P:spermatogenesis; P:anatomical structure development; C:chromosome; P:chromosome organization involved in meiotic cell cycle; P:single-organism developmental process; F:DNA binding; F:ATP binding; P:developmental process involved in reproduction; F:protein binding; F:catalytic activity; P:homologous chromosome segregation			IPR013049 (PFAM)	F:GO:0003677; F:GO:0005524; F:GO:0003824; C:GO:0005694; P:GO:0006259	F:DNA binding; F:ATP binding; F:catalytic activity; C:chromosome; P:DNA metabolic process
braker1_g00269.t1	INTERPRO, BLASTED, MAPPED, ANNOTATED	PLCE_MOUSE 1-acyl-sn-glycerol-3-phosphate acyltransferase epsilon	361	18	1.87506e-95	46.5	6	C:GO:0005789; F:GO:0003841; F:GO:0005515; P:GO:0019432; C:GO:0005741; P:GO:0006654	C:endoplasmic reticulum membrane; F:1-acylglycerol-3-phosphate O-acyltransferase activity; F:protein binding; P:triglyceride biosynthetic process; C:mitochondrial outer membrane; P:phosphatidic acid biosynthetic process	EC:2.3.1.51	1-acylglycerol-3-phosphate O-acyltransferase	IPR002123 (PFAM); IPR032098 (PFAM)	F:GO:0016746; P:GO:0008152	F:transferase activity, transferring acyl groups; P:metabolic process
braker1_g00270.t1	INTERPRO, BLASTED, MAPPED, ANNOTATED	NOG2_MOUSE Nucleolar GTP-binding 2	641	20	0	54.1	15	P:GO:0045935; P:GO:0042254; C:GO:0044444; C:GO:0005730; P:GO:0006810; C:GO:0005654; F:GO:0005525; P:GO:0010604; F:GO:0003924; C:GO:0016020; P:GO:0010605; P:GO:2000112; P:GO:0033233; P:GO:0031324; P:GO:0032204	P:positive regulation of nucleobase-containing compound metabolic process; P:ribosome biogenesis; C:cytoplasmic part; C:nucleolus; P:transport; C:nucleoplasm; F:GTP binding; P:positive regulation of macromolecule metabolic process; F:GTPase activity; C:membrane; P:negative regulation of macromolecule metabolic process; P:regulation of cellular macromolecule biosynthetic process; P:regulation of p…	EC:3.6.1.15	Nucleoside-triphosphate phosphatase	IPR006073 (PFAM); IPR012971 (PFAM)	F:GO:0005525	F:GTP binding
braker1_g00271.t1	INTERPRO, NO-BLAST	--NA---	514									no IPS match	no IPS match	no IPS match
braker1_g00272.t1	INTERPRO, BLASTED, MAPPED, ANNOTATED	EI3EB_DANRE Eukaryotic translation initiation factor 3 subunit E-B	448	20	0	75.3	13	P:GO:0045947; C:GO:0016605; C:GO:0033290; C:GO:0000785; C:GO:0005852; F:GO:0003743; P:GO:0001731; C:GO:0070062; P:GO:0000184; C:GO:0016282; C:GO:0016020; F:GO:0047485; C:GO:0005829	P:negative regulation of translational initiation; C:PML body; C:eukaryotic 48S preinitiation complex; C:chromatin; C:eukaryotic translation initiation factor 3 complex; F:translation initiation factor activity; P:formation of translation preinitiation complex; C:extracellular exosome; P:nuclear-transcribed mRNA catabolic process, nonsense-mediated decay; C:eukaryotic 43S preinitiation complex; C…			IPR019010 (PFAM); IPR000717 (PFAM)	F:GO:0005515	F:protein binding
braker1_g00273.t1	INTERPRO, BLASTED, MAPPED, ANNOTATED	NRBP_MACFA Nuclear receptor-binding	519	20	6.62468e-122	53.9	22	P:GO:0065008; F:GO:0042802; P:GO:0007165; F:GO:0043167; P:GO:0007399; F:GO:0004672; C:GO:0044444; P:GO:0044763; P:GO:0006468; P:GO:0006367; C:GO:0005654; F:GO:0000166; P:GO:0002028; P:GO:0006811; P:GO:0006888; F:GO:0098772; P:GO:0043086; P:GO:0048522; P:GO:0001933; C:GO:0012505; P:GO:0016242; P:GO:0032414	P:regulation of biological quality; F:identical protein binding; P:signal transduction; F:ion binding; P:nervous system development; F:protein kinase activity; C:cytoplasmic part; P:single-organism cellular process; P:protein phosphorylation; P:transcription initiation from RNA polymerase II promoter; C:nucleoplasm; F:nucleotide binding; P:regulation of sodium ion transport; P:ion transport; P:ER…			IPR001245 (PFAM)	F:GO:0004672; P:GO:0006468	F:protein kinase activity; P:protein phosphorylation
braker1_g00274.t1	INTERPRO, BLASTED, MAPPED, ANNOTATED	HBS1L_MOUSE HBS1	580	20	5.23321e-18	71.65	10	F:GO:0005525; F:GO:0005515; P:GO:0000184; F:GO:0003747; F:GO:0003924; P:GO:0032790; C:GO:0005829; P:GO:0002184; C:GO:0018444; P:GO:0007049	F:GTP binding; F:protein binding; P:nuclear-transcribed mRNA catabolic process, nonsense-mediated decay; F:translation release factor activity; F:GTPase activity; P:ribosome disassembly; C:cytosol; P:cytoplasmic translational termination; C:translation release factor complex; P:cell cycle	EC:3.6.1.15	Nucleoside-triphosphate phosphatase	IPR015033 (PFAM); IPR000795 (PFAM); IPR015033 (PRODOM)	F:GO:0005525; F:GO:0003924	F:GTP binding; F:GTPase activity
braker1_g00275.t1	INTERPRO, BLASTED, MAPPED, ANNOTATED	HBS1L_HUMAN HBS1	405	20	3.13859e-159	60.35	12	F:GO:0005525; P:GO:0006415; C:GO:0070062; F:GO:0005515; F:GO:0003747; P:GO:0007165; F:GO:0003924; C:GO:0016020; P:GO:0032790; C:GO:0044444; P:GO:0006479; P:GO:0007049	F:GTP binding; P:translational termination; C:extracellular exosome; F:protein binding; F:translation release factor activity; P:signal transduction; F:GTPase activity; C:membrane; P:ribosome disassembly; C:cytoplasmic part; P:protein methylation; P:cell cycle	EC:3.6.1.15	Nucleoside-triphosphate phosphatase	IPR004160 (PFAM); IPR000795 (PFAM)	F:GO:0005525; F:GO:0003924	F:GTP binding; F:GTPase activity
braker1_g00276.t1	INTERPRO, BLASTED, MAPPED, ANNOTATED	TDRD1_DANRE Tudor domain-containing 1	1182	20	3.1264e-23	44.85	5	C:GO:0036464; P:GO:0007276; P:GO:0044763; F:GO:0005488; P:GO:0044767	C:cytoplasmic ribonucleoprotein granule; P:gamete generation; P:single-organism cellular process; F:binding; P:single-organism developmental process			IPR002999 (PFAM)	no GO terms	no GO terms
braker1_g00277.t1	INTERPRO, BLASTED, MAPPED, ANNOTATED	XKR6_HUMAN XK-related 6	474	20	6.86901e-35	45.3	3	C:GO:0016021; P:GO:0044699; P:GO:0009987	C:integral component of membrane; P:single-organism process; P:cellular process			IPR018629 (PFAM)	C:GO:0016021	C:integral component of membrane
braker1_g00278.t1	INTERPRO, BLASTED, MAPPED, ANNOTATED	HSP76_PIG Heat shock 70 kDa 6	177	20	2.52836e-59	67.45	39	F:GO:0055131; P:GO:1900034; P:GO:1903265; P:GO:0043488; P:GO:1902236; P:GO:0006986; P:GO:0051092; P:GO:1901029; C:GO:0005654; F:GO:0001664; F:GO:0005524; C:GO:0070062; F:GO:0044183; C:GO:0005925; C:GO:0072562; C:GO:0005829; P:GO:0031397; C:GO:0008180; C:GO:0016234; F:GO:0031072; P:GO:2001240; F:GO:0042826; F:GO:0051082; P:GO:1904722; P:GO:0042026; P:GO:0090084; F:GO:0042623; P:GO:0032757; C:GO:00…	F:C3HC4-type RING finger domain binding; P:regulation of cellular response to heat; P:positive regulation of tumor necrosis factor-mediated signaling pathway; P:regulation of mRNA stability; P:negative regulation of endoplasmic reticulum stress-induced intrinsic apoptotic signaling pathway; P:response to unfolded protein; P:positive regulation of NF-kappaB transcription factor activity; P:negativ…	EC:3.6.1.3; EC:3.6.1.15	Adenosinetriphosphatase; Nucleoside-triphosphate phosphatase	IPR013126 (PFAM)	no GO terms	no GO terms
braker1_g00279.t1	INTERPRO, BLASTED, MAPPED, ANNOTATED	HSP70_ONCVO Heat shock 70 kDa (Fragment)	994	20	9.31727e-71	84.7	72	C:GO:0014069; F:GO:0055131; F:GO:0033142; P:GO:0032570; C:GO:0000974; P:GO:0061738; C:GO:0001673; C:GO:0098575; C:GO:0030425; F:GO:0001664; F:GO:0001786; P:GO:1902904; P:GO:0045892; C:GO:0043195; C:GO:0005829; C:GO:0036128; F:GO:0031072; C:GO:0061202; P:GO:0007141; C:GO:0005681; C:GO:0043235; P:GO:1904589; P:GO:0042026; P:GO:0007269; F:GO:0042623; F:GO:0031625; P:GO:0070194; C:GO:0000151; C:GO:00…	C:postsynaptic density; F:C3HC4-type RING finger domain binding; F:progesterone receptor binding; P:response to progesterone; C:Prp19 complex; P:late endosomal microautophagy; C:male germ cell nucleus; C:lumenal side of lysosomal membrane; C:dendrite; F:G-protein coupled receptor binding; F:phosphatidylserine binding; P:negative regulation of supramolecular fiber organization; P:negative regulati…	EC:3.6.1.3; EC:3.6.1.15	Adenosinetriphosphatase; Nucleoside-triphosphate phosphatase	IPR031419 (PFAM); IPR013126 (PFAM)	no GO terms	no GO terms
braker1_g00280.t1	INTERPRO, BLASTED, MAPPED, ANNOTATED	GALE_MOUSE UDP-glucose 4-epimerase	340	20	1.10931e-157	52.2	6	C:GO:0070062; F:GO:0042803; F:GO:0003978; F:GO:0016829; P:GO:0019388; C:GO:0005829	C:extracellular exosome; F:protein homodimerization activity; F:UDP-glucose 4-epimerase activity; F:lyase activity; P:galactose catabolic process; C:cytosol	EC:5.1.3.2	UDP-glucose 4-epimerase	IPR016040 (PFAM)	no GO terms	no GO terms
braker1_g00281.t1	INTERPRO, BLASTED, MAPPED, ANNOTATED	GALE_PONAB UDP-glucose 4-epimerase	343	20	4.20173e-159	52.9	7	C:GO:0070062; F:GO:0042803; F:GO:0003978; F:GO:0016829; P:GO:0019388; C:GO:0005829; P:GO:0009987	C:extracellular exosome; F:protein homodimerization activity; F:UDP-glucose 4-epimerase activity; F:lyase activity; P:galactose catabolic process; C:cytosol; P:cellular process	EC:5.1.3.2	UDP-glucose 4-epimerase	IPR016040 (PFAM)	no GO terms	no GO terms
braker1_g00282.t1	INTERPRO, BLASTED, MAPPED	CX6C1_THUOB Cytochrome c oxidase subunit 6C-1	101	10	2.25117e-06	55.6	7	F:GO:0004129; C:GO:0045277; C:GO:0005739; C:GO:0016020; C:GO:0016021; P:GO:1902600; C:GO:0005743	F:cytochrome-c oxidase activity; C:respiratory chain complex IV; C:mitochondrion; C:membrane; C:integral component of membrane; P:hydrogen ion transmembrane transport; C:mitochondrial inner membrane			IPR034884 (PFAM)	no GO terms	no GO terms
braker1_g00283.t1	INTERPRO, BLASTED, MAPPED, ANNOTATED	ASX_DROME Polycomb Asx	442	8	5.23773e-34	65.75	11	P:GO:0048385; C:GO:0070062; F:GO:0003712; P:GO:0009968; P:GO:0035360; P:GO:0045600; C:GO:0035517; P:GO:0045944; P:GO:0035522; C:GO:0005654; F:GO:0042975	P:regulation of retinoic acid receptor signaling pathway; C:extracellular exosome; F:transcription cofactor activity; P:negative regulation of signal transduction; P:positive regulation of peroxisome proliferator activated receptor signaling pathway; P:positive regulation of fat cell differentiation; C:PR-DUB complex; P:positive regulation of transcription from RNA polymerase II promoter; P:monou…			IPR028020 (PFAM)	no GO terms	no GO terms
braker1_g00284.t1	INTERPRO, BLASTED, MAPPED, ANNOTATED	PRI2_MOUSE DNA primase large subunit	515	5	6.03052e-174	65.4	11	F:GO:0003896; P:GO:0006270; F:GO:0003887; C:GO:0005658; P:GO:0006271; P:GO:0000082; P:GO:0000722; F:GO:0051536; C:GO:0005654; F:GO:0003697; P:GO:0006269	F:DNA primase activity; P:DNA replication initiation; F:DNA-directed DNA polymerase activity; C:alpha DNA polymerase:primase complex; P:DNA strand elongation involved in DNA replication; P:G1/S transition of mitotic cell cycle; P:telomere maintenance via recombination; F:iron-sulfur cluster binding; C:nucleoplasm; F:single-stranded DNA binding; P:DNA replication, synthesis of RNA primer	EC:2.7.7.7; EC:2.7.7.6	DNA-directed DNA polymerase; DNA-directed RNA polymerase	IPR007238 (PFAM)	F:GO:0003896; P:GO:0006269	F:DNA primase activity; P:DNA replication, synthesis of RNA primer
braker1_g00285.t1	INTERPRO, BLASTED, MAPPED, ANNOTATED	EGF_HUMAN Pro-epidermal growth factor	201	20	7.3842e-12	49.3	27	P:GO:0043406; F:GO:1901681; P:GO:0008284; P:GO:0051051; P:GO:0051173; P:GO:0048513; F:GO:0043168; P:GO:0042058; C:GO:0005604; P:GO:0051223; F:GO:0005509; P:GO:0010557; F:GO:0016773; P:GO:0050731; P:GO:0048646; C:GO:0044444; C:GO:0044446; F:GO:0004871; F:GO:0005102; F:GO:0043236; C:GO:0005886; C:GO:0009986; P:GO:1903827; F:GO:0005539; P:GO:0030198; C:GO:0031982; F:GO:0016301	P:positive regulation of MAP kinase activity; F:sulfur compound binding; P:positive regulation of cell proliferation; P:negative regulation of transport; P:positive regulation of nitrogen compound metabolic process; P:animal organ development; F:anion binding; P:regulation of epidermal growth factor receptor signaling pathway; C:basement membrane; P:regulation of protein transport; F:calcium ion …			IPR001881 (PFAM)	F:GO:0005509	F:calcium ion binding
braker1_g00286.t1	INTERPRO, BLASTED, MAPPED, ANNOTATED	EGF_FELCA Pro-epidermal growth factor	189	20	7.56473e-10	49.35	24	P:GO:0043405; P:GO:0038127; P:GO:0006355; F:GO:0008201; P:GO:0043410; F:GO:0005102; P:GO:0044765; P:GO:0050730; F:GO:0004713; C:GO:0048471; F:GO:0004888; P:GO:0048592; P:GO:0051223; P:GO:0045596; P:GO:0045860; F:GO:0005509; C:GO:0016020; P:GO:0051241; C:GO:0031982; P:GO:0016055; C:GO:0031012; C:GO:0071944; P:GO:0051128; P:GO:2000026	P:regulation of MAP kinase activity; P:ERBB signaling pathway; P:regulation of transcription, DNA-templated; F:heparin binding; P:positive regulation of MAPK cascade; F:receptor binding; P:single-organism transport; P:regulation of peptidyl-tyrosine phosphorylation; F:protein tyrosine kinase activity; C:perinuclear region of cytoplasm; F:transmembrane signaling receptor activity; P:eye morphogene…	EC:2.7.10	Transferring phosphorus-containing groups	IPR001881 (PFAM)	F:GO:0005509	F:calcium ion binding
braker1_g00287.t1	INTERPRO, BLASTED, MAPPED, ANNOTATED	NID2_HUMAN Nidogen-2	187	20	6.06641e-11	48.6	27	P:GO:0043406; P:GO:0008284; P:GO:0051051; P:GO:0051173; P:GO:0009653; P:GO:0042058; F:GO:0004713; P:GO:0051223; P:GO:0045595; C:GO:0043231; F:GO:0005509; P:GO:0010557; P:GO:0050731; C:GO:0044420; P:GO:0006355; C:GO:0044444; P:GO:0048523; C:GO:0044446; F:GO:0005102; P:GO:0001654; P:GO:1903827; F:GO:0004888; P:GO:0051130; C:GO:0016020; C:GO:0031982; C:GO:0071944; P:GO:2000026	P:positive regulation of MAP kinase activity; P:positive regulation of cell proliferation; P:negative regulation of transport; P:positive regulation of nitrogen compound metabolic process; P:anatomical structure morphogenesis; P:regulation of epidermal growth factor receptor signaling pathway; F:protein tyrosine kinase activity; P:regulation of protein transport; P:regulation of cell differentiat…	EC:2.7.10	Transferring phosphorus-containing groups	IPR001881 (PFAM)	F:GO:0005509	F:calcium ion binding
braker1_g00288.t1	INTERPRO, BLASTED, MAPPED, ANNOTATED	FAT2_RAT Protocadherin Fat 2	159	7	7.97335e-06	45.14	1	F:GO:0005509	F:calcium ion binding			IPR001881 (PFAM); IPR000742 (PFAM)	F:GO:0005509	F:calcium ion binding
braker1_g00289.t1	INTERPRO, BLASTED, MAPPED, ANNOTATED	GGH_RAT Gamma-glutamyl hydrolase	314	4	4.3501e-97	66.75	7	C:GO:0005634; C:GO:0005615; C:GO:0070062; P:GO:0042221; C:GO:0005773; F:GO:0034722; P:GO:0046900	C:nucleus; C:extracellular space; C:extracellular exosome; P:response to chemical; C:vacuole; F:gamma-glutamyl-peptidase activity; P:tetrahydrofolylpolyglutamate metabolic process	EC:3.4.19.9; EC:3.4.19	Gamma-glutamyl hydrolase; Acting on peptide bonds (peptidases)	IPR011697 (PFAM)	F:GO:0016787	F:hydrolase activity
braker1_g00290.t1	INTERPRO, BLASTED, MAPPED, ANNOTATED	COX10_MOUSE Protoheme IX mitochondrial	389	3	9.06903e-106	70.33	8	F:GO:0004129; F:GO:0008495; C:GO:0016021; P:GO:0006123; P:GO:0006784; C:GO:0070069; C:GO:0005743; P:GO:0008535	F:cytochrome-c oxidase activity; F:protoheme IX farnesyltransferase activity; C:integral component of membrane; P:mitochondrial electron transport, cytochrome c to oxygen; P:heme a biosynthetic process; C:cytochrome complex; C:mitochondrial inner membrane; P:respiratory chain complex IV assembly	EC:2.5.1.29; EC:1.9.3.1	Geranylgeranyl diphosphate synthase; Cytochrome-c oxidase	IPR000537 (PFAM)	C:GO:0016021; F:GO:0016765	C:integral component of membrane; F:transferase activity, transferring alkyl or aryl (other than methyl) groups
braker1_g00291.t1	INTERPRO, BLASTED, MAPPED, ANNOTATED	RPP21_MACMU Ribonuclease P subunit p21	126	3	6.26844e-20	58.67	3	P:GO:0008033; P:GO:0042493; C:GO:0031981	P:tRNA processing; P:response to drug; C:nuclear lumen			IPR007175 (PFAM)	no GO terms	no GO terms
braker1_g00292.t1	INTERPRO, BLASTED, MAPPED, ANNOTATED	CCZ1_NEMVE Vacuolar fusion CCZ1 homolog	511	10	4.03368e-137	61.5	3	C:GO:0005737; C:GO:0043231; C:GO:0016235	C:cytoplasm; C:intracellular membrane-bounded organelle; C:aggresome			IPR013176 (PFAM)	no GO terms	no GO terms
braker1_g00293.t1	INTERPRO, BLASTED, MAPPED, ANNOTATED	ENASE_MOUSE Cytosolic endo-beta-N-acetylglucosaminidase	710	4	1.47882e-127	52.25	2	F:GO:0033925; C:GO:0005737	F:mannosyl-glycoprotein endo-beta-N-acetylglucosaminidase activity; C:cytoplasm			IPR005201 (PFAM)	F:GO:0033925; C:GO:0005737	F:mannosyl-glycoprotein endo-beta-N-acetylglucosaminidase activity; C:cytoplasm
braker1_g00294.t1	INTERPRO, BLASTED, MAPPED, ANNOTATED	S36A1_HUMAN Proton-coupled amino acid transporter 1	538	20	9.90758e-35	43.1	10	C:GO:0043229; F:GO:0015179; P:GO:0006812; F:GO:0015175; P:GO:0034220; C:GO:0016020; F:GO:0008324; C:GO:0031982; P:GO:0015804; C:GO:0044444	C:intracellular organelle; F:L-amino acid transmembrane transporter activity; P:cation transport; F:neutral amino acid transmembrane transporter activity; P:ion transmembrane transport; C:membrane; F:cation transmembrane transporter activity; C:vesicle; P:neutral amino acid transport; C:cytoplasmic part			IPR013057 (PFAM)	no GO terms	no GO terms
braker1_g00295.t1	INTERPRO, BLASTED, MAPPED, ANNOTATED	FAS_CHICK Fatty acid synthase	2535	20	0	52.8	21	F:GO:0042802; C:GO:0005794; F:GO:0036094; F:GO:0043168; P:GO:0006089; P:GO:0006633; C:GO:0005886; F:GO:0019171; C:GO:0070062; F:GO:0003723; F:GO:0016491; F:GO:0048037; P:GO:0015939; P:GO:0001649; P:GO:0035338; C:GO:0005829; F:GO:0016297; P:GO:0032100; P:GO:0055114; P:GO:0031325; F:GO:0016874	F:identical protein binding; C:Golgi apparatus; F:small molecule binding; F:anion binding; P:lactate metabolic process; P:fatty acid biosynthetic process; C:plasma membrane; F:3-hydroxyacyl-acyl-carrier-protein dehydratase activity; C:extracellular exosome; F:RNA binding; F:oxidoreductase activity; F:cofactor binding; P:pantothenate metabolic process; P:osteoblast differentiation; P:long-chain fa…	EC:2.3.1.85; EC:3.1.2.14; EC:4.2.1.59	Fatty-acid synthase; Oleoyl-acyl-carrier-protein hydrolase; 3-hydroxyacyl-acyl-carrier-protein dehydratase	IPR014030 (PFAM); IPR020807 (PFAM); IPR009081 (PFAM); IPR001031 (PFAM); IPR014043 (PFAM); IPR014031 (PFAM); IPR013968 (PFAM); IPR013149 (PFAM)	F:GO:0016788; P:GO:0055114; P:GO:0009058	F:hydrolase activity, acting on ester bonds; P:oxidation-reduction process; P:biosynthetic process
braker1_g00296.t1	INTERPRO, BLASTED, MAPPED, ANNOTATED	FAS_CHICK Fatty acid synthase	2271	20	0	52.9	21	F:GO:0042802; C:GO:0005794; F:GO:0043168; P:GO:0006089; P:GO:0006633; C:GO:0005886; F:GO:0000166; F:GO:0019171; C:GO:0070062; F:GO:0003723; F:GO:0050662; F:GO:0016491; P:GO:0015939; P:GO:0001649; P:GO:0035338; C:GO:0005829; F:GO:0016297; P:GO:0032100; P:GO:0055114; P:GO:0031325; P:GO:0070887	F:identical protein binding; C:Golgi apparatus; F:anion binding; P:lactate metabolic process; P:fatty acid biosynthetic process; C:plasma membrane; F:nucleotide binding; F:3-hydroxyacyl-acyl-carrier-protein dehydratase activity; C:extracellular exosome; F:RNA binding; F:coenzyme binding; F:oxidoreductase activity; P:pantothenate metabolic process; P:osteoblast differentiation; P:long-chain fatty-…	EC:2.3.1.85; EC:3.1.2.14; EC:4.2.1.59	Fatty-acid synthase; Oleoyl-acyl-carrier-protein hydrolase; 3-hydroxyacyl-acyl-carrier-protein dehydratase	IPR014043 (PFAM); IPR014031 (PFAM); IPR014030 (PFAM); IPR020807 (PFAM); IPR009081 (PFAM); IPR013968 (PFAM); IPR032821 (PFAM); IPR013149 (PFAM)	P:GO:0055114	P:oxidation-reduction process
braker1_g00297.t1	INTERPRO, BLASTED, MAPPED, ANNOTATED	RNH2A_MOUSE Ribonuclease H2 subunit A	297	6	8.97473e-107	64.33	9	F:GO:0004523; P:GO:0090305; C:GO:0005737; P:GO:0006260; C:GO:0032299; P:GO:0006298; F:GO:0005488; C:GO:0005654; P:GO:0006401	F:RNA-DNA hybrid ribonuclease activity; P:nucleic acid phosphodiester bond hydrolysis; C:cytoplasm; P:DNA replication; C:ribonuclease H2 complex; P:mismatch repair; F:binding; C:nucleoplasm; P:RNA catabolic process	EC:3.1.30; EC:3.1.26; EC:3.1.26.4	Acting on ester bonds; Acting on ester bonds; Ribonuclease H	IPR024567 (PFAM)	no GO terms	no GO terms
braker1_g00298.t1	INTERPRO, BLASTED, MAPPED, ANNOTATED	MED7_AEDAE Mediator of RNA polymerase II transcription subunit 7	225	13	1.48392e-58	66.77	8	C:GO:0005667; C:GO:1990234; F:GO:0005515; F:GO:0003713; C:GO:0016592; F:GO:0001104; P:GO:0006367; P:GO:0006357	C:transcription factor complex; C:transferase complex; F:protein binding; F:transcription coactivator activity; C:mediator complex; F:RNA polymerase II transcription cofactor activity; P:transcription initiation from RNA polymerase II promoter; P:regulation of transcription from RNA polymerase II promoter			IPR009244 (PFAM)	C:GO:0016592; F:GO:0001104; P:GO:0006357	C:mediator complex; F:RNA polymerase II transcription cofactor activity; P:regulation of transcription from RNA polymerase II promoter
braker1_g00299.t1	INTERPRO, BLASTED, MAPPED, ANNOTATED	DCOR_MOUSE Ornithine decarboxylase	433	20	3.93721e-103	55.8	13	C:GO:0036477; P:GO:0008284; P:GO:0006596; P:GO:0042176; C:GO:0005794; C:GO:0044422; F:GO:0004586; P:GO:0009615; C:GO:0043005; F:GO:0005515; P:GO:0001822; C:GO:0005829; C:GO:0031410	C:somatodendritic compartment; P:positive regulation of cell proliferation; P:polyamine biosynthetic process; P:regulation of protein catabolic process; C:Golgi apparatus; C:organelle part; F:ornithine decarboxylase activity; P:response to virus; C:neuron projection; F:protein binding; P:kidney development; C:cytosol; C:cytoplasmic vesicle	EC:4.1.1.17	Ornithine decarboxylase	IPR022643 (PFAM); IPR022644 (PFAM)	F:GO:0003824	F:catalytic activity
braker1_g00300.t1	INTERPRO, BLASTED, MAPPED, ANNOTATED	CE112_HUMAN Centrosomal of 112 kDa	967	2	0	62.5	1	C:GO:0005813	C:centrosome			IPR027831 (PFAM)	no GO terms	no GO terms
braker1_g00301.t1	INTERPRO, BLASTED, MAPPED, ANNOTATED	ABCA3_HUMAN ATP-binding cassette sub-family A member 3	1735	20	0	53.8	51	P:GO:0055098; C:GO:0005794; P:GO:0055091; F:GO:0005548; P:GO:0032367; P:GO:2000112; C:GO:0097208; P:GO:0032489; P:GO:0060155; F:GO:0042626; P:GO:0034380; P:GO:0007186; F:GO:0019905; F:GO:0034188; F:GO:0034186; C:GO:0045335; P:GO:0030819; C:GO:0098590; P:GO:0048523; C:GO:0005764; P:GO:0034616; F:GO:0031267; P:GO:0008203; F:GO:0008289; P:GO:0042157; P:GO:0042632; C:GO:0005887; F:GO:0005524; C:GO:00…	P:response to low-density lipoprotein particle; C:Golgi apparatus; P:phospholipid homeostasis; F:phospholipid transporter activity; P:intracellular cholesterol transport; P:regulation of cellular macromolecule biosynthetic process; C:alveolar lamellar body; P:regulation of Cdc42 protein signal transduction; P:platelet dense granule organization; F:ATPase activity, coupled to transmembrane movemen…	EC:3.6.1.3; EC:3.6.1.15	Adenosinetriphosphatase; Nucleoside-triphosphate phosphatase	PF12698 (PFAM); IPR003439 (PFAM)	F:GO:0016887; F:GO:0005524	F:ATPase activity; F:ATP binding
braker1_g00302.t1	INTERPRO, BLASTED, MAPPED, ANNOTATED	UBFD1_HUMAN Ubiquitin domain-containing UBFD1	270	2	1.08288e-91	70	1	F:GO:0005515	F:protein binding			IPR000626 (PFAM)	F:GO:0005515	F:protein binding
braker1_g00303.t1	INTERPRO, BLASTED, MAPPED, ANNOTATED	PPIF_MOUSE Peptidyl-prolyl cis-trans isomerase mitochondrial	192	20	6.84163e-86	79.6	39	P:GO:0000413; C:GO:0005753; P:GO:0019061; C:GO:0070062; P:GO:0002931; P:GO:0008637; P:GO:0010939; C:GO:0005925; P:GO:0071277; P:GO:0019064; P:GO:0070266; C:GO:0005829; P:GO:0019068; P:GO:0034389; P:GO:2000276; P:GO:0050714; P:GO:0070301; P:GO:0045070; P:GO:2001243; P:GO:0075713; F:GO:0016018; P:GO:0090324; P:GO:0032780; P:GO:0090201; P:GO:0090200; P:GO:0006278; F:GO:0051082; P:GO:1902445; P:GO:00…	P:protein peptidyl-prolyl isomerization; C:mitochondrial proton-transporting ATP synthase complex; P:uncoating of virus; C:extracellular exosome; P:response to ischemia; P:apoptotic mitochondrial changes; P:regulation of necrotic cell death; C:focal adhesion; P:cellular response to calcium ion; P:fusion of virus membrane with host plasma membrane; P:necroptotic process; C:cytosol; P:virion assemb…	EC:5.2.1.8	Peptidylprolyl isomerase	IPR002130 (PFAM)	F:GO:0003755; P:GO:0000413	F:peptidyl-prolyl cis-trans isomerase activity; P:protein peptidyl-prolyl isomerization
braker1_g00304.t1	INTERPRO, BLASTED, MAPPED, ANNOTATED	TV23B_BOVIN Golgi apparatus membrane TVP23 homolog B	203	8	3.64018e-71	65.75	2	C:GO:0016021; P:GO:0006810	C:integral component of membrane; P:transport			IPR008564 (PFAM)	C:GO:0016021	C:integral component of membrane
braker1_g00305.t1	INTERPRO, BLASTED, MAPPED, ANNOTATED	RAB37_HUMAN Ras-related Rab-37	208	20	7.01149e-99	76.45	38	C:GO:0036477; P:GO:0034332; C:GO:0008021; P:GO:0043001; C:GO:0000139; C:GO:0005793; C:GO:0005730; F:GO:0005525; P:GO:0032869; C:GO:0030667; C:GO:0070062; P:GO:0000086; C:GO:0044441; F:GO:0003924; P:GO:0007409; P:GO:0045055; F:GO:0019003; C:GO:0005829; F:GO:0019002; P:GO:0060271; P:GO:0007264; P:GO:0032880; P:GO:0035272; C:GO:0030140; C:GO:0045335; P:GO:0046326; P:GO:0009306; P:GO:0048210; C:GO:00…	C:somatodendritic compartment; P:adherens junction organization; C:synaptic vesicle; P:Golgi to plasma membrane protein transport; C:Golgi membrane; C:endoplasmic reticulum-Golgi intermediate compartment; C:nucleolus; F:GTP binding; P:cellular response to insulin stimulus; C:secretory granule membrane; C:extracellular exosome; P:G2/M transition of mitotic cell cycle; C:ciliary part; F:GTPase acti…	EC:3.6.1.15	Nucleoside-triphosphate phosphatase	IPR001806 (PFAM)	F:GO:0005525; F:GO:0003924	F:GTP binding; F:GTPase activity
braker1_g00306.t1	INTERPRO, BLASTED, MAPPED	OXLD1_HUMAN Oxidoreductase-like domain-containing 1	106	4	1.67763e-12	66.5	1	C:GO:0005739	C:mitochondrion			IPR019180 (PFAM)	no GO terms	no GO terms
braker1_g00307.t1	INTERPRO, BLASTED, MAPPED, ANNOTATED	NUBP1_DANRE Cytosolic Fe-S cluster assembly factor nubp1	325	20	1.08854e-180	78.85	17	P:GO:0030030; C:GO:0005886; P:GO:0006879; P:GO:0051642; C:GO:0005634; F:GO:0005524; C:GO:0070062; F:GO:0005515; P:GO:0072697; C:GO:0005814; F:GO:0046872; P:GO:0010826; C:GO:0005929; C:GO:0005829; F:GO:0051539; P:GO:0016049; P:GO:0016226	P:cell projection organization; C:plasma membrane; P:cellular iron ion homeostasis; P:centrosome localization; C:nucleus; F:ATP binding; C:extracellular exosome; F:protein binding; P:protein localization to cell cortex; C:centriole; F:metal ion binding; P:negative regulation of centrosome duplication; C:cilium; C:cytosol; F:4 iron, 4 sulfur cluster binding; P:cell growth; P:iron-sulfur cluster as…			IPR033756 (PFAM)	no GO terms	no GO terms
braker1_g00308.t1	INTERPRO, BLASTED, MAPPED	CC137_MOUSE Coiled-coil domain-containing 137	254	2	0.00034361	46.5	3	F:GO:0005515; C:GO:0005730; F:GO:0003723	F:protein binding; C:nucleolus; F:RNA binding			no IPS match	no IPS match	no IPS match
braker1_g00309.t1	INTERPRO, BLASTED, MAPPED, ANNOTATED	ADAP1_HUMAN Arf-GAP with dual PH domain-containing 1	372	20	1.17307e-82	54.95	16	P:GO:0007165; F:GO:0005096; P:GO:0042177; C:GO:0005730; F:GO:0043325; C:GO:0005740; F:GO:0043533; C:GO:0005886; C:GO:0005654; P:GO:0043524; F:GO:0005547; F:GO:0005546; P:GO:0007507; C:GO:0070062; F:GO:0005515; P:GO:0043087	P:signal transduction; F:GTPase activator activity; P:negative regulation of protein catabolic process; C:nucleolus; F:phosphatidylinositol-3,4-bisphosphate binding; C:mitochondrial envelope; F:inositol 1,3,4,5 tetrakisphosphate binding; C:plasma membrane; C:nucleoplasm; P:negative regulation of neuron apoptotic process; F:phosphatidylinositol-3,4,5-trisphosphate binding; F:phosphatidylinositol-4…			IPR001164 (PFAM); IPR001849 (PFAM)	F:GO:0005096	F:GTPase activator activity
braker1_g00310.t1	INTERPRO, BLASTED, MAPPED, ANNOTATED	NAT9_NEMVE N-acetyltransferase 9	202	6	6.33866e-82	65.67	4	F:GO:0005515; C:GO:0043234; P:GO:0006474; F:GO:0008080	F:protein binding; C:protein complex; P:N-terminal protein amino acid acetylation; F:N-acetyltransferase activity			IPR000182 (PFAM)	F:GO:0008080	F:N-acetyltransferase activity
braker1_g00311.t1	INTERPRO, BLASTED, MAPPED	TM104_CHICK Transmembrane 104	486	7	1.44216e-170	61.29	5	P:GO:0008150; C:GO:0016020; C:GO:0016021; C:GO:0005575; F:GO:0003674	P:biological_process; C:membrane; C:integral component of membrane; C:cellular_component; F:molecular_function			IPR013057 (PFAM)	no GO terms	no GO terms
braker1_g00311.t2	INTERPRO, BLASTED, MAPPED	TM104_CHICK Transmembrane 104	483	7	1.47437e-170	61.71	5	P:GO:0008150; C:GO:0016020; C:GO:0016021; C:GO:0005575; F:GO:0003674	P:biological_process; C:membrane; C:integral component of membrane; C:cellular_component; F:molecular_function			IPR013057 (PFAM)	no GO terms	no GO terms
braker1_g00312.t1	INTERPRO, BLASTED, MAPPED, ANNOTATED	IQCK_HUMAN IQ domain-containing K	265	2	2.18813e-46	56.5	1	F:GO:0005515	F:protein binding			IPR000048 (PFAM)	F:GO:0005515	F:protein binding
braker1_g00313.t1	INTERPRO, BLASTED, MAPPED	TYDP2_MOUSE Tyrosyl-DNA phosphodiesterase 2	214	2	1.44685e-05	41	13	P:GO:0090305; C:GO:0016605; P:GO:0048666; C:GO:0005730; F:GO:0003697; P:GO:0006302; F:GO:0000287; C:GO:0045171; F:GO:0070260; C:GO:0005737; F:GO:0004518; F:GO:0036317; F:GO:0030145	P:nucleic acid phosphodiester bond hydrolysis; C:PML body; P:neuron development; C:nucleolus; F:single-stranded DNA binding; P:double-strand break repair; F:magnesium ion binding; C:intercellular bridge; F:5'-tyrosyl-DNA phosphodiesterase activity; C:cytoplasm; F:nuclease activity; F:tyrosyl-RNA phosphodiesterase activity; F:manganese ion binding			IPR005135 (PFAM)	no GO terms	no GO terms
braker1_g00314.t1	INTERPRO, BLASTED, MAPPED, ANNOTATED	PICK1_RAT PR KCA-binding	393	20	6.56132e-179	59.35	40	C:GO:0042734; F:GO:0016887; C:GO:0014069; P:GO:0015872; P:GO:0036294; F:GO:0008022; F:GO:0046875; P:GO:0043046; P:GO:0043045; P:GO:0060548; C:GO:0005794; P:GO:0006468; C:GO:0043005; C:GO:0045211; F:GO:0051020; P:GO:0060292; C:GO:0030666; F:GO:0071933; F:GO:0005080; F:GO:0019904; F:GO:0042802; F:GO:0035256; P:GO:0002092; P:GO:0006890; C:GO:0043234; P:GO:0043113; P:GO:0007205; P:GO:0021782; P:GO:00…	C:presynaptic membrane; F:ATPase activity; C:postsynaptic density; P:dopamine transport; P:cellular response to decreased oxygen levels; F:protein C-terminus binding; F:ephrin receptor binding; P:DNA methylation involved in gamete generation; P:DNA methylation involved in embryo development; P:negative regulation of cell death; C:Golgi apparatus; P:protein phosphorylation; C:neuron projection; C:…	EC:3.6.1.3; EC:3.6.1.15	Adenosinetriphosphatase; Nucleoside-triphosphate phosphatase	IPR010504 (PFAM); IPR001478 (PFAM)	F:GO:0019904; F:GO:0005515	F:protein domain specific binding; F:protein binding
braker1_g00315.t1	INTERPRO, BLASTED, MAPPED, ANNOTATED	OPSV_XENLA Violet-sensitive opsin	354	20	1.45311e-14	43.95	17	P:GO:0045937; C:GO:0043229; P:GO:0007186; P:GO:0003073; C:GO:0044422; P:GO:0044763; P:GO:1902533; F:GO:0005488; P:GO:0045823; P:GO:0048519; C:GO:0005886; C:GO:0043227; F:GO:0004930; P:GO:0006937; C:GO:0016021; P:GO:0097746; P:GO:0080090	P:positive regulation of phosphate metabolic process; C:intracellular organelle; P:G-protein coupled receptor signaling pathway; P:regulation of systemic arterial blood pressure; C:organelle part; P:single-organism cellular process; P:positive regulation of intracellular signal transduction; F:binding; P:positive regulation of heart contraction; P:negative regulation of biological process; C:plas…			IPR000276 (PFAM)	F:GO:0004930; P:GO:0007186; C:GO:0016021	F:G-protein coupled receptor activity; P:G-protein coupled receptor signaling pathway; C:integral component of membrane
braker1_g00316.t1	INTERPRO, BLASTED, MAPPED, ANNOTATED	SPSB3_HUMAN SPRY domain-containing SOCS box 3	301	20	4.26074e-32	51.9	3	F:GO:0005515; C:GO:0005622; P:GO:0009987	F:protein binding; C:intracellular; P:cellular process			IPR003877 (PFAM)	F:GO:0005515	F:protein binding
braker1_g00317.t1	INTERPRO, BLASTED, MAPPED, ANNOTATED	EME1_MOUSE Crossover junction endonuclease EME1	810	11	1.00095e-33	47.82	5	P:GO:0090304; C:GO:0031981; P:GO:0051716; F:GO:0005488; F:GO:0016787	P:nucleic acid metabolic process; C:nuclear lumen; P:cellular response to stimulus; F:binding; F:hydrolase activity			no IPS match	no IPS match	no IPS match
braker1_g00318.t1	INTERPRO, BLASTED, MAPPED, ANNOTATED	CTF18_XENLA Chromosome transmission fidelity 18 homolog	878	20	9.4735e-169	43.55	12	C:GO:0005634; F:GO:0003677; F:GO:0005524; P:GO:0006281; P:GO:0019219; F:GO:0008094; F:GO:0005515; P:GO:0043085; P:GO:0034654; P:GO:2000112; C:GO:0043234; C:GO:0044427	C:nucleus; F:DNA binding; F:ATP binding; P:DNA repair; P:regulation of nucleobase-containing compound metabolic process; F:DNA-dependent ATPase activity; F:protein binding; P:positive regulation of catalytic activity; P:nucleobase-containing compound biosynthetic process; P:regulation of cellular macromolecule biosynthetic process; C:protein complex; C:chromosomal part	EC:3.6.1.3; EC:3.6.1.15	Adenosinetriphosphatase; Nucleoside-triphosphate phosphatase	IPR003959 (PFAM)	F:GO:0005524	F:ATP binding
braker1_g00319.t1	INTERPRO, BLASTED, MAPPED, ANNOTATED	FOXK2_XENLA Forkhead box K2	530	20	1.13052e-112	64.65	22	F:GO:0000978; P:GO:0030030; P:GO:0007399; P:GO:1902589; F:GO:0008301; P:GO:1901248; P:GO:0042664; P:GO:0045944; P:GO:0007368; P:GO:0065009; C:GO:0005654; F:GO:0000287; P:GO:0048562; P:GO:0007507; F:GO:0001077; F:GO:0005515; P:GO:0045892; P:GO:0048335; P:GO:0002823; P:GO:0050868; P:GO:0072016; P:GO:0035502	F:RNA polymerase II core promoter proximal region sequence-specific DNA binding; P:cell projection organization; P:nervous system development; P:single-organism organelle organization; F:DNA binding, bending; P:positive regulation of lung ciliated cell differentiation; P:negative regulation of endodermal cell fate specification; P:positive regulation of transcription from RNA polymerase II promot…			IPR001766 (PFAM); IPR000253 (PFAM)	F:GO:0003700; F:GO:0005515; P:GO:0006355; F:GO:0043565	F:transcription factor activity, sequence-specific DNA binding; F:protein binding; P:regulation of transcription, DNA-templated; F:sequence-specific DNA binding
braker1_g00320.t1	INTERPRO, BLASTED, MAPPED, ANNOTATED	SEPT9_HUMAN Septin-9	397	20	3.24445e-110	69.05	30	C:GO:0032154; C:GO:0008021; F:GO:0005198; P:GO:0048856; P:GO:0000910; P:GO:0051291; P:GO:1902857; C:GO:0005930; C:GO:0005654; C:GO:0005874; F:GO:0005525; C:GO:0043195; C:GO:0097227; F:GO:0003924; C:GO:0001725; F:GO:0019003; P:GO:0031398; P:GO:2001244; P:GO:0032501; F:GO:0042803; F:GO:0035091; C:GO:0005886; P:GO:0044767; P:GO:0016080; C:GO:0048471; C:GO:0005819; P:GO:2000300; C:GO:0030054; C:GO:00…	C:cleavage furrow; C:synaptic vesicle; F:structural molecule activity; P:anatomical structure development; P:cytokinesis; P:protein heterooligomerization; P:positive regulation of non-motile cilium assembly; C:axoneme; C:nucleoplasm; C:microtubule; F:GTP binding; C:terminal bouton; C:sperm annulus; F:GTPase activity; C:stress fiber; F:GDP binding; P:positive regulation of protein ubiquitination; …	EC:3.6.1.15	Nucleoside-triphosphate phosphatase	IPR030379 (PFAM)	F:GO:0005525	F:GTP binding
braker1_g00321.t1	INTERPRO, BLASTED, MAPPED, ANNOTATED	RT22_BOVIN 28S ribosomal mitochondrial	369	3	5.44923e-81	65	6	F:GO:0003735; P:GO:0070126; P:GO:0070124; P:GO:0070125; C:GO:0005763; C:GO:0005743	F:structural constituent of ribosome; P:mitochondrial translational termination; P:mitochondrial translational initiation; P:mitochondrial translational elongation; C:mitochondrial small ribosomal subunit; C:mitochondrial inner membrane			IPR019374 (PFAM)	no GO terms	no GO terms
braker1_g00322.t1	INTERPRO, BLASTED, MAPPED, ANNOTATED	NDUBA_BOVIN NADH dehydrogenase	163	7	4.61325e-09	53.29	1	C:GO:0005747	C:mitochondrial respiratory chain complex I			IPR019377 (PFAM); IPR020163 (PRODOM)	no GO terms	no GO terms
braker1_g00323.t1	INTERPRO, BLASTED, MAPPED, ANNOTATED	RAP1B_CYPCA Ras-related Rap-1b	247	20	4.02875e-31	57.65	33	P:GO:0032092; P:GO:0000910; P:GO:0008543; P:GO:1901888; P:GO:0032091; C:GO:0005776; F:GO:0005525; C:GO:0070062; F:GO:0003924; F:GO:0019003; C:GO:0005829; P:GO:0032486; F:GO:0032403; P:GO:0001928; P:GO:2000114; P:GO:0060178; P:GO:0009267; P:GO:0061028; C:GO:0005886; C:GO:0000145; C:GO:0005811; C:GO:0005911; F:GO:0031625; P:GO:0071360; C:GO:0045121; P:GO:0071320; P:GO:0030033; P:GO:0048070; P:GO:20…	P:positive regulation of protein binding; P:cytokinesis; P:fibroblast growth factor receptor signaling pathway; P:regulation of cell junction assembly; P:negative regulation of protein binding; C:autophagosome; F:GTP binding; C:extracellular exosome; F:GTPase activity; F:GDP binding; C:cytosol; P:Rap protein signal transduction; F:protein complex binding; P:regulation of exocyst assembly; P:regul…	EC:3.6.1.15	Nucleoside-triphosphate phosphatase	IPR001806 (PFAM)	F:GO:0005525; F:GO:0003924	F:GTP binding; F:GTPase activity
braker1_g00324.t1	INTERPRO, NO-BLAST	--NA---	377									no IPS match	no IPS match	no IPS match
braker1_g00325.t1	INTERPRO, BLASTED, MAPPED, ANNOTATED	RL3_HUMAN 60S ribosomal L3	393	12	0	83.5	16	C:GO:0022625; P:GO:0006364; C:GO:0005730; P:GO:0000027; P:GO:0006413; C:GO:0005654; P:GO:0019083; C:GO:0070062; F:GO:0003723; F:GO:0005515; P:GO:0006614; C:GO:0005925; F:GO:0003735; P:GO:0000184; C:GO:0016020; P:GO:0071353	C:cytosolic large ribosomal subunit; P:rRNA processing; C:nucleolus; P:ribosomal large subunit assembly; P:translational initiation; C:nucleoplasm; P:viral transcription; C:extracellular exosome; F:RNA binding; F:protein binding; P:SRP-dependent cotranslational protein targeting to membrane; C:focal adhesion; F:structural constituent of ribosome; P:nuclear-transcribed mRNA catabolic process, nons…			IPR000597 (PFAM)	F:GO:0003735; C:GO:0005840; C:GO:0005622; P:GO:0006412	F:structural constituent of ribosome; C:ribosome; C:intracellular; P:translation
braker1_g00326.t1	INTERPRO, BLASTED, MAPPED, ANNOTATED	CPPED_HUMAN Serine threonine-phosphatase CPPED1	291	9	8.2147e-77	55.11	4	C:GO:0070062; C:GO:0005737; C:GO:0005886; F:GO:0016787	C:extracellular exosome; C:cytoplasm; C:plasma membrane; F:hydrolase activity			IPR004843 (PFAM)	F:GO:0016787	F:hydrolase activity
braker1_g00327.t1	INTERPRO, BLASTED, MAPPED, ANNOTATED	K0556_HUMAN KIAA0556	1551	4	0	59.75	3	C:GO:0005615; C:GO:0005886; C:GO:0005654	C:extracellular space; C:plasma membrane; C:nucleoplasm			IPR027859 (PFAM)	no GO terms	no GO terms
braker1_g00327.t2	INTERPRO, BLASTED, MAPPED, ANNOTATED	K0556_HUMAN KIAA0556	1557	4	0	59.75	3	C:GO:0005615; C:GO:0005886; C:GO:0005654	C:extracellular space; C:plasma membrane; C:nucleoplasm			IPR027859 (PFAM)	no GO terms	no GO terms
braker1_g00328.t1	INTERPRO, NO-BLAST	--NA---	82									no IPS match	no IPS match	no IPS match
braker1_g00329.t1	INTERPRO, BLASTED, MAPPED, ANNOTATED	CATD_CHIHA Cathepsin D	367	20	4.87143e-96	57.4	14	P:GO:0065007; F:GO:0004190; P:GO:0009056; P:GO:0044707; P:GO:0009987; C:GO:0005764; C:GO:0005615; C:GO:0005768; C:GO:0070062; F:GO:0005515; C:GO:0045121; P:GO:0006508; C:GO:0031012; P:GO:0019886	P:biological regulation; F:aspartic-type endopeptidase activity; P:catabolic process; P:single-multicellular organism process; P:cellular process; C:lysosome; C:extracellular space; C:endosome; C:extracellular exosome; F:protein binding; C:membrane raft; P:proteolysis; C:extracellular matrix; P:antigen processing and presentation of exogenous peptide antigen via MHC class II	EC:3.4.23	Acting on peptide bonds (peptidases)	IPR033121 (PFAM)	no GO terms	no GO terms
braker1_g00330.t1	INTERPRO, BLASTED, MAPPED, ANNOTATED	SV2B_HUMAN Synaptic vesicle glyco 2B	1002	20	1.05926e-25	43.35	5	C:GO:0098793; P:GO:0055085; C:GO:0099503; C:GO:0016021; C:GO:0012505	C:presynapse; P:transmembrane transport; C:secretory vesicle; C:integral component of membrane; C:endomembrane system			IPR011701 (PFAM)	P:GO:0055085; C:GO:0016021	P:transmembrane transport; C:integral component of membrane
braker1_g00331.t1	INTERPRO, BLASTED, MAPPED, ANNOTATED	SVOP_CAEEL transporter svop-1	457	20	1.94672e-16	47.5	7	C:GO:0098793; F:GO:0005515; P:GO:0055085; C:GO:0099503; C:GO:0016021; C:GO:0012505; C:GO:0043005	C:presynapse; F:protein binding; P:transmembrane transport; C:secretory vesicle; C:integral component of membrane; C:endomembrane system; C:neuron projection			IPR011701 (PFAM)	P:GO:0055085; C:GO:0016021	P:transmembrane transport; C:integral component of membrane
braker1_g00332.t1	INTERPRO, BLASTED, MAPPED, ANNOTATED	CX6B1_HUMAN Cytochrome c oxidase subunit 6B1	166	11	5.01363e-29	69.18	6	F:GO:0004129; F:GO:0005515; C:GO:0030061; C:GO:0045277; P:GO:0006123; P:GO:0021762	F:cytochrome-c oxidase activity; F:protein binding; C:mitochondrial crista; C:respiratory chain complex IV; P:mitochondrial electron transport, cytochrome c to oxygen; P:substantia nigra development	EC:1.9.3.1	Cytochrome-c oxidase	IPR003213 (PFAM); PD015172 (PRODOM)	C:GO:0005739	C:mitochondrion
braker1_g00333.t1	INTERPRO, BLASTED, MAPPED	LENG8_DANRE Leukocyte receptor cluster member 8 homolog	656	4	9.73457e-62	49.75	1	F:GO:0005515	F:protein binding			IPR005062 (PFAM)	no GO terms	no GO terms
braker1_g00334.t1	INTERPRO, NO-BLAST	--NA---	277									no IPS match	no IPS match	no IPS match
braker1_g00335.t1	INTERPRO, NO-BLAST	--NA---	276									no IPS match	no IPS match	no IPS match
braker1_g00336.t1	INTERPRO, BLASTED, MAPPED, ANNOTATED	CP110_HUMAN Centriolar coiled-coil of 110 kDa	646	2	7.70382e-20	57	6	F:GO:0005515; C:GO:0005814; P:GO:0007099; P:GO:0032465; P:GO:1902018; C:GO:0043234	F:protein binding; C:centriole; P:centriole replication; P:regulation of cytokinesis; P:negative regulation of cilium assembly; C:protein complex			PF16025 (PFAM)	no GO terms	no GO terms
braker1_g00337.t1	INTERPRO, BLASTED, MAPPED, ANNOTATED	MYO5B_RAT Unconventional myosin-Vb	1178	20	3.80375e-63	43	22	C:GO:0016459; P:GO:0048839; P:GO:0030182; P:GO:0022607; C:GO:0044444; P:GO:0048468; C:GO:0044425; P:GO:0006810; P:GO:0048518; P:GO:0009888; F:GO:0003774; P:GO:0007600; P:GO:0009887; C:GO:0098862; F:GO:0005524; P:GO:0050794; P:GO:0051641; C:GO:0043231; C:GO:0044463; C:GO:0097458; F:GO:0008092; C:GO:0071944	C:myosin complex; P:inner ear development; P:neuron differentiation; P:cellular component assembly; C:cytoplasmic part; P:cell development; C:membrane part; P:transport; P:positive regulation of biological process; P:tissue development; F:motor activity; P:sensory perception; P:animal organ morphogenesis; C:cluster of actin-based cell projections; F:ATP binding; P:regulation of cellular process; …			IPR001609 (PFAM); IPR000048 (PFAM)	C:GO:0016459; F:GO:0005524; F:GO:0005515; F:GO:0003774	C:myosin complex; F:ATP binding; F:protein binding; F:motor activity
braker1_g00338.t1	INTERPRO, BLASTED, MAPPED, ANNOTATED	SEN54_MOUS -splicing endonuclease subunit Sen54	303	2	3.49277e-23	55	2	C:GO:0044428; P:GO:0006388	C:nuclear part; P:tRNA splicing, via endonucleolytic cleavage and ligation			IPR024336 (PFAM)	no GO terms	no GO terms
braker1_g00339.t1	INTERPRO, BLASTED, MAPPED, ANNOTATED	GLYM_HUMAN Serine mitochondrial	471	11	0	77.27	25	F:GO:0070905; C:GO:0015630; F:GO:0030170; P:GO:0008284; P:GO:0046655; P:GO:0006564; P:GO:0009113; P:GO:0045329; P:GO:0006565; C:GO:0070062; P:GO:0051289; P:GO:0019264; C:GO:0005829; P:GO:0035999; F:GO:0042803; P:GO:1904482; P:GO:0034340; F:GO:0004372; F:GO:0003682; C:GO:0005743; C:GO:0042645; F:GO:0008732; C:GO:0005758; C:GO:0070552; P:GO:0070536	F:serine binding; C:microtubule cytoskeleton; F:pyridoxal phosphate binding; P:positive regulation of cell proliferation; P:folic acid metabolic process; P:L-serine biosynthetic process; P:purine nucleobase biosynthetic process; P:carnitine biosynthetic process; P:L-serine catabolic process; C:extracellular exosome; P:protein homotetramerization; P:glycine biosynthetic process from serine; C:cyto…	EC:4.1.2.5; EC:2.1.2.1	L-threonine aldolase; Glycine hydroxymethyltransferase	PF00464 (PFAM)	no GO terms	no GO terms
braker1_g00340.t1	INTERPRO, BLASTED, MAPPED, ANNOTATED	RT18A_HUMAN 39S ribosomal mitochondrial	142	12	4.52024e-15	62.17	8	F:GO:0003735; P:GO:0070126; C:GO:0030054; P:GO:0070124; P:GO:0070125; C:GO:0005763; C:GO:0005743; C:GO:0005654	F:structural constituent of ribosome; P:mitochondrial translational termination; C:cell junction; P:mitochondrial translational initiation; P:mitochondrial translational elongation; C:mitochondrial small ribosomal subunit; C:mitochondrial inner membrane; C:nucleoplasm			IPR001648 (PFAM); IPR001648 (PRODOM)	F:GO:0003735; C:GO:0005840; C:GO:0005622; P:GO:0006412	F:structural constituent of ribosome; C:ribosome; C:intracellular; P:translation
braker1_g00341.t1	INTERPRO, NO-BLAST	--NA---	205									no IPS match	no IPS match	no IPS match
braker1_g00342.t1	INTERPRO, NO-BLAST	--NA---	230									no IPS match	no IPS match	no IPS match
braker1_g00343.t1	INTERPRO, NO-BLAST	--NA---	84									no IPS match	no IPS match	no IPS match
braker1_g00344.t1	INTERPRO, BLASTED, MAPPED, ANNOTATED	STAT_DROME Signal transducer and transcription activator	481	20	1.30022e-10	43.55	4	F:GO:0003677; P:GO:0010033; P:GO:0007165; C:GO:0044424	F:DNA binding; P:response to organic substance; P:signal transduction; C:intracellular part			IPR013801 (PFAM)	F:GO:0003677	F:DNA binding
braker1_g00345.t1	INTERPRO, BLASTED, MAPPED, ANNOTATED	D42E1_DANRE Short-chain dehydrogenase reductase family 42E member 1	390	20	1.82493e-142	56.35	8	P:GO:0044281; P:GO:1901617; F:GO:0003854; C:GO:0016020; C:GO:0005783; P:GO:0055114; P:GO:0006694; P:GO:0016125	P:small molecule metabolic process; P:organic hydroxy compound biosynthetic process; F:3-beta-hydroxy-delta5-steroid dehydrogenase activity; C:membrane; C:endoplasmic reticulum; P:oxidation-reduction process; P:steroid biosynthetic process; P:sterol metabolic process			IPR002225 (PFAM)	F:GO:0003854; F:GO:0016616; P:GO:0055114; P:GO:0006694	F:3-beta-hydroxy-delta5-steroid dehydrogenase activity; F:oxidoreductase activity, acting on the CH-OH group of donors, NAD or NADP as acceptor; P:oxidation-reduction process; P:steroid biosynthetic process
braker1_g00346.t1	INTERPRO, BLASTED, MAPPED, ANNOTATED	KAP0_BOVI -dependent kinase type I-alpha regulatory subunit	388	20	0	70.35	31	P:GO:2000480; P:GO:0003091; P:GO:0034199; P:GO:0007596; F:GO:0008603; P:GO:0006468; C:GO:0044853; C:GO:0005952; C:GO:0001772; F:GO:0004862; P:GO:0007611; C:GO:0030425; C:GO:0070062; P:GO:0071377; C:GO:0097546; C:GO:0005829; C:GO:0031594; P:GO:0001707; P:GO:0035556; P:GO:0007143; P:GO:0045214; P:GO:0046007; P:GO:0045835; P:GO:0060038; P:GO:0006357; P:GO:1903538; C:GO:0005813; F:GO:0031625; F:GO:00…	P:negative regulation of cAMP-dependent protein kinase activity; P:renal water homeostasis; P:activation of protein kinase A activity; P:blood coagulation; F:cAMP-dependent protein kinase regulator activity; P:protein phosphorylation; C:plasma membrane raft; C:cAMP-dependent protein kinase complex; C:immunological synapse; F:cAMP-dependent protein kinase inhibitor activity; P:learning or memory; …			IPR003117 (PFAM); IPR000595 (PFAM)	no GO terms	no GO terms
braker1_g00347.t1	INTERPRO, BLASTED, MAPPED, ANNOTATED	CG050_MOUSE Uncharacterized protein C7orf50 homolog	139	3	5.66367e-20	62	1	F:GO:0005515	F:protein binding			IPR019327 (PFAM)	no GO terms	no GO terms
braker1_g00348.t1	INTERPRO, BLASTED, MAPPED, ANNOTATED	RNZ2_MACFA Zinc phosphodiesterase ELAC 2	812	11	2.13752e-133	52.36	8	C:GO:0005634; P:GO:0000959; C:GO:0070013; C:GO:0005739; C:GO:0005829; F:GO:0004540; C:GO:0044446; P:GO:0034414	C:nucleus; P:mitochondrial RNA metabolic process; C:intracellular organelle lumen; C:mitochondrion; C:cytosol; F:ribonuclease activity; C:intracellular organelle part; P:tRNA 3'-trailer cleavage, endonucleolytic			IPR001279 (PFAM); IPR027794 (PFAM)	P:GO:0008033	P:tRNA processing
braker1_g00349.t1	INTERPRO, BLASTED, MAPPED, ANNOTATED	RUFY4_MOUSE RUN and FYVE domain-containing 4	452	8	1.43339e-08	48	2	C:GO:0043231; C:GO:0031410	C:intracellular membrane-bounded organelle; C:cytoplasmic vesicle			IPR004012 (PFAM)	no GO terms	no GO terms
braker1_g00350.t1	INTERPRO, BLASTED, MAPPED, ANNOTATED	NPL4_RAT Nuclear localization 4 homolog	605	4	0	65.5	11	P:GO:0043161; F:GO:0031625; F:GO:0070530; P:GO:0007030; C:GO:0034098; P:GO:0030970; C:GO:0036501; F:GO:0036435; C:GO:0005654; F:GO:0051117; P:GO:0070987	P:proteasome-mediated ubiquitin-dependent protein catabolic process; F:ubiquitin protein ligase binding; F:K63-linked polyubiquitin binding; P:Golgi organization; C:VCP-NPL4-UFD1 AAA ATPase complex; P:retrograde protein transport, ER to cytosol; C:UFD1-NPL4 complex; F:K48-linked polyubiquitin binding; C:nucleoplasm; F:ATPase binding; P:error-free translesion synthesis			IPR024682 (PFAM); IPR007717 (PFAM); IPR007716 (PFAM)	no GO terms	no GO terms
braker1_g00351.t1	INTERPRO, BLASTED, MAPPED, ANNOTATED	RL21_HUMAN 60S ribosomal L21	159	9	3.8802e-72	78.33	11	P:GO:0019083; F:GO:0003723; F:GO:0005515; P:GO:0006614; F:GO:0003735; P:GO:0000184; C:GO:0016020; C:GO:0022625; P:GO:0006364; C:GO:0005730; P:GO:0006413	P:viral transcription; F:RNA binding; F:protein binding; P:SRP-dependent cotranslational protein targeting to membrane; F:structural constituent of ribosome; P:nuclear-transcribed mRNA catabolic process, nonsense-mediated decay; C:membrane; C:cytosolic large ribosomal subunit; P:rRNA processing; C:nucleolus; P:translational initiation			IPR001147 (PFAM)	F:GO:0003735; C:GO:0005840; C:GO:0005622; P:GO:0006412	F:structural constituent of ribosome; C:ribosome; C:intracellular; P:translation
braker1_g00352.t1	INTERPRO, BLASTED, MAPPED, ANNOTATED	WBP2_HUMAN WW domain-binding 2	224	7	6.10068e-26	55.71	14	F:GO:0031490; P:GO:0045815; C:GO:0033011; F:GO:0000979; P:GO:0007343; F:GO:0001105; P:GO:0045944; P:GO:0071391; P:GO:0045184; C:GO:0000790; P:GO:0071442; P:GO:0035038; P:GO:0035039; F:GO:0050699	F:chromatin DNA binding; P:positive regulation of gene expression, epigenetic; C:perinuclear theca; F:RNA polymerase II core promoter sequence-specific DNA binding; P:egg activation; F:RNA polymerase II transcription coactivator activity; P:positive regulation of transcription from RNA polymerase II promoter; P:cellular response to estrogen stimulus; P:establishment of protein localization; C:nuc…			IPR004182 (PFAM)	no GO terms	no GO terms
braker1_g00353.t1	INTERPRO, BLASTED, MAPPED, ANNOTATED	ABI2_HUMAN Abl interactor 2	476	20	1.67802e-18	66.55	46	P:GO:0016601; P:GO:0018108; P:GO:0007030; P:GO:0008285; F:GO:0005096; P:GO:0007254; C:GO:0043025; C:GO:0045202; P:GO:0038096; P:GO:0042059; C:GO:0043005; P:GO:0043547; F:GO:0070064; C:GO:0070062; C:GO:0005925; F:GO:0048365; C:GO:0005829; P:GO:0050999; F:GO:0017124; F:GO:0032403; P:GO:0048041; C:GO:0030666; C:GO:0030027; F:GO:0019901; P:GO:0060255; F:GO:0008093; P:GO:2000394; C:GO:0005783; F:GO:00…	P:Rac protein signal transduction; P:peptidyl-tyrosine phosphorylation; P:Golgi organization; P:negative regulation of cell proliferation; F:GTPase activator activity; P:JNK cascade; C:neuronal cell body; C:synapse; P:Fc-gamma receptor signaling pathway involved in phagocytosis; P:negative regulation of epidermal growth factor receptor signaling pathway; C:neuron projection; P:positive regulation…			IPR012849 (PFAM); IPR001452 (PFAM)	F:GO:0005515	F:protein binding
braker1_g00354.t1	INTERPRO, BLASTED, MAPPED, ANNOTATED	KCC1A_MOUSE Calcium calmodulin-dependent kinase type 1	334	20	3.17753e-33	52.2	24	P:GO:0060143; P:GO:0046827; P:GO:0060267; P:GO:0045786; P:GO:0060999; F:GO:0004683; P:GO:1901985; C:GO:0000775; P:GO:0045944; P:GO:0032091; C:GO:0005634; F:GO:0005524; F:GO:0005515; C:GO:0005737; P:GO:2000615; C:GO:0005819; P:GO:0032465; P:GO:0071622; P:GO:0032793; P:GO:0051835; P:GO:0050766; P:GO:0071902; P:GO:0051149; P:GO:0033138	P:positive regulation of syncytium formation by plasma membrane fusion; P:positive regulation of protein export from nucleus; P:positive regulation of respiratory burst; P:negative regulation of cell cycle; P:positive regulation of dendritic spine development; F:calmodulin-dependent protein kinase activity; P:positive regulation of protein acetylation; C:chromosome, centromeric region; P:positive…	EC:2.7.11; EC:2.7.11.17	Transferring phosphorus-containing groups; Calcium/calmodulin-dependent protein kinase	IPR000719 (PFAM)	F:GO:0005524; F:GO:0004672; P:GO:0006468	F:ATP binding; F:protein kinase activity; P:protein phosphorylation
braker1_g00355.t1	INTERPRO, BLASTED, MAPPED, ANNOTATED	KPSH1_HUMAN Serine threonine-kinase H1	347	20	1.41244e-33	50.75	22	P:GO:0048812; P:GO:1901983; P:GO:0048513; C:GO:0044444; P:GO:0051050; F:GO:0004674; C:GO:0005654; P:GO:0050773; P:GO:0051147; F:GO:0005524; P:GO:0044093; P:GO:1903827; C:GO:0005856; F:GO:0005515; P:GO:0006955; P:GO:0007417; P:GO:0043393; P:GO:0045893; C:GO:0016020; P:GO:0001934; P:GO:0071622; P:GO:0010976	P:neuron projection morphogenesis; P:regulation of protein acetylation; P:animal organ development; C:cytoplasmic part; P:positive regulation of transport; F:protein serine/threonine kinase activity; C:nucleoplasm; P:regulation of dendrite development; P:regulation of muscle cell differentiation; F:ATP binding; P:positive regulation of molecular function; P:regulation of cellular protein localiza…	EC:2.7.11	Transferring phosphorus-containing groups	IPR000719 (PFAM)	F:GO:0005524; F:GO:0004672; P:GO:0006468	F:ATP binding; F:protein kinase activity; P:protein phosphorylation
braker1_g00356.t1	INTERPRO, BLASTED, MAPPED, ANNOTATED	CAMKI_MACNP Calcium calmodulin-dependent kinase type 1	397	20	1.22626e-22	46.45	32	P:GO:0033043; P:GO:0007399; P:GO:0051094; P:GO:1902533; P:GO:0006468; P:GO:0051091; P:GO:0002684; F:GO:0005524; P:GO:0006955; P:GO:0045595; P:GO:0071310; P:GO:0010557; P:GO:0010595; P:GO:0065008; P:GO:0045935; C:GO:0043232; P:GO:0007166; P:GO:0042981; C:GO:0044444; P:GO:0048523; F:GO:0004674; P:GO:0006952; F:GO:0005515; P:GO:0031328; P:GO:0051130; C:GO:0016020; C:GO:0031981; P:GO:0030155; P:GO:00…	P:regulation of organelle organization; P:nervous system development; P:positive regulation of developmental process; P:positive regulation of intracellular signal transduction; P:protein phosphorylation; P:positive regulation of sequence-specific DNA binding transcription factor activity; P:positive regulation of immune system process; F:ATP binding; P:immune response; P:regulation of cell diffe…	EC:2.7.11	Transferring phosphorus-containing groups	IPR000719 (PFAM)	F:GO:0005524; F:GO:0004672; P:GO:0006468	F:ATP binding; F:protein kinase activity; P:protein phosphorylation
braker1_g00357.t1	INTERPRO, NO-BLAST	--NA---	310									no IPS match	no IPS match	no IPS match
braker1_g00358.t1	INTERPRO, BLASTED, MAPPED, ANNOTATED	S35B1_MOUSE Solute carrier family 35 member B1	313	20	1.96192e-94	56.45	13	P:GO:1901264; P:GO:0008643; C:GO:0000139; P:GO:0006950; C:GO:0005789; F:GO:0005459; P:GO:0048583; P:GO:0048522; P:GO:0098656; C:GO:0016021; P:GO:0051716; P:GO:0015711; P:GO:0015931	P:carbohydrate derivative transport; P:carbohydrate transport; C:Golgi membrane; P:response to stress; C:endoplasmic reticulum membrane; F:UDP-galactose transmembrane transporter activity; P:regulation of response to stimulus; P:positive regulation of cellular process; P:anion transmembrane transport; C:integral component of membrane; P:cellular response to stimulus; P:organic anion transport; P:…			IPR013657 (PFAM)	P:GO:0055085	P:transmembrane transport
braker1_g00359.t1	INTERPRO, BLASTED, MAPPED, ANNOTATED	GLYM_HUMAN Serine mitochondrial	475	11	0	76.09	25	F:GO:0070905; C:GO:0015630; F:GO:0030170; P:GO:0008284; P:GO:0046655; P:GO:0006564; P:GO:0009113; P:GO:0045329; P:GO:0006565; C:GO:0070062; P:GO:0051289; P:GO:0019264; C:GO:0005829; P:GO:0035999; F:GO:0042803; P:GO:1904482; P:GO:0034340; F:GO:0004372; F:GO:0003682; C:GO:0005743; C:GO:0042645; F:GO:0008732; C:GO:0005758; C:GO:0070552; P:GO:0070536	F:serine binding; C:microtubule cytoskeleton; F:pyridoxal phosphate binding; P:positive regulation of cell proliferation; P:folic acid metabolic process; P:L-serine biosynthetic process; P:purine nucleobase biosynthetic process; P:carnitine biosynthetic process; P:L-serine catabolic process; C:extracellular exosome; P:protein homotetramerization; P:glycine biosynthetic process from serine; C:cyto…	EC:4.1.2.5; EC:2.1.2.1	L-threonine aldolase; Glycine hydroxymethyltransferase	PF00464 (PFAM)	no GO terms	no GO terms
braker1_g00360.t1	INTERPRO, BLASTED, MAPPED, ANNOTATED	NPT2B_MOUSE Sodium-dependent phosphate transport 2B	1307	18	0	64.72	28	P:GO:0043627; P:GO:0007275; P:GO:0098660; C:GO:0005887; P:GO:0006814; P:GO:0098656; P:GO:0044341; P:GO:0070887; P:GO:0030643; F:GO:0015321; P:GO:0044267; P:GO:0046689; P:GO:1901652; P:GO:0046686; C:GO:0044444; F:GO:0042301; P:GO:0009725; C:GO:0044446; F:GO:0005315; F:GO:0005436; C:GO:0005856; C:GO:0031526; F:GO:0005515; C:GO:0031982; F:GO:0031402; P:GO:0010288; P:GO:0031667; C:GO:0016324	P:response to estrogen; P:multicellular organism development; P:inorganic ion transmembrane transport; C:integral component of plasma membrane; P:sodium ion transport; P:anion transmembrane transport; P:sodium-dependent phosphate transport; P:cellular response to chemical stimulus; P:cellular phosphate ion homeostasis; F:sodium-dependent phosphate transmembrane transporter activity; P:cellular pr…			IPR003841 (PFAM)	F:GO:0015321; C:GO:0016020; P:GO:0044341	F:sodium-dependent phosphate transmembrane transporter activity; C:membrane; P:sodium-dependent phosphate transport
braker1_g00361.t1	INTERPRO, BLASTED, MAPPED, ANNOTATED	GLYG_MOUSE Glycogenin-1	359	6	1.94444e-22	44.67	1	F:GO:0016757	F:transferase activity, transferring glycosyl groups			IPR002495 (PFAM)	F:GO:0016757	F:transferase activity, transferring glycosyl groups
braker1_g00362.t1	INTERPRO, BLASTED, MAPPED, ANNOTATED	MED8_DANRE Mediator of RNA polymerase II transcription subunit 8	225	11	1.62658e-38	62.09	5	F:GO:0005515; C:GO:0016592; F:GO:0001104; P:GO:0006367; P:GO:0006357	F:protein binding; C:mediator complex; F:RNA polymerase II transcription cofactor activity; P:transcription initiation from RNA polymerase II promoter; P:regulation of transcription from RNA polymerase II promoter			IPR019364 (PFAM)	C:GO:0016592; F:GO:0001104; P:GO:0006357	C:mediator complex; F:RNA polymerase II transcription cofactor activity; P:regulation of transcription from RNA polymerase II promoter
braker1_g00363.t1	INTERPRO, BLASTED, MAPPED, ANNOTATED	TRPA1_DROME Transient receptor potential cation channel subfamily A member 1	1146	20	2.26965e-84	44.15	36	P:GO:0060341; P:GO:1903169; P:GO:0015031; P:GO:0022607; P:GO:0043266; P:GO:0086019; C:GO:0043231; P:GO:0006816; P:GO:0010033; P:GO:0055085; P:GO:0086001; P:GO:1904064; P:GO:0007165; P:GO:0046907; F:GO:0005261; P:GO:0051282; C:GO:0098590; C:GO:0044304; P:GO:0044765; C:GO:0044449; P:GO:0048731; P:GO:0006928; C:GO:0012505; C:GO:0030054; P:GO:0019233; P:GO:0010646; P:GO:0033365; P:GO:0086070; P:GO:00…	P:regulation of cellular localization; P:regulation of calcium ion transmembrane transport; P:protein transport; P:cellular component assembly; P:regulation of potassium ion transport; P:cell-cell signaling involved in cardiac conduction; C:intracellular membrane-bounded organelle; P:calcium ion transport; P:response to organic substance; P:transmembrane transport; P:cardiac muscle cell action po…			PF13637 (PFAM); IPR020683 (PFAM)	no GO terms	no GO terms
braker1_g00364.t1	INTERPRO, BLASTED, MAPPED, ANNOTATED	TRPA1_HUMAN Transient receptor potential cation channel subfamily A member 1	1143	20	1.77868e-92	46.3	33	P:GO:0060341; P:GO:1903169; P:GO:0015031; P:GO:0022607; P:GO:0043266; P:GO:0086019; C:GO:0043231; P:GO:0010033; P:GO:1904064; P:GO:0007165; P:GO:0046907; F:GO:0005261; P:GO:0051282; C:GO:0098590; C:GO:0044304; P:GO:0044765; C:GO:0044449; P:GO:0048731; P:GO:0006928; C:GO:0012505; C:GO:0030054; P:GO:0019233; P:GO:0010646; P:GO:0033365; P:GO:0086070; P:GO:0098901; F:GO:0008092; P:GO:0032414; P:GO:00…	P:regulation of cellular localization; P:regulation of calcium ion transmembrane transport; P:protein transport; P:cellular component assembly; P:regulation of potassium ion transport; P:cell-cell signaling involved in cardiac conduction; C:intracellular membrane-bounded organelle; P:response to organic substance; P:positive regulation of cation transmembrane transport; P:signal transduction; P:i…			IPR020683 (PFAM); IPR002110 (PFAM)	F:GO:0005515	F:protein binding
braker1_g00365.t1	INTERPRO, BLASTED, MAPPED, ANNOTATED	TRPA1_HUMAN Transient receptor potential cation channel subfamily A member 1	1101	20	4.51093e-76	43.7	31	P:GO:2000021; P:GO:1903169; P:GO:0015031; P:GO:0022607; P:GO:0043266; C:GO:0043231; P:GO:0006816; P:GO:0086065; P:GO:0010033; P:GO:0055085; P:GO:0086001; P:GO:1904064; P:GO:0007165; P:GO:0046907; F:GO:0005261; C:GO:0098590; C:GO:0044304; P:GO:0044765; C:GO:0044449; P:GO:0048731; C:GO:0012505; C:GO:0030054; P:GO:0019233; P:GO:0098901; F:GO:0008092; P:GO:0032414; P:GO:0055117; P:GO:0048193; P:GO:00…	P:regulation of ion homeostasis; P:regulation of calcium ion transmembrane transport; P:protein transport; P:cellular component assembly; P:regulation of potassium ion transport; C:intracellular membrane-bounded organelle; P:calcium ion transport; P:cell communication involved in cardiac conduction; P:response to organic substance; P:transmembrane transport; P:cardiac muscle cell action potential…			IPR020683 (PFAM); PF13857 (PFAM); PF13637 (PFAM)	no GO terms	no GO terms
braker1_g00366.t1	INTERPRO, BLASTED, MAPPED, ANNOTATED	TRPA1_HUMAN Transient receptor potential cation channel subfamily A member 1	1137	20	3.73771e-76	44.85	28	P:GO:2000021; P:GO:1903169; P:GO:0015031; P:GO:0022607; P:GO:0043266; C:GO:0043231; P:GO:0086065; P:GO:0010033; P:GO:1904064; P:GO:0007165; P:GO:0046907; F:GO:0005261; C:GO:0098590; C:GO:0044304; P:GO:0044765; C:GO:0044449; P:GO:0048731; C:GO:0012505; C:GO:0030054; P:GO:0019233; P:GO:0098901; F:GO:0008092; P:GO:0032414; P:GO:0055117; P:GO:0048193; P:GO:0072659; C:GO:0030016; F:GO:0019899	P:regulation of ion homeostasis; P:regulation of calcium ion transmembrane transport; P:protein transport; P:cellular component assembly; P:regulation of potassium ion transport; C:intracellular membrane-bounded organelle; P:cell communication involved in cardiac conduction; P:response to organic substance; P:positive regulation of cation transmembrane transport; P:signal transduction; P:intracel…			IPR020683 (PFAM); IPR005821 (PFAM); PF13637 (PFAM)	F:GO:0005216; P:GO:0006811; P:GO:0055085; C:GO:0016020	F:ion channel activity; P:ion transport; P:transmembrane transport; C:membrane
braker1_g00367.t1	INTERPRO, BLASTED, MAPPED, ANNOTATED	TRPA1_HUMAN Transient receptor potential cation channel subfamily A member 1	1137	20	9.68628e-77	44.15	36	P:GO:0060341; P:GO:1903169; P:GO:0015031; P:GO:0022607; P:GO:0043266; P:GO:0086019; C:GO:0043231; P:GO:0006816; P:GO:0010033; P:GO:0055085; P:GO:0086001; P:GO:1904064; P:GO:0007165; P:GO:0046907; F:GO:0005261; P:GO:0051282; C:GO:0098590; C:GO:0044304; P:GO:0044765; C:GO:0044449; P:GO:0048731; P:GO:0006928; C:GO:0012505; C:GO:0030054; P:GO:0019233; P:GO:0010646; P:GO:0033365; P:GO:0086070; P:GO:00…	P:regulation of cellular localization; P:regulation of calcium ion transmembrane transport; P:protein transport; P:cellular component assembly; P:regulation of potassium ion transport; P:cell-cell signaling involved in cardiac conduction; C:intracellular membrane-bounded organelle; P:calcium ion transport; P:response to organic substance; P:transmembrane transport; P:cardiac muscle cell action po…			IPR020683 (PFAM); PF13637 (PFAM)	no GO terms	no GO terms
braker1_g00368.t1	INTERPRO, BLASTED, MAPPED, ANNOTATED	STA5B_MOUSE Signal transducer and activator of transcription 5B	688	20	2.92321e-32	41.75	28	P:GO:0008284; F:GO:0003690; F:GO:0044212; P:GO:0007399; P:GO:1901564; F:GO:0043565; P:GO:1901700; P:GO:0019221; P:GO:0032268; P:GO:0010557; P:GO:0065008; P:GO:0045935; P:GO:0022414; P:GO:0045597; C:GO:0044446; F:GO:0000981; P:GO:0006357; P:GO:1903708; C:GO:0005634; F:GO:0005515; P:GO:0031328; P:GO:0051179; C:GO:0005737; P:GO:0010628; P:GO:0051251; P:GO:0032870; P:GO:0019752; P:GO:0031324	P:positive regulation of cell proliferation; F:double-stranded DNA binding; F:transcription regulatory region DNA binding; P:nervous system development; P:organonitrogen compound metabolic process; F:sequence-specific DNA binding; P:response to oxygen-containing compound; P:cytokine-mediated signaling pathway; P:regulation of cellular protein metabolic process; P:positive regulation of macromolec…			IPR013801 (PFAM)	F:GO:0003677	F:DNA binding
braker1_g00369.t1	INTERPRO, BLASTED, MAPPED, ANNOTATED	TRPA1_HUMAN Transient receptor potential cation channel subfamily A member 1	1150	20	1.35197e-103	46.15	37	P:GO:0060341; P:GO:1903169; P:GO:0015031; P:GO:0022607; P:GO:0043266; P:GO:0086019; C:GO:0043231; P:GO:0006816; P:GO:0010033; P:GO:0055085; P:GO:0086001; P:GO:1904064; P:GO:0007165; F:GO:0005261; P:GO:0090002; P:GO:0051282; C:GO:0098590; C:GO:0044304; P:GO:0044765; C:GO:0044449; P:GO:0006888; C:GO:0005856; P:GO:0048731; P:GO:0006928; C:GO:0012505; C:GO:0030054; P:GO:0019233; P:GO:0010646; P:GO:00…	P:regulation of cellular localization; P:regulation of calcium ion transmembrane transport; P:protein transport; P:cellular component assembly; P:regulation of potassium ion transport; P:cell-cell signaling involved in cardiac conduction; C:intracellular membrane-bounded organelle; P:calcium ion transport; P:response to organic substance; P:transmembrane transport; P:cardiac muscle cell action po…			PF13637 (PFAM); IPR020683 (PFAM)	no GO terms	no GO terms
braker1_g00370.t1	INTERPRO, BLASTED, MAPPED, ANNOTATED	STA5A_PIG Signal transducer and activator of transcription 5A	809	20	1.50666e-97	48.15	31	P:GO:0008284; P:GO:0007399; P:GO:0045621; P:GO:1901564; P:GO:0051270; P:GO:0007259; P:GO:0048584; P:GO:0003006; P:GO:0019221; P:GO:0032268; P:GO:0033993; P:GO:0010557; P:GO:0060396; P:GO:0045935; C:GO:0044444; F:GO:0003682; P:GO:0014070; F:GO:0005102; F:GO:0000981; P:GO:0006357; F:GO:0003677; P:GO:0030879; P:GO:0031328; P:GO:0010628; P:GO:0042592; P:GO:0070670; P:GO:0071363; C:GO:0031981; P:GO:00…	P:positive regulation of cell proliferation; P:nervous system development; P:positive regulation of lymphocyte differentiation; P:organonitrogen compound metabolic process; P:regulation of cellular component movement; P:JAK-STAT cascade; P:positive regulation of response to stimulus; P:developmental process involved in reproduction; P:cytokine-mediated signaling pathway; P:regulation of cellular …			IPR013800 (PFAM); IPR013801 (PFAM); IPR000980 (PFAM); IPR013799 (PFAM)	F:GO:0003677; P:GO:0007165; P:GO:0006355	F:DNA binding; P:signal transduction; P:regulation of transcription, DNA-templated
braker1_g00371.t1	INTERPRO, BLASTED	HDHD3_MOUSE Haloacid dehalogenase-like hydrolase domain-containing 3	238	1	0.000191741	41						PF13419 (PFAM)	no GO terms	no GO terms
braker1_g00372.t1	INTERPRO, BLASTED, MAPPED, ANNOTATED	ATX10_XENTR Ataxin-10	480	7	5.78333e-34	47.43	4	F:GO:0005515; C:GO:0005737; P:GO:0016043; P:GO:0044699	F:protein binding; C:cytoplasm; P:cellular component organization; P:single-organism process			IPR019156 (PFAM)	no GO terms	no GO terms
braker1_g00373.t1	INTERPRO, BLASTED, MAPPED, ANNOTATED	DNPEP_MOUSE Aspartyl aminopeptidase	460	5	0	72.4	8	F:GO:0008270; F:GO:0005515; C:GO:0005737; P:GO:0006518; C:GO:0072562; P:GO:0006508; F:GO:0004177; C:GO:0005654	F:zinc ion binding; F:protein binding; C:cytoplasm; P:peptide metabolic process; C:blood microparticle; P:proteolysis; F:aminopeptidase activity; C:nucleoplasm	EC:3.4.11	Acting on peptide bonds (peptidases)	IPR001948 (PFAM)	F:GO:0008270; P:GO:0006508; F:GO:0004177	F:zinc ion binding; P:proteolysis; F:aminopeptidase activity
braker1_g00374.t1	INTERPRO, BLASTED, MAPPED, ANNOTATED	STAT_DROME Signal transducer and transcription activator	733	20	1.40328e-16	51	37	P:GO:0043648; P:GO:0060485; P:GO:0008284; F:GO:0003690; F:GO:0044212; P:GO:0045621; P:GO:0051272; F:GO:0043565; P:GO:0048732; P:GO:0048584; P:GO:0007548; P:GO:0045596; P:GO:0019221; P:GO:0051241; P:GO:0072001; P:GO:0010557; P:GO:0051704; F:GO:0035259; P:GO:0060397; P:GO:0042981; C:GO:0044444; F:GO:0003682; P:GO:0009966; F:GO:0000981; P:GO:0006357; P:GO:1901605; P:GO:0030856; P:GO:0031328; P:GO:00…	P:dicarboxylic acid metabolic process; P:mesenchyme development; P:positive regulation of cell proliferation; F:double-stranded DNA binding; F:transcription regulatory region DNA binding; P:positive regulation of lymphocyte differentiation; P:positive regulation of cellular component movement; F:sequence-specific DNA binding; P:gland development; P:positive regulation of response to stimulus; P:s…			IPR000980 (PFAM); IPR013801 (PFAM)	F:GO:0003677	F:DNA binding
braker1_g00375.t1	INTERPRO, BLASTED, MAPPED, ANNOTATED	STAT1_PIG Signal transducer and activator of transcription 1	693	20	1.09719e-10	44.1	35	P:GO:1901360; P:GO:0008284; P:GO:1901564; P:GO:0051093; P:GO:0048732; P:GO:0044238; P:GO:1901701; P:GO:0019221; P:GO:0051241; P:GO:0050776; P:GO:0006355; P:GO:0022414; P:GO:0045597; P:GO:1901699; P:GO:0014070; P:GO:0048523; P:GO:0006952; P:GO:0009966; P:GO:0043434; P:GO:0002376; P:GO:0009888; P:GO:1903708; F:GO:0003677; F:GO:0005515; P:GO:0051179; P:GO:0010604; C:GO:0005737; P:GO:0042592; P:GO:00…	P:organic cyclic compound metabolic process; P:positive regulation of cell proliferation; P:organonitrogen compound metabolic process; P:negative regulation of developmental process; P:gland development; P:primary metabolic process; P:cellular response to oxygen-containing compound; P:cytokine-mediated signaling pathway; P:negative regulation of multicellular organismal process; P:regulation of i…			IPR013801 (PFAM)	F:GO:0003677	F:DNA binding
braker1_g00376.t1	INTERPRO, BLASTED, MAPPED, ANNOTATED	STAT4_HUMAN Signal transducer and activator of transcription 4	662	1	3.14964e-05	40	1	F:GO:0003677	F:DNA binding			IPR013801 (PFAM); IPR000980 (PFAM)	F:GO:0003677	F:DNA binding
braker1_g00377.t1	INTERPRO, BLASTED, MAPPED, ANNOTATED	STA5A_SHEEP Signal transducer and activator of transcription 5A	706	20	6.49638e-19	45.05	33	P:GO:0051707; P:GO:0008284; F:GO:0003690; P:GO:1901564; F:GO:0043565; P:GO:0051093; P:GO:0048732; P:GO:1901701; P:GO:0002697; P:GO:0019221; P:GO:0051241; P:GO:0050776; P:GO:0006355; P:GO:0022414; P:GO:0045597; P:GO:1901699; P:GO:0014070; P:GO:0048523; P:GO:0009966; P:GO:0043434; P:GO:0009888; P:GO:1903708; F:GO:0005515; P:GO:0051179; P:GO:0010604; C:GO:0005737; P:GO:0042592; P:GO:0051251; C:GO:00…	P:response to other organism; P:positive regulation of cell proliferation; F:double-stranded DNA binding; P:organonitrogen compound metabolic process; F:sequence-specific DNA binding; P:negative regulation of developmental process; P:gland development; P:cellular response to oxygen-containing compound; P:regulation of immune effector process; P:cytokine-mediated signaling pathway; P:negative regu…			IPR013801 (PFAM)	F:GO:0003677	F:DNA binding
braker1_g00378.t1	INTERPRO, BLASTED, MAPPED, ANNOTATED	PSMD3_BOVIN 26S proteasome non-ATPase regulatory subunit 3	496	19	8.07459e-171	53.53	23	P:GO:0000209; P:GO:0038095; P:GO:0090263; P:GO:0038061; P:GO:0043488; C:GO:0008541; P:GO:0006521; C:GO:0005654; P:GO:0002223; P:GO:0090090; P:GO:0000165; P:GO:0002479; P:GO:0033209; C:GO:0070062; F:GO:0005515; C:GO:0016020; P:GO:0031145; C:GO:0005829; P:GO:0060071; P:GO:0051437; F:GO:0030234; P:GO:0050852; P:GO:0051436	P:protein polyubiquitination; P:Fc-epsilon receptor signaling pathway; P:positive regulation of canonical Wnt signaling pathway; P:NIK/NF-kappaB signaling; P:regulation of mRNA stability; C:proteasome regulatory particle, lid subcomplex; P:regulation of cellular amino acid metabolic process; C:nucleoplasm; P:stimulatory C-type lectin receptor signaling pathway; P:negative regulation of canonical …			IPR013586 (PFAM); IPR000717 (PFAM)	F:GO:0005515; P:GO:0042176; C:GO:0000502; F:GO:0030234	F:protein binding; P:regulation of protein catabolic process; C:proteasome complex; F:enzyme regulator activity
braker1_g00379.t1	INTERPRO, BLASTED, MAPPED, ANNOTATED	NRAM1_PIG Natural resistance-associated macrophage 1	505	18	2.72013e-151	66.56	77	P:GO:0015676; P:GO:0015675; P:GO:0015031; P:GO:0006879; P:GO:0006954; P:GO:0042060; P:GO:0001666; C:GO:0005903; C:GO:0045178; C:GO:0030904; P:GO:0015707; P:GO:0032729; P:GO:0048002; P:GO:0006919; P:GO:0070839; F:GO:0015087; P:GO:0034341; F:GO:0015086; F:GO:0015085; P:GO:0045454; P:GO:0045730; C:GO:0005765; C:GO:0005634; C:GO:0031902; P:GO:0002369; P:GO:0045342; F:GO:0046870; P:GO:0048255; P:GO:00…	P:vanadium ion transport; P:nickel cation transport; P:protein transport; P:cellular iron ion homeostasis; P:inflammatory response; P:wound healing; P:response to hypoxia; C:brush border; C:basal part of cell; C:retromer complex; P:nitrite transport; P:positive regulation of interferon-gamma production; P:antigen processing and presentation of peptide antigen; P:activation of cysteine-type endope…			IPR001046 (PFAM)	C:GO:0016020; P:GO:0006810; F:GO:0005215	C:membrane; P:transport; F:transporter activity
braker1_g00380.t1	INTERPRO, BLASTED, MAPPED, ANNOTATED	MVL_DROME Malvolio	501	18	1.12044e-153	67.33	78	P:GO:0015676; P:GO:0015675; P:GO:0006879; P:GO:0006954; P:GO:0042060; P:GO:0001666; C:GO:0045178; C:GO:0030904; P:GO:0015707; P:GO:0032729; P:GO:0048002; P:GO:0006919; P:GO:0070839; P:GO:0033572; F:GO:0015087; P:GO:0034341; F:GO:0015086; F:GO:0033570; F:GO:0015085; P:GO:0045454; P:GO:0045730; C:GO:0005765; C:GO:0005634; C:GO:0031902; P:GO:0002369; P:GO:0045342; F:GO:0046870; P:GO:0048255; P:GO:00…	P:vanadium ion transport; P:nickel cation transport; P:cellular iron ion homeostasis; P:inflammatory response; P:wound healing; P:response to hypoxia; C:basal part of cell; C:retromer complex; P:nitrite transport; P:positive regulation of interferon-gamma production; P:antigen processing and presentation of peptide antigen; P:activation of cysteine-type endopeptidase activity involved in apoptoti…			IPR001046 (PFAM)	C:GO:0016020; P:GO:0006810; F:GO:0005215	C:membrane; P:transport; F:transporter activity
braker1_g00381.t1	INTERPRO, BLASTED, MAPPED, ANNOTATED	HMCN1_HUMAN Hemicentin-1	676	20	5.12845e-16	37.9	30	P:GO:0009790; P:GO:0060485; P:GO:0048514; P:GO:0022603; P:GO:0003206; P:GO:0045596; C:GO:0043231; P:GO:0051240; P:GO:0051241; P:GO:0010033; P:GO:0048729; P:GO:0035295; C:GO:0044421; P:GO:0048646; P:GO:0007166; P:GO:0045597; C:GO:0044444; P:GO:0048468; C:GO:0044425; C:GO:0044446; P:GO:0009966; P:GO:0042127; P:GO:0006357; P:GO:0030855; F:GO:0005515; P:GO:0016043; C:GO:0012505; C:GO:0031982; P:GO:00…	P:embryo development; P:mesenchyme development; P:blood vessel morphogenesis; P:regulation of anatomical structure morphogenesis; P:cardiac chamber morphogenesis; P:negative regulation of cell differentiation; C:intracellular membrane-bounded organelle; P:positive regulation of multicellular organismal process; P:negative regulation of multicellular organismal process; P:response to organic subst…			PF13927 (PFAM)	no GO terms	no GO terms
braker1_g00382.t1	INTERPRO, BLASTED, MAPPED, ANNOTATED	DMBT1_HUMAN Deleted in malignant brain tumors 1	2969	20	3.64514e-60	38.4	9	P:GO:0098542; C:GO:0030659; F:GO:0005515; F:GO:0005044; C:GO:0005576; P:GO:0044699; P:GO:0050789; P:GO:0002376; P:GO:0009987	P:defense response to other organism; C:cytoplasmic vesicle membrane; F:protein binding; F:scavenger receptor activity; C:extracellular region; P:single-organism process; P:regulation of biological process; P:immune system process; P:cellular process			IPR001190 (PFAM); IPR000742 (PFAM); IPR013098 (PFAM); PF13927 (PFAM)	C:GO:0016020; F:GO:0005044	C:membrane; F:scavenger receptor activity
braker1_g00383.t1	INTERPRO, BLASTED, MAPPED, ANNOTATED	NEMP1_BOVIN Nuclear envelope integral membrane 1	413	11	1.56867e-36	47.36	2	C:GO:0005634; C:GO:0016020	C:nucleus; C:membrane			IPR019358 (PFAM)	no GO terms	no GO terms
braker1_g00384.t1	INTERPRO, BLASTED, MAPPED, ANNOTATED	DCR1C_DANRE artemis	437	15	6.13848e-70	47	9	F:GO:0008409; P:GO:0006281; F:GO:0004536; F:GO:0004519; C:GO:0031981; C:GO:0043232; P:GO:0000723; F:GO:0005488; P:GO:0044699	F:5'-3' exonuclease activity; P:DNA repair; F:deoxyribonuclease activity; F:endonuclease activity; C:nuclear lumen; C:intracellular non-membrane-bounded organelle; P:telomere maintenance; F:binding; P:single-organism process			IPR011084 (PFAM)	no GO terms	no GO terms
braker1_g00385.t1	INTERPRO, BLASTED, MAPPED, ANNOTATED	DMBT1_HUMAN Deleted in malignant brain tumors 1	3918	20	8.08554e-100	39.45	11	P:GO:0050794; P:GO:0048731; C:GO:0016020; F:GO:0005044; C:GO:0031410; P:GO:0044763; C:GO:0005576; F:GO:0005488; P:GO:0006952; C:GO:0044446; P:GO:0002376	P:regulation of cellular process; P:system development; C:membrane; F:scavenger receptor activity; C:cytoplasmic vesicle; P:single-organism cellular process; C:extracellular region; F:binding; P:defense response; C:intracellular organelle part; P:immune system process			IPR001190 (PFAM); IPR007110 (PFAM); PF13927 (PFAM); IPR000742 (PFAM)	C:GO:0016020; F:GO:0005044	C:membrane; F:scavenger receptor activity
braker1_g00386.t1	INTERPRO, BLASTED, MAPPED, ANNOTATED	PXDNL_HUMAN Peroxidasin	304	20	5.91862e-14	39.45	15	C:GO:0044421; P:GO:0042221; P:GO:0048513; P:GO:0048699; P:GO:0003012; P:GO:0044237; C:GO:0044449; P:GO:0030239; P:GO:0009605; P:GO:0048522; C:GO:0016020; F:GO:0008092; F:GO:0016301; C:GO:0030016; P:GO:0051128	C:extracellular region part; P:response to chemical; P:animal organ development; P:generation of neurons; P:muscle system process; P:cellular metabolic process; C:contractile fiber part; P:myofibril assembly; P:response to external stimulus; P:positive regulation of cellular process; C:membrane; F:cytoskeletal protein binding; F:kinase activity; C:myofibril; P:regulation of cellular component org…			PF13927 (PFAM); IPR013098 (PFAM)	no GO terms	no GO terms
braker1_g00387.t1	INTERPRO, BLASTED, MAPPED, ANNOTATED	PXDNL_HUMAN Peroxidasin	333	20	1.14309e-13	39.55	13	C:GO:0044421; P:GO:0042221; F:GO:0004672; P:GO:0048513; P:GO:0048699; C:GO:0044425; P:GO:0044237; C:GO:0044449; P:GO:0030239; F:GO:0005515; P:GO:0009605; P:GO:0048522; P:GO:0006936	C:extracellular region part; P:response to chemical; F:protein kinase activity; P:animal organ development; P:generation of neurons; C:membrane part; P:cellular metabolic process; C:contractile fiber part; P:myofibril assembly; F:protein binding; P:response to external stimulus; P:positive regulation of cellular process; P:muscle contraction			IPR013098 (PFAM); PF13927 (PFAM)	no GO terms	no GO terms
braker1_g00388.t1	INTERPRO, BLASTED, MAPPED, ANNOTATED	C163B_HUMAN Scavenger receptor cysteine-rich type 1 M160	3191	20	1.00219e-77	40.8	11	C:GO:0030659; C:GO:0098588; F:GO:0005044; C:GO:0005576; P:GO:0006952; P:GO:0006810; P:GO:0044699; C:GO:0098805; P:GO:0002376; P:GO:0009987; F:GO:0016787	C:cytoplasmic vesicle membrane; C:bounding membrane of organelle; F:scavenger receptor activity; C:extracellular region; P:defense response; P:transport; P:single-organism process; C:whole membrane; P:immune system process; P:cellular process; F:hydrolase activity			IPR001190 (PFAM); IPR013032 (PFAM); PF13927 (PFAM); IPR000742 (PFAM); IPR007110 (PFAM); IPR013098 (PFAM)	C:GO:0016020; F:GO:0005044	C:membrane; F:scavenger receptor activity
braker1_g00389.t1	INTERPRO, BLASTED, MAPPED, ANNOTATED	CNDG2_XENLA Condensin-2 complex subunit G2	1172	3	4.7467e-147	51	2	C:GO:0005634; F:GO:0005515	C:nucleus; F:protein binding			IPR024741 (PFAM)	C:GO:0005634	C:nucleus
braker1_g00390.t1	INTERPRO, NO-BLAST, ANNOTATED	--NA---	125				2	F:GO:0004150; P:GO:0006760	F:dihydroneopterin aldolase activity; P:folic acid-containing compound metabolic process			IPR006157 (PFAM)	F:GO:0004150; P:GO:0006760	F:dihydroneopterin aldolase activity; P:folic acid-containing compound metabolic process
braker1_g00391.t1	INTERPRO, BLASTED, MAPPED, ANNOTATED	MIPT3_RAT TR AF3-interacting 1	537	4	6.74667e-61	66	15	P:GO:0009790; P:GO:0032480; P:GO:0070507; C:GO:0005813; C:GO:0097542; F:GO:0005515; P:GO:0042073; P:GO:0001822; C:GO:0097546; P:GO:0001933; P:GO:0001738; P:GO:0031333; C:GO:0030992; C:GO:0035869; P:GO:0050687	P:embryo development; P:negative regulation of type I interferon production; P:regulation of microtubule cytoskeleton organization; C:centrosome; C:ciliary tip; F:protein binding; P:intraciliary transport; P:kidney development; C:ciliary base; P:negative regulation of protein phosphorylation; P:morphogenesis of a polarized epithelium; P:negative regulation of protein complex assembly; C:intracili…			PF10243 (PFAM)	no GO terms	no GO terms
braker1_g00392.t1	INTERPRO, BLASTED, MAPPED, ANNOTATED	NDUA8_BOVIN NADH dehydrogenase	122	7	3.84657e-41	74	6	C:GO:0005747; C:GO:0005758; P:GO:0006120; F:GO:0008137; P:GO:0032981; F:GO:0032403	C:mitochondrial respiratory chain complex I; C:mitochondrial intermembrane space; P:mitochondrial electron transport, NADH to ubiquinone; F:NADH dehydrogenase (ubiquinone) activity; P:mitochondrial respiratory chain complex I assembly; F:protein complex binding	EC:1.6.99.5; EC:1.6.99.3; EC:1.6.5.3	Acting on NADH or NADPH; NADH dehydrogenase; NADH:ubiquinone reductase (H(+)-translocating)	no IPS match	no IPS match	no IPS match
braker1_g00393.t1	INTERPRO, NO-BLAST, ANNOTATED	--NA---	307				3	F:GO:0005524; P:GO:0006750; F:GO:0004363	F:ATP binding; P:glutathione biosynthetic process; F:glutathione synthase activity			IPR004218 (PFAM)	F:GO:0005524; P:GO:0006750; F:GO:0004363	F:ATP binding; P:glutathione biosynthetic process; F:glutathione synthase activity
braker1_g00394.t1	INTERPRO, NO-BLAST, ANNOTATED	--NA---	307				3	F:GO:0005524; P:GO:0006750; F:GO:0004363	F:ATP binding; P:glutathione biosynthetic process; F:glutathione synthase activity			IPR004218 (PFAM)	F:GO:0005524; P:GO:0006750; F:GO:0004363	F:ATP binding; P:glutathione biosynthetic process; F:glutathione synthase activity
braker1_g00395.t1	INTERPRO, NO-BLAST	--NA---	304									no IPS match	no IPS match	no IPS match
braker1_g00396.t1	INTERPRO, BLASTED, MAPPED, ANNOTATED	NK2R_CANLF Substance-K receptor	371	20	1.87065e-13	42.85	19	P:GO:0065008; F:GO:0008188; P:GO:0007186; C:GO:0044464; P:GO:0044057; P:GO:0014070; P:GO:0044763; P:GO:0006950; P:GO:0007610; P:GO:0042127; P:GO:0051049; P:GO:0009628; P:GO:0023051; P:GO:0048522; P:GO:0051240; P:GO:0009719; C:GO:0016021; P:GO:0010646; P:GO:0050877	P:regulation of biological quality; F:neuropeptide receptor activity; P:G-protein coupled receptor signaling pathway; C:cell part; P:regulation of system process; P:response to organic cyclic compound; P:single-organism cellular process; P:response to stress; P:behavior; P:regulation of cell proliferation; P:regulation of transport; P:response to abiotic stimulus; P:regulation of signaling; P:pos…			IPR000276 (PFAM)	F:GO:0004930; P:GO:0007186; C:GO:0016021	F:G-protein coupled receptor activity; P:G-protein coupled receptor signaling pathway; C:integral component of membrane
braker1_g00397.t1	INTERPRO, BLASTED, MAPPED, ANNOTATED	RHBL4_HUMAN Rhomboid-related 4	352	4	4.23104e-71	57.5	9	F:GO:0005515; P:GO:0051047; P:GO:0043066; P:GO:0033619; C:GO:0016021; C:GO:0044432; F:GO:0004252; P:GO:0045732; P:GO:0034620	F:protein binding; P:positive regulation of secretion; P:negative regulation of apoptotic process; P:membrane protein proteolysis; C:integral component of membrane; C:endoplasmic reticulum part; F:serine-type endopeptidase activity; P:positive regulation of protein catabolic process; P:cellular response to unfolded protein	EC:3.4.21	Acting on peptide bonds (peptidases)	IPR022764 (PFAM)	C:GO:0016021; F:GO:0004252	C:integral component of membrane; F:serine-type endopeptidase activity
braker1_g00398.t1	INTERPRO, BLASTED, MAPPED, ANNOTATED	OPSD_SARSP Rhodopsin (Fragment)	365	20	1.69509e-07	39.95	3	F:GO:0004930; P:GO:0007186; C:GO:0016021	F:G-protein coupled receptor activity; P:G-protein coupled receptor signaling pathway; C:integral component of membrane			IPR000276 (PFAM)	F:GO:0004930; P:GO:0007186; C:GO:0016021	F:G-protein coupled receptor activity; P:G-protein coupled receptor signaling pathway; C:integral component of membrane
braker1_g00399.t1	INTERPRO, BLASTED, MAPPED, ANNOTATED	PPCS_HUMAN Phosphopantothenate-cysteine ligase	308	2	7.05852e-79	58.5	3	C:GO:0070062; P:GO:0015937; F:GO:0004632	C:extracellular exosome; P:coenzyme A biosynthetic process; F:phosphopantothenate--cysteine ligase activity	EC:6.3.2.5	Phosphopantothenate--cysteine ligase	IPR007085 (PFAM)	no GO terms	no GO terms
braker1_g00400.t1	INTERPRO, BLASTED, MAPPED, ANNOTATED	NPT2B_MOUSE Sodium-dependent phosphate transport 2B	607	13	0	68.54	26	P:GO:0043627; P:GO:0007275; P:GO:0098660; C:GO:0005887; P:GO:0006814; P:GO:0098656; P:GO:0044341; P:GO:0070887; P:GO:0030643; F:GO:0015321; P:GO:0044267; P:GO:0046689; P:GO:1901652; P:GO:0046686; C:GO:0044444; F:GO:0042301; P:GO:0009725; F:GO:0005315; F:GO:0005436; C:GO:0031526; F:GO:0005515; C:GO:0031982; F:GO:0031402; P:GO:0010288; P:GO:0031667; C:GO:0016324	P:response to estrogen; P:multicellular organism development; P:inorganic ion transmembrane transport; C:integral component of plasma membrane; P:sodium ion transport; P:anion transmembrane transport; P:sodium-dependent phosphate transport; P:cellular response to chemical stimulus; P:cellular phosphate ion homeostasis; F:sodium-dependent phosphate transmembrane transporter activity; P:cellular pr…			IPR003841 (PFAM)	F:GO:0015321; C:GO:0016020; P:GO:0044341	F:sodium-dependent phosphate transmembrane transporter activity; C:membrane; P:sodium-dependent phosphate transport
braker1_g00401.t1	INTERPRO, BLASTED, MAPPED	FMC1_HUMAN FMC1 homolog	101	6	3.79333e-07	53.17	3	C:GO:0005739; P:GO:0050995; P:GO:0061469	C:mitochondrion; P:negative regulation of lipid catabolic process; P:regulation of type B pancreatic cell proliferation			no IPS match	no IPS match	no IPS match
braker1_g00402.t1	INTERPRO, BLASTED, MAPPED, ANNOTATED	CUBN_RAT Cubilin	492	20	7.22264e-30	41.3	17	P:GO:0044707; P:GO:0048856; F:GO:0008233; C:GO:0005576; P:GO:0044238; P:GO:0044710; P:GO:0009987; C:GO:0044459; P:GO:0044767; F:GO:0005515; C:GO:0043231; C:GO:0012505; C:GO:0031410; P:GO:0050789; P:GO:0071704; C:GO:0098805; P:GO:0071702	P:single-multicellular organism process; P:anatomical structure development; F:peptidase activity; C:extracellular region; P:primary metabolic process; P:single-organism metabolic process; P:cellular process; C:plasma membrane part; P:single-organism developmental process; F:protein binding; C:intracellular membrane-bounded organelle; C:endomembrane system; C:cytoplasmic vesicle; P:regulation of …			IPR000859 (PFAM)	no GO terms	no GO terms
braker1_g00403.t1	INTERPRO, BLASTED, MAPPED, ANNOTATED	VATF_HUMAN V-type proton ATPase subunit F	128	12	2.67608e-57	80.5	11	F:GO:0042624; C:GO:0070062; F:GO:0005515; P:GO:0015991; P:GO:0008286; P:GO:0033572; C:GO:0016471; C:GO:0005829; F:GO:0046961; P:GO:0090383; C:GO:0033180	F:ATPase activity, uncoupled; C:extracellular exosome; F:protein binding; P:ATP hydrolysis coupled proton transport; P:insulin receptor signaling pathway; P:transferrin transport; C:vacuolar proton-transporting V-type ATPase complex; C:cytosol; F:proton-transporting ATPase activity, rotational mechanism; P:phagosome acidification; C:proton-transporting V-type ATPase, V1 domain	EC:3.6.1.3; EC:3.6.1.15	Adenosinetriphosphatase; Nucleoside-triphosphate phosphatase	IPR008218 (PFAM)	P:GO:0034220	P:ion transmembrane transport
braker1_g00404.t1	INTERPRO, BLASTED, MAPPED, ANNOTATED	MSMO1_PIG Methylsterol monooxygenase 1	287	20	2.18733e-144	59.9	8	C:GO:0005789; F:GO:0000254; F:GO:0005506; C:GO:0016021; P:GO:0006695; P:GO:0055114; P:GO:0006633; C:GO:0005886	C:endoplasmic reticulum membrane; F:C-4 methylsterol oxidase activity; F:iron ion binding; C:integral component of membrane; P:cholesterol biosynthetic process; P:oxidation-reduction process; P:fatty acid biosynthetic process; C:plasma membrane	EC:1.14.13.72; EC:1.14.13	Methylsterol monooxygenase; Acting on paired donors, with incorporation or reduction of molecular oxygen. The oxygen incorporated need not be derived from O(2)	IPR006694 (PFAM)	F:GO:0005506; F:GO:0016491; P:GO:0008610; P:GO:0055114	F:iron ion binding; F:oxidoreductase activity; P:lipid biosynthetic process; P:oxidation-reduction process
braker1_g00405.t1	INTERPRO, BLASTED, MAPPED, ANNOTATED	GLHR_ANTEL Probable glyco hormone G-coupled receptor	599	10	1.31093e-07	41.5	3	F:GO:0004930; P:GO:0007186; C:GO:0016021	F:G-protein coupled receptor activity; P:G-protein coupled receptor signaling pathway; C:integral component of membrane			IPR000276 (PFAM)	F:GO:0004930; P:GO:0007186; C:GO:0016021	F:G-protein coupled receptor activity; P:G-protein coupled receptor signaling pathway; C:integral component of membrane
braker1_g00406.t1	INTERPRO, BLASTED, MAPPED, ANNOTATED	PCFT_DANRE Proton-coupled folate transporter	532	17	7.41807e-45	44.88	5	P:GO:0015884; P:GO:0055085; C:GO:0016021; C:GO:0005886; F:GO:0005215	P:folic acid transport; P:transmembrane transport; C:integral component of membrane; C:plasma membrane; F:transporter activity			IPR011701 (PFAM)	P:GO:0055085; C:GO:0016021	P:transmembrane transport; C:integral component of membrane
braker1_g00407.t1	INTERPRO, BLASTED, MAPPED, ANNOTATED	CEG1A_DROME Centaurin-gamma-1A	741	20	7.61927e-98	58.7	14	P:GO:2001240; P:GO:0014068; F:GO:0005096; P:GO:0042177; P:GO:0042221; C:GO:0005730; F:GO:0005543; P:GO:0043524; C:GO:0070062; F:GO:0005515; P:GO:0051179; P:GO:0048731; C:GO:0005739; C:GO:0016020	P:negative regulation of extrinsic apoptotic signaling pathway in absence of ligand; P:positive regulation of phosphatidylinositol 3-kinase signaling; F:GTPase activator activity; P:negative regulation of protein catabolic process; P:response to chemical; C:nucleolus; F:phospholipid binding; P:negative regulation of neuron apoptotic process; C:extracellular exosome; F:protein binding; P:localizat…			IPR001164 (PFAM); IPR020683 (PFAM)	F:GO:0005096	F:GTPase activator activity
braker1_g00408.t1	INTERPRO, BLASTED, MAPPED, ANNOTATED	HUS1_HUMAN Checkpoint HUS1	283	4	2.43032e-88	64	12	C:GO:0035861; F:GO:0005515; P:GO:0006260; P:GO:0000724; P:GO:0071479; P:GO:1901796; P:GO:0006289; P:GO:0031573; C:GO:0005654; C:GO:0030896; P:GO:0033314; P:GO:0044778	C:site of double-strand break; F:protein binding; P:DNA replication; P:double-strand break repair via homologous recombination; P:cellular response to ionizing radiation; P:regulation of signal transduction by p53 class mediator; P:nucleotide-excision repair; P:intra-S DNA damage checkpoint; C:nucleoplasm; C:checkpoint clamp complex; P:mitotic DNA replication checkpoint; P:meiotic DNA integrity c…			IPR007150 (PFAM)	P:GO:0000077; C:GO:0030896	P:DNA damage checkpoint; C:checkpoint clamp complex
braker1_g00409.t1	INTERPRO, BLASTED, MAPPED, ANNOTATED	NKTR_MOUSE NK-tumor recognition	588	20	2.76085e-88	70.05	34	P:GO:0008380; P:GO:0006461; C:GO:0005790; C:GO:0016607; P:GO:0061077; P:GO:0000413; C:GO:0005730; P:GO:0040018; P:GO:0060348; F:GO:0070063; P:GO:0000122; C:GO:0005788; C:GO:0070062; P:GO:0071492; C:GO:0005925; P:GO:0034389; P:GO:0050714; F:GO:0030544; F:GO:0016018; P:GO:0044829; P:GO:1901873; F:GO:0051082; F:GO:0008134; F:GO:0003755; C:GO:0048471; F:GO:0005518; P:GO:0019076; C:GO:0016020; P:GO:00…	P:RNA splicing; P:protein complex assembly; C:smooth endoplasmic reticulum; C:nuclear speck; P:chaperone-mediated protein folding; P:protein peptidyl-prolyl isomerization; C:nucleolus; P:positive regulation of multicellular organism growth; P:bone development; F:RNA polymerase binding; P:negative regulation of transcription from RNA polymerase II promoter; C:endoplasmic reticulum lumen; C:extrace…	EC:5.2.1.8	Peptidylprolyl isomerase	IPR002130 (PFAM)	F:GO:0003755; P:GO:0000413	F:peptidyl-prolyl cis-trans isomerase activity; P:protein peptidyl-prolyl isomerization
braker1_g00410.t1	INTERPRO, BLASTED, MAPPED, ANNOTATED	SEM5A_MOUSE Semaphorin-5A	1241	20	9.93087e-67	47.15	23	P:GO:0040013; F:GO:1901681; C:GO:0044421; P:GO:0051271; C:GO:0044464; F:GO:0043168; P:GO:0021536; F:GO:0005102; P:GO:0009966; P:GO:0048639; P:GO:0009888; P:GO:0030307; P:GO:0050772; F:GO:0043394; P:GO:0048841; P:GO:0001932; P:GO:0045596; C:GO:0016020; P:GO:0051241; P:GO:0050921; P:GO:0030335; P:GO:0031324; P:GO:0071526	P:negative regulation of locomotion; F:sulfur compound binding; C:extracellular region part; P:negative regulation of cellular component movement; C:cell part; F:anion binding; P:diencephalon development; F:receptor binding; P:regulation of signal transduction; P:positive regulation of developmental growth; P:tissue development; P:positive regulation of cell growth; P:positive regulation of axono…			IPR002165 (PFAM); IPR001627 (PFAM)	F:GO:0005515	F:protein binding
braker1_g00411.t1	INTERPRO, BLASTED, MAPPED, ANNOTATED	VPS16_MOUSE Vacuolar sorting-associated 16 homolog	840	5	0	53.6	9	P:GO:0097352; C:GO:0005769; F:GO:0005515; C:GO:0005770; C:GO:0055037; P:GO:0008333; P:GO:0006886; C:GO:0005765; C:GO:0030897	P:autophagosome maturation; C:early endosome; F:protein binding; C:late endosome; C:recycling endosome; P:endosome to lysosome transport; P:intracellular protein transport; C:lysosomal membrane; C:HOPS complex			IPR006925 (PFAM); IPR006926 (PFAM)	C:GO:0005737; P:GO:0006886	C:cytoplasm; P:intracellular protein transport
braker1_g00412.t1	INTERPRO, BLASTED, MAPPED, ANNOTATED	RNF32_MACFA RING finger 32	369	7	1.83941e-110	59.43	3	C:GO:0005768; F:GO:0005515; C:GO:0016235	C:endosome; F:protein binding; C:aggresome			IPR001841 (PFAM); IPR000048 (PFAM)	F:GO:0005515	F:protein binding
braker1_g00413.t1	INTERPRO, BLASTED, MAPPED, ANNOTATED	TSN_MOUSE Translin	223	11	5.41101e-64	55.09	8	C:GO:0005634; F:GO:0003723; F:GO:0005515; P:GO:0006310; C:GO:0005829; P:GO:0031047; F:GO:0043565; F:GO:0016787	C:nucleus; F:RNA binding; F:protein binding; P:DNA recombination; C:cytosol; P:gene silencing by RNA; F:sequence-specific DNA binding; F:hydrolase activity			IPR002848 (PFAM)	F:GO:0043565	F:sequence-specific DNA binding
braker1_g00414.t1	INTERPRO, BLASTED, MAPPED, ANNOTATED	SEM5A_HUMAN Semaphorin-5A	1086	20	3.49728e-162	46.25	22	P:GO:0040013; P:GO:0007154; C:GO:0044421; F:GO:0043167; P:GO:0051271; C:GO:0044464; P:GO:0051272; P:GO:0051094; P:GO:0044700; P:GO:0009888; P:GO:0021675; P:GO:0040017; P:GO:0048584; P:GO:0048483; P:GO:0030900; F:GO:0043394; P:GO:0048841; P:GO:0051240; C:GO:0016020; P:GO:0051241; P:GO:0051716; P:GO:0030334	P:negative regulation of locomotion; P:cell communication; C:extracellular region part; F:ion binding; P:negative regulation of cellular component movement; C:cell part; P:positive regulation of cellular component movement; P:positive regulation of developmental process; P:single organism signaling; P:tissue development; P:nerve development; P:positive regulation of locomotion; P:positive regulat…			IPR001627 (PFAM); IPR000884 (PFAM)	F:GO:0005515	F:protein binding
braker1_g00415.t1	INTERPRO, BLASTED, MAPPED, ANNOTATED	SOSD1_PONAB Sclerostin domain-containing 1	168	5	2.73954e-09	47.8	1	C:GO:0005615	C:extracellular space			IPR008835 (PFAM)	C:GO:0005615	C:extracellular space
braker1_g00416.t1	INTERPRO, BLASTED, MAPPED, ANNOTATED	CUL1_MOUSE Cullin-1	795	20	0	57.85	40	P:GO:0007050; P:GO:0009790; F:GO:0061630; P:GO:0033683; P:GO:0008285; P:GO:0038095; P:GO:0097193; C:GO:0005654; P:GO:0002223; P:GO:0009628; P:GO:0000086; P:GO:0009968; P:GO:0000082; P:GO:0016032; C:GO:0005829; P:GO:0016055; C:GO:0019005; P:GO:0050852; P:GO:0070887; P:GO:0051403; P:GO:0065003; P:GO:0000209; P:GO:1901992; P:GO:1902589; C:GO:0043232; P:GO:0038061; P:GO:0006513; C:GO:0080008; P:GO:00…	P:cell cycle arrest; P:embryo development; F:ubiquitin protein ligase activity; P:nucleotide-excision repair, DNA incision; P:negative regulation of cell proliferation; P:Fc-epsilon receptor signaling pathway; P:intrinsic apoptotic signaling pathway; C:nucleoplasm; P:stimulatory C-type lectin receptor signaling pathway; P:response to abiotic stimulus; P:G2/M transition of mitotic cell cycle; P:ne…			IPR019559 (PFAM); IPR001373 (PFAM)	F:GO:0031625; P:GO:0006511	F:ubiquitin protein ligase binding; P:ubiquitin-dependent protein catabolic process
braker1_g00417.t1	INTERPRO, BLASTED, MAPPED, ANNOTATED	ETV1_BOVIN ETS translocation variant 1	93	8	2.94078e-06	74.25	3	C:GO:0005634; F:GO:0003700; P:GO:0006355	C:nucleus; F:transcription factor activity, sequence-specific DNA binding; P:regulation of transcription, DNA-templated			IPR006715 (PFAM)	C:GO:0005634; F:GO:0003700; P:GO:0006355	C:nucleus; F:transcription factor activity, sequence-specific DNA binding; P:regulation of transcription, DNA-templated
braker1_g00418.t1	INTERPRO, BLASTED, MAPPED, ANNOTATED	REV1_CHICK DNA repair REV1	1025	11	9.53697e-141	49.45	9	C:GO:0005634; F:GO:0016779; F:GO:0005515; P:GO:0002206; P:GO:0006289; P:GO:0010225; F:GO:0003684; P:GO:0019985; P:GO:0006302	C:nucleus; F:nucleotidyltransferase activity; F:protein binding; P:gene conversion of immunoglobulin genes; P:nucleotide-excision repair; P:response to UV-C; F:damaged DNA binding; P:translesion synthesis; P:double-strand break repair			IPR001357 (PFAM); IPR001126 (PFAM); IPR031991 (PFAM); IPR017961 (PFAM)	P:GO:0006281; F:GO:0003684	P:DNA repair; F:damaged DNA binding
braker1_g00419.t1	INTERPRO, BLASTED, MAPPED, ANNOTATED	DGKB_MOUSE Diacylglycerol kinase beta	851	20	0	58.55	17	C:GO:0036477; P:GO:0045930; C:GO:0044456; C:GO:0043234; C:GO:0044444; F:GO:0004143; P:GO:0007205; C:GO:0043005; C:GO:0005886; P:GO:0006796; C:GO:0005634; F:GO:0005515; P:GO:0046486; C:GO:0044463; F:GO:0005509; P:GO:0030168; P:GO:0035556	C:somatodendritic compartment; P:negative regulation of mitotic cell cycle; C:synapse part; C:protein complex; C:cytoplasmic part; F:diacylglycerol kinase activity; P:protein kinase C-activating G-protein coupled receptor signaling pathway; C:neuron projection; C:plasma membrane; P:phosphate-containing compound metabolic process; C:nucleus; F:protein binding; P:glycerolipid metabolic process; C:c…	EC:2.7.1.107	Diacylglycerol kinase (ATP)	IPR000756 (PFAM); IPR001206 (PFAM); IPR002048 (PFAM); IPR002219 (PFAM); IPR029477 (PFAM)	F:GO:0005509; F:GO:0004143; P:GO:0007205; F:GO:0016301; P:GO:0035556	F:calcium ion binding; F:diacylglycerol kinase activity; P:protein kinase C-activating G-protein coupled receptor signaling pathway; F:kinase activity; P:intracellular signal transduction
braker1_g00420.t1	INTERPRO, BLASTED, MAPPED, ANNOTATED	ISPD_XENTR D-ribitol-5-phosphate cytidylyltransferase	460	6	6.19137e-86	68	2	F:GO:0070567; P:GO:0035269	F:cytidylyltransferase activity; P:protein O-linked mannosylation			IPR034683 (PFAM)	F:GO:0070567	F:cytidylyltransferase activity
braker1_g00421.t1	INTERPRO, BLASTED, MAPPED, ANNOTATED	PFD5_HUMAN Prefoldin subunit 5	158	7	1.86909e-43	65.86	7	P:GO:0090090; C:GO:0005634; F:GO:0005515; P:GO:0045892; F:GO:0003714; P:GO:0051086; C:GO:0005829	P:negative regulation of canonical Wnt signaling pathway; C:nucleus; F:protein binding; P:negative regulation of transcription, DNA-templated; F:transcription corepressor activity; P:chaperone mediated protein folding independent of cofactor; C:cytosol			IPR004127 (PFAM)	no GO terms	no GO terms
braker1_g00422.t1	INTERPRO, BLASTED, MAPPED	DAZP2_RAT DA Z-associated 2	167	1	0.000265717	65	4	C:GO:0005634; F:GO:0042802; C:GO:0005737; F:GO:0050699	C:nucleus; F:identical protein binding; C:cytoplasm; F:WW domain binding			IPR022730 (PFAM)	no GO terms	no GO terms
braker1_g00423.t1	INTERPRO, BLASTED, MAPPED, ANNOTATED	SDHF3_NEMVE Succinate dehydrogenase assembly factor mitochondrial	119	7	1.51152e-25	61.57	1	C:GO:0005739	C:mitochondrion			PF13233 (PFAM)	no GO terms	no GO terms
braker1_g00424.t1	INTERPRO, NO-BLAST	--NA---	657									IPR015197 (PFAM); IPR015196 (PFAM)	no GO terms	no GO terms
braker1_g00425.t1	INTERPRO, NO-BLAST	--NA---	207									IPR027973 (PFAM)	no GO terms	no GO terms
braker1_g00426.t1	INTERPRO, BLASTED, MAPPED, ANNOTATED	DNJB4_PONAB homolog subfamily B member 4	345	20	4.82132e-111	57.9	20	P:GO:0032781; P:GO:1900034; F:GO:0051082; P:GO:0042981; F:GO:0001671; P:GO:0006986; P:GO:0090084; C:GO:0005886; C:GO:0005654; P:GO:0009408; C:GO:0070062; P:GO:0051179; F:GO:0051087; P:GO:0010605; C:GO:0005829; P:GO:0070389; P:GO:0080090; F:GO:0030544; F:GO:0051117; P:GO:0031324	P:positive regulation of ATPase activity; P:regulation of cellular response to heat; F:unfolded protein binding; P:regulation of apoptotic process; F:ATPase activator activity; P:response to unfolded protein; P:negative regulation of inclusion body assembly; C:plasma membrane; C:nucleoplasm; P:response to heat; C:extracellular exosome; P:localization; F:chaperone binding; P:negative regulation of…			IPR001623 (PFAM); IPR002939 (PFAM)	no GO terms	no GO terms
braker1_g00427.t1	INTERPRO, BLASTED, MAPPED, ANNOTATED	TSN31_RAT Tetraspanin-31	225	13	1.1558e-37	56.54	3	P:GO:0050794; C:GO:0016021; C:GO:0005886	P:regulation of cellular process; C:integral component of membrane; C:plasma membrane			IPR018499 (PFAM)	C:GO:0016021	C:integral component of membrane
braker1_g00428.t1	INTERPRO, BLASTED, MAPPED, ANNOTATED	TSN31_PONAB Tetraspanin-31	206	15	2.05835e-44	59.73	3	C:GO:0005887; P:GO:0008284; P:GO:0007166	C:integral component of plasma membrane; P:positive regulation of cell proliferation; P:cell surface receptor signaling pathway			IPR018499 (PFAM)	C:GO:0016021	C:integral component of membrane
braker1_g00429.t1	INTERPRO, BLASTED, MAPPED	MORN4_RAT MO RN repeat-containing 4	192	8	6.39042e-12	45.13	6	P:GO:0035023; F:GO:0005515; C:GO:0005737; F:GO:0005096; F:GO:0005089; P:GO:0043547	P:regulation of Rho protein signal transduction; F:protein binding; C:cytoplasm; F:GTPase activator activity; F:Rho guanyl-nucleotide exchange factor activity; P:positive regulation of GTPase activity			IPR003409 (PFAM)	no GO terms	no GO terms
braker1_g00430.t1	INTERPRO, BLASTED, MAPPED, ANNOTATED	S45A2_MOUSE Membrane-associated transporter	595	11	4.1387e-60	49.18	3	P:GO:0055085; C:GO:0016021; P:GO:0044699	P:transmembrane transport; C:integral component of membrane; P:single-organism process			IPR011701 (PFAM)	P:GO:0055085; C:GO:0016021	P:transmembrane transport; C:integral component of membrane
braker1_g00431.t1	INTERPRO, BLASTED, MAPPED, ANNOTATED	S45A2_MOUSE Membrane-associated transporter	538	11	1.01979e-50	46.55	3	P:GO:0055085; C:GO:0016021; P:GO:0044699	P:transmembrane transport; C:integral component of membrane; P:single-organism process			IPR011701 (PFAM)	P:GO:0055085; C:GO:0016021	P:transmembrane transport; C:integral component of membrane
braker1_g00432.t1	INTERPRO, BLASTED, MAPPED, ANNOTATED	S45A2_MOUSE Membrane-associated transporter	538	11	1.01979e-50	46.55	3	P:GO:0055085; C:GO:0016021; P:GO:0044699	P:transmembrane transport; C:integral component of membrane; P:single-organism process			IPR011701 (PFAM)	P:GO:0055085; C:GO:0016021	P:transmembrane transport; C:integral component of membrane
braker1_g00433.t1	INTERPRO, NO-BLAST	--NA---	135									no IPS match	no IPS match	no IPS match
braker1_g00434.t1	INTERPRO, BLASTED, MAPPED, ANNOTATED	S45A2_MOUSE Membrane-associated transporter	373	11	9.55096e-32	47.27	2	P:GO:0006810; P:GO:0044699	P:transport; P:single-organism process			no IPS match	no IPS match	no IPS match
braker1_g00435.t1	INTERPRO, BLASTED, MAPPED, ANNOTATED	S45A2_MOUSE Membrane-associated transporter	502	11	5.19351e-40	45.45	3	P:GO:0055085; C:GO:0016021; P:GO:0044699	P:transmembrane transport; C:integral component of membrane; P:single-organism process			IPR011701 (PFAM)	P:GO:0055085; C:GO:0016021	P:transmembrane transport; C:integral component of membrane
braker1_g00436.t1	INTERPRO, BLASTED, MAPPED	S45A1_HUMAN Proton-associated sugar transporter A	130	5	3.14516e-07	45.8	9	F:GO:0008506; P:GO:0055085; P:GO:0015770; C:GO:0016020; C:GO:0016021; P:GO:0008643; F:GO:0015293; P:GO:0006810; P:GO:1904659	F:sucrose:proton symporter activity; P:transmembrane transport; P:sucrose transport; C:membrane; C:integral component of membrane; P:carbohydrate transport; F:symporter activity; P:transport; P:glucose transmembrane transport			no IPS match	no IPS match	no IPS match
braker1_g00437.t1	INTERPRO, BLASTED, MAPPED, ANNOTATED	S45A2_MOUSE Membrane-associated transporter	409	11	1.4055e-35	46.27	2	P:GO:0006810; P:GO:0044699	P:transport; P:single-organism process			no IPS match	no IPS match	no IPS match
braker1_g00438.t1	INTERPRO, BLASTED, MAPPED	S45A4_HUMAN Solute carrier family 45 member 4	134	2	4.68299e-05	46	5	F:GO:0008506; P:GO:0015770; C:GO:0016020; C:GO:0016021; P:GO:0006810	F:sucrose:proton symporter activity; P:sucrose transport; C:membrane; C:integral component of membrane; P:transport			no IPS match	no IPS match	no IPS match
braker1_g00439.t1	INTERPRO, BLASTED, MAPPED, ANNOTATED	S45A2_MOUSE Membrane-associated transporter	411	11	4.51785e-35	45.45	2	P:GO:0006810; P:GO:0044699	P:transport; P:single-organism process			no IPS match	no IPS match	no IPS match
braker1_g00440.t1	INTERPRO, BLASTED, MAPPED, ANNOTATED	S45A2_MOUSE Membrane-associated transporter	540	11	1.1864e-44	45.55	3	P:GO:0055085; C:GO:0016021; P:GO:0044699	P:transmembrane transport; C:integral component of membrane; P:single-organism process			IPR011701 (PFAM)	P:GO:0055085; C:GO:0016021	P:transmembrane transport; C:integral component of membrane
braker1_g00441.t1	INTERPRO, BLASTED, MAPPED, ANNOTATED	S45A2_MOUSE Membrane-associated transporter	542	11	3.40196e-50	45.27	3	P:GO:0055085; C:GO:0016021; P:GO:0044699	P:transmembrane transport; C:integral component of membrane; P:single-organism process			IPR011701 (PFAM)	P:GO:0055085; C:GO:0016021	P:transmembrane transport; C:integral component of membrane
braker1_g00442.t1	INTERPRO, BLASTED, MAPPED, ANNOTATED	S45A2_MOUSE Membrane-associated transporter	588	11	6.92301e-44	48.18	3	P:GO:0055085; C:GO:0016021; P:GO:0044699	P:transmembrane transport; C:integral component of membrane; P:single-organism process			IPR011701 (PFAM)	P:GO:0055085; C:GO:0016021	P:transmembrane transport; C:integral component of membrane
braker1_g00443.t1	INTERPRO, BLASTED, MAPPED, ANNOTATED	S45A2_MOUSE Membrane-associated transporter	545	11	4.10102e-53	47.45	2	P:GO:0006810; P:GO:0044699	P:transport; P:single-organism process			PF13347 (PFAM)	no GO terms	no GO terms
braker1_g00444.t1	INTERPRO, BLASTED, MAPPED, ANNOTATED	S45A2_MOUSE Membrane-associated transporter	551	11	8.24238e-45	47.55	3	P:GO:0055085; C:GO:0016021; P:GO:0044699	P:transmembrane transport; C:integral component of membrane; P:single-organism process			IPR011701 (PFAM)	P:GO:0055085; C:GO:0016021	P:transmembrane transport; C:integral component of membrane
braker1_g00445.t1	INTERPRO, BLASTED, MAPPED, ANNOTATED	S45A2_MOUSE Membrane-associated transporter	535	11	7.28324e-69	50.82	2	P:GO:0006810; P:GO:0044699	P:transport; P:single-organism process			PF13347 (PFAM)	no GO terms	no GO terms
braker1_g00446.t1	INTERPRO, BLASTED, MAPPED, ANNOTATED	S45A2_HUMAN Membrane-associated transporter	541	11	3.36967e-64	52.27	3	P:GO:0055085; C:GO:0016021; P:GO:0044699	P:transmembrane transport; C:integral component of membrane; P:single-organism process			IPR011701 (PFAM)	P:GO:0055085; C:GO:0016021	P:transmembrane transport; C:integral component of membrane
braker1_g00447.t1	INTERPRO, NO-BLAST	--NA---	447									no IPS match	no IPS match	no IPS match
braker1_g00448.t1	INTERPRO, BLASTED, MAPPED, ANNOTATED	EMRE_CAEEL Essential MCU mitochondrial	106	9	3.7311e-10	55.78	3	C:GO:1990246; P:GO:0036444; P:GO:0051560	C:uniplex complex; P:mitochondrial calcium uptake; P:mitochondrial calcium ion homeostasis			IPR018782 (PFAM)	C:GO:1990246; P:GO:0036444; P:GO:0051560	C:uniplex complex; P:mitochondrial calcium uptake; P:mitochondrial calcium ion homeostasis
braker1_g00449.t1	INTERPRO, BLASTED, MAPPED, ANNOTATED	GNA13_HUMAN Guanine nucleotide-binding subunit alpha-13	363	20	1.83221e-115	63.05	21	P:GO:0007264; P:GO:0007188; P:GO:0009653; F:GO:0004871; C:GO:0005765; C:GO:0044459; F:GO:0001664; C:GO:0070062; C:GO:0005925; C:GO:0044463; F:GO:0003924; F:GO:0019001; P:GO:0010863; P:GO:0072359; F:GO:0031683; P:GO:0030334; F:GO:0047391; P:GO:0030168; P:GO:0070208; P:GO:0032434; P:GO:0032006	P:small GTPase mediated signal transduction; P:adenylate cyclase-modulating G-protein coupled receptor signaling pathway; P:anatomical structure morphogenesis; F:signal transducer activity; C:lysosomal membrane; C:plasma membrane part; F:G-protein coupled receptor binding; C:extracellular exosome; C:focal adhesion; C:cell projection part; F:GTPase activity; F:guanyl nucleotide binding; P:positive…	EC:3.1.4.39; EC:3.6.1.15	Alkylglycerophosphoethanolamine phosphodiesterase; Nucleoside-triphosphate phosphatase	IPR001019 (PFAM)	P:GO:0007186; F:GO:0019001; F:GO:0003924; F:GO:0031683; F:GO:0004871	P:G-protein coupled receptor signaling pathway; F:guanyl nucleotide binding; F:GTPase activity; F:G-protein beta/gamma-subunit complex binding; F:signal transducer activity
braker1_g00450.t1	INTERPRO, BLASTED, MAPPED, ANNOTATED	GNA12_MOUSE Guanine nucleotide-binding subunit alpha-12	363	20	5.53107e-129	65.95	34	P:GO:0009790; F:GO:0005096; F:GO:0043167; P:GO:0009653; P:GO:0006469; P:GO:0050793; C:GO:0070062; P:GO:0009605; C:GO:0005925; F:GO:0003924; F:GO:0019001; F:GO:0047391; P:GO:0030168; P:GO:0035412; P:GO:0070208; F:GO:0031752; P:GO:0032006; P:GO:0007202; P:GO:0042221; P:GO:0007189; P:GO:0007266; F:GO:0004871; C:GO:0005765; C:GO:0005834; C:GO:0031526; F:GO:0031702; C:GO:0097458; P:GO:0030154; P:GO:00…	P:embryo development; F:GTPase activator activity; F:ion binding; P:anatomical structure morphogenesis; P:negative regulation of protein kinase activity; P:regulation of developmental process; C:extracellular exosome; P:response to external stimulus; C:focal adhesion; F:GTPase activity; F:guanyl nucleotide binding; F:alkylglycerophosphoethanolamine phosphodiesterase activity; P:platelet activatio…	EC:3.1.4.39; EC:3.6.1.15	Alkylglycerophosphoethanolamine phosphodiesterase; Nucleoside-triphosphate phosphatase	IPR001019 (PFAM)	P:GO:0007186; F:GO:0019001; F:GO:0003924; F:GO:0031683; F:GO:0004871	P:G-protein coupled receptor signaling pathway; F:guanyl nucleotide binding; F:GTPase activity; F:G-protein beta/gamma-subunit complex binding; F:signal transducer activity
braker1_g00451.t1	INTERPRO, BLASTED, MAPPED, ANNOTATED	S2538_XENLA Solute carrier family 25 member 38	280	20	4.65945e-99	55.85	8	P:GO:0030218; F:GO:0003735; C:GO:0005739; C:GO:0016020; P:GO:0006783; P:GO:0006810; F:GO:0005215; P:GO:0006412	P:erythrocyte differentiation; F:structural constituent of ribosome; C:mitochondrion; C:membrane; P:heme biosynthetic process; P:transport; F:transporter activity; P:translation			IPR018108 (PFAM)	no GO terms	no GO terms
braker1_g00452.t1	INTERPRO, BLASTED, MAPPED, ANNOTATED	ANKF1_HUMAN Ankyrin repeat and fibronectin type-III domain-containing 1	786	3	5.56955e-72	46.67	1	F:GO:0005515	F:protein binding			IPR003961 (PFAM)	F:GO:0005515	F:protein binding
braker1_g00453.t1	INTERPRO, BLASTED, MAPPED, ANNOTATED	SYYM_DROME Tyrosine-tRNA mitochondrial	469	4	2.79588e-120	62.75	7	P:GO:0070184; F:GO:0004831; F:GO:0005524; F:GO:0042803; C:GO:0005759; F:GO:0072545; F:GO:0000049	P:mitochondrial tyrosyl-tRNA aminoacylation; F:tyrosine-tRNA ligase activity; F:ATP binding; F:protein homodimerization activity; C:mitochondrial matrix; F:tyrosine binding; F:tRNA binding	EC:6.1.1.1	Tyrosine--tRNA ligase	IPR002305 (PFAM)	F:GO:0000166; P:GO:0006418; F:GO:0005524; F:GO:0004812	F:nucleotide binding; P:tRNA aminoacylation for protein translation; F:ATP binding; F:aminoacyl-tRNA ligase activity
braker1_g00454.t1	INTERPRO, BLASTED, MAPPED, ANNOTATED	CCNF_RAT Cyclin-F	754	20	1.1158e-107	53.6	10	C:GO:0005634; F:GO:0005515; P:GO:0051179; C:GO:0005814; P:GO:0007275; P:GO:0010826; P:GO:0031146; C:GO:0019005; P:GO:0044763; P:GO:0016567	C:nucleus; F:protein binding; P:localization; C:centriole; P:multicellular organism development; P:negative regulation of centrosome duplication; P:SCF-dependent proteasomal ubiquitin-dependent protein catabolic process; C:SCF ubiquitin ligase complex; P:single-organism cellular process; P:protein ubiquitination			IPR001810 (PFAM); IPR006671 (PFAM); IPR004367 (PFAM)	C:GO:0005634; F:GO:0005515	C:nucleus; F:protein binding
braker1_g00455.t1	INTERPRO, BLASTED, MAPPED, ANNOTATED	TBC16_HUMAN TBC1 domain family member 16	818	20	1.73558e-118	48.95	11	C:GO:0005769; C:GO:0070062; F:GO:0005515; C:GO:0043231; F:GO:0005096; P:GO:0015031; P:GO:1902017; C:GO:0005829; P:GO:0042147; P:GO:0001919; P:GO:0043547	C:early endosome; C:extracellular exosome; F:protein binding; C:intracellular membrane-bounded organelle; F:GTPase activator activity; P:protein transport; P:regulation of cilium assembly; C:cytosol; P:retrograde transport, endosome to Golgi; P:regulation of receptor recycling; P:positive regulation of GTPase activity			IPR000195 (PFAM)	no GO terms	no GO terms
braker1_g00456.t1	INTERPRO, BLASTED, MAPPED, ANNOTATED	HID1_MOUSE HID1	780	2	0	75	8	C:GO:0070062; F:GO:0005515; C:GO:0090498; C:GO:0000138; C:GO:0005881; P:GO:0031001; P:GO:0006886; C:GO:0005797	C:extracellular exosome; F:protein binding; C:extrinsic component of Golgi membrane; C:Golgi trans cisterna; C:cytoplasmic microtubule; P:response to brefeldin A; P:intracellular protein transport; C:Golgi medial cisterna			IPR026705 (PFAM)	no GO terms	no GO terms
braker1_g00457.t1	INTERPRO, BLASTED, MAPPED, ANNOTATED	CCD40_HUMAN Coiled-coil domain-containing 40	979	3	0	61	11	P:GO:0060287; P:GO:0030317; P:GO:0071907; P:GO:0001947; P:GO:0036159; P:GO:0044458; C:GO:0005930; P:GO:0071910; P:GO:0003356; P:GO:0030324; P:GO:0035469	P:epithelial cilium movement involved in determination of left/right asymmetry; P:flagellated sperm motility; P:determination of digestive tract left/right asymmetry; P:heart looping; P:inner dynein arm assembly; P:motile cilium assembly; C:axoneme; P:determination of liver left/right asymmetry; P:regulation of cilium beat frequency; P:lung development; P:determination of pancreatic left/right as…			IPR013956 (PFAM)	no GO terms	no GO terms
braker1_g00458.t1	INTERPRO, BLASTED, MAPPED, ANNOTATED	UBE2O_MOUSE (E3-independent) E2 ubiquitin-conjugating enzyme UBE2O	1173	20	1.96934e-67	52.3	35	F:GO:0061630; F:GO:0061631; F:GO:1901363; P:GO:0007275; P:GO:0022607; P:GO:0022402; P:GO:0006325; P:GO:0003006; C:GO:0005802; C:GO:0005768; P:GO:0000280; P:GO:0050790; P:GO:0032465; P:GO:0032268; C:GO:0000922; P:GO:0006259; P:GO:0006974; P:GO:0042147; C:GO:0000785; P:GO:0006513; P:GO:0042127; P:GO:0044702; P:GO:0006511; P:GO:0030513; F:GO:0031625; C:GO:0005815; F:GO:0004869; F:GO:0097159; C:GO:00…	F:ubiquitin protein ligase activity; F:ubiquitin conjugating enzyme activity; F:heterocyclic compound binding; P:multicellular organism development; P:cellular component assembly; P:cell cycle process; P:chromatin organization; P:developmental process involved in reproduction; C:trans-Golgi network; C:endosome; P:nuclear division; P:regulation of catalytic activity; P:regulation of cytokinesis; P…			IPR000608 (PFAM)	no GO terms	no GO terms
braker1_g00459.t1	INTERPRO, BLASTED, MAPPED, ANNOTATED	PEF1_XENLA Peflin	311	20	3.09798e-58	58.9	38	C:GO:0016529; P:GO:0097190; F:GO:0002020; P:GO:0048513; P:GO:1901841; P:GO:0006886; P:GO:1901844; P:GO:0045766; C:GO:0005654; C:GO:0005789; C:GO:0070062; P:GO:0034605; F:GO:0046982; F:GO:0005509; F:GO:0043495; P:GO:0030948; C:GO:0005829; P:GO:0010459; P:GO:0032007; P:GO:0036324; P:GO:0010595; F:GO:0060090; F:GO:0042803; P:GO:1901077; P:GO:0086004; F:GO:0048306; C:GO:0042584; C:GO:0005886; P:GO:00…	C:sarcoplasmic reticulum; P:apoptotic signaling pathway; F:protease binding; P:animal organ development; P:regulation of high voltage-gated calcium channel activity; P:intracellular protein transport; P:regulation of cell communication by electrical coupling involved in cardiac conduction; P:positive regulation of angiogenesis; C:nucleoplasm; C:endoplasmic reticulum membrane; C:extracellular exos…			IPR002048 (PFAM); IPR002048 (PFAM)	F:GO:0005509	F:calcium ion binding
braker1_g00460.t1	INTERPRO, BLASTED, MAPPED, ANNOTATED	DDX47_HUMAN Probable ATP-dependent RNA helicase DDX47	442	20	0	63.15	21	C:GO:0035145; P:GO:0045727; F:GO:0008143; P:GO:0048701; P:GO:0006364; C:GO:0005730; P:GO:0008625; C:GO:0005654; F:GO:0004004; P:GO:0000398; F:GO:0005524; F:GO:0005515; P:GO:0006405; C:GO:0071013; P:GO:0000184; C:GO:0005737; C:GO:0016020; P:GO:0010501; F:GO:0003729; P:GO:0017148; P:GO:0051028	C:exon-exon junction complex; P:positive regulation of translation; F:poly(A) binding; P:embryonic cranial skeleton morphogenesis; P:rRNA processing; C:nucleolus; P:extrinsic apoptotic signaling pathway via death domain receptors; C:nucleoplasm; F:ATP-dependent RNA helicase activity; P:mRNA splicing, via spliceosome; F:ATP binding; F:protein binding; P:RNA export from nucleus; C:catalytic step 2 …	EC:3.6.1.3; EC:3.6.1.15	Adenosinetriphosphatase; Nucleoside-triphosphate phosphatase	IPR001650 (PFAM); IPR011545 (PFAM)	F:GO:0003676; F:GO:0005524	F:nucleic acid binding; F:ATP binding
braker1_g00461.t1	INTERPRO, BLASTED, MAPPED, ANNOTATED	MCAF2_MOUSE Activating transcription factor 7-interacting 2	536	6	1.49657e-07	47	2	C:GO:0005634; F:GO:0005515	C:nucleus; F:protein binding			IPR003961 (PFAM)	F:GO:0005515	F:protein binding
braker1_g00462.t1	INTERPRO, NO-BLAST	--NA---	94									no IPS match	no IPS match	no IPS match
braker1_g00463.t1	INTERPRO, BLASTED, MAPPED, ANNOTATED	CP131_DANRE Centrosomal of 131 kDa	971	5	0	57.8	10	P:GO:0090316; C:GO:0031965; C:GO:0045171; F:GO:0042803; P:GO:0010824; C:GO:0034451; P:GO:0008284; P:GO:0035735; F:GO:0032403; P:GO:0071539	P:positive regulation of intracellular protein transport; C:nuclear membrane; C:intercellular bridge; F:protein homodimerization activity; P:regulation of centrosome duplication; C:centriolar satellite; P:positive regulation of cell proliferation; P:intraciliary transport involved in cilium assembly; F:protein complex binding; P:protein localization to centrosome			IPR000048 (PFAM)	F:GO:0005515	F:protein binding
braker1_g00464.t1	INTERPRO, BLASTED, MAPPED, ANNOTATED	CNOT3_HUMAN CCR4-NOT transcription complex subunit 3	747	5	2.90772e-96	63	12	C:GO:0005634; F:GO:0005515; P:GO:0006977; P:GO:2000036; C:GO:0000932; C:GO:0005829; P:GO:0031047; C:GO:0030015; P:GO:0001829; P:GO:0017148; P:GO:0000289; P:GO:0006357	C:nucleus; F:protein binding; P:DNA damage response, signal transduction by p53 class mediator resulting in cell cycle arrest; P:regulation of stem cell population maintenance; C:P-body; C:cytosol; P:gene silencing by RNA; C:CCR4-NOT core complex; P:trophectodermal cell differentiation; P:negative regulation of translation; P:nuclear-transcribed mRNA poly(A) tail shortening; P:regulation of trans…			IPR007207 (PFAM); IPR007282 (PFAM)	C:GO:0005634; P:GO:0006355	C:nucleus; P:regulation of transcription, DNA-templated
braker1_g00465.t1	INTERPRO, BLASTED, MAPPED, ANNOTATED	H1G_STRPU Histone H1-late	189	20	8.96784e-22	67.05	9	F:GO:0031490; F:GO:0005515; P:GO:0006309; C:GO:0015629; C:GO:0005719; C:GO:0005794; C:GO:0000786; P:GO:0006334; C:GO:0005654	F:chromatin DNA binding; F:protein binding; P:apoptotic DNA fragmentation; C:actin cytoskeleton; C:nuclear euchromatin; C:Golgi apparatus; C:nucleosome; P:nucleosome assembly; C:nucleoplasm			IPR005818 (PFAM)	C:GO:0005634; F:GO:0003677; C:GO:0000786; P:GO:0006334	C:nucleus; F:DNA binding; C:nucleosome; P:nucleosome assembly
braker1_g00466.t1	INTERPRO, BLASTED, MAPPED, ANNOTATED	ECHM_MOUSE Enoyl-mitochondrial	225	20	1.07643e-12	45.75	5	C:GO:0044429; F:GO:0005515; C:GO:0070013; F:GO:0016829; P:GO:0044255	C:mitochondrial part; F:protein binding; C:intracellular organelle lumen; F:lyase activity; P:cellular lipid metabolic process			IPR001753 (PFAM)	F:GO:0003824; P:GO:0008152	F:catalytic activity; P:metabolic process
braker1_g00467.t1	INTERPRO, BLASTED, MAPPED, ANNOTATED	COXM2_DANRE COX assembly mitochondrial 2 homolog	77	7	4.14973e-16	59.29	1	C:GO:0005739	C:mitochondrion			IPR013892 (PFAM)	no GO terms	no GO terms
braker1_g00468.t1	INTERPRO, NO-BLAST	--NA---	154									no IPS match	no IPS match	no IPS match
braker1_g00469.t1	INTERPRO, NO-BLAST	--NA---	322									no IPS match	no IPS match	no IPS match
braker1_g00470.t1	INTERPRO, BLASTED, MAPPED, ANNOTATED	PUR8_HUMAN Adenylosuccinate lyase	459	13	0	60	6	F:GO:0004018; P:GO:0044208; P:GO:0051262; P:GO:0006189; C:GO:0005829; F:GO:0070626	F:N6-(1,2-dicarboxyethyl)AMP AMP-lyase (fumarate-forming) activity; P:'de novo' AMP biosynthetic process; P:protein tetramerization; P:'de novo' IMP biosynthetic process; C:cytosol; F:(S)-2-(5-amino-1-(5-phospho-D-ribosyl)imidazole-4-carboxamido)succinate AMP-lyase (fumarate-forming) activity	EC:4.3.2.2	Adenylosuccinate lyase	IPR022761 (PFAM); IPR019468 (PFAM)	no GO terms	no GO terms
braker1_g00471.t1	INTERPRO, BLASTED, MAPPED, ANNOTATED	ARP8_AILME Actin-related 8	563	20	2.30271e-157	49.65	9	C:GO:0005813; F:GO:0005515; P:GO:0050794; C:GO:0005737; P:GO:0022402; P:GO:0051716; P:GO:1902589; C:GO:0031011; P:GO:0006950	C:centrosome; F:protein binding; P:regulation of cellular process; C:cytoplasm; P:cell cycle process; P:cellular response to stimulus; P:single-organism organelle organization; C:Ino80 complex; P:response to stress			IPR004000 (PFAM)	no GO terms	no GO terms
braker1_g00472.t1	INTERPRO, BLASTED, MAPPED, ANNOTATED	PTCD1_RAT Pentatricopeptide repeat-containing mitochondrial	514	4	8.37681e-26	53.5	3	F:GO:0003723; P:GO:0008033; C:GO:0005739	F:RNA binding; P:tRNA processing; C:mitochondrion			IPR002885 (PFAM); IPR002885 (PFAM)	no GO terms	no GO terms
braker1_g00473.t1	INTERPRO, NO-BLAST, ANNOTATED	--NA---	669				2	F:GO:0005515; P:GO:0007165	F:protein binding; P:signal transduction			IPR000488 (PFAM)	F:GO:0005515; P:GO:0007165	F:protein binding; P:signal transduction
braker1_g00474.t1	INTERPRO, BLASTED, MAPPED, ANNOTATED	PRKDC_CHICK DNA-dependent kinase catalytic subunit	4133	20	0	48.05	47	P:GO:0070727; P:GO:0009057; P:GO:0033044; P:GO:1902531; P:GO:0008284; P:GO:0051052; P:GO:0080135; P:GO:0002682; P:GO:0006303; P:GO:0045944; P:GO:0044710; C:GO:0005654; P:GO:0032869; P:GO:0048584; C:GO:0005667; F:GO:0004677; F:GO:0005524; P:GO:0007507; P:GO:0048660; P:GO:0044089; P:GO:0010638; P:GO:0048585; P:GO:0016233; F:GO:0032403; P:GO:0010212; P:GO:0006310; C:GO:0044444; F:GO:0008134; P:GO:00…	P:cellular macromolecule localization; P:macromolecule catabolic process; P:regulation of chromosome organization; P:regulation of intracellular signal transduction; P:positive regulation of cell proliferation; P:regulation of DNA metabolic process; P:regulation of cellular response to stress; P:regulation of immune system process; P:double-strand break repair via nonhomologous end joining; P:pos…	EC:2.7.11	Transferring phosphorus-containing groups	IPR003151 (PFAM); IPR003152 (PFAM); IPR012582 (PFAM); IPR000403 (PFAM)	F:GO:0004677; C:GO:0005634; F:GO:0003677; F:GO:0005524; F:GO:0005515; P:GO:0006303; F:GO:0016301	F:DNA-dependent protein kinase activity; C:nucleus; F:DNA binding; F:ATP binding; F:protein binding; P:double-strand break repair via nonhomologous end joining; F:kinase activity
braker1_g00475.t1	INTERPRO, BLASTED, MAPPED, ANNOTATED	KCJ15_MOUSE ATP-sensitive inward rectifier potassium channel 15	420	5	4.1552e-07	39.8	3	P:GO:0006813; C:GO:0016021; F:GO:0005242	P:potassium ion transport; C:integral component of membrane; F:inward rectifier potassium channel activity			IPR016449 (PFAM)	P:GO:0006813; C:GO:0016021; F:GO:0005242	P:potassium ion transport; C:integral component of membrane; F:inward rectifier potassium channel activity
braker1_g00476.t1	INTERPRO, BLASTED, MAPPED, ANNOTATED	KCJ16_HUMAN Inward rectifier potassium channel 16	419	6	8.64671e-06	41.67	3	P:GO:0006813; C:GO:0016021; F:GO:0005242	P:potassium ion transport; C:integral component of membrane; F:inward rectifier potassium channel activity			IPR016449 (PFAM)	P:GO:0006813; C:GO:0016021; F:GO:0005242	P:potassium ion transport; C:integral component of membrane; F:inward rectifier potassium channel activity
braker1_g00477.t1	INTERPRO, NO-BLAST	--NA---	376									no IPS match	no IPS match	no IPS match
braker1_g00478.t1	INTERPRO, NO-BLAST	--NA---	377									no IPS match	no IPS match	no IPS match
braker1_g00479.t1	INTERPRO, NO-BLAST	--NA---	381									no IPS match	no IPS match	no IPS match
braker1_g00480.t1	INTERPRO, NO-BLAST	--NA---	381									no IPS match	no IPS match	no IPS match
braker1_g00481.t1	INTERPRO, BLASTED, MAPPED, ANNOTATED	KCJ10_HUMAN ATP-sensitive inward rectifier potassium channel 10	412	20	1.71521e-11	42.9	9	P:GO:0006813; P:GO:0065007; C:GO:0016021; F:GO:0005242; F:GO:0005488; P:GO:0044699; P:GO:0009987; C:GO:0044459; P:GO:0032501	P:potassium ion transport; P:biological regulation; C:integral component of membrane; F:inward rectifier potassium channel activity; F:binding; P:single-organism process; P:cellular process; C:plasma membrane part; P:multicellular organismal process			IPR016449 (PFAM)	P:GO:0006813; C:GO:0016021; F:GO:0005242	P:potassium ion transport; C:integral component of membrane; F:inward rectifier potassium channel activity
braker1_g00482.t1	INTERPRO, BLASTED, MAPPED, ANNOTATED	KCJ10_MOUSE ATP-sensitive inward rectifier potassium channel 10	425	18	2.51511e-08	42.44	5	P:GO:0006813; C:GO:0016021; F:GO:0005242; C:GO:0044464; P:GO:0044699	P:potassium ion transport; C:integral component of membrane; F:inward rectifier potassium channel activity; C:cell part; P:single-organism process			IPR016449 (PFAM)	P:GO:0006813; C:GO:0016021; F:GO:0005242	P:potassium ion transport; C:integral component of membrane; F:inward rectifier potassium channel activity
braker1_g00483.t1	INTERPRO, BLASTED, MAPPED, ANNOTATED	KCJ15_MOUSE ATP-sensitive inward rectifier potassium channel 15	422	6	4.45812e-11	42.17	3	P:GO:0006813; C:GO:0016021; F:GO:0005242	P:potassium ion transport; C:integral component of membrane; F:inward rectifier potassium channel activity			IPR016449 (PFAM)	P:GO:0006813; C:GO:0016021; F:GO:0005242	P:potassium ion transport; C:integral component of membrane; F:inward rectifier potassium channel activity
braker1_g00484.t1	INTERPRO, BLASTED, MAPPED, ANNOTATED	UBXN4_RAT UB X domain-containing 4	376	14	6.22076e-25	54.07	10	C:GO:0005789; P:GO:0010033; P:GO:0043161; F:GO:0031593; P:GO:1903321; P:GO:0042177; P:GO:0045861; C:GO:0043234; P:GO:0006950; F:GO:0019899	C:endoplasmic reticulum membrane; P:response to organic substance; P:proteasome-mediated ubiquitin-dependent protein catabolic process; F:polyubiquitin binding; P:negative regulation of protein modification by small protein conjugation or removal; P:negative regulation of protein catabolic process; P:negative regulation of proteolysis; C:protein complex; P:response to stress; F:enzyme binding			IPR001012 (PFAM)	F:GO:0005515	F:protein binding
braker1_g00485.t1	INTERPRO, BLASTED, MAPPED, ANNOTATED	DNJC9_MOUSE homolog subfamily C member 9	255	20	1.56867e-79	63.35	15	P:GO:0035176; F:GO:0031072; P:GO:0032781; P:GO:0061077; F:GO:0051082; P:GO:0042026; P:GO:0090084; C:GO:0005886; P:GO:0006950; C:GO:0005634; C:GO:0005615; F:GO:0044183; F:GO:0051087; C:GO:0005829; C:GO:0034663	P:social behavior; F:heat shock protein binding; P:positive regulation of ATPase activity; P:chaperone-mediated protein folding; F:unfolded protein binding; P:protein refolding; P:negative regulation of inclusion body assembly; C:plasma membrane; P:response to stress; C:nucleus; C:extracellular space; F:protein binding involved in protein folding; F:chaperone binding; C:cytosol; C:endoplasmic ret…			IPR001623 (PFAM)	no GO terms	no GO terms
braker1_g00486.t1	INTERPRO, BLASTED, MAPPED, ANNOTATED	MTRR_MOUSE Methionine synthase reductase	737	20	8.08973e-168	50.3	21	F:GO:0071949; P:GO:0009086; P:GO:0043418; P:GO:1904042; F:GO:0010181; P:GO:0009893; P:GO:0046655; C:GO:0044444; C:GO:0005654; F:GO:0050444; F:GO:0005515; P:GO:0050794; C:GO:0045111; C:GO:0016020; F:GO:0003958; F:GO:0070402; P:GO:0055114; F:GO:0030586; P:GO:0080090; P:GO:0070887; P:GO:0032259	F:FAD binding; P:methionine biosynthetic process; P:homocysteine catabolic process; P:negative regulation of cystathionine beta-synthase activity; F:FMN binding; P:positive regulation of metabolic process; P:folic acid metabolic process; C:cytoplasmic part; C:nucleoplasm; F:aquacobalamin reductase (NADPH) activity; F:protein binding; P:regulation of cellular process; C:intermediate filament cytos…	EC:1.6.2.4; EC:1.16.1; EC:1.16.1.8; EC:1.16.1.5	NADPH--hemoprotein reductase; Oxidizing metal ions; Methionine synthase reductase; Aquacobalamin reductase (NADPH)	IPR008254 (PFAM); IPR003097 (PFAM); IPR001433 (PFAM)	F:GO:0010181; F:GO:0016491; P:GO:0055114	F:FMN binding; F:oxidoreductase activity; P:oxidation-reduction process
braker1_g00487.t1	INTERPRO, BLASTED, MAPPED, ANNOTATED	YS11_DROME gamma-glutamylcyclotransferase CG2811	177	10	1.84163e-36	58.3	4	P:GO:0042219; C:GO:0070062; F:GO:0005515; F:GO:0003839	P:cellular modified amino acid catabolic process; C:extracellular exosome; F:protein binding; F:gamma-glutamylcyclotransferase activity	EC:2.3.2.4	Gamma-glutamylcyclotransferase	IPR009288 (PFAM)	no GO terms	no GO terms
braker1_g00488.t1	INTERPRO, BLASTED, MAPPED, ANNOTATED	NHEJ1_DANRE Non-homologous end-joining factor 1	339	4	3.67349e-23	45.75	2	C:GO:0005634; P:GO:0006302	C:nucleus; P:double-strand break repair			IPR015381 (PFAM)	C:GO:0005634; P:GO:0006302	C:nucleus; P:double-strand break repair
braker1_g00489.t1	INTERPRO, BLASTED, MAPPED, ANNOTATED	CG031_HUMAN Uncharacterized protein C7orf31	483	3	1.94881e-35	51.67	1	C:GO:0005815	C:microtubule organizing center			IPR027886 (PFAM)	no GO terms	no GO terms
braker1_g00490.t1	INTERPRO, NO-BLAST	--NA---	84									no IPS match	no IPS match	no IPS match
braker1_g00491.t1	INTERPRO, BLASTED, MAPPED, ANNOTATED	MSIR6_DROME RNA-binding Musashi homolog Rbp6	392	20	3.24748e-47	63.5	27	F:GO:0061752; P:GO:1905663; C:GO:0015030; P:GO:0007399; P:GO:0008543; P:GO:0051170; F:GO:0003730; P:GO:0000398; C:GO:0000781; F:GO:0070182; C:GO:0070062; C:GO:0071013; F:GO:1990247; F:GO:0003727; P:GO:1990428; P:GO:0016233; F:GO:0035198; P:GO:0031053; P:GO:0044806; P:GO:0007283; P:GO:0006406; C:GO:0005737; C:GO:0016020; P:GO:0032212; C:GO:0016363; F:GO:0098505; P:GO:0032211	F:telomeric repeat-containing RNA binding; P:positive regulation of telomerase RNA reverse transcriptase activity; C:Cajal body; P:nervous system development; P:fibroblast growth factor receptor signaling pathway; P:nuclear import; F:mRNA 3'-UTR binding; P:mRNA splicing, via spliceosome; C:chromosome, telomeric region; F:DNA polymerase binding; C:extracellular exosome; C:catalytic step 2 spliceos…			IPR000504 (PFAM)	F:GO:0003676	F:nucleic acid binding
braker1_g00492.t1	INTERPRO, BLASTED, MAPPED, ANNOTATED	TMUB1_XENLA Transmembrane and ubiquitin-like domain-containing 1	296	9	2.25138e-12	42.44	1	F:GO:0005515	F:protein binding			IPR000626 (PFAM)	F:GO:0005515	F:protein binding
braker1_g00493.t1	INTERPRO, BLASTED, MAPPED, ANNOTATED	SHPRH_MOUSE E3 ubiquitin-ligase SHPRH	1494	20	0	49.4	36	P:GO:0000819; P:GO:0032392; C:GO:0015630; P:GO:1901580; P:GO:0033044; F:GO:0004386; C:GO:0000775; P:GO:0045944; C:GO:0005654; P:GO:0006302; F:GO:0005524; F:GO:0004518; P:GO:0034644; C:GO:0070603; F:GO:0008094; P:GO:0044707; P:GO:0000209; P:GO:0006310; P:GO:0007067; P:GO:0045934; P:GO:0006334; P:GO:0007346; C:GO:0005720; P:GO:0044767; F:GO:0003677; F:GO:0004842; F:GO:0031625; C:GO:0005737; F:GO:00…	P:sister chromatid segregation; P:DNA geometric change; C:microtubule cytoskeleton; P:regulation of telomeric RNA transcription from RNA pol II promoter; P:regulation of chromosome organization; F:helicase activity; C:chromosome, centromeric region; P:positive regulation of transcription from RNA polymerase II promoter; C:nucleoplasm; P:double-strand break repair; F:ATP binding; F:nuclease activi…	EC:3.6.1.3; EC:3.6.1.15	Adenosinetriphosphatase; Nucleoside-triphosphate phosphatase	IPR000330 (PFAM); IPR001650 (PFAM)	F:GO:0005524	F:ATP binding
braker1_g00493.t2	INTERPRO, BLASTED, MAPPED, ANNOTATED	SHPRH_MOUSE E3 ubiquitin-ligase SHPRH	1493	20	0	49.65	36	P:GO:0000819; P:GO:0032392; C:GO:0015630; P:GO:1901580; P:GO:0033044; F:GO:0004386; C:GO:0000775; P:GO:0045944; C:GO:0005654; P:GO:0006302; F:GO:0005524; F:GO:0004518; P:GO:0034644; C:GO:0070603; F:GO:0008094; P:GO:0044707; P:GO:0000209; P:GO:0006310; P:GO:0007067; P:GO:0045934; P:GO:0006334; P:GO:0007346; C:GO:0005720; P:GO:0044767; F:GO:0003677; F:GO:0004842; F:GO:0031625; C:GO:0005737; F:GO:00…	P:sister chromatid segregation; P:DNA geometric change; C:microtubule cytoskeleton; P:regulation of telomeric RNA transcription from RNA pol II promoter; P:regulation of chromosome organization; F:helicase activity; C:chromosome, centromeric region; P:positive regulation of transcription from RNA polymerase II promoter; C:nucleoplasm; P:double-strand break repair; F:ATP binding; F:nuclease activi…	EC:3.6.1.3; EC:3.6.1.15	Adenosinetriphosphatase; Nucleoside-triphosphate phosphatase	IPR000330 (PFAM); IPR001650 (PFAM)	F:GO:0005524	F:ATP binding
braker1_g00494.t1	INTERPRO, NO-BLAST, ANNOTATED	--NA---	167				1	F:GO:0046983	F:protein dimerization activity			IPR008906 (PFAM)	F:GO:0046983	F:protein dimerization activity
braker1_g00495.t1	INTERPRO, BLASTED, MAPPED, ANNOTATED	CDIPT_HUMAN CDP-diacylglycerol-inositol 3-phosphatidyltransferase	219	3	6.63154e-86	73	6	C:GO:0005789; F:GO:0005515; C:GO:0016021; C:GO:0005794; P:GO:0006661; F:GO:0003881	C:endoplasmic reticulum membrane; F:protein binding; C:integral component of membrane; C:Golgi apparatus; P:phosphatidylinositol biosynthetic process; F:CDP-diacylglycerol-inositol 3-phosphatidyltransferase activity	EC:2.7.8.11	CDP-diacylglycerol--inositol 3-phosphatidyltransferase	IPR000462 (PFAM)	C:GO:0016020; P:GO:0008654; F:GO:0016780	C:membrane; P:phospholipid biosynthetic process; F:phosphotransferase activity, for other substituted phosphate groups
braker1_g00496.t1	INTERPRO, BLASTED, MAPPED, ANNOTATED	3BP5H_DROME SH3 domain-binding 5 homolog	330	12	4.34885e-48	55.83	4	F:GO:0005515; C:GO:0005739; F:GO:0004860; P:GO:0035556	F:protein binding; C:mitochondrion; F:protein kinase inhibitor activity; P:intracellular signal transduction			IPR007940 (PFAM)	P:GO:0035556	P:intracellular signal transduction
braker1_g00497.t1	INTERPRO, BLASTED, MAPPED, ANNOTATED	KLH17_HUMAN Kelch 17	530	20	1.82672e-62	47	9	C:GO:0005634; F:GO:0005515; C:GO:0044444; C:GO:0042995; C:GO:0044446; P:GO:0006810; P:GO:0044699; P:GO:0016567; P:GO:0032501	C:nucleus; F:protein binding; C:cytoplasmic part; C:cell projection; C:intracellular organelle part; P:transport; P:single-organism process; P:protein ubiquitination; P:multicellular organismal process			IPR000210 (PFAM); IPR006652 (PFAM); IPR011705 (PFAM)	F:GO:0005515	F:protein binding
braker1_g00498.t1	INTERPRO, BLASTED, MAPPED, ANNOTATED	KLHL8_MOUSE Kelch 8	511	20	3.64478e-42	44.75	7	C:GO:0005634; F:GO:0005515; P:GO:0016043; C:GO:0044444; C:GO:0044446; P:GO:0044699; P:GO:0016567	C:nucleus; F:protein binding; P:cellular component organization; C:cytoplasmic part; C:intracellular organelle part; P:single-organism process; P:protein ubiquitination			IPR006652 (PFAM); IPR011705 (PFAM); IPR000210 (PFAM)	F:GO:0005515	F:protein binding
braker1_g00499.t1	INTERPRO, BLASTED, MAPPED, ANNOTATED	KLH28_MOUSE Kelch 28	528	20	6.59152e-42	44.95	11	C:GO:0005634; F:GO:0005515; P:GO:0050794; P:GO:0046907; C:GO:0005794; P:GO:0044763; P:GO:0006996; C:GO:0042995; C:GO:0044446; P:GO:0048193; P:GO:0016567	C:nucleus; F:protein binding; P:regulation of cellular process; P:intracellular transport; C:Golgi apparatus; P:single-organism cellular process; P:organelle organization; C:cell projection; C:intracellular organelle part; P:Golgi vesicle transport; P:protein ubiquitination			IPR011705 (PFAM); IPR000210 (PFAM); PF13964 (PFAM)	F:GO:0005515	F:protein binding
braker1_g00500.t1	INTERPRO, BLASTED, MAPPED, ANNOTATED	KLH18_HUMAN Kelch 18	344	20	3.20262e-15	52	9	F:GO:0005515; P:GO:0042592; C:GO:0043232; C:GO:0044444; P:GO:0009888; P:GO:0044702; P:GO:0048869; P:GO:0009887; P:GO:0016567	F:protein binding; P:homeostatic process; C:intracellular non-membrane-bounded organelle; C:cytoplasmic part; P:tissue development; P:single organism reproductive process; P:cellular developmental process; P:animal organ morphogenesis; P:protein ubiquitination			IPR011705 (PFAM); IPR000210 (PFAM)	F:GO:0005515	F:protein binding
braker1_g00501.t1	INTERPRO, BLASTED, MAPPED, ANNOTATED	KEAP1_PIG Kelch-like ECH-associated 1	241	20	2.48117e-10	47.35	20	P:GO:0065008; P:GO:0060255; P:GO:0048513; C:GO:0044444; P:GO:0044763; P:GO:0048519; C:GO:0044446; P:GO:0009888; P:GO:0006511; C:GO:0005856; F:GO:0005515; P:GO:0016192; P:GO:0051641; C:GO:0043231; P:GO:0016043; P:GO:0051716; C:GO:0012505; P:GO:0080090; P:GO:0031323; P:GO:0016567	P:regulation of biological quality; P:regulation of macromolecule metabolic process; P:animal organ development; C:cytoplasmic part; P:single-organism cellular process; P:negative regulation of biological process; C:intracellular organelle part; P:tissue development; P:ubiquitin-dependent protein catabolic process; C:cytoskeleton; F:protein binding; P:vesicle-mediated transport; P:cellular locali…			IPR006652 (PFAM)	F:GO:0005515	F:protein binding
braker1_g00502.t1	INTERPRO, BLASTED, MAPPED, ANNOTATED	KLHL8_HUMAN Kelch 8	424	20	1.8147e-24	41.65	5	F:GO:0003779; P:GO:0044707; C:GO:0015629; C:GO:0042995; P:GO:0009987	F:actin binding; P:single-multicellular organism process; C:actin cytoskeleton; C:cell projection; P:cellular process			IPR011705 (PFAM); IPR006652 (PFAM)	F:GO:0005515	F:protein binding
braker1_g00503.t1	INTERPRO, BLASTED, MAPPED, ANNOTATED	KLHL8_HUMAN Kelch 8	402	20	4.15412e-29	40.95	5	F:GO:0005515; C:GO:0043232; P:GO:0048513; C:GO:0044444; P:GO:0009987	F:protein binding; C:intracellular non-membrane-bounded organelle; P:animal organ development; C:cytoplasmic part; P:cellular process			IPR006652 (PFAM); IPR011705 (PFAM); IPR000210 (PFAM)	F:GO:0005515	F:protein binding
braker1_g00504.t1	INTERPRO, BLASTED, MAPPED, ANNOTATED	TTC28_MOUSE Tetratricopeptide repeat 28	148	20	2.80998e-08	51.95	4	C:GO:0015630; P:GO:0050794; C:GO:0044430; P:GO:0044763	C:microtubule cytoskeleton; P:regulation of cellular process; C:cytoskeletal part; P:single-organism cellular process			PF13424 (PFAM)	no GO terms	no GO terms
braker1_g00505.t1	INTERPRO, BLASTED, MAPPED, ANNOTATED	KLC_CAEEL Kinesin light chain	143	20	1.17033e-23	56.85	24	P:GO:0060993; P:GO:0071909; P:GO:0071908; P:GO:2000095; P:GO:0003283; C:GO:0005871; C:GO:0044444; P:GO:0007018; P:GO:0006810; P:GO:0060027; F:GO:0003774; C:GO:0030426; P:GO:0048496; P:GO:0090090; F:GO:0005515; P:GO:0045494; P:GO:0072189; C:GO:0016020; C:GO:0005929; P:GO:0001947; P:GO:0035418; P:GO:0071910; P:GO:0030324; P:GO:0035469	P:kidney morphogenesis; P:determination of stomach left/right asymmetry; P:determination of intestine left/right asymmetry; P:regulation of Wnt signaling pathway, planar cell polarity pathway; P:atrial septum development; C:kinesin complex; C:cytoplasmic part; P:microtubule-based movement; P:transport; P:convergent extension involved in gastrulation; F:motor activity; C:growth cone; P:maintenance…	EC:3.6.1.15	Nucleoside-triphosphate phosphatase	PF13424 (PFAM); PF13374 (PFAM)	no GO terms	no GO terms
braker1_g00506.t1	INTERPRO, BLASTED, MAPPED, ANNOTATED	KLC_DROME Kinesin light chain	147	20	6.17082e-23	58.95	25	C:GO:0015630; P:GO:0007018; P:GO:0060027; F:GO:0003774; C:GO:0030426; P:GO:0045494; P:GO:0072189; C:GO:0005929; P:GO:0001947; P:GO:0035418; P:GO:0071910; P:GO:0030324; P:GO:0060993; P:GO:0071909; P:GO:0071908; P:GO:2000095; P:GO:0003283; C:GO:0044444; P:GO:0006810; P:GO:0048496; P:GO:0090090; F:GO:0005515; C:GO:0044430; C:GO:0016020; P:GO:0035469	C:microtubule cytoskeleton; P:microtubule-based movement; P:convergent extension involved in gastrulation; F:motor activity; C:growth cone; P:photoreceptor cell maintenance; P:ureter development; C:cilium; P:heart looping; P:protein localization to synapse; P:determination of liver left/right asymmetry; P:lung development; P:kidney morphogenesis; P:determination of stomach left/right asymmetry; P…	EC:3.6.1.15	Nucleoside-triphosphate phosphatase	PF13374 (PFAM); PF13424 (PFAM)	no GO terms	no GO terms
braker1_g00507.t1	INTERPRO, BLASTED, MAPPED, ANNOTATED	KLC_CAEEL Kinesin light chain	172	20	3.19962e-27	56.55	13	C:GO:0015630; P:GO:2000095; C:GO:0044444; P:GO:0007018; P:GO:0006810; P:GO:0060027; F:GO:0003774; C:GO:0030426; F:GO:0005515; C:GO:0044430; C:GO:0016020; C:GO:0005929; P:GO:0035418	C:microtubule cytoskeleton; P:regulation of Wnt signaling pathway, planar cell polarity pathway; C:cytoplasmic part; P:microtubule-based movement; P:transport; P:convergent extension involved in gastrulation; F:motor activity; C:growth cone; F:protein binding; C:cytoskeletal part; C:membrane; C:cilium; P:protein localization to synapse	EC:3.6.1.15	Nucleoside-triphosphate phosphatase	PF13374 (PFAM); PF13424 (PFAM)	no GO terms	no GO terms
braker1_g00508.t1	INTERPRO, BLASTED, MAPPED, ANNOTATED	KLC4_HUMAN Kinesin light chain 4	106	20	1.955e-17	58.35	25	P:GO:0060287; C:GO:0015630; P:GO:0060027; F:GO:0003774; C:GO:0030426; P:GO:0045494; P:GO:0072189; C:GO:0005929; C:GO:0005829; P:GO:0001947; P:GO:0035418; P:GO:0071910; P:GO:0030324; P:GO:0060993; P:GO:0071909; P:GO:0071908; P:GO:0003283; P:GO:0006810; P:GO:0048496; P:GO:0090090; F:GO:0005515; C:GO:0044430; C:GO:0016020; P:GO:2000167; P:GO:0035469	P:epithelial cilium movement involved in determination of left/right asymmetry; C:microtubule cytoskeleton; P:convergent extension involved in gastrulation; F:motor activity; C:growth cone; P:photoreceptor cell maintenance; P:ureter development; C:cilium; C:cytosol; P:heart looping; P:protein localization to synapse; P:determination of liver left/right asymmetry; P:lung development; P:kidney morp…	EC:3.6.1.15	Nucleoside-triphosphate phosphatase	PF13374 (PFAM); PF13424 (PFAM)	no GO terms	no GO terms
braker1_g00509.t1	INTERPRO, BLASTED, ANNOTATED	OGT1_CAEEL UDP-N-acetylglucosamine-peptide N-acetylglucosaminyltransferase	155	1	0.000569312	49	1	F:GO:0005515	F:protein binding			IPR019734 (PFAM)	F:GO:0005515	F:protein binding
braker1_g00510.t1	INTERPRO, BLASTED, MAPPED, ANNOTATED	NPHP3_HUMAN Nephrocystin-3	147	20	1.37409e-09	47.9	10	C:GO:0043229; P:GO:0002009; P:GO:0048598; P:GO:0035295; P:GO:0072001; P:GO:2000095; P:GO:0048513; P:GO:0044763; C:GO:0042995; P:GO:0007368	C:intracellular organelle; P:morphogenesis of an epithelium; P:embryonic morphogenesis; P:tube development; P:renal system development; P:regulation of Wnt signaling pathway, planar cell polarity pathway; P:animal organ development; P:single-organism cellular process; C:cell projection; P:determination of left/right symmetry			PF13374 (PFAM); PF13424 (PFAM)	no GO terms	no GO terms
braker1_g00511.t1	INTERPRO, BLASTED, MAPPED, ANNOTATED	ANK3_MOUSE Ankyrin-3	142	10	2.38379e-07	52.4	30	C:GO:0016328; P:GO:0043266; P:GO:0043001; C:GO:0045202; P:GO:0072660; C:GO:0005923; C:GO:0009925; C:GO:0043194; P:GO:1900827; F:GO:0030507; F:GO:0045296; P:GO:0000281; P:GO:0072661; P:GO:2000651; C:GO:0014731; P:GO:0045838; P:GO:0007165; P:GO:0044707; P:GO:0071709; C:GO:0005783; F:GO:0005200; F:GO:0044325; C:GO:0044449; C:GO:0009986; C:GO:0030315; P:GO:0010628; C:GO:0014704; P:GO:2001259; F:GO:00…	C:lateral plasma membrane; P:regulation of potassium ion transport; P:Golgi to plasma membrane protein transport; C:synapse; P:maintenance of protein location in plasma membrane; C:bicellular tight junction; C:basal plasma membrane; C:axon initial segment; P:positive regulation of membrane depolarization during cardiac muscle cell action potential; F:spectrin binding; F:cadherin binding; P:mitoti…			IPR000488 (PFAM)	F:GO:0005515; P:GO:0007165	F:protein binding; P:signal transduction
braker1_g00512.t1	INTERPRO, BLASTED, MAPPED, ANNOTATED	DPOLA_HUMAN DNA polymerase alpha catalytic subunit	638	14	0	54.5	26	P:GO:0008283; P:GO:0006289; P:GO:0009411; C:GO:0005730; P:GO:0000731; P:GO:0006303; C:GO:0005654; F:GO:0000166; F:GO:0003887; P:GO:0000083; F:GO:0019901; P:GO:0006270; P:GO:0090305; P:GO:0006273; P:GO:0006272; P:GO:0000722; F:GO:0003682; C:GO:0000785; F:GO:0001882; C:GO:0005635; F:GO:0003896; F:GO:0003677; C:GO:0005658; C:GO:0005737; F:GO:0004527; C:GO:0016363	P:cell proliferation; P:nucleotide-excision repair; P:response to UV; C:nucleolus; P:DNA synthesis involved in DNA repair; P:double-strand break repair via nonhomologous end joining; C:nucleoplasm; F:nucleotide binding; F:DNA-directed DNA polymerase activity; P:regulation of transcription involved in G1/S transition of mitotic cell cycle; F:protein kinase binding; P:DNA replication initiation; P:…	EC:2.7.7.7; EC:2.7.7.6	DNA-directed DNA polymerase; DNA-directed RNA polymerase	IPR015088 (PFAM); IPR006134 (PFAM)	F:GO:0000166; F:GO:0003677; F:GO:0003887; P:GO:0006260; F:GO:0001882	F:nucleotide binding; F:DNA binding; F:DNA-directed DNA polymerase activity; P:DNA replication; F:nucleoside binding
braker1_g00513.t1	INTERPRO, BLASTED, MAPPED, ANNOTATED	DPOLA_XENLA DNA polymerase alpha catalytic subunit	829	8	0	50	22	P:GO:0008283; P:GO:0065007; F:GO:0019901; P:GO:0006270; P:GO:0006273; P:GO:0006272; F:GO:0003682; C:GO:0005730; P:GO:0000731; P:GO:0006303; C:GO:0000785; C:GO:0005654; C:GO:0005635; F:GO:0000166; F:GO:0003896; F:GO:0003677; F:GO:0008408; F:GO:0003887; C:GO:0005658; C:GO:0005737; P:GO:0000082; C:GO:0016363	P:cell proliferation; P:biological regulation; F:protein kinase binding; P:DNA replication initiation; P:lagging strand elongation; P:leading strand elongation; F:chromatin binding; C:nucleolus; P:DNA synthesis involved in DNA repair; P:double-strand break repair via nonhomologous end joining; C:chromatin; C:nucleoplasm; C:nuclear envelope; F:nucleotide binding; F:DNA primase activity; F:DNA bind…	EC:2.7.7.7; EC:2.7.7.6	DNA-directed DNA polymerase; DNA-directed RNA polymerase	IPR006133 (PFAM); IPR024647 (PFAM)	F:GO:0008408	F:3'-5' exonuclease activity
braker1_g00514.t1	INTERPRO, BLASTED, MAPPED, ANNOTATED	SAT1_BOVIN Diamine acetyltransferase 1	166	14	1.2881e-44	62.5	12	C:GO:0070062; F:GO:0005515; P:GO:0001525; P:GO:0032918; P:GO:0006596; P:GO:0046204; C:GO:0005829; P:GO:0032919; P:GO:0032920; P:GO:0046208; F:GO:0004145; P:GO:0042127	C:extracellular exosome; F:protein binding; P:angiogenesis; P:spermidine acetylation; P:polyamine biosynthetic process; P:nor-spermidine metabolic process; C:cytosol; P:spermine acetylation; P:putrescine acetylation; P:spermine catabolic process; F:diamine N-acetyltransferase activity; P:regulation of cell proliferation	EC:2.3.1.57	Diamine N-acetyltransferase	IPR000182 (PFAM)	F:GO:0008080	F:N-acetyltransferase activity
braker1_g00515.t1	INTERPRO, BLASTED, MAPPED, ANNOTATED	RFX4_HUMAN Transcription factor RFX4	690	20	1.21114e-110	53.2	13	P:GO:0035883; F:GO:0000978; P:GO:0007389; P:GO:0048646; P:GO:0007420; P:GO:0048468; P:GO:0045944; C:GO:0005634; P:GO:0048583; P:GO:0050796; F:GO:0001077; F:GO:0005515; P:GO:0031018	P:enteroendocrine cell differentiation; F:RNA polymerase II core promoter proximal region sequence-specific DNA binding; P:pattern specification process; P:anatomical structure formation involved in morphogenesis; P:brain development; P:cell development; P:positive regulation of transcription from RNA polymerase II promoter; C:nucleus; P:regulation of response to stimulus; P:regulation of insulin…			IPR003150 (PFAM)	F:GO:0003677; P:GO:0006355	F:DNA binding; P:regulation of transcription, DNA-templated
braker1_g00516.t1	INTERPRO, NO-BLAST	--NA---	137									no IPS match	no IPS match	no IPS match
braker1_g00517.t1	INTERPRO, NO-BLAST	--NA---	248									no IPS match	no IPS match	no IPS match
braker1_g00518.t1	INTERPRO, BLASTED, MAPPED, ANNOTATED	NALCN_RAT Sodium leak channel non-selective	1817	20	0	46.7	16	C:GO:0043229; P:GO:0086012; P:GO:0015672; F:GO:0086007; P:GO:0007275; F:GO:0005272; P:GO:0086019; C:GO:0044459; F:GO:0005515; P:GO:0050794; P:GO:0098662; C:GO:0005737; C:GO:0097458; P:GO:0034765; P:GO:0051924; C:GO:0034703	C:intracellular organelle; P:membrane depolarization during cardiac muscle cell action potential; P:monovalent inorganic cation transport; F:voltage-gated calcium channel activity involved in cardiac muscle cell action potential; P:multicellular organism development; F:sodium channel activity; P:cell-cell signaling involved in cardiac conduction; C:plasma membrane part; F:protein binding; P:regul…			IPR005821 (PFAM)	F:GO:0005216; P:GO:0006811; P:GO:0055085; C:GO:0016020	F:ion channel activity; P:ion transport; P:transmembrane transport; C:membrane
braker1_g00519.t1	INTERPRO, BLASTED, MAPPED, ANNOTATED	MIPEP_PONAB Mitochondrial intermediate peptidase	688	16	2.58584e-180	48.44	4	P:GO:0006627; C:GO:0005739; F:GO:0005488; F:GO:0004222	P:protein processing involved in protein targeting to mitochondrion; C:mitochondrion; F:binding; F:metalloendopeptidase activity	EC:3.4.24	Acting on peptide bonds (peptidases)	IPR001567 (PFAM)	P:GO:0006508; F:GO:0004222	P:proteolysis; F:metalloendopeptidase activity
braker1_g00520.t1	INTERPRO, NO-BLAST	--NA---	525									no IPS match	no IPS match	no IPS match
braker1_g00521.t1	INTERPRO, BLASTED, MAPPED, ANNOTATED	RSF1_HUMAN Remodeling and spacing factor 1	529	20	4.04826e-33	56.5	40	P:GO:0043627; F:GO:0000978; P:GO:0006261; P:GO:0008284; P:GO:0048856; F:GO:0008026; P:GO:0006468; P:GO:0045944; C:GO:0008623; F:GO:0001103; F:GO:0000980; F:GO:0004713; P:GO:0043392; P:GO:0045892; P:GO:0016570; P:GO:0050434; C:GO:0031213; P:GO:0032501; F:GO:0031492; P:GO:0006352; P:GO:0044763; P:GO:0006974; C:GO:0044666; P:GO:0006334; P:GO:0040029; P:GO:0044767; C:GO:0005657; C:GO:0000792; C:GO:00…	P:response to estrogen; F:RNA polymerase II core promoter proximal region sequence-specific DNA binding; P:DNA-dependent DNA replication; P:positive regulation of cell proliferation; P:anatomical structure development; F:ATP-dependent helicase activity; P:protein phosphorylation; P:positive regulation of transcription from RNA polymerase II promoter; C:CHRAC; F:RNA polymerase II repressing transc…	EC:2.7.10; EC:3.6.1.3; EC:2.1.1.43; EC:3.6.1.15	Transferring phosphorus-containing groups; Adenosinetriphosphatase; Histone-lysine N-methyltransferase; Nucleoside-triphosphate phosphatase	IPR019787 (PFAM)	no GO terms	no GO terms
braker1_g00522.t1	INTERPRO, NO-BLAST, ANNOTATED	--NA---	364				3	F:GO:0004930; P:GO:0007186; C:GO:0016021	F:G-protein coupled receptor activity; P:G-protein coupled receptor signaling pathway; C:integral component of membrane			IPR000276 (PFAM)	F:GO:0004930; P:GO:0007186; C:GO:0016021	F:G-protein coupled receptor activity; P:G-protein coupled receptor signaling pathway; C:integral component of membrane
braker1_g00523.t1	INTERPRO, NO-BLAST	--NA---	245									no IPS match	no IPS match	no IPS match
braker1_g00524.t1	INTERPRO, BLASTED, MAPPED, ANNOTATED	GR101_LYMST G-coupled receptor GRL101	1235	20	3.01845e-48	44.4	20	P:GO:0007186; P:GO:0048513; C:GO:0044444; P:GO:0048523; C:GO:0005576; C:GO:0044446; P:GO:0009966; P:GO:0002376; P:GO:0009888; P:GO:0044702; P:GO:0048584; F:GO:0004930; F:GO:0005515; P:GO:0048522; C:GO:0043231; C:GO:0016021; P:GO:0030154; C:GO:0012505; C:GO:0031982; P:GO:0031347	P:G-protein coupled receptor signaling pathway; P:animal organ development; C:cytoplasmic part; P:negative regulation of cellular process; C:extracellular region; C:intracellular organelle part; P:regulation of signal transduction; P:immune system process; P:tissue development; P:single organism reproductive process; P:positive regulation of response to stimulus; F:G-protein coupled receptor acti…			IPR000276 (PFAM); IPR001611 (PFAM)	F:GO:0004930; F:GO:0005515; P:GO:0007186; C:GO:0016021	F:G-protein coupled receptor activity; F:protein binding; P:G-protein coupled receptor signaling pathway; C:integral component of membrane
braker1_g00525.t1	INTERPRO, BLASTED, MAPPED, ANNOTATED	ATK_DROME artichoke	1359	20	2.95692e-48	45.8	22	P:GO:0007165; C:GO:0044421; P:GO:0007399; P:GO:0042221; P:GO:0009653; P:GO:0048513; C:GO:0044444; P:GO:0048523; C:GO:0044425; F:GO:0004872; C:GO:0044446; F:GO:0004871; P:GO:0009966; P:GO:0002376; P:GO:0048584; F:GO:0005515; P:GO:0009605; C:GO:0043231; P:GO:0030154; C:GO:0031982; P:GO:0031347; P:GO:0051239	P:signal transduction; C:extracellular region part; P:nervous system development; P:response to chemical; P:anatomical structure morphogenesis; P:animal organ development; C:cytoplasmic part; P:negative regulation of cellular process; C:membrane part; F:receptor activity; C:intracellular organelle part; F:signal transducer activity; P:regulation of signal transduction; P:immune system process; P:…			IPR001611 (PFAM)	F:GO:0005515	F:protein binding
braker1_g00526.t1	INTERPRO, BLASTED, MAPPED, ANNOTATED	ALS_HUMAN Insulin-like growth factor-binding complex acid labile subunit	1384	20	1.35313e-48	46.15	21	P:GO:0007165; C:GO:0044421; P:GO:0048513; P:GO:0044763; P:GO:0048523; F:GO:0004871; P:GO:0009966; P:GO:0002376; P:GO:0048584; P:GO:0051246; F:GO:0005515; P:GO:0048522; C:GO:0005737; C:GO:0043231; C:GO:0016020; C:GO:0031982; P:GO:0010557; P:GO:0031347; P:GO:0001819; P:GO:0031326; P:GO:0050776	P:signal transduction; C:extracellular region part; P:animal organ development; P:single-organism cellular process; P:negative regulation of cellular process; F:signal transducer activity; P:regulation of signal transduction; P:immune system process; P:positive regulation of response to stimulus; P:regulation of protein metabolic process; F:protein binding; P:positive regulation of cellular proce…			IPR001611 (PFAM)	F:GO:0005515	F:protein binding
braker1_g00527.t1	INTERPRO, NO-BLAST	--NA---	369									no IPS match	no IPS match	no IPS match
braker1_g00528.t1	INTERPRO, NO-BLAST	--NA---	491									no IPS match	no IPS match	no IPS match
braker1_g00529.t1	INTERPRO, NO-BLAST	--NA---	466									no IPS match	no IPS match	no IPS match
braker1_g00530.t1	INTERPRO, NO-BLAST	--NA---	472									no IPS match	no IPS match	no IPS match
braker1_g00531.t1	INTERPRO, NO-BLAST	--NA---	486									no IPS match	no IPS match	no IPS match
braker1_g00532.t1	INTERPRO, BLASTED, MAPPED, ANNOTATED	M3K2_HUMAN Mitogen-activated kinase kinase kinase 2	643	20	2.98136e-128	58.35	25	P:GO:0043123; P:GO:0007257; P:GO:0046777; C:GO:0005794; C:GO:0005654; C:GO:1902911; F:GO:0000287; F:GO:0005524; P:GO:0000186; C:GO:0070062; P:GO:0045893; P:GO:0051683; C:GO:0005829; C:GO:1990604; F:GO:0019901; F:GO:0019903; F:GO:0042803; P:GO:0036481; P:GO:0090168; P:GO:1901216; P:GO:0043280; P:GO:0002764; P:GO:0071260; F:GO:0004709; P:GO:0034976	P:positive regulation of I-kappaB kinase/NF-kappaB signaling; P:activation of JUN kinase activity; P:protein autophosphorylation; C:Golgi apparatus; C:nucleoplasm; C:protein kinase complex; F:magnesium ion binding; F:ATP binding; P:activation of MAPKK activity; C:extracellular exosome; P:positive regulation of transcription, DNA-templated; P:establishment of Golgi localization; C:cytosol; C:IRE1-…	EC:2.7.11.25; EC:2.7.11	Mitogen-activated protein kinase kinase kinase; Transferring phosphorus-containing groups	IPR000719 (PFAM)	F:GO:0005524; F:GO:0004672; P:GO:0006468	F:ATP binding; F:protein kinase activity; P:protein phosphorylation
braker1_g00532.t2	INTERPRO, BLASTED, MAPPED, ANNOTATED	M3K2_HUMAN Mitogen-activated kinase kinase kinase 2	671	20	6.84932e-128	58.35	25	P:GO:0043123; P:GO:0007257; P:GO:0046777; C:GO:0005794; C:GO:0005654; C:GO:1902911; F:GO:0000287; F:GO:0005524; P:GO:0000186; C:GO:0070062; P:GO:0045893; P:GO:0051683; C:GO:0005829; C:GO:1990604; F:GO:0019901; F:GO:0019903; F:GO:0042803; P:GO:0036481; P:GO:0090168; P:GO:1901216; P:GO:0043280; P:GO:0002764; P:GO:0071260; F:GO:0004709; P:GO:0034976	P:positive regulation of I-kappaB kinase/NF-kappaB signaling; P:activation of JUN kinase activity; P:protein autophosphorylation; C:Golgi apparatus; C:nucleoplasm; C:protein kinase complex; F:magnesium ion binding; F:ATP binding; P:activation of MAPKK activity; C:extracellular exosome; P:positive regulation of transcription, DNA-templated; P:establishment of Golgi localization; C:cytosol; C:IRE1-…	EC:2.7.11.25; EC:2.7.11	Mitogen-activated protein kinase kinase kinase; Transferring phosphorus-containing groups	IPR000719 (PFAM)	F:GO:0005524; F:GO:0004672; P:GO:0006468	F:ATP binding; F:protein kinase activity; P:protein phosphorylation
braker1_g00533.t1	INTERPRO, BLASTED, MAPPED, ANNOTATED	ARM_AEDAE Armadillo segment polarity	920	20	7.02208e-169	59.85	99	P:GO:1905269; P:GO:0048514; F:GO:0005199; P:GO:0048754; P:GO:0051091; P:GO:0045892; F:GO:0086083; P:GO:0070602; P:GO:0042307; F:GO:0019903; P:GO:0060993; P:GO:0031076; P:GO:0048646; P:GO:0007420; P:GO:0009725; F:GO:0044325; P:GO:2000008; P:GO:0071363; C:GO:0005915; P:GO:0070830; P:GO:0086091; P:GO:0034333; P:GO:0043009; P:GO:0090279; P:GO:0008285; P:GO:0030097; P:GO:0008284; F:GO:0044212; P:GO:00…	P:positive regulation of chromatin organization; P:blood vessel morphogenesis; F:structural constituent of cell wall; P:branching morphogenesis of an epithelial tube; P:positive regulation of sequence-specific DNA binding transcription factor activity; P:negative regulation of transcription, DNA-templated; F:cell adhesive protein binding involved in bundle of His cell-Purkinje myocyte communicati…			IPR000225 (PFAM)	F:GO:0005515	F:protein binding
braker1_g00534.t1	INTERPRO, BLASTED, MAPPED, ANNOTATED	SAP_HUMAN Prosaposin	287	9	4.75928e-14	41.56	6	P:GO:0050794; C:GO:0043231; C:GO:0044444; P:GO:0044763; C:GO:0005576; F:GO:0005488	P:regulation of cellular process; C:intracellular membrane-bounded organelle; C:cytoplasmic part; P:single-organism cellular process; C:extracellular region; F:binding			IPR003119 (PFAM)	no GO terms	no GO terms
braker1_g00535.t1	INTERPRO, BLASTED, MAPPED, ANNOTATED	SAP_CHICK Prosaposin	265	5	7.0428e-10	40.4	1	P:GO:0044699	P:single-organism process			IPR003119 (PFAM)	no GO terms	no GO terms
braker1_g00536.t1	INTERPRO, BLASTED, MAPPED, ANNOTATED	SAPL1_HUMAN Proactivator polypeptide-like 1	295	7	1.0748e-10	40.71	5	P:GO:0050794; C:GO:0005737; P:GO:0044699; P:GO:0009987; C:GO:0043227	P:regulation of cellular process; C:cytoplasm; P:single-organism process; P:cellular process; C:membrane-bounded organelle			IPR003119 (PFAM)	no GO terms	no GO terms
braker1_g00537.t1	INTERPRO, BLASTED, MAPPED, ANNOTATED	SAP_CHICK Prosaposin	260	3	4.98581e-09	38.67	1	P:GO:0044699	P:single-organism process			IPR003119 (PFAM)	no GO terms	no GO terms
braker1_g00538.t1	INTERPRO, BLASTED, MAPPED, ANNOTATED	SUOX_CHICK Sulfite oxidase	377	6	9.1883e-114	64.17	5	P:GO:0070221; C:GO:0005759; F:GO:0008482; F:GO:0030151; P:GO:0042128	P:sulfide oxidation, using sulfide:quinone oxidoreductase; C:mitochondrial matrix; F:sulfite oxidase activity; F:molybdenum ion binding; P:nitrate assimilation	EC:1.8.3.1	Sulfite oxidase	IPR000572 (PFAM); IPR005066 (PFAM)	F:GO:0016491; F:GO:0030151; P:GO:0055114; P:GO:0042128	F:oxidoreductase activity; F:molybdenum ion binding; P:oxidation-reduction process; P:nitrate assimilation
braker1_g00539.t1	INTERPRO, BLASTED, MAPPED, ANNOTATED	CC103_XENTR Coiled-coil domain-containing 103	230	4	1.78104e-38	56	7	F:GO:0042803; P:GO:0036158; P:GO:0071907; P:GO:0001947; P:GO:0003341; P:GO:0036159; C:GO:0042995	F:protein homodimerization activity; P:outer dynein arm assembly; P:determination of digestive tract left/right asymmetry; P:heart looping; P:cilium movement; P:inner dynein arm assembly; C:cell projection			IPR031733 (PFAM); IPR025986 (PFAM)	no GO terms	no GO terms
braker1_g00540.t1	INTERPRO, BLASTED, MAPPED, ANNOTATED	NBR1_MOUSE Next to BRCA1 gene 1	849	20	2.26382e-38	54.05	11	F:GO:0019901; P:GO:0016239; F:GO:0008270; F:GO:0043130; P:GO:1902531; P:GO:0044267; C:GO:0031982; C:GO:0043232; C:GO:0044422; P:GO:0048519; C:GO:0005776	F:protein kinase binding; P:positive regulation of macroautophagy; F:zinc ion binding; F:ubiquitin binding; P:regulation of intracellular signal transduction; P:cellular protein metabolic process; C:vesicle; C:intracellular non-membrane-bounded organelle; C:organelle part; P:negative regulation of biological process; C:autophagosome			IPR000270 (PFAM); IPR032350 (PFAM); IPR000433 (PFAM)	F:GO:0008270; F:GO:0005515	F:zinc ion binding; F:protein binding
braker1_g00541.t1	INTERPRO, BLASTED, MAPPED, ANNOTATED	PDE12_BOVIN 2 ,5 -phosphodiesterase 12	564	20	1.44753e-93	45.5	12	F:GO:0005515; P:GO:0048522; C:GO:0043231; F:GO:0004518; P:GO:0010468; P:GO:0010556; C:GO:0044444; P:GO:0051171; P:GO:0048519; P:GO:0031326; P:GO:0080090; P:GO:0000288	F:protein binding; P:positive regulation of cellular process; C:intracellular membrane-bounded organelle; F:nuclease activity; P:regulation of gene expression; P:regulation of macromolecule biosynthetic process; C:cytoplasmic part; P:regulation of nitrogen compound metabolic process; P:negative regulation of biological process; P:regulation of cellular biosynthetic process; P:regulation of primar…			IPR005135 (PFAM)	no GO terms	no GO terms
braker1_g00542.t1	INTERPRO, BLASTED, MAPPED, ANNOTATED	PDE12_RAT 2 ,5 -phosphodiesterase 12	566	20	1.16189e-85	45.15	14	P:GO:0043488; C:GO:0044444; P:GO:0048523; P:GO:0051171; C:GO:0044446; P:GO:0000288; C:GO:0005634; F:GO:0003723; P:GO:0048522; C:GO:0070013; F:GO:0004518; P:GO:0010556; P:GO:0031326; P:GO:0080090	P:regulation of mRNA stability; C:cytoplasmic part; P:negative regulation of cellular process; P:regulation of nitrogen compound metabolic process; C:intracellular organelle part; P:nuclear-transcribed mRNA catabolic process, deadenylation-dependent decay; C:nucleus; F:RNA binding; P:positive regulation of cellular process; C:intracellular organelle lumen; F:nuclease activity; P:regulation of mac…			IPR005135 (PFAM)	no GO terms	no GO terms
braker1_g00543.t1	INTERPRO, BLASTED, MAPPED, ANNOTATED	B3A2_RAT Anion exchange 2	1260	20	0	57.15	12	P:GO:0015698; C:GO:0036477; F:GO:0005515; C:GO:0005925; P:GO:0034220; F:GO:0008509; C:GO:0016021; P:GO:0007399; F:GO:0015291; P:GO:0044763; C:GO:0016323; P:GO:0006885	P:inorganic anion transport; C:somatodendritic compartment; F:protein binding; C:focal adhesion; P:ion transmembrane transport; F:anion transmembrane transporter activity; C:integral component of membrane; P:nervous system development; F:secondary active transmembrane transporter activity; P:single-organism cellular process; C:basolateral plasma membrane; P:regulation of pH			IPR011531 (PFAM); IPR013769 (PFAM)	F:GO:0008509; C:GO:0016021; P:GO:0006820	F:anion transmembrane transporter activity; C:integral component of membrane; P:anion transport
braker1_g00543.t2	INTERPRO, BLASTED, MAPPED, ANNOTATED	B3A2_RAT Anion exchange 2	1246	20	0	57.15	12	P:GO:0015698; C:GO:0036477; F:GO:0005515; C:GO:0005925; P:GO:0034220; F:GO:0008509; C:GO:0016021; P:GO:0007399; F:GO:0015291; P:GO:0044763; C:GO:0016323; P:GO:0006885	P:inorganic anion transport; C:somatodendritic compartment; F:protein binding; C:focal adhesion; P:ion transmembrane transport; F:anion transmembrane transporter activity; C:integral component of membrane; P:nervous system development; F:secondary active transmembrane transporter activity; P:single-organism cellular process; C:basolateral plasma membrane; P:regulation of pH			IPR011531 (PFAM); IPR013769 (PFAM)	F:GO:0008509; C:GO:0016021; P:GO:0006820	F:anion transmembrane transporter activity; C:integral component of membrane; P:anion transport
braker1_g00544.t1	INTERPRO, BLASTED, MAPPED, ANNOTATED	B3A2_MOUSE Anion exchange 2	1100	20	0	58.6	19	F:GO:0015301; C:GO:0036477; F:GO:0042803; F:GO:0005452; P:GO:0006821; P:GO:0098660; C:GO:0005887; C:GO:0070062; C:GO:0005925; P:GO:0048731; P:GO:0098656; F:GO:0030506; F:GO:0043495; C:GO:0072562; C:GO:0016323; P:GO:0015701; P:GO:0030641; F:GO:0015106; C:GO:0030863	F:anion:anion antiporter activity; C:somatodendritic compartment; F:protein homodimerization activity; F:inorganic anion exchanger activity; P:chloride transport; P:inorganic ion transmembrane transport; C:integral component of plasma membrane; C:extracellular exosome; C:focal adhesion; P:system development; P:anion transmembrane transport; F:ankyrin binding; F:protein anchor; C:blood micropartic…			IPR013769 (PFAM); IPR011531 (PFAM)	F:GO:0008509; C:GO:0016021; P:GO:0006820	F:anion transmembrane transporter activity; C:integral component of membrane; P:anion transport
braker1_g00545.t1	INTERPRO, BLASTED, MAPPED, ANNOTATED	PTN9_HUMAN Tyrosine-phosphatase non-receptor type 9	601	20	1.4847e-97	55	13	P:GO:1900121; P:GO:0007155; P:GO:0007167; P:GO:0007420; C:GO:0044424; C:GO:0044459; C:GO:0070062; F:GO:0005515; F:GO:0004725; C:GO:0016021; P:GO:0010975; P:GO:0016477; P:GO:0035335	P:negative regulation of receptor binding; P:cell adhesion; P:enzyme linked receptor protein signaling pathway; P:brain development; C:intracellular part; C:plasma membrane part; C:extracellular exosome; F:protein binding; F:protein tyrosine phosphatase activity; C:integral component of membrane; P:regulation of neuron projection development; P:cell migration; P:peptidyl-tyrosine dephosphorylation	EC:3.1.3.16; EC:3.1.3.48; EC:3.1.3.41	Protein-serine/threonine phosphatase; Protein-tyrosine-phosphatase; 4-nitrophenylphosphatase	IPR000242 (PFAM); IPR001251 (PFAM)	F:GO:0004725; P:GO:0006470	F:protein tyrosine phosphatase activity; P:protein dephosphorylation
braker1_g00546.t1	INTERPRO, BLASTED, MAPPED, ANNOTATED	ARMC8_HUMAN Armadillo repeat-containing 8	662	6	7.85072e-141	57.67	1	F:GO:0005515	F:protein binding			no IPS match	no IPS match	no IPS match
braker1_g00547.t1	INTERPRO, BLASTED, MAPPED, ANNOTATED	MAIP1_HUMAN m-AAA protease-interacting mitochondrial	283	4	1.6329e-12	47.25	1	P:GO:0071840	P:cellular component organization or biogenesis			no IPS match	no IPS match	no IPS match
braker1_g00548.t1	INTERPRO, BLASTED, MAPPED, ANNOTATED	F172A_CHICK FAM172A	362	8	6.57592e-95	57.75	1	C:GO:0005783	C:endoplasmic reticulum			IPR019154 (PFAM)	no GO terms	no GO terms
braker1_g00549.t1	INTERPRO, BLASTED, MAPPED, ANNOTATED	DAZP1_XENLA DAZ-associated 1	476	20	9.98876e-55	63.35	21	F:GO:0035198; F:GO:0034046; P:GO:0031053; F:GO:0008143; F:GO:0003690; F:GO:0035091; P:GO:0007399; P:GO:0007276; F:GO:0043047; C:GO:0005654; F:GO:0003730; P:GO:0000398; P:GO:0006406; C:GO:0070062; F:GO:0005515; C:GO:0071013; F:GO:1990247; C:GO:0005737; C:GO:0016020; P:GO:0051252; P:GO:1990428	F:miRNA binding; F:poly(G) binding; P:primary miRNA processing; F:poly(A) binding; F:double-stranded DNA binding; F:phosphatidylinositol binding; P:nervous system development; P:gamete generation; F:single-stranded telomeric DNA binding; C:nucleoplasm; F:mRNA 3'-UTR binding; P:mRNA splicing, via spliceosome; P:mRNA export from nucleus; C:extracellular exosome; F:protein binding; C:catalytic step …			IPR001683 (PFAM); IPR000504 (PFAM)	F:GO:0003676; F:GO:0035091	F:nucleic acid binding; F:phosphatidylinositol binding
braker1_g00550.t1	INTERPRO, BLASTED, MAPPED, ANNOTATED	COMDA_HUMAN COMM domain-containing 10	200	5	2.52534e-63	58.4	7	F:GO:0005515; C:GO:0005737; C:GO:0043231; C:GO:0031982; P:GO:0006355; P:GO:0048519; P:GO:0009987	F:protein binding; C:cytoplasm; C:intracellular membrane-bounded organelle; C:vesicle; P:regulation of transcription, DNA-templated; P:negative regulation of biological process; P:cellular process			IPR017920 (PFAM)	no GO terms	no GO terms
braker1_g00551.t1	INTERPRO, BLASTED, MAPPED, ANNOTATED	CA189_MOUSE Uncharacterized protein C1orf189 homolog	128	3	4.20308e-10	65.67	1	F:GO:0005515	F:protein binding			IPR029375 (PFAM)	no GO terms	no GO terms
braker1_g00552.t1	INTERPRO, NO-BLAST	--NA---	122									IPR028227 (PFAM)	no GO terms	no GO terms
braker1_g00553.t1	INTERPRO, BLASTED	K0825_MOUSE Uncharacterized protein KIAA0825 homolog	1235	2	3.73825e-33	43.5						IPR027993 (PFAM)	no GO terms	no GO terms
braker1_g00553.t2	INTERPRO, BLASTED	K0825_MOUSE Uncharacterized protein KIAA0825 homolog	1236	2	5.00395e-33	43.5						IPR027993 (PFAM)	no GO terms	no GO terms
braker1_g00554.t1	INTERPRO, BLASTED, MAPPED, ANNOTATED	RGRF2_RAT Ras-specific guanine nucleotide-releasing factor 2	1366	20	0	55.5	29	P:GO:0035023; P:GO:0038179; F:GO:0008022; P:GO:1990090; F:GO:0005096; P:GO:0046579; P:GO:0009653; P:GO:0048513; P:GO:0060429; P:GO:0002682; P:GO:1901701; C:GO:0043005; P:GO:0043547; P:GO:0000165; C:GO:0005768; P:GO:0045595; P:GO:0048167; C:GO:0005829; P:GO:0071417; P:GO:0051128; F:GO:0019901; P:GO:0031175; P:GO:0007169; F:GO:0005089; P:GO:0048523; C:GO:0005886; P:GO:0043065; P:GO:0072359; P:GO:20…	P:regulation of Rho protein signal transduction; P:neurotrophin signaling pathway; F:protein C-terminus binding; P:cellular response to nerve growth factor stimulus; F:GTPase activator activity; P:positive regulation of Ras protein signal transduction; P:anatomical structure morphogenesis; P:animal organ development; P:epithelium development; P:regulation of immune system process; P:cellular resp…			IPR000219 (PFAM); IPR001849 (PFAM); IPR000651 (PFAM); IPR001895 (PFAM)	P:GO:0035023; P:GO:0007264; F:GO:0005085; F:GO:0005089	P:regulation of Rho protein signal transduction; P:small GTPase mediated signal transduction; F:guanyl-nucleotide exchange factor activity; F:Rho guanyl-nucleotide exchange factor activity
braker1_g00555.t1	INTERPRO, BLASTED, MAPPED, ANNOTATED	IDHP_MOUSE Isocitrate dehydrogenase	438	20	0	69.1	26	P:GO:0006102; P:GO:0006740; P:GO:0008585; P:GO:0006103; F:GO:0000287; P:GO:0006979; C:GO:0070062; F:GO:0051287; C:GO:0005829; F:GO:0042803; P:GO:0060696; P:GO:0006097; F:GO:0004450; P:GO:0006099; C:GO:0005782; P:GO:0048545; P:GO:0071071; F:GO:0005102; C:GO:0005743; F:GO:0098641; F:GO:0050661; F:GO:0051990; C:GO:0005759; C:GO:0005913; P:GO:0006749; P:GO:0098609	P:isocitrate metabolic process; P:NADPH regeneration; P:female gonad development; P:2-oxoglutarate metabolic process; F:magnesium ion binding; P:response to oxidative stress; C:extracellular exosome; F:NAD binding; C:cytosol; F:protein homodimerization activity; P:regulation of phospholipid catabolic process; P:glyoxylate cycle; F:isocitrate dehydrogenase (NADP+) activity; P:tricarboxylic acid cy…	EC:1.1.1.42	Isocitrate dehydrogenase (NADP(+))	IPR024084 (PFAM)	F:GO:0016616; P:GO:0055114	F:oxidoreductase activity, acting on the CH-OH group of donors, NAD or NADP as acceptor; P:oxidation-reduction process
braker1_g00556.t1	INTERPRO, BLASTED, MAPPED, ANNOTATED	ADAT3_DANRE Probable inactive tRNA-specific adenosine deaminase 3	337	10	9.97256e-65	52.3	1	P:GO:0016070	P:RNA metabolic process			IPR002125 (PFAM)	no GO terms	no GO terms
braker1_g00557.t1	INTERPRO, BLASTED, MAPPED, ANNOTATED	NUB1_HUMAN NEDD8 ultimate buster 1	626	3	1.0502e-76	50	2	P:GO:0034097; P:GO:0044267	P:response to cytokine; P:cellular protein metabolic process			IPR015940 (PFAM)	no GO terms	no GO terms
braker1_g00558.t1	INTERPRO, BLASTED, MAPPED, ANNOTATED	HASP_MOUSE Serine threonine-kinase haspin	507	4	8.67454e-88	61.25	10	C:GO:0005634; F:GO:0005524; C:GO:0005813; F:GO:0005515; F:GO:0072354; P:GO:0007064; C:GO:0005819; P:GO:0090231; P:GO:0035556; P:GO:2000751	C:nucleus; F:ATP binding; C:centrosome; F:protein binding; F:histone kinase activity (H3-T3 specific); P:mitotic sister chromatid cohesion; C:spindle; P:regulation of spindle checkpoint; P:intracellular signal transduction; P:histone H3-T3 phosphorylation involved in chromosome passenger complex localization to kinetochore	EC:2.7.11	Transferring phosphorus-containing groups	PF12330 (PFAM); IPR000719 (PFAM)	F:GO:0005524; F:GO:0004672; P:GO:0006468	F:ATP binding; F:protein kinase activity; P:protein phosphorylation
braker1_g00559.t1	INTERPRO, BLASTED, MAPPED, ANNOTATED	IMB1_MOUSE Importin subunit beta-1	873	10	0	56.5	25	F:GO:0008565; P:GO:0007079; P:GO:0000059; C:GO:0005654; C:GO:0070062; P:GO:0075733; P:GO:0000060; C:GO:0005829; P:GO:0031291; F:GO:0008270; F:GO:0019904; P:GO:0040001; F:GO:0008536; F:GO:0008139; C:GO:0005643; P:GO:0006610; P:GO:0030953; C:GO:0031965; P:GO:0019054; P:GO:0006309; C:GO:0071782; P:GO:0006607; C:GO:0034399; P:GO:0007080; P:GO:0090307	F:protein transporter activity; P:mitotic chromosome movement towards spindle pole; P:protein import into nucleus, docking; C:nucleoplasm; C:extracellular exosome; P:intracellular transport of virus; P:protein import into nucleus, translocation; C:cytosol; P:Ran protein signal transduction; F:zinc ion binding; F:protein domain specific binding; P:establishment of mitotic spindle localization; F:R…			PF13513 (PFAM); IPR001494 (PFAM)	P:GO:0006886; F:GO:0008536	P:intracellular protein transport; F:Ran GTPase binding
braker1_g00560.t1	INTERPRO, BLASTED, MAPPED, ANNOTATED	RAB5B_CHICK Ras-related Rab-5B	224	20	2.76385e-110	78.4	37	P:GO:0007032; C:GO:0008021; P:GO:0015031; C:GO:0043025; P:GO:0007596; P:GO:0097494; P:GO:0045921; F:GO:0005525; C:GO:0030425; P:GO:0051489; C:GO:0070062; C:GO:0043195; F:GO:0003924; C:GO:0001726; C:GO:0015629; F:GO:0019003; C:GO:0005829; P:GO:0019882; C:GO:0098559; P:GO:0030100; F:GO:0030742; P:GO:0036465; P:GO:0007264; P:GO:0048227; C:GO:0005765; C:GO:0005886; C:GO:0005811; P:GO:0051036; C:GO:00…	P:endosome organization; C:synaptic vesicle; P:protein transport; C:neuronal cell body; P:blood coagulation; P:regulation of vesicle size; P:positive regulation of exocytosis; F:GTP binding; C:dendrite; P:regulation of filopodium assembly; C:extracellular exosome; C:terminal bouton; F:GTPase activity; C:ruffle; C:actin cytoskeleton; F:GDP binding; C:cytosol; P:antigen processing and presentation;…	EC:3.6.1.15	Nucleoside-triphosphate phosphatase	IPR001806 (PFAM)	F:GO:0005525; F:GO:0003924	F:GTP binding; F:GTPase activity
braker1_g00561.t1	INTERPRO, BLASTED, MAPPED, ANNOTATED	RWD2B_MOUSE RWD domain-containing 2B	291	13	6.28943e-69	49.85	1	F:GO:0005515	F:protein binding			IPR006575 (PFAM); IPR010541 (PFAM)	F:GO:0005515	F:protein binding
braker1_g00562.t1	INTERPRO, BLASTED, MAPPED, ANNOTATED	ANK2_HUMAN Ankyrin-2	448	20	6.22988e-21	50.85	53	P:GO:0015031; P:GO:0022607; P:GO:0043266; P:GO:0002833; C:GO:0042383; P:GO:0086002; P:GO:1904064; P:GO:0046907; P:GO:0086004; C:GO:0044446; P:GO:0044765; C:GO:0044449; P:GO:0002376; P:GO:1903779; C:GO:0005634; P:GO:0031349; C:GO:0005911; P:GO:0033365; P:GO:0098901; C:GO:0016323; C:GO:0030016; P:GO:2001257; F:GO:1901363; P:GO:0007399; P:GO:0045787; P:GO:0086019; P:GO:1902533; P:GO:0032507; P:GO:00…	P:protein transport; P:cellular component assembly; P:regulation of potassium ion transport; P:positive regulation of response to biotic stimulus; C:sarcolemma; P:cardiac muscle cell action potential involved in contraction; P:positive regulation of cation transmembrane transport; P:intracellular transport; P:regulation of cardiac muscle cell contraction; C:intracellular organelle part; P:single-…			IPR020683 (PFAM)	no GO terms	no GO terms
braker1_g00563.t1	INTERPRO, BLASTED, MAPPED, ANNOTATED	MOC2A_CAEBR Molybdopterin synthase sulfur carrier subunit	90	12	7.29805e-13	57.67	5	C:GO:0070062; C:GO:0005829; F:GO:0030366; P:GO:0006777; C:GO:0019008	C:extracellular exosome; C:cytosol; F:molybdopterin synthase activity; P:Mo-molybdopterin cofactor biosynthetic process; C:molybdopterin synthase complex	EC:2.8.1.12	Molybdopterin synthase	IPR003749 (PFAM)	no GO terms	no GO terms
braker1_g00564.t1	INTERPRO, BLASTED, MAPPED, ANNOTATED	MOC2B_HUMAN Molybdopterin synthase catalytic subunit	165	20	6.23108e-60	64.55	6	C:GO:0005634; C:GO:0005829; F:GO:0030366; P:GO:0006777; P:GO:0032324; C:GO:0019008	C:nucleus; C:cytosol; F:molybdopterin synthase activity; P:Mo-molybdopterin cofactor biosynthetic process; P:molybdopterin cofactor biosynthetic process; C:molybdopterin synthase complex	EC:2.8.1.12	Molybdopterin synthase	IPR003448 (PFAM)	P:GO:0006777	P:Mo-molybdopterin cofactor biosynthetic process
braker1_g00564.t2	INTERPRO, BLASTED, MAPPED, ANNOTATED	MOC2B_HUMAN Molybdopterin synthase catalytic subunit	152	20	8.92417e-64	70.45	6	C:GO:0005634; C:GO:0005829; F:GO:0030366; P:GO:0006777; P:GO:0032324; C:GO:0019008	C:nucleus; C:cytosol; F:molybdopterin synthase activity; P:Mo-molybdopterin cofactor biosynthetic process; P:molybdopterin cofactor biosynthetic process; C:molybdopterin synthase complex	EC:2.8.1.12	Molybdopterin synthase	IPR003448 (PFAM)	P:GO:0006777	P:Mo-molybdopterin cofactor biosynthetic process
braker1_g00565.t1	INTERPRO, BLASTED, MAPPED, ANNOTATED	RPC3_HUMAN DNA-directed RNA polymerase III subunit RPC3	538	5	4.83028e-109	56.6	7	F:GO:0003677; F:GO:0003899; F:GO:0005515; P:GO:0045089; P:GO:0006351; P:GO:0032728; C:GO:0005666	F:DNA binding; F:DNA-directed 5'-3' RNA polymerase activity; F:protein binding; P:positive regulation of innate immune response; P:transcription, DNA-templated; P:positive regulation of interferon-beta production; C:DNA-directed RNA polymerase III complex	EC:2.7.7.6	DNA-directed RNA polymerase	IPR013197 (PFAM); IPR008806 (PFAM)	F:GO:0003677; F:GO:0003899; P:GO:0006351	F:DNA binding; F:DNA-directed 5'-3' RNA polymerase activity; P:transcription, DNA-templated
braker1_g00566.t1	INTERPRO, BLASTED, MAPPED, ANNOTATED	ABHD8_MOUSE ABHD8	344	20	1.1878e-64	51.35	7	P:GO:0065008; C:GO:0070062; F:GO:0005488; P:GO:0044237; P:GO:0044699; P:GO:0071704; F:GO:0016787	P:regulation of biological quality; C:extracellular exosome; F:binding; P:cellular metabolic process; P:single-organism process; P:organic substance metabolic process; F:hydrolase activity			IPR000073 (PFAM)	no GO terms	no GO terms
braker1_g00567.t1	INTERPRO, BLASTED, MAPPED, ANNOTATED	ADPGK_BOVIN ADP-dependent glucokinase	471	4	3.64647e-116	61.25	5	C:GO:0016020; C:GO:0005783; C:GO:0005576; P:GO:0006006; F:GO:0043843	C:membrane; C:endoplasmic reticulum; C:extracellular region; P:glucose metabolic process; F:ADP-specific glucokinase activity	EC:2.7.1.147	ADP-specific glucokinase	IPR007666 (PFAM)	P:GO:0005975; F:GO:0016773	P:carbohydrate metabolic process; F:phosphotransferase activity, alcohol group as acceptor
braker1_g00568.t1	INTERPRO, BLASTED, MAPPED, ANNOTATED	CRIM1_DANRE Cysteine-rich motor neuron 1	238	7	9.8114e-09	53.29	5	C:GO:0070062; P:GO:0001558; C:GO:0016020; F:GO:0030165; F:GO:0005520	C:extracellular exosome; P:regulation of cell growth; C:membrane; F:PDZ domain binding; F:insulin-like growth factor binding			IPR000867 (PFAM)	P:GO:0001558; C:GO:0005576; F:GO:0005520	P:regulation of cell growth; C:extracellular region; F:insulin-like growth factor binding
braker1_g00569.t1	INTERPRO, BLASTED, MAPPED, ANNOTATED	CDK7_HUMAN Cyclin-dependent kinase 7	363	20	1.12446e-172	67.3	33	P:GO:0007050; P:GO:0008283; P:GO:0006361; F:GO:0008022; P:GO:0006362; P:GO:0006283; P:GO:0006363; C:GO:0005694; P:GO:0042795; C:GO:0005675; P:GO:0045944; P:GO:0006367; P:GO:0000079; P:GO:0006368; P:GO:0051301; F:GO:0005524; P:GO:0051321; P:GO:0000086; P:GO:0000082; P:GO:0030521; F:GO:0008094; F:GO:0008353; P:GO:0006370; C:GO:0000307; P:GO:0006294; F:GO:0004693; P:GO:0006996; C:GO:0048471; F:GO:00…	P:cell cycle arrest; P:cell proliferation; P:transcription initiation from RNA polymerase I promoter; F:protein C-terminus binding; P:transcription elongation from RNA polymerase I promoter; P:transcription-coupled nucleotide-excision repair; P:termination of RNA polymerase I transcription; C:chromosome; P:snRNA transcription from RNA polymerase II promoter; C:holo TFIIH complex; P:positive regul…	EC:2.7.11; EC:2.7.11.23; EC:3.6.1.3; EC:2.7.11.22; EC:3.6.1.15	Transferring phosphorus-containing groups; RNA-polymerase-subunit kinase; Adenosinetriphosphatase; Cyclin-dependent kinase; Nucleoside-triphosphate phosphatase	IPR000719 (PFAM)	F:GO:0005524; F:GO:0004672; P:GO:0006468	F:ATP binding; F:protein kinase activity; P:protein phosphorylation
braker1_g00570.t1	INTERPRO, BLASTED, MAPPED, ANNOTATED	ESCO1_HUMAN N-acetyltransferase ESCO1	323	6	7.39885e-62	54.17	7	C:GO:0031981; C:GO:0005794; P:GO:0006275; P:GO:0034421; P:GO:0044763; C:GO:0000785; F:GO:0008080	C:nuclear lumen; C:Golgi apparatus; P:regulation of DNA replication; P:post-translational protein acetylation; P:single-organism cellular process; C:chromatin; F:N-acetyltransferase activity			IPR028005 (PFAM); IPR028009 (PFAM)	no GO terms	no GO terms
braker1_g00571.t1	INTERPRO, BLASTED, MAPPED, ANNOTATED	AL7A1_BOVIN Alpha-aminoadipic semialdehyde dehydrogenase	539	20	0	55.7	16	P:GO:0042426; P:GO:0006081; F:GO:0004043; P:GO:0006554; P:GO:0007423; P:GO:0007605; C:GO:0005634; C:GO:0070062; F:GO:0005515; F:GO:0008802; P:GO:0001523; P:GO:0019285; C:GO:0005759; P:GO:0034754; C:GO:0005829; P:GO:0055114	P:choline catabolic process; P:cellular aldehyde metabolic process; F:L-aminoadipate-semialdehyde dehydrogenase activity; P:lysine catabolic process; P:sensory organ development; P:sensory perception of sound; C:nucleus; C:extracellular exosome; F:protein binding; F:betaine-aldehyde dehydrogenase activity; P:retinoid metabolic process; P:glycine betaine biosynthetic process from choline; C:mitoch…	EC:1.2.1.31; EC:1.2.1.8; EC:1.2.1.3	L-aminoadipate-semialdehyde dehydrogenase; Betaine-aldehyde dehydrogenase; Aldehyde dehydrogenase (NAD(+))	IPR015590 (PFAM)	F:GO:0016491; P:GO:0008152; P:GO:0055114	F:oxidoreductase activity; P:metabolic process; P:oxidation-reduction process
braker1_g00572.t1	INTERPRO, BLASTED, MAPPED, ANNOTATED	SYTC_RAT Threonine-tRNA cytoplasmic	701	18	0	57.56	10	C:GO:0044429; F:GO:0005524; C:GO:0070062; F:GO:0003723; F:GO:0005515; C:GO:0015629; F:GO:0004829; C:GO:0005829; P:GO:0032543; P:GO:0006435	C:mitochondrial part; F:ATP binding; C:extracellular exosome; F:RNA binding; F:protein binding; C:actin cytoskeleton; F:threonine-tRNA ligase activity; C:cytosol; P:mitochondrial translation; P:threonyl-tRNA aminoacylation	EC:6.1.1.3	Threonine--tRNA ligase	IPR004154 (PFAM); IPR012947 (PFAM); IPR004095 (PFAM); IPR002314 (PFAM)	F:GO:0016876; F:GO:0000166; F:GO:0005524; P:GO:0006418; F:GO:0004812; P:GO:0043039	F:ligase activity, forming aminoacyl-tRNA and related compounds; F:nucleotide binding; F:ATP binding; P:tRNA aminoacylation for protein translation; F:aminoacyl-tRNA ligase activity; P:tRNA aminoacylation
braker1_g00573.t1	INTERPRO, BLASTED, MAPPED	PPR32_RAT phosphatase 1 regulatory subunit 32	442	4	6.04339e-46	45.5	2	F:GO:0019902; F:GO:0005515	F:phosphatase binding; F:protein binding			IPR031410 (PFAM)	no GO terms	no GO terms
braker1_g00574.t1	INTERPRO, BLASTED, MAPPED, ANNOTATED	MTX1_MOUSE Metaxin-1	296	20	7.05826e-59	53	2	P:GO:0006626; C:GO:0005741	P:protein targeting to mitochondrion; C:mitochondrial outer membrane			IPR019564 (PFAM); IPR033468 (PFAM)	P:GO:0006626; C:GO:0005741	P:protein targeting to mitochondrion; C:mitochondrial outer membrane
braker1_g00575.t1	INTERPRO, BLASTED, MAPPED, ANNOTATED	CACP_HUMAN Carnitine O-acetyltransferase	612	20	2.98067e-111	49.3	8	C:GO:0005777; P:GO:0010033; F:GO:0016406; C:GO:0005739; F:GO:0005488; P:GO:0006631; P:GO:0009437; F:GO:0016413	C:peroxisome; P:response to organic substance; F:carnitine O-acyltransferase activity; C:mitochondrion; F:binding; P:fatty acid metabolic process; P:carnitine metabolic process; F:O-acetyltransferase activity			IPR000542 (PFAM)	F:GO:0016746	F:transferase activity, transferring acyl groups
braker1_g00576.t1	INTERPRO, BLASTED, MAPPED, ANNOTATED	EOGT_CHICK EGF domain-specific O-linked N-acetylglucosamine transferase	413	20	4.27232e-12	45.9	3	F:GO:0016757; P:GO:0008152; P:GO:0044763	F:transferase activity, transferring glycosyl groups; P:metabolic process; P:single-organism cellular process			IPR007657 (PFAM)	F:GO:0016757	F:transferase activity, transferring glycosyl groups
braker1_g00577.t1	INTERPRO, BLASTED, MAPPED, ANNOTATED	ACVR1_CHICK Activin receptor type-1	526	20	7.44047e-131	59.3	82	P:GO:1901383; P:GO:0007179; P:GO:0007498; P:GO:0060923; P:GO:0022603; F:GO:0005114; P:GO:0045601; F:GO:0050431; P:GO:0003203; P:GO:0003006; C:GO:0005901; P:GO:0000186; P:GO:0030307; P:GO:0006955; P:GO:0001701; P:GO:0030308; P:GO:0032926; P:GO:0048641; F:GO:0001948; P:GO:0031396; P:GO:0010694; P:GO:0035313; P:GO:0050679; P:GO:0030501; P:GO:0070723; P:GO:2000279; F:GO:0019901; P:GO:0030262; P:GO:00…	P:negative regulation of chorionic trophoblast cell proliferation; P:transforming growth factor beta receptor signaling pathway; P:mesoderm development; P:cardiac muscle cell fate commitment; P:regulation of anatomical structure morphogenesis; F:type II transforming growth factor beta receptor binding; P:regulation of endothelial cell differentiation; F:transforming growth factor beta binding; P:…	EC:2.7.11	Transferring phosphorus-containing groups	IPR001245 (PFAM)	F:GO:0004672; P:GO:0006468	F:protein kinase activity; P:protein phosphorylation
braker1_g00577.t2	INTERPRO, BLASTED, MAPPED, ANNOTATED	ACVR1_CHICK Activin receptor type-1	525	20	1.09785e-130	59.95	89	P:GO:0061298; P:GO:1901383; P:GO:0007179; P:GO:0007498; P:GO:0060923; P:GO:0002043; P:GO:0022603; F:GO:0005114; P:GO:0060841; P:GO:0045601; F:GO:0050431; P:GO:0003203; P:GO:0003006; C:GO:0005901; P:GO:0000186; P:GO:0030307; P:GO:0006955; P:GO:0001701; P:GO:0030308; P:GO:0032926; P:GO:0048641; P:GO:0001946; F:GO:0001948; P:GO:0031396; P:GO:0010694; P:GO:0035313; P:GO:0050679; P:GO:0030501; P:GO:00…	P:retina vasculature development in camera-type eye; P:negative regulation of chorionic trophoblast cell proliferation; P:transforming growth factor beta receptor signaling pathway; P:mesoderm development; P:cardiac muscle cell fate commitment; P:blood vessel endothelial cell proliferation involved in sprouting angiogenesis; P:regulation of anatomical structure morphogenesis; F:type II transformi…	EC:2.7.11	Transferring phosphorus-containing groups	IPR001245 (PFAM)	F:GO:0004672; P:GO:0006468	F:protein kinase activity; P:protein phosphorylation
braker1_g00578.t1	INTERPRO, BLASTED, MAPPED, ANNOTATED	TGFR1_MOUSE TGF-beta receptor type-1	550	20	1.45704e-116	62.05	84	P:GO:0007050; P:GO:1901383; P:GO:0007498; P:GO:0009952; P:GO:0046777; P:GO:0060923; F:GO:0005114; P:GO:0045648; F:GO:0050431; C:GO:0005901; P:GO:0000186; P:GO:0030307; P:GO:0042060; P:GO:0006955; P:GO:0001701; P:GO:0001822; P:GO:0030308; P:GO:0030509; P:GO:0032926; P:GO:0032927; F:GO:0001948; P:GO:0031396; P:GO:0030501; P:GO:0070723; P:GO:0030262; P:GO:0060350; F:GO:0038100; P:GO:0003183; P:GO:00…	P:cell cycle arrest; P:negative regulation of chorionic trophoblast cell proliferation; P:mesoderm development; P:anterior/posterior pattern specification; P:protein autophosphorylation; P:cardiac muscle cell fate commitment; F:type II transforming growth factor beta receptor binding; P:positive regulation of erythrocyte differentiation; F:transforming growth factor beta binding; C:caveola; P:act…	EC:2.7.11	Transferring phosphorus-containing groups	IPR000719 (PFAM)	F:GO:0005524; F:GO:0004672; P:GO:0006468	F:ATP binding; F:protein kinase activity; P:protein phosphorylation
braker1_g00579.t1	INTERPRO, BLASTED, ANNOTATED	GR64F_DROME Gustatory receptor for sugar taste 64f	471	1	5.80531e-05	42	3	F:GO:0008527; C:GO:0016021; P:GO:0050912	F:taste receptor activity; C:integral component of membrane; P:detection of chemical stimulus involved in sensory perception of taste			IPR009318 (PFAM)	F:GO:0008527; C:GO:0016021; P:GO:0050912	F:taste receptor activity; C:integral component of membrane; P:detection of chemical stimulus involved in sensory perception of taste
braker1_g00580.t1	INTERPRO, NO-BLAST, ANNOTATED	--NA---	477				2	P:GO:0050909; C:GO:0016021	P:sensory perception of taste; C:integral component of membrane			IPR013604 (PFAM)	P:GO:0050909; C:GO:0016021	P:sensory perception of taste; C:integral component of membrane
braker1_g00581.t1	INTERPRO, BLASTED, MAPPED, ANNOTATED	SC61B_MOUSE transport Sec61 subunit beta	96	4	5.17562e-25	66	9	C:GO:0098796; P:GO:0036498; C:GO:0030867; F:GO:0015450; P:GO:0000060; C:GO:0005829; P:GO:0030970; P:GO:0030433; F:GO:0048408	C:membrane protein complex; P:IRE1-mediated unfolded protein response; C:rough endoplasmic reticulum membrane; F:P-P-bond-hydrolysis-driven protein transmembrane transporter activity; P:protein import into nucleus, translocation; C:cytosol; P:retrograde protein transport, ER to cytosol; P:ER-associated ubiquitin-dependent protein catabolic process; F:epidermal growth factor binding			IPR016482 (PFAM)	no GO terms	no GO terms
braker1_g00582.t1	INTERPRO, BLASTED, MAPPED, ANNOTATED	ERP44_HUMAN Endoplasmic reticulum resident 44	399	20	7.76571e-129	49.9	14	P:GO:0009100; P:GO:0008104; P:GO:1902578; P:GO:0045454; C:GO:0005793; P:GO:0006457; P:GO:0006986; C:GO:0009986; C:GO:0005789; C:GO:0005788; C:GO:0070062; F:GO:0003756; F:GO:0005515; P:GO:0034976	P:glycoprotein metabolic process; P:protein localization; P:single-organism localization; P:cell redox homeostasis; C:endoplasmic reticulum-Golgi intermediate compartment; P:protein folding; P:response to unfolded protein; C:cell surface; C:endoplasmic reticulum membrane; C:endoplasmic reticulum lumen; C:extracellular exosome; F:protein disulfide isomerase activity; F:protein binding; P:response …	EC:5.3.4.1	Protein disulfide-isomerase	IPR013766 (PFAM); PF13848 (PFAM)	P:GO:0045454	P:cell redox homeostasis
braker1_g00583.t1	INTERPRO, BLASTED, MAPPED, ANNOTATED	STX17_HUMAN Syntaxin-17	307	4	2.47336e-33	53.5	12	C:GO:0098796; F:GO:0019901; P:GO:0097352; C:GO:0030868; P:GO:0016192; P:GO:0046907; C:GO:0005829; C:GO:0030134; C:GO:0005793; F:GO:0000149; C:GO:0005774; P:GO:0034613	C:membrane protein complex; F:protein kinase binding; P:autophagosome maturation; C:smooth endoplasmic reticulum membrane; P:vesicle-mediated transport; P:intracellular transport; C:cytosol; C:ER to Golgi transport vesicle; C:endoplasmic reticulum-Golgi intermediate compartment; F:SNARE binding; C:vacuolar membrane; P:cellular protein localization			no IPS match	no IPS match	no IPS match
braker1_g00584.t1	INTERPRO, BLASTED, MAPPED, ANNOTATED	CRYM_HUMAN Ketimine reductase mu-crystallin	314	5	4.98931e-90	63.8	12	P:GO:0000122; P:GO:0007605; F:GO:0050661; C:GO:0070062; F:GO:0042803; F:GO:0003714; F:GO:0008473; F:GO:0070324; F:GO:0047127; C:GO:0005782; P:GO:0006554; P:GO:0070327	P:negative regulation of transcription from RNA polymerase II promoter; P:sensory perception of sound; F:NADP binding; C:extracellular exosome; F:protein homodimerization activity; F:transcription corepressor activity; F:ornithine cyclodeaminase activity; F:thyroid hormone binding; F:thiomorpholine-carboxylate dehydrogenase activity; C:peroxisomal matrix; P:lysine catabolic process; P:thyroid hor…	EC:1.5.1.25; EC:4.3.1.12	Thiomorpholine-carboxylate dehydrogenase; Ornithine cyclodeaminase	IPR003462 (PFAM)	no GO terms	no GO terms
braker1_g00584.t2	INTERPRO, BLASTED, MAPPED, ANNOTATED	CRYM_HUMAN Ketimine reductase mu-crystallin	272	5	3.32891e-85	64	12	P:GO:0000122; P:GO:0007605; F:GO:0050661; C:GO:0070062; F:GO:0042803; F:GO:0003714; F:GO:0008473; F:GO:0070324; F:GO:0047127; C:GO:0005782; P:GO:0006554; P:GO:0070327	P:negative regulation of transcription from RNA polymerase II promoter; P:sensory perception of sound; F:NADP binding; C:extracellular exosome; F:protein homodimerization activity; F:transcription corepressor activity; F:ornithine cyclodeaminase activity; F:thyroid hormone binding; F:thiomorpholine-carboxylate dehydrogenase activity; C:peroxisomal matrix; P:lysine catabolic process; P:thyroid hor…	EC:1.5.1.25; EC:4.3.1.12	Thiomorpholine-carboxylate dehydrogenase; Ornithine cyclodeaminase	IPR003462 (PFAM)	no GO terms	no GO terms
braker1_g00585.t1	INTERPRO, BLASTED, MAPPED, ANNOTATED	PE2R4_HUMAN Prostaglandin E2 receptor EP4 subtype	329	20	5.38695e-14	41.2	21	P:GO:0065008; P:GO:0007186; P:GO:0009893; P:GO:1903532; P:GO:0050707; P:GO:0048523; P:GO:1901700; C:GO:0005886; P:GO:0048584; F:GO:0004955; P:GO:0009628; P:GO:0009605; P:GO:0023056; P:GO:0010647; C:GO:0097458; P:GO:0051240; P:GO:0051241; C:GO:0016021; P:GO:0033993; P:GO:0080090; P:GO:0031323	P:regulation of biological quality; P:G-protein coupled receptor signaling pathway; P:positive regulation of metabolic process; P:positive regulation of secretion by cell; P:regulation of cytokine secretion; P:negative regulation of cellular process; P:response to oxygen-containing compound; C:plasma membrane; P:positive regulation of response to stimulus; F:prostaglandin receptor activity; P:res…			IPR000276 (PFAM)	F:GO:0004930; P:GO:0007186; C:GO:0016021	F:G-protein coupled receptor activity; P:G-protein coupled receptor signaling pathway; C:integral component of membrane
braker1_g00586.t1	INTERPRO, BLASTED, MAPPED, ANNOTATED	TOP2A_MOUSE DNA topoisomerase 2-alpha	1638	14	0	75.5	41	C:GO:0009295; P:GO:0040016; P:GO:0000819; F:GO:0008144; F:GO:0008022; P:GO:0016925; C:GO:0009330; P:GO:0006266; F:GO:0008301; P:GO:0000712; P:GO:0006265; P:GO:0044774; C:GO:0005730; P:GO:0042752; P:GO:0045944; P:GO:0002244; P:GO:0006268; C:GO:0005654; F:GO:0000287; F:GO:0005524; P:GO:0001764; P:GO:0030900; F:GO:0043130; P:GO:0045870; F:GO:0046982; P:GO:0007409; C:GO:0005829; P:GO:0030263; F:GO:00…	C:nucleoid; P:embryonic cleavage; P:sister chromatid segregation; F:drug binding; F:protein C-terminus binding; P:protein sumoylation; C:DNA topoisomerase complex (ATP-hydrolyzing); P:DNA ligation; F:DNA binding, bending; P:resolution of meiotic recombination intermediates; P:DNA topological change; P:mitotic DNA integrity checkpoint; C:nucleolus; P:regulation of circadian rhythm; P:positive regu…	EC:3.6.1.3; EC:5.99.1; EC:5.99.1.3; EC:3.6.1.15	Adenosinetriphosphatase; Other isomerases; DNA topoisomerase (ATP-hydrolyzing); Nucleoside-triphosphate phosphatase	IPR013506 (PFAM); IPR006171 (PFAM); IPR002205 (PFAM); IPR031660 (PFAM); IPR003594 (PFAM)	F:GO:0003677; F:GO:0005524; F:GO:0003918; P:GO:0006265	F:DNA binding; F:ATP binding; F:DNA topoisomerase type II (ATP-hydrolyzing) activity; P:DNA topological change
braker1_g00586.t2	INTERPRO, BLASTED, MAPPED, ANNOTATED	TOP2A_MOUSE DNA topoisomerase 2-alpha	1625	14	0	75.57	41	C:GO:0009295; P:GO:0040016; P:GO:0000819; F:GO:0008144; F:GO:0008022; P:GO:0016925; C:GO:0009330; P:GO:0006266; F:GO:0008301; P:GO:0000712; P:GO:0006265; P:GO:0044774; C:GO:0005730; P:GO:0042752; P:GO:0045944; P:GO:0002244; P:GO:0006268; C:GO:0005654; F:GO:0000287; F:GO:0005524; P:GO:0001764; P:GO:0030900; F:GO:0043130; P:GO:0045870; F:GO:0046982; P:GO:0007409; C:GO:0005829; P:GO:0030263; F:GO:00…	C:nucleoid; P:embryonic cleavage; P:sister chromatid segregation; F:drug binding; F:protein C-terminus binding; P:protein sumoylation; C:DNA topoisomerase complex (ATP-hydrolyzing); P:DNA ligation; F:DNA binding, bending; P:resolution of meiotic recombination intermediates; P:DNA topological change; P:mitotic DNA integrity checkpoint; C:nucleolus; P:regulation of circadian rhythm; P:positive regu…	EC:3.6.1.3; EC:5.99.1; EC:5.99.1.3; EC:3.6.1.15	Adenosinetriphosphatase; Other isomerases; DNA topoisomerase (ATP-hydrolyzing); Nucleoside-triphosphate phosphatase	IPR002205 (PFAM); IPR003594 (PFAM); IPR006171 (PFAM); IPR031660 (PFAM); IPR013506 (PFAM)	F:GO:0005524; F:GO:0003677; P:GO:0006265; F:GO:0003918	F:ATP binding; F:DNA binding; P:DNA topological change; F:DNA topoisomerase type II (ATP-hydrolyzing) activity
braker1_g00587.t1	INTERPRO, BLASTED	BARK_DROME bark beetle	1281	1	0.000527483	37						PF13229 (PFAM)	no GO terms	no GO terms
braker1_g00588.t1	INTERPRO, BLASTED	FA78A_HUMAN FAM78A	273	4	2.84804e-21	44						no IPS match	no IPS match	no IPS match
braker1_g00589.t1	INTERPRO, BLASTED, MAPPED, ANNOTATED	LA_HUMAN Lupus La	380	20	1.71631e-76	59.45	18	P:GO:0008283; F:GO:0008494; F:GO:0000339; C:GO:0005794; P:GO:0006396; P:GO:0031929; C:GO:0000784; C:GO:0005654; F:GO:0003730; P:GO:0006417; P:GO:0075522; P:GO:1903608; F:GO:0048027; C:GO:0016020; P:GO:0098779; P:GO:0045070; C:GO:0031931; F:GO:0008190	P:cell proliferation; F:translation activator activity; F:RNA cap binding; C:Golgi apparatus; P:RNA processing; P:TOR signaling; C:nuclear chromosome, telomeric region; C:nucleoplasm; F:mRNA 3'-UTR binding; P:regulation of translation; P:IRES-dependent viral translational initiation; P:protein localization to cytoplasmic stress granule; F:mRNA 5'-UTR binding; C:membrane; P:positive regulation of …			IPR014886 (PFAM); IPR000504 (PFAM); IPR006630 (PFAM)	F:GO:0003676; F:GO:0003723	F:nucleic acid binding; F:RNA binding
braker1_g00590.t1	INTERPRO, BLASTED, MAPPED, ANNOTATED	ING1_MOUSE Inhibitor of growth 1	257	20	5.9314e-72	64.85	30	P:GO:0043967; P:GO:0045926; C:GO:0016602; P:GO:0043968; F:GO:0035064; P:GO:0008285; C:GO:0000812; P:GO:0022402; P:GO:0048856; C:GO:0005794; C:GO:0005730; P:GO:0003006; P:GO:0045893; F:GO:0032403; P:GO:2001020; F:GO:0008270; P:GO:0006351; P:GO:0007165; P:GO:0007283; F:GO:0035091; P:GO:1901796; C:GO:0005886; P:GO:0044767; F:GO:0003677; F:GO:0004402; C:GO:0016580; P:GO:0043065; C:GO:0032777; P:GO:20…	P:histone H4 acetylation; P:negative regulation of growth; C:CCAAT-binding factor complex; P:histone H2A acetylation; F:methylated histone binding; P:negative regulation of cell proliferation; C:Swr1 complex; P:cell cycle process; P:anatomical structure development; C:Golgi apparatus; C:nucleolus; P:developmental process involved in reproduction; P:positive regulation of transcription, DNA-templa…	EC:2.3.1.48	Histone acetyltransferase	IPR024610 (PFAM)	no GO terms	no GO terms
braker1_g00591.t1	INTERPRO, BLASTED, MAPPED, ANNOTATED	TAF5_HUMAN Transcription initiation factor TFIID subunit 5	673	20	0	53.45	23	P:GO:0043967; C:GO:0033276; P:GO:0044707; C:GO:0035097; F:GO:0044212; P:GO:1901796; F:GO:0046983; P:GO:0042795; C:GO:0005730; P:GO:0006367; P:GO:0006368; C:GO:0005813; F:GO:0003700; C:GO:0005669; C:GO:0044450; C:GO:0044463; P:GO:0051130; C:GO:0016020; C:GO:0005819; C:GO:0015629; F:GO:0018024; F:GO:0010485; P:GO:0031114	P:histone H4 acetylation; C:transcription factor TFTC complex; P:single-multicellular organism process; C:histone methyltransferase complex; F:transcription regulatory region DNA binding; P:regulation of signal transduction by p53 class mediator; F:protein dimerization activity; P:snRNA transcription from RNA polymerase II promoter; C:nucleolus; P:transcription initiation from RNA polymerase II p…	EC:2.1.1.43; EC:2.3.1.48	Histone-lysine N-methyltransferase; Histone acetyltransferase	IPR007582 (PFAM); IPR001680 (PFAM)	F:GO:0005515	F:protein binding
braker1_g00592.t1	INTERPRO, NO-BLAST	--NA---	68									no IPS match	no IPS match	no IPS match
braker1_g00593.t1	INTERPRO, BLASTED, MAPPED, ANNOTATED	CP3AO_SHEEP Cytochrome P450 3A24	500	20	5.4589e-114	57.35	23	P:GO:0042448; P:GO:0042738; F:GO:0016705; C:GO:0005783; P:GO:0006693; C:GO:0044422; F:GO:0005496; C:GO:0044425; P:GO:0006633; P:GO:0009822; F:GO:0020037; P:GO:0042359; P:GO:0046483; F:GO:0005506; P:GO:0006706; F:GO:0034875; F:GO:0050649; P:GO:0016098; F:GO:0030343; F:GO:0070576; P:GO:0071357; P:GO:0070989; F:GO:0019899	P:progesterone metabolic process; P:exogenous drug catabolic process; F:oxidoreductase activity, acting on paired donors, with incorporation or reduction of molecular oxygen; C:endoplasmic reticulum; P:prostaglandin metabolic process; C:organelle part; F:steroid binding; C:membrane part; P:fatty acid biosynthetic process; P:alkaloid catabolic process; F:heme binding; P:vitamin D metabolic process…	EC:1.17.5	Acting on CH or CH(2) groups	IPR001128 (PFAM)	F:GO:0016705; F:GO:0005506; P:GO:0055114; F:GO:0020037	F:oxidoreductase activity, acting on paired donors, with incorporation or reduction of molecular oxygen; F:iron ion binding; P:oxidation-reduction process; F:heme binding
braker1_g00594.t1	INTERPRO, BLASTED, MAPPED, ANNOTATED	CP3AO_SHEEP Cytochrome P450 3A24	499	20	2.06613e-110	56.85	15	P:GO:0042448; P:GO:0042737; F:GO:0016705; C:GO:0005783; P:GO:0006693; C:GO:0044422; C:GO:0044425; P:GO:0006633; P:GO:0009822; P:GO:1901615; F:GO:0020037; F:GO:0005506; F:GO:0050649; P:GO:0071357; P:GO:0070989	P:progesterone metabolic process; P:drug catabolic process; F:oxidoreductase activity, acting on paired donors, with incorporation or reduction of molecular oxygen; C:endoplasmic reticulum; P:prostaglandin metabolic process; C:organelle part; C:membrane part; P:fatty acid biosynthetic process; P:alkaloid catabolic process; P:organic hydroxy compound metabolic process; F:heme binding; F:iron ion b…			IPR001128 (PFAM)	F:GO:0016705; F:GO:0005506; P:GO:0055114; F:GO:0020037	F:oxidoreductase activity, acting on paired donors, with incorporation or reduction of molecular oxygen; F:iron ion binding; P:oxidation-reduction process; F:heme binding
braker1_g00594.t2	INTERPRO, BLASTED, MAPPED, ANNOTATED	CP3A5_HUMAN Cytochrome P450 3A5	221	20	1.67343e-35	58.2	21	F:GO:0019825; P:GO:0042448; P:GO:0042738; F:GO:0016709; F:GO:0005496; P:GO:0009822; F:GO:0020037; P:GO:0042359; C:GO:0005789; P:GO:0046483; F:GO:0005506; P:GO:0006706; P:GO:0006805; F:GO:0034875; F:GO:0050649; P:GO:0016098; F:GO:0030343; F:GO:0070576; P:GO:0071357; P:GO:0070989; F:GO:0019899	F:oxygen binding; P:progesterone metabolic process; P:exogenous drug catabolic process; F:oxidoreductase activity, acting on paired donors, with incorporation or reduction of molecular oxygen, NAD(P)H as one donor, and incorporation of one atom of oxygen; F:steroid binding; P:alkaloid catabolic process; F:heme binding; P:vitamin D metabolic process; C:endoplasmic reticulum membrane; P:heterocycle…	EC:1.17.5; EC:1.14.13	Acting on CH or CH(2) groups; Acting on paired donors, with incorporation or reduction of molecular oxygen. The oxygen incorporated need not be derived from O(2)	IPR001128 (PFAM)	F:GO:0016705; F:GO:0005506; P:GO:0055114; F:GO:0020037	F:oxidoreductase activity, acting on paired donors, with incorporation or reduction of molecular oxygen; F:iron ion binding; P:oxidation-reduction process; F:heme binding
braker1_g00595.t1	INTERPRO, BLASTED, MAPPED, ANNOTATED	THAS_RAT Thromboxane-A synthase	217	20	6.76213e-67	65.2	23	F:GO:0019825; F:GO:0036134; P:GO:0042738; F:GO:0016705; F:GO:0005496; P:GO:0009822; F:GO:0004796; F:GO:0020037; P:GO:0042359; C:GO:0005789; P:GO:0046483; P:GO:0008209; P:GO:0019371; F:GO:0005506; P:GO:0006706; P:GO:0006805; F:GO:0034875; F:GO:0050649; P:GO:0016098; F:GO:0030343; F:GO:0070576; P:GO:0070989; F:GO:0019899	F:oxygen binding; F:12-hydroxyheptadecatrienoic acid synthase activity; P:exogenous drug catabolic process; F:oxidoreductase activity, acting on paired donors, with incorporation or reduction of molecular oxygen; F:steroid binding; P:alkaloid catabolic process; F:thromboxane-A synthase activity; F:heme binding; P:vitamin D metabolic process; C:endoplasmic reticulum membrane; P:heterocycle metabol…	EC:1.17.5; EC:5.3.99.5	Acting on CH or CH(2) groups; Thromboxane-A synthase	IPR001128 (PFAM)	F:GO:0016705; F:GO:0005506; P:GO:0055114; F:GO:0020037	F:oxidoreductase activity, acting on paired donors, with incorporation or reduction of molecular oxygen; F:iron ion binding; P:oxidation-reduction process; F:heme binding
braker1_g00595.t2	INTERPRO, BLASTED, MAPPED, ANNOTATED	CP3AO_SHEEP Cytochrome P450 3A24	396	20	6.45288e-92	56.9	20	P:GO:0042448; P:GO:0042738; F:GO:0016705; C:GO:0005783; C:GO:0044422; F:GO:0005496; C:GO:0044425; P:GO:0009822; F:GO:0020037; P:GO:0042359; P:GO:0046483; F:GO:0005506; P:GO:0006706; F:GO:0034875; F:GO:0050649; P:GO:0016098; F:GO:0030343; F:GO:0070576; P:GO:0070989; F:GO:0019899	P:progesterone metabolic process; P:exogenous drug catabolic process; F:oxidoreductase activity, acting on paired donors, with incorporation or reduction of molecular oxygen; C:endoplasmic reticulum; C:organelle part; F:steroid binding; C:membrane part; P:alkaloid catabolic process; F:heme binding; P:vitamin D metabolic process; P:heterocycle metabolic process; F:iron ion binding; P:steroid catab…	EC:1.17.5	Acting on CH or CH(2) groups	IPR001128 (PFAM)	F:GO:0016705; F:GO:0005506; P:GO:0055114; F:GO:0020037	F:oxidoreductase activity, acting on paired donors, with incorporation or reduction of molecular oxygen; F:iron ion binding; P:oxidation-reduction process; F:heme binding
braker1_g00595.t3	INTERPRO, BLASTED, MAPPED, ANNOTATED	CP3AO_SHEEP Cytochrome P450 3A24	499	20	4.53771e-110	56.6	21	P:GO:0042448; P:GO:0042738; F:GO:0016705; C:GO:0005783; C:GO:0044422; F:GO:0005496; C:GO:0044425; P:GO:0009822; F:GO:0020037; P:GO:0042359; P:GO:0046483; F:GO:0005506; P:GO:0006706; F:GO:0034875; F:GO:0050649; P:GO:0016098; F:GO:0030343; F:GO:0070576; P:GO:0071357; P:GO:0070989; F:GO:0019899	P:progesterone metabolic process; P:exogenous drug catabolic process; F:oxidoreductase activity, acting on paired donors, with incorporation or reduction of molecular oxygen; C:endoplasmic reticulum; C:organelle part; F:steroid binding; C:membrane part; P:alkaloid catabolic process; F:heme binding; P:vitamin D metabolic process; P:heterocycle metabolic process; F:iron ion binding; P:steroid catab…	EC:1.17.5	Acting on CH or CH(2) groups	IPR001128 (PFAM)	F:GO:0016705; F:GO:0005506; P:GO:0055114; F:GO:0020037	F:oxidoreductase activity, acting on paired donors, with incorporation or reduction of molecular oxygen; F:iron ion binding; P:oxidation-reduction process; F:heme binding
braker1_g00596.t1	INTERPRO, BLASTED, MAPPED, ANNOTATED	DJC22_XENTR homolog subfamily C member 22	359	20	1.7891e-38	63.45	19	F:GO:0031072; P:GO:0032880; P:GO:1900034; P:GO:0061077; P:GO:0048856; F:GO:0051082; F:GO:0001671; P:GO:0045109; P:GO:0090084; C:GO:0005654; P:GO:0044767; C:GO:0030018; C:GO:0048471; C:GO:0070062; F:GO:0044183; P:GO:0043154; C:GO:0016020; F:GO:0051087; C:GO:0005829	F:heat shock protein binding; P:regulation of protein localization; P:regulation of cellular response to heat; P:chaperone-mediated protein folding; P:anatomical structure development; F:unfolded protein binding; F:ATPase activator activity; P:intermediate filament organization; P:negative regulation of inclusion body assembly; C:nucleoplasm; P:single-organism developmental process; C:Z disc; C:p…			IPR001623 (PFAM); IPR007829 (PFAM)	no GO terms	no GO terms
braker1_g00597.t1	INTERPRO, NO-BLAST	--NA---	463									no IPS match	no IPS match	no IPS match
braker1_g00598.t1	INTERPRO, BLASTED, MAPPED, ANNOTATED	ARMC4_MOUSE Armadillo repeat-containing 4	1079	20	0	44.5	47	P:GO:0060562; P:GO:0060541; P:GO:0036158; P:GO:0033044; P:GO:0060548; P:GO:0007155; P:GO:0051093; P:GO:0022603; P:GO:0048699; C:GO:0005930; C:GO:0005654; P:GO:0003356; C:GO:0005667; P:GO:0007507; P:GO:0051247; P:GO:0001501; P:GO:0071310; P:GO:0001822; P:GO:0045893; C:GO:0097546; P:GO:0051240; P:GO:0071495; P:GO:0051241; P:GO:0031399; P:GO:0060070; C:GO:0098590; P:GO:0048646; P:GO:0042981; P:GO:00…	P:epithelial tube morphogenesis; P:respiratory system development; P:outer dynein arm assembly; P:regulation of chromosome organization; P:negative regulation of cell death; P:cell adhesion; P:negative regulation of developmental process; P:regulation of anatomical structure morphogenesis; P:generation of neurons; C:axoneme; C:nucleoplasm; P:regulation of cilium beat frequency; C:transcription fa…			IPR000225 (PFAM)	F:GO:0005515	F:protein binding
braker1_g00599.t1	INTERPRO, BLASTED, MAPPED, ANNOTATED	CEP83_MOUSE Centrosomal of 83 kDa	702	4	2.75615e-101	60.75	7	F:GO:0005515; C:GO:0005814; P:GO:0048278; C:GO:0005829; C:GO:0005794; C:GO:0097539; P:GO:0071539	F:protein binding; C:centriole; P:vesicle docking; C:cytosol; C:Golgi apparatus; C:ciliary transition fiber; P:protein localization to centrosome			no IPS match	no IPS match	no IPS match
braker1_g00600.t1	INTERPRO, BLASTED, MAPPED, ANNOTATED	TRAK1_MOUSE Trafficking kinesin-binding 1	778	8	4.95877e-46	54	15	P:GO:0006493; P:GO:0008333; P:GO:0022008; C:GO:0005886; P:GO:0006357; C:GO:0005634; P:GO:0006605; P:GO:0051049; C:GO:0005769; C:GO:0005856; P:GO:0023056; P:GO:0010647; C:GO:0005739; P:GO:0010970; F:GO:0050811	P:protein O-linked glycosylation; P:endosome to lysosome transport; P:neurogenesis; C:plasma membrane; P:regulation of transcription from RNA polymerase II promoter; C:nucleus; P:protein targeting; P:regulation of transport; C:early endosome; C:cytoskeleton; P:positive regulation of signaling; P:positive regulation of cell communication; C:mitochondrion; P:transport along microtubule; F:GABA rece…			IPR006933 (PFAM)	no GO terms	no GO terms
braker1_g00601.t1	INTERPRO, BLASTED, MAPPED, ANNOTATED	INVS_MOUSE Inversin	870	20	0	52.45	31	P:GO:0060341; P:GO:2000021; P:GO:1903169; P:GO:0015031; P:GO:0022607; P:GO:0043266; P:GO:0086019; C:GO:0043231; P:GO:1904064; P:GO:0046907; C:GO:0098590; C:GO:0044304; C:GO:0044446; P:GO:0044765; C:GO:0044449; P:GO:0090090; C:GO:0005856; P:GO:0048731; P:GO:0006928; C:GO:0012505; C:GO:0030054; P:GO:0033365; P:GO:0086070; P:GO:0098901; F:GO:0008092; P:GO:0032414; P:GO:0055117; P:GO:0048193; P:GO:00…	P:regulation of cellular localization; P:regulation of ion homeostasis; P:regulation of calcium ion transmembrane transport; P:protein transport; P:cellular component assembly; P:regulation of potassium ion transport; P:cell-cell signaling involved in cardiac conduction; C:intracellular membrane-bounded organelle; P:positive regulation of cation transmembrane transport; P:intracellular transport;…			IPR020683 (PFAM); IPR000048 (PFAM)	F:GO:0005515	F:protein binding
braker1_g00602.t1	INTERPRO, BLASTED, MAPPED, ANNOTATED	CWC25_MOUSE Pre-mRNA-splicing factor CWC25 homolog	377	2	4.36611e-43	74	1	C:GO:0005654	C:nucleoplasm			IPR022209 (PFAM); IPR019339 (PFAM)	no GO terms	no GO terms
braker1_g00603.t1	INTERPRO, BLASTED, MAPPED, ANNOTATED	GORS2_MOUSE Golgi reassembly-stacking 2	547	6	4.34819e-115	80.83	8	P:GO:0050774; F:GO:0005515; C:GO:0032580; P:GO:0007030; P:GO:0015031; P:GO:0006487; C:GO:0033116; P:GO:0048208	P:negative regulation of dendrite morphogenesis; F:protein binding; C:Golgi cisterna membrane; P:Golgi organization; P:protein transport; P:protein N-linked glycosylation; C:endoplasmic reticulum-Golgi intermediate compartment membrane; P:COPII vesicle coating			IPR024958 (PFAM)	no GO terms	no GO terms
braker1_g00604.t1	INTERPRO, BLASTED	CG057_MOUSE Uncharacterized protein C7orf57 homolog	299	4	8.03502e-26	45.25						no IPS match	no IPS match	no IPS match
braker1_g00605.t1	INTERPRO, BLASTED, MAPPED, ANNOTATED	PTHB1_XENLA PTHB1	910	4	0	61	9	C:GO:0000242; F:GO:0005515; C:GO:0034464; C:GO:0034451; C:GO:0016020; C:GO:0005829; C:GO:0035869; P:GO:0044763; P:GO:0061512	C:pericentriolar material; F:protein binding; C:BBSome; C:centriolar satellite; C:membrane; C:cytosol; C:ciliary transition zone; P:single-organism cellular process; P:protein localization to cilium			IPR028073 (PFAM); IPR028074 (PFAM)	no GO terms	no GO terms
braker1_g00606.t1	INTERPRO, BLASTED, MAPPED, ANNOTATED	ETIF1_ANOGA Eukaryotic translation initiation factor eIF1	112	11	4.32253e-56	80.09	7	C:GO:0005634; F:GO:0003743; C:GO:0005737; P:GO:0009048; P:GO:0006413; P:GO:0006446; P:GO:0006950	C:nucleus; F:translation initiation factor activity; C:cytoplasm; P:dosage compensation by inactivation of X chromosome; P:translational initiation; P:regulation of translational initiation; P:response to stress			IPR001950 (PFAM)	F:GO:0003743; P:GO:0006413	F:translation initiation factor activity; P:translational initiation
braker1_g00607.t1	INTERPRO, BLASTED, MAPPED, ANNOTATED	SETD2_MOUSE Histone-lysine N-methyltransferase SETD2	1064	20	4.55011e-120	57.05	27	P:GO:0006281; P:GO:1903025; F:GO:0000979; P:GO:0080134; F:GO:0046975; C:GO:0005794; P:GO:0000414; P:GO:0006323; C:GO:0005654; P:GO:0007507; C:GO:0005923; C:GO:0070062; P:GO:0045892; P:GO:0045893; P:GO:0048585; P:GO:0033135; P:GO:0070201; F:GO:0008270; P:GO:0007267; F:GO:0008134; C:GO:0000785; P:GO:0006357; P:GO:0009887; F:GO:0003712; F:GO:0050681; P:GO:0097676; P:GO:0018023	P:DNA repair; P:regulation of RNA polymerase II regulatory region sequence-specific DNA binding; F:RNA polymerase II core promoter sequence-specific DNA binding; P:regulation of response to stress; F:histone methyltransferase activity (H3-K36 specific); C:Golgi apparatus; P:regulation of histone H3-K36 methylation; P:DNA packaging; C:nucleoplasm; P:heart development; C:bicellular tight junction; …	EC:2.1.1.43	Histone-lysine N-methyltransferase	IPR001202 (PFAM); IPR001214 (PFAM); IPR013257 (PFAM)	F:GO:0005515; P:GO:0034968; F:GO:0018024; P:GO:0006355; C:GO:0005694	F:protein binding; P:histone lysine methylation; F:histone-lysine N-methyltransferase activity; P:regulation of transcription, DNA-templated; C:chromosome
braker1_g00608.t1	INTERPRO, BLASTED, MAPPED, ANNOTATED	S14L2_BOVIN SEC14 2	367	20	3.85705e-42	48.75	5	F:GO:0005515; P:GO:0009968; C:GO:0043231; C:GO:0044444; P:GO:0006810	F:protein binding; P:negative regulation of signal transduction; C:intracellular membrane-bounded organelle; C:cytoplasmic part; P:transport			IPR001251 (PFAM); IPR011074 (PFAM)	no GO terms	no GO terms
braker1_g00609.t1	INTERPRO, BLASTED, ANNOTATED	SAM14_RAT Sterile alpha motif domain-containing 14	830	8	3.11498e-06	60.25	2	F:GO:0005515; P:GO:0007165	F:protein binding; P:signal transduction			IPR001660 (PFAM); IPR000159 (PFAM)	F:GO:0005515; P:GO:0007165	F:protein binding; P:signal transduction
braker1_g00610.t1	INTERPRO, BLASTED, MAPPED, ANNOTATED	BMPER_HUMAN BMP-binding endothelial regulator	627	20	3.01952e-62	39.25	10	P:GO:0060255; F:GO:0005515; P:GO:0048731; C:GO:0044421; C:GO:0044464; P:GO:0009653; P:GO:0044763; P:GO:0080090; P:GO:0031323; P:GO:0090092	P:regulation of macromolecule metabolic process; F:protein binding; P:system development; C:extracellular region part; C:cell part; P:anatomical structure morphogenesis; P:single-organism cellular process; P:regulation of primary metabolic process; P:regulation of cellular metabolic process; P:regulation of transmembrane receptor protein serine/threonine kinase signaling pathway			IPR001846 (PFAM); IPR001007 (PFAM)	F:GO:0005515	F:protein binding
braker1_g00611.t1	INTERPRO, BLASTED, MAPPED	AL2SB_RAT Amyotrophic lateral sclerosis 2 chromosomal region candidate gene 12 homolog	615	3	1.37286e-11	49	8	C:GO:0001520; F:GO:0005515; C:GO:0005737; P:GO:0043087; C:GO:0035686; C:GO:0036126; C:GO:0005575; F:GO:0003674	C:outer dense fiber; F:protein binding; C:cytoplasm; P:regulation of GTPase activity; C:sperm fibrous sheath; C:sperm flagellum; C:cellular_component; F:molecular_function			no IPS match	no IPS match	no IPS match
braker1_g00612.t1	INTERPRO, BLASTED, MAPPED, ANNOTATED	WDR86_HUMAN WD repeat-containing 86	352	20	5.31562e-79	48.25	19	P:GO:0032880; P:GO:1902531; P:GO:0080134; C:GO:0043232; P:GO:0006355; P:GO:0045862; P:GO:0009967; C:GO:0044446; P:GO:0045934; P:GO:0007049; C:GO:0005634; F:GO:0004842; P:GO:0043161; P:GO:0031647; C:GO:0000151; P:GO:0002768; P:GO:0031398; P:GO:2000113; F:GO:0051219	P:regulation of protein localization; P:regulation of intracellular signal transduction; P:regulation of response to stress; C:intracellular non-membrane-bounded organelle; P:regulation of transcription, DNA-templated; P:positive regulation of proteolysis; P:positive regulation of signal transduction; C:intracellular organelle part; P:negative regulation of nucleobase-containing compound metaboli…			IPR001680 (PFAM)	F:GO:0005515	F:protein binding
braker1_g00613.t1	INTERPRO, BLASTED, MAPPED, ANNOTATED	Y1505_DROME La-related CG11505	557	20	5.31208e-66	57.2	18	P:GO:0008283; P:GO:0007010; P:GO:0022604; F:GO:0008494; F:GO:0000339; C:GO:0043232; P:GO:0031929; C:GO:0044444; P:GO:0006413; C:GO:0005654; F:GO:0003730; C:GO:0030529; F:GO:0048027; C:GO:0016020; P:GO:0098779; P:GO:0045070; C:GO:0031931; F:GO:0008190	P:cell proliferation; P:cytoskeleton organization; P:regulation of cell morphogenesis; F:translation activator activity; F:RNA cap binding; C:intracellular non-membrane-bounded organelle; P:TOR signaling; C:cytoplasmic part; P:translational initiation; C:nucleoplasm; F:mRNA 3'-UTR binding; C:intracellular ribonucleoprotein complex; F:mRNA 5'-UTR binding; C:membrane; P:positive regulation of macro…			IPR006630 (PFAM)	no GO terms	no GO terms
braker1_g00614.t1	INTERPRO, BLASTED, MAPPED, ANNOTATED	TBD_XENTR Tubulin delta chain	417	20	2.54392e-46	45.1	7	C:GO:0005634; C:GO:0005815; F:GO:0003924; C:GO:0044444; P:GO:0000226; P:GO:0044763; C:GO:0005874	C:nucleus; C:microtubule organizing center; F:GTPase activity; C:cytoplasmic part; P:microtubule cytoskeleton organization; P:single-organism cellular process; C:microtubule			IPR003008 (PFAM)	F:GO:0003924	F:GTPase activity
braker1_g00615.t1	INTERPRO, BLASTED, MAPPED, ANNOTATED	PIGZ_HUMAN GPI mannosyltransferase 4	559	9	1.30334e-72	42.67	3	P:GO:0006506; F:GO:0000030; C:GO:0005783	P:GPI anchor biosynthetic process; F:mannosyltransferase activity; C:endoplasmic reticulum			IPR005599 (PFAM)	F:GO:0016757	F:transferase activity, transferring glycosyl groups
braker1_g00616.t1	INTERPRO, BLASTED, MAPPED, ANNOTATED	PDE1_DROME Calcium calmodulin-dependent 3 ,5 -cyclic nucleotide phosphodiesterase 1	824	20	6.42312e-114	61.2	36	F:GO:0008144; C:GO:0043226; P:GO:1901844; C:GO:0044459; F:GO:0004117; C:GO:0034704; P:GO:0046069; P:GO:0071872; F:GO:0048101; P:GO:0019220; P:GO:0032729; P:GO:0051241; C:GO:0005829; P:GO:0030224; P:GO:0036006; P:GO:0050852; F:GO:0031698; P:GO:0032743; P:GO:0086024; P:GO:0086004; P:GO:0006198; F:GO:0044325; P:GO:0061028; F:GO:0004115; P:GO:0051279; F:GO:0097110; P:GO:0097011; C:GO:0005615; F:GO:00…	F:drug binding; C:organelle; P:regulation of cell communication by electrical coupling involved in cardiac conduction; C:plasma membrane part; F:calmodulin-dependent cyclic-nucleotide phosphodiesterase activity; C:calcium channel complex; P:cGMP catabolic process; P:cellular response to epinephrine stimulus; F:calcium- and calmodulin-regulated 3',5'-cyclic-GMP phosphodiesterase activity; P:regula…	EC:3.1.4.17; EC:3.1.4.35	3',5'-cyclic-nucleotide phosphodiesterase; 3',5'-cyclic-GMP phosphodiesterase	IPR002073 (PFAM)	P:GO:0007165; F:GO:0004114	P:signal transduction; F:3',5'-cyclic-nucleotide phosphodiesterase activity
braker1_g00616.t2	INTERPRO, BLASTED, MAPPED, ANNOTATED	PDE1_DROME Calcium calmodulin-dependent 3 ,5 -cyclic nucleotide phosphodiesterase 1	825	20	5.17585e-114	61.2	36	F:GO:0008144; C:GO:0043226; P:GO:1901844; C:GO:0044459; F:GO:0004117; C:GO:0034704; P:GO:0046069; P:GO:0071872; F:GO:0048101; P:GO:0019220; P:GO:0032729; P:GO:0051241; C:GO:0005829; P:GO:0030224; P:GO:0036006; P:GO:0050852; F:GO:0031698; P:GO:0032743; P:GO:0086024; P:GO:0086004; P:GO:0006198; F:GO:0044325; P:GO:0061028; F:GO:0004115; P:GO:0051279; F:GO:0097110; P:GO:0097011; C:GO:0005615; F:GO:00…	F:drug binding; C:organelle; P:regulation of cell communication by electrical coupling involved in cardiac conduction; C:plasma membrane part; F:calmodulin-dependent cyclic-nucleotide phosphodiesterase activity; C:calcium channel complex; P:cGMP catabolic process; P:cellular response to epinephrine stimulus; F:calcium- and calmodulin-regulated 3',5'-cyclic-GMP phosphodiesterase activity; P:regula…	EC:3.1.4.17; EC:3.1.4.35	3',5'-cyclic-nucleotide phosphodiesterase; 3',5'-cyclic-GMP phosphodiesterase	IPR002073 (PFAM)	P:GO:0007165; F:GO:0004114	P:signal transduction; F:3',5'-cyclic-nucleotide phosphodiesterase activity
braker1_g00617.t1	INTERPRO, BLASTED, MAPPED, ANNOTATED	CACB2_RABIT Voltage-dependent L-type calcium channel subunit beta-2	516	18	1.1642e-119	66.22	22	P:GO:0070509; F:GO:0086056; P:GO:0086045; F:GO:0008331; P:GO:0007165; P:GO:0090002; P:GO:0007268; C:GO:0045202; P:GO:0048534; P:GO:0007601; P:GO:0061577; P:GO:1901843; P:GO:0060402; C:GO:0009898; P:GO:1904879; F:GO:0051015; P:GO:0007528; C:GO:1990454; C:GO:0005829; P:GO:0098903; P:GO:0086091; P:GO:0098912	P:calcium ion import; F:voltage-gated calcium channel activity involved in AV node cell action potential; P:membrane depolarization during AV node cell action potential; F:high voltage-gated calcium channel activity; P:signal transduction; P:establishment of protein localization to plasma membrane; P:chemical synaptic transmission; C:synapse; P:hematopoietic or lymphoid organ development; P:visua…			IPR008145 (PFAM)	no GO terms	no GO terms
braker1_g00618.t1	INTERPRO, BLASTED, MAPPED, ANNOTATED	ESF1_MOUSE ESF1 homolog	673	3	1.24968e-105	58.67	2	C:GO:0005634; C:GO:0005615	C:nucleus; C:extracellular space			IPR012580 (PFAM)	C:GO:0005634	C:nucleus
braker1_g00619.t1	INTERPRO, BLASTED, MAPPED, ANNOTATED	OGG1_MOUSE N-glycosylase DNA lyase	350	4	1.08291e-91	55.25	15	P:GO:0033683; P:GO:0006285; C:GO:0016607; P:GO:0009314; P:GO:0006355; P:GO:0042221; C:GO:0043234; P:GO:0006304; F:GO:0008534; P:GO:0006979; F:GO:0005515; C:GO:0016363; P:GO:0033158; F:GO:0032357; P:GO:1901291	P:nucleotide-excision repair, DNA incision; P:base-excision repair, AP site formation; C:nuclear speck; P:response to radiation; P:regulation of transcription, DNA-templated; P:response to chemical; C:protein complex; P:DNA modification; F:oxidized purine nucleobase lesion DNA N-glycosylase activity; P:response to oxidative stress; F:protein binding; C:nuclear matrix; P:regulation of protein impo…	EC:4.2.99.18; EC:3.2.2.23	DNA-(apurinic or apyrimidinic site) lyase; DNA-formamidopyrimidine glycosylase	IPR012904 (PFAM); IPR003265 (PFAM)	P:GO:0006284; P:GO:0006289; F:GO:0003684; F:GO:0008534	P:base-excision repair; P:nucleotide-excision repair; F:damaged DNA binding; F:oxidized purine nucleobase lesion DNA N-glycosylase activity
braker1_g00620.t1	INTERPRO, BLASTED, MAPPED, ANNOTATED	DHB1_MOUSE Estradiol 17-beta-dehydrogenase 1	291	20	5.40253e-55	52.75	10	C:GO:0031965; P:GO:0001523; P:GO:0008210; C:GO:0016021; F:GO:0033764; C:GO:0044444; P:GO:0006694; P:GO:0044249; C:GO:0005654; P:GO:0032501	C:nuclear membrane; P:retinoid metabolic process; P:estrogen metabolic process; C:integral component of membrane; F:steroid dehydrogenase activity, acting on the CH-OH group of donors, NAD or NADP as acceptor; C:cytoplasmic part; P:steroid biosynthetic process; P:cellular biosynthetic process; C:nucleoplasm; P:multicellular organismal process			IPR002347 (PFAM)	no GO terms	no GO terms
braker1_g00621.t1	INTERPRO, BLASTED, MAPPED, ANNOTATED	CRBN_CHICK cereblon	378	20	6.57394e-39	42.5	1	C:GO:0044424	C:intracellular part			IPR004910 (PFAM); IPR003111 (PFAM)	no GO terms	no GO terms
braker1_g00622.t1	INTERPRO, BLASTED, MAPPED, ANNOTATED	DHB1_PANTR Estradiol 17-beta-dehydrogenase 1	287	20	8.50065e-59	51.55	11	P:GO:0044281; C:GO:0031965; P:GO:0001523; P:GO:0008210; C:GO:0016021; F:GO:0033764; C:GO:0044444; P:GO:0006694; P:GO:0044249; C:GO:0005654; P:GO:0032501	P:small molecule metabolic process; C:nuclear membrane; P:retinoid metabolic process; P:estrogen metabolic process; C:integral component of membrane; F:steroid dehydrogenase activity, acting on the CH-OH group of donors, NAD or NADP as acceptor; C:cytoplasmic part; P:steroid biosynthetic process; P:cellular biosynthetic process; C:nucleoplasm; P:multicellular organismal process			IPR002347 (PFAM)	no GO terms	no GO terms
braker1_g00623.t1	INTERPRO, BLASTED, MAPPED, ANNOTATED	CRBN_PONAB cereblon	421	20	7.79374e-110	49.6	6	P:GO:0043161; F:GO:0005515; C:GO:0005737; C:GO:0031464; C:GO:0005730; P:GO:0016567	P:proteasome-mediated ubiquitin-dependent protein catabolic process; F:protein binding; C:cytoplasm; C:Cul4A-RING E3 ubiquitin ligase complex; C:nucleolus; P:protein ubiquitination			IPR003111 (PFAM); IPR004910 (PFAM)	no GO terms	no GO terms
braker1_g00624.t1	INTERPRO, BLASTED, MAPPED, ANNOTATED	BTBD9_HUMAN BTB POZ domain-containing 9	499	20	5.60007e-16	44.65	12	F:GO:0005515; P:GO:0050794; P:GO:0044707; C:GO:0016020; P:GO:0044267; P:GO:0048856; C:GO:0043232; C:GO:0005783; P:GO:0044763; C:GO:0042995; C:GO:0044446; P:GO:0044767	F:protein binding; P:regulation of cellular process; P:single-multicellular organism process; C:membrane; P:cellular protein metabolic process; P:anatomical structure development; C:intracellular non-membrane-bounded organelle; C:endoplasmic reticulum; P:single-organism cellular process; C:cell projection; C:intracellular organelle part; P:single-organism developmental process			IPR011705 (PFAM); IPR000210 (PFAM); IPR006571 (PFAM)	F:GO:0005515	F:protein binding
braker1_g00625.t1	INTERPRO, NO-BLAST	--NA---	1025									no IPS match	no IPS match	no IPS match
braker1_g00626.t1	INTERPRO, BLASTED, MAPPED, ANNOTATED	CDC27_BOVIN Cell division cycle 27 homolog	801	20	0	49.8	11	C:GO:0005876; C:GO:0005813; P:GO:0030071; P:GO:0043161; P:GO:0070979; F:GO:0019903; C:GO:0005737; C:GO:0005680; P:GO:0051439; P:GO:0007080; C:GO:0005654	C:spindle microtubule; C:centrosome; P:regulation of mitotic metaphase/anaphase transition; P:proteasome-mediated ubiquitin-dependent protein catabolic process; P:protein K11-linked ubiquitination; F:protein phosphatase binding; C:cytoplasm; C:anaphase-promoting complex; P:regulation of ubiquitin-protein ligase activity involved in mitotic cell cycle; P:mitotic metaphase plate congression; C:nucl…			IPR019734 (PFAM); IPR001440 (PFAM); IPR019734 (PFAM); PF12895 (PFAM)	F:GO:0005515	F:protein binding
braker1_g00627.t1	INTERPRO, BLASTED, MAPPED, ANNOTATED	S35D2_PIG UD P-N-acetylglucosamine UDP-glucose GDP-mannose transporter (Fragment)	334	13	2.13749e-37	49.15	8	P:GO:0006807; C:GO:0043231; C:GO:0016020; C:GO:0012505; C:GO:0044444; P:GO:1901137; P:GO:0044765; P:GO:0071702	P:nitrogen compound metabolic process; C:intracellular membrane-bounded organelle; C:membrane; C:endomembrane system; C:cytoplasmic part; P:carbohydrate derivative biosynthetic process; P:single-organism transport; P:organic substance transport			IPR004853 (PFAM)	no GO terms	no GO terms
braker1_g00628.t1	INTERPRO, BLASTED, MAPPED, ANNOTATED	WDR4_XENT (guanine-N(7)-)-methyltransferase non-catalytic subunit wdr4	368	20	2.70639e-43	55.55	5	C:GO:0005634; F:GO:0005515; P:GO:0006400; P:GO:0032501; P:GO:0044767	C:nucleus; F:protein binding; P:tRNA modification; P:multicellular organismal process; P:single-organism developmental process			IPR001680 (PFAM)	F:GO:0005515	F:protein binding
braker1_g00629.t1	INTERPRO, BLASTED, MAPPED, ANNOTATED	CASC3_RAT CASC3	733	6	8.80561e-07	50.83	1	C:GO:0044424	C:intracellular part			IPR018545 (PFAM)	no GO terms	no GO terms
braker1_g00629.t2	INTERPRO, BLASTED, MAPPED, ANNOTATED	CASC3_RAT CASC3	734	6	8.67241e-07	50.83	1	C:GO:0044424	C:intracellular part			IPR018545 (PFAM)	no GO terms	no GO terms
braker1_g00630.t1	INTERPRO, BLASTED, MAPPED, ANNOTATED	S35G1_HUMAN Solute carrier family 35 member G1	317	2	8.70816e-51	60	6	C:GO:0005789; P:GO:1990034; F:GO:0005515; C:GO:0016021; P:GO:0051480; C:GO:0005886	C:endoplasmic reticulum membrane; P:calcium ion export from cell; F:protein binding; C:integral component of membrane; P:regulation of cytosolic calcium ion concentration; C:plasma membrane			IPR000620 (PFAM)	C:GO:0016020; C:GO:0016021	C:membrane; C:integral component of membrane
braker1_g00631.t1	INTERPRO, BLASTED, MAPPED, ANNOTATED	PP2D1_HUMAN phosphatase 2C-like domain-containing 1	701	20	5.7963e-37	46.2	15	C:GO:0044428; P:GO:0043408; P:GO:0090036; P:GO:1902532; P:GO:1902533; C:GO:0044425; C:GO:0031090; C:GO:0005886; P:GO:0051896; F:GO:0005515; C:GO:0005737; P:GO:0010605; C:GO:0012505; F:GO:0016787; P:GO:0031324	C:nuclear part; P:regulation of MAPK cascade; P:regulation of protein kinase C signaling; P:negative regulation of intracellular signal transduction; P:positive regulation of intracellular signal transduction; C:membrane part; C:organelle membrane; C:plasma membrane; P:regulation of protein kinase B signaling; F:protein binding; C:cytoplasm; P:negative regulation of macromolecule metabolic proces…			IPR001932 (PFAM)	F:GO:0003824	F:catalytic activity
braker1_g00632.t1	INTERPRO, BLASTED, MAPPED, ANNOTATED	RN115_MOUSE E3 ubiquitin-ligase RNF115	313	20	5.44795e-49	53.45	13	P:GO:0000209; C:GO:0044444; C:GO:0005886; P:GO:0006511; P:GO:0007616; F:GO:0004842; C:GO:0045111; C:GO:0043231; P:GO:0010738; F:GO:0034237; C:GO:0012505; F:GO:0034236; P:GO:0051865	P:protein polyubiquitination; C:cytoplasmic part; C:plasma membrane; P:ubiquitin-dependent protein catabolic process; P:long-term memory; F:ubiquitin-protein transferase activity; C:intermediate filament cytoskeleton; C:intracellular membrane-bounded organelle; P:regulation of protein kinase A signaling; F:protein kinase A regulatory subunit binding; C:endomembrane system; F:protein kinase A cata…			IPR001841 (PFAM); PF14369 (PFAM)	no GO terms	no GO terms
braker1_g00633.t1	INTERPRO, BLASTED, MAPPED, ANNOTATED	UN13B_MOUSE unc-13 homolog B	1494	20	0	55.3	33	C:GO:0042734; P:GO:0014047; P:GO:1903861; P:GO:0080134; C:GO:0005794; P:GO:0048519; P:GO:0097151; P:GO:0051246; C:GO:0048786; C:GO:0043195; P:GO:0071333; P:GO:0048167; C:GO:0005829; P:GO:0016310; P:GO:0032101; P:GO:0050714; P:GO:0051966; P:GO:0035556; C:GO:0060076; P:GO:0061669; F:GO:0004672; P:GO:0042981; F:GO:0004872; P:GO:0006996; F:GO:0004871; P:GO:0007588; F:GO:0005516; P:GO:0010808; F:GO:00…	C:presynaptic membrane; P:glutamate secretion; P:positive regulation of dendrite extension; P:regulation of response to stress; C:Golgi apparatus; P:negative regulation of biological process; P:positive regulation of inhibitory postsynaptic potential; P:regulation of protein metabolic process; C:presynaptic active zone; C:terminal bouton; P:cellular response to glucose stimulus; P:regulation of s…			IPR002219 (PFAM); IPR000008 (PFAM); IPR019558 (PFAM); IPR010439 (PFAM)	P:GO:0035556	P:intracellular signal transduction
braker1_g00634.t1	INTERPRO, BLASTED, MAPPED	DDA1_MOUSE DET1-and DDB1-associated 1	103	8	2.17366e-07	49.88	1	F:GO:0005515	F:protein binding			IPR018276 (PFAM)	no GO terms	no GO terms
braker1_g00634.t2	INTERPRO, BLASTED, MAPPED	DDA1_MOUSE DET1-and DDB1-associated 1	105	8	1.44063e-07	51.75	1	F:GO:0005515	F:protein binding			IPR018276 (PFAM)	no GO terms	no GO terms
braker1_g00635.t1	INTERPRO, NO-BLAST	--NA---	357									no IPS match	no IPS match	no IPS match
braker1_g00635.t2	INTERPRO, NO-BLAST	--NA---	99									no IPS match	no IPS match	no IPS match
braker1_g00636.t1	INTERPRO, BLASTED, MAPPED, ANNOTATED	GBG2_MOUSE Guanine nucleotide-binding G(I) G(S) G(O) subunit gamma-2	73	20	2.36587e-16	64.1	16	P:GO:0007191; F:GO:0031681; P:GO:0007223; P:GO:0008277; P:GO:0006457; F:GO:0004871; P:GO:0071380; P:GO:0000187; C:GO:0005834; C:GO:0070062; P:GO:0048731; P:GO:0071377; F:GO:0003924; P:GO:0071870; F:GO:0030165; P:GO:0030168	P:adenylate cyclase-activating dopamine receptor signaling pathway; F:G-protein beta-subunit binding; P:Wnt signaling pathway, calcium modulating pathway; P:regulation of G-protein coupled receptor protein signaling pathway; P:protein folding; F:signal transducer activity; P:cellular response to prostaglandin E stimulus; P:activation of MAPK activity; C:heterotrimeric G-protein complex; C:extrace…	EC:3.6.1.15	Nucleoside-triphosphate phosphatase	IPR015898 (PFAM)	C:GO:0005834; P:GO:0007186; F:GO:0004871	C:heterotrimeric G-protein complex; P:G-protein coupled receptor signaling pathway; F:signal transducer activity
braker1_g00637.t1	INTERPRO, BLASTED, MAPPED, ANNOTATED	VPS28_RAT Vacuolar sorting-associated 28 homolog	214	7	1.88521e-109	78.43	16	P:GO:0043328; C:GO:0000813; P:GO:0045732; C:GO:0005886; C:GO:0031902; C:GO:0005769; C:GO:0070062; P:GO:0075733; F:GO:0043130; P:GO:0006914; C:GO:0005829; P:GO:2000397; P:GO:0031397; F:GO:0032403; P:GO:0036258; P:GO:0039702	P:protein targeting to vacuole involved in ubiquitin-dependent protein catabolic process via the multivesicular body sorting pathway; C:ESCRT I complex; P:positive regulation of protein catabolic process; C:plasma membrane; C:late endosome membrane; C:early endosome; C:extracellular exosome; P:intracellular transport of virus; F:ubiquitin binding; P:autophagy; C:cytosol; P:positive regulation of …			IPR007143 (PFAM)	no GO terms	no GO terms
braker1_g00638.t1	INTERPRO, BLASTED, MAPPED, ANNOTATED	NUD18_DANRE 8-oxo-dGDP phosphatase NUDT18	313	5	4.9658e-44	50.8	4	P:GO:0009184; F:GO:0046872; P:GO:0009155; F:GO:0017110	P:purine deoxyribonucleoside diphosphate catabolic process; F:metal ion binding; P:purine deoxyribonucleotide catabolic process; F:nucleoside-diphosphatase activity	EC:3.6.1.6	Nucleoside diphosphate phosphatase	IPR000086 (PFAM)	F:GO:0016787	F:hydrolase activity
braker1_g00639.t1	INTERPRO, BLASTED, MAPPED, ANNOTATED	EFCB6_MOUSE EF-hand calcium-binding domain-containing 6	1626	20	1.07378e-117	43.5	4	F:GO:0005515; P:GO:0050794; F:GO:0005509; C:GO:0043232	F:protein binding; P:regulation of cellular process; F:calcium ion binding; C:intracellular non-membrane-bounded organelle			IPR002048 (PFAM); IPR015070 (PFAM); IPR002048 (PFAM)	F:GO:0005509	F:calcium ion binding
braker1_g00640.t1	INTERPRO, BLASTED, MAPPED, ANNOTATED	AGRD1_HUMAN Adhesion G-coupled receptor D1	1116	20	3.02415e-23	43.45	8	F:GO:0004930; P:GO:0007186; C:GO:0097458; C:GO:0016021; P:GO:0044763; F:GO:0005488; C:GO:0042995; P:GO:2000026	F:G-protein coupled receptor activity; P:G-protein coupled receptor signaling pathway; C:neuron part; C:integral component of membrane; P:single-organism cellular process; F:binding; C:cell projection; P:regulation of multicellular organismal development			IPR000832 (PFAM); IPR035234 (PFAM); IPR032471 (PFAM)	F:GO:0004930; P:GO:0007186; C:GO:0016021	F:G-protein coupled receptor activity; P:G-protein coupled receptor signaling pathway; C:integral component of membrane
[truncated: 11,902 more rows]
