# Supplementary material for: Comparative genomics and the nature of placozoan species
Source: PLoS Biol. 2018 Jul 31;16(7):e2005359. doi: 10.1371/journal.pbio.2005359 (PMC6067683; doi:10.1371/journal.pbio.2005359)
Supplement: S2 Data — (XLSX) [file pbio.2005359.s034.xlsx]

## Sheet: Placozoa_H13_annotation_braker1
Contig	Contig length	StartPos	EndPos	Strand	Exons	Stringtie ID	Coverage	FPKM	TPM	Length	TransDecoder length	Completeness	Braker ID	Evalue	Bitscore	Subj cov	Pid	T. adhaerens NCBI accession hit	Evalue	Bitscore	Subj cov	Pid	Uniprot hit ID and Description	Evalue	Bitscore	Subj cov	Pid	PFAM Domains
contig_001_length_2062630	2062630	7072	9993	-	5	stringtie.1.1	29.5822	2.79095	6.45988	1177	197	complete	braker1_g00002.t1	7e-113	331	1	100	gi|196008473|ref|XP_002114102.1|	2e-66	212	0.99	67.84	None	None	None	None	None	PF02300_Fumarate_red_C_0.00015|PF01957_NfeD_0.00043|PF01733_Nucleoside_tran_2.1e-06|PF11026_DUF2721_0.00013
contig_001_length_2062630	2062630	1203	3989	-	2	stringtie.2.1	15.6394	1.47551	3.41517	2345	574	complete	braker1_g00001.t1	0	1294	1	99.68	None	None	None	None	None	ZBED4_HUMAN_H.sapiens_Zinc_finger_BED_domain-containing_protein_4	1e-11	72.4	0.35	22.79	PF03962_Mnd1_0.00029|PF05699_Dimer_Tnp_hAT_7.7e-09|PF09204_Colicin_immun_0.00015|PF08543_Phos_pyr_kin_2.5e-05
contig_001_length_2062630	2062630	71	5129	+	2	stringtie.3.1	3.02761	0.285642	0.661141	4525	None	None	braker1_g00001.t1	0	1301	1	100	None	None	None	None	None	ZBED4_HUMAN_H.sapiens_Zinc_finger_BED_domain-containing_protein_4	3e-11	72.4	0.35	22.79	None
contig_001_length_2062630	2062630	5575	6310	-	1	stringtie.4.1	7.8125	0.737074	1.70602	736	None	None	None	None	None	None	None	None	None	None	None	None	None	None	None	None	None	None
contig_001_length_2062630	2062630	25562	26592	+	1	stringtie.5.1	5.66314	0.534292	1.23666	1031	None	None	None	None	None	None	None	None	None	None	None	None	None	None	None	None	None	None
contig_001_length_2062630	2062630	27709	29049	+	1	stringtie.6.1	3.35421	0.316455	0.73246	1341	None	None	None	None	None	None	None	None	None	None	None	None	None	None	None	None	None	None
contig_001_length_2062630	2062630	27976	31441	-	4	stringtie.7.1	122.985	11.6031	26.8563	2591	259	complete	braker1_g00005.t1	2e-157	464	1	100	gi|196008467|ref|XP_002114099.1|	1e-89	286	1.01	64.73	None	None	None	None	None	None
contig_001_length_2062630	2062630	14522	18947	-	4	stringtie.8.1	435.408	41.0788	95.0802	2169	259	complete	braker1_g00003.t1	1e-139	414	1	100	gi|196008471|ref|XP_002114101.1|	1e-86	276	1.01	72.27	None	None	None	None	None	PF08229_SHR3_chaperone_1.7e-06|PF15498_Dendrin_8.8e-05|PF11177_DUF2964_8.7e-05|PF06664_MIG-14_Wnt-bd_0.00025
contig_001_length_2062630	2062630	19404	22154	+	2	stringtie.9.1	5.88781	0.555488	1.28572	2683	None	None	braker1_g00004.t1	7e-25	105	0.23	98.08	gi|196008469|ref|XP_002114100.1|	8e-20	89.7	0.28	90.77	None	None	None	None	None	None
contig_001_length_2062630	2062630	19953	24396	-	4	stringtie.10.1	107.437	10.1362	23.461	2258	236	complete	braker1_g00004.t1	8e-124	372	0.98	100	gi|196008469|ref|XP_002114100.1|	5e-94	295	0.98	77.23	None	None	None	None	None	PF12650_DUF3784_0.00027|PF01757_Acyl_transf_3_2.8e-06|PF15737_DUF4685_5.4e-05|PF08229_SHR3_chaperone_6.8e-05|PF09972_DUF2207_0.018|PF13567_DUF4131_0.00028|PF13239_2TM_0.00012
contig_001_length_2062630	2062630	45363	45873	+	1	stringtie.11.1	2.6908	0.253865	0.587591	511	None	None	braker1_g00009.t1	3e-31	115	0.2	100	None	None	None	None	None	None	None	None	None	None	None
contig_001_length_2062630	2062630	44973	47904	-	5	stringtie.12.1	50.1252	4.72909	10.9458	1205	218	complete	braker1_g00009.t1	1e-161	459	0.86	99.16	None	None	None	None	None	None	None	None	None	None	PF10873_CYYR1_1.4e-06
contig_001_length_2062630	2062630	49882	50311	-	1	stringtie.13.1	2.91395	0.274918	0.63632	430	None	None	None	None	None	None	None	None	None	None	None	None	None	None	None	None	None	None
contig_001_length_2062630	2062630	50835	53080	+	4	stringtie.14.1	4.41385	0.416427	0.963853	852	167	5prime	braker1_g00010.t1	2e-103	301	1	100	None	None	None	None	None	None	None	None	None	None	PF11807_DUF3328_0.00011|PF11384_DUF3188_0.00056|PF15701_DUF4668_2.4e-05|PF07062_Clc-like_2.3e-05|PF09843_DUF2070_0.00031|PF14325_DUF4383_0.00079|PF07332_Phage_holin_3_6_0.00034|PF14378_PAP2_3_0.00023
contig_001_length_2062630	2062630	32463	34709	-	4	stringtie.15.1	816.58	77.0407	178.317	1013	199	complete	braker1_g00006.t1	8e-128	367	1	100	gi|196008465|ref|XP_002114098.1|	1e-24	99	1.03	39.27	None	None	None	None	None	PF01529_zf-DHHC_0.00019|PF06305_DUF1049_0.0022|PF03597_FixS_0.0023|PF04689_S1FA_0.00033|PF07331_TctB_0.00015
contig_001_length_2062630	2062630	31970	34012	+	2	stringtie.16.1	7.64674	0.721435	1.66982	1954	None	None	braker1_g00006.t1	5e-32	112	0.37	100	None	None	None	None	None	None	None	None	None	None	None
contig_001_length_2062630	2062630	31970	34012	+	3	stringtie.16.2	3.76698	0.355397	0.822595	1179	None	None	braker1_g00006.t1	7e-42	147	0.67	75	None	None	None	None	None	None	None	None	None	None	None
contig_001_length_2062630	2062630	31970	34012	+	3	stringtie.16.3	2.96604	0.279833	0.647696	1638	None	None	braker1_g00006.t1	4e-32	112	0.37	100	None	None	None	None	None	None	None	None	None	None	None
contig_001_length_2062630	2062630	31970	34012	+	4	stringtie.16.4	2.67201	0.252092	0.583487	1431	None	None	braker1_g00006.t1	1e-24	99.8	0.5	84.85	None	None	None	None	None	None	None	None	None	None	None
contig_001_length_2062630	2062630	36330	43262	-	5	stringtie.17.1	65.4279	6.17282	14.2875	1300	198	complete	braker1_g00007.t1	7e-122	355	1	96.95	gi|196008465|ref|XP_002114098.1|	3e-53	178	1.07	54.77	None	None	None	None	None	PF13430_DUF4112_7.7e-06
contig_001_length_2062630	2062630	36330	39197	-	4	stringtie.17.2	270.798	25.5486	59.1342	1565	198	complete	braker1_g00007.t1	1e-124	366	1	100	gi|196008465|ref|XP_002114098.1|	2e-53	180	1.07	55.78	None	None	None	None	None	PF13430_DUF4112_7.2e-06
contig_001_length_2062630	2062630	40875	42880	-	4	stringtie.18.1	288.023	27.1736	62.8955	956	151	5prime	braker1_g00008.t1	1e-73	229	0.68	100	gi|196008465|ref|XP_002114098.1|	1e-23	95.5	0.6	50	None	None	None	None	None	PF11106_YjbE_1.7e-06|PF11947_DUF3464_7.2e-06
contig_001_length_2062630	2062630	71213	71707	-	1	stringtie.19.1	12.1212	1.14358	2.64691	495	None	None	None	None	None	None	None	None	None	None	None	None	None	None	None	None	None	None
contig_001_length_2062630	2062630	54827	57223	+	5	stringtie.20.1	3.078	0.290395	0.672142	938	None	None	braker1_g00011.t1	3e-58	190	0.59	73.43	None	None	None	None	None	None	None	None	None	None	None
contig_001_length_2062630	2062630	54393	58429	-	5	stringtie.21.1	1219.22	115.028	266.241	1360	244	complete	braker1_g00011.t1	4e-172	486	1	100	gi|196008463|ref|XP_002114097.1|	9e-12	63.2	0.88	28.99	None	None	None	None	None	None
contig_001_length_2062630	2062630	54393	58429	-	4	stringtie.21.2	162.893	15.3682	35.571	1975	244	complete	braker1_g00011.t1	5e-169	486	1	100	gi|196008463|ref|XP_002114097.1|	2e-11	63.2	0.88	28.99	None	None	None	None	None	None
contig_001_length_2062630	2062630	58746	59063	-	1	stringtie.21.3	17.1266	1.61582	3.73994	318	None	None	None	None	None	None	None	None	None	None	None	None	None	None	None	None	None	None
contig_001_length_2062630	2062630	71801	73514	-	3	stringtie.22.1	6.89403	0.650421	1.50545	1404	113	complete	braker1_g00014.t1	2e-107	321	0.69	100	gi|196008457|ref|XP_002114094.1|	7e-47	162	0.72	60.43	None	None	None	None	None	None
contig_001_length_2062630	2062630	71801	74551	-	4	stringtie.22.2	7.654	0.72212	1.6714	1062	225	complete	braker1_g00014.t1	7e-147	417	1	100	gi|196008457|ref|XP_002114094.1|	8e-78	239	1.16	58.11	None	None	None	None	None	PF13346_ABC2_membrane_5_0.00056|PF09578_Spore_YabQ_0.0001|PF04103_CD20_7.5e-05|PF13567_DUF4131_8e-05
contig_001_length_2062630	2062630	71801	73514	-	2	stringtie.22.3	2.64272	0.249329	0.577092	1545	113	complete	braker1_g00014.t1	4e-99	301	0.9	76.62	gi|196008457|ref|XP_002114094.1|	7e-47	163	0.72	60.43	None	None	None	None	None	None
contig_001_length_2062630	2062630	75982	80732	-	4	stringtie.23.1	50.1347	4.72998	10.9479	1772	None	None	braker1_g00015.t1	5e-54	180	1	100	gi|196008455|ref|XP_002114093.1|	2e-20	87	0.71	58.33	None	None	None	None	None	None
contig_001_length_2062630	2062630	75982	80732	-	4	stringtie.23.2	6.0461	0.570422	1.32029	1718	None	None	braker1_g00015.t1	4e-54	180	1	100	gi|196008455|ref|XP_002114093.1|	2e-20	87	0.71	58.33	None	None	None	None	None	None
contig_001_length_2062630	2062630	59270	59671	-	1	stringtie.24.1	2.79851	0.264026	0.611109	402	None	None	braker1_g00012.t1	2e-37	129	0.29	93.94	gi|196009113|ref|XP_002114422.1|	2e-19	80.9	0.28	61.29	None	None	None	None	None	None
contig_001_length_2062630	2062630	59293	62067	+	4	stringtie.25.1	269.504	25.4265	58.8517	1321	229	complete	braker1_g00012.t1	1e-163	464	1	100	gi|196009113|ref|XP_002114422.1|	9e-97	292	0.98	63.64	None	None	None	None	None	None
contig_001_length_2062630	2062630	67369	68635	+	1	stringtie.26.1	6.01815	0.567785	1.31418	1267	None	None	None	None	None	None	None	None	None	None	None	None	None	None	None	None	None	None
contig_001_length_2062630	2062630	62825	67478	-	4	stringtie.27.1	106.404	10.0387	23.2354	1665	164	complete	braker1_g00013.t1	5e-99	300	1	100	gi|196008459|ref|XP_002114095.1|	1e-41	146	0.86	72.16	None	None	None	None	None	PF09990_DUF2231_5e-06|PF06305_DUF1049_0.0089|PF02990_EMP70_3.6e-05|PF06738_ThrE_0.00043
contig_001_length_2062630	2062630	85959	86236	-	1	stringtie.28.1	2.69784	0.254529	0.589128	278	None	None	None	None	None	None	None	None	None	None	None	None	None	None	None	None	None	None
contig_001_length_2062630	2062630	86376	86954	-	1	stringtie.29.1	13.1675	1.2423	2.8754	579	None	None	None	None	None	None	None	None	None	None	None	None	None	None	None	None	None	None
contig_001_length_2062630	2062630	88329	88937	-	1	stringtie.30.1	3.89819	0.367777	0.851249	609	None	None	None	None	None	None	None	None	None	None	None	None	None	None	None	None	None	None
contig_001_length_2062630	2062630	81689	85488	-	5	stringtie.31.1	257.549	24.2986	56.2411	1749	196	complete	braker1_g00016.t1	8e-123	363	1	100	gi|196008453|ref|XP_002114092.1|	1e-77	247	0.85	73.12	None	None	None	None	None	PF11700_ATG22_3e-05|PF00335_Tetraspannin_0.00094|PF04103_CD20_3.6e-06|PF15125_TMEM238_8.9e-05
contig_001_length_2062630	2062630	85583	85840	-	1	stringtie.32.1	10.1744	0.95991	2.22179	258	None	None	None	None	None	None	None	None	None	None	None	None	None	None	None	None	None	None
contig_001_length_2062630	2062630	98393	101907	+	4	stringtie.33.1	30.2594	2.85484	6.60775	2047	238	complete	braker1_g00018.t1	3e-158	459	1	100	gi|196009109|ref|XP_002114420.1|	5e-34	127	0.45	89.06	None	None	None	None	None	PF04156_IncA_4.9e-06|PF04103_CD20_5.5e-06|PF07856_Orai-1_0.00012
contig_001_length_2062630	2062630	98393	102131	+	5	stringtie.33.2	28.4893	2.68783	6.22121	1934	238	complete	braker1_g00018.t1	8e-159	459	1	100	gi|196009109|ref|XP_002114420.1|	4e-34	127	0.45	89.06	None	None	None	None	None	PF04156_IncA_4.9e-06|PF04103_CD20_5.5e-06|PF07856_Orai-1_0.00012
contig_001_length_2062630	2062630	98236	101907	+	3	stringtie.33.3	4.95676	0.467648	1.08241	3243	147	complete	braker1_g00018.t1	7e-95	303	0.68	100	gi|196009109|ref|XP_002114420.1|	3e-33	127	0.45	89.06	None	None	None	None	None	PF04156_IncA_6.6e-07
contig_001_length_2062630	2062630	98393	101907	+	5	stringtie.33.4	4.84621	0.457218	1.05827	2124	147	complete	braker1_g00018.t1	3e-124	326	0.73	100	gi|196009109|ref|XP_002114420.1|	8e-34	127	0.45	89.06	None	None	None	None	None	PF04156_IncA_6.6e-07
contig_001_length_2062630	2062630	104053	111246	+	5	stringtie.34.1	17.221	1.62472	3.76054	4559	781	complete	braker1_g00019.t1	0	1464	1	100	gi|196009107|ref|XP_002114419.1|	3e-110	348	1	74.18	IRS2B_XENLA_X.laevis_Insulin_receptor_substrate_2-B	5e-38	159	0.23	37.14	PF16033_DUF4789_0.00051|PF02174_IRS_4e-21|PF00169_PH_1.7e-10|PF15413_PH_11_1.6e-05
contig_001_length_2062630	2062630	109837	110855	-	1	stringtie.35.1	2.82139	0.266186	0.616109	1019	None	None	None	None	None	None	None	None	None	None	None	None	None	None	None	None	None	None
contig_001_length_2062630	2062630	112025	114343	+	7	stringtie.36.1	28.7678	2.71411	6.28203	1559	220	complete	braker1_g00020.t1	3e-157	450	1	100	gi|196009105|ref|XP_002114418.1|	1e-111	333	1.02	72.02	HEMK2_HUMAN_H.sapiens_HemK_methyltransferase_family_member_2	4e-69	227	1	55.87	PF08242_Methyltransf_12_3.1e-05|PF13847_Methyltransf_31_1.6e-05|PF05175_MTS_2.9e-09|PF06325_PrmA_1.1e-06|PF10294_Methyltransf_16_0.00018|PF13649_Methyltransf_25_1.2e-05
contig_001_length_2062630	2062630	112025	114343	+	6	stringtie.36.2	3.90299	0.36823	0.852298	1678	126	complete	braker1_g00020.t1	1e-121	360	0.86	93.65	gi|196009105|ref|XP_002114418.1|	5e-92	283	0.81	75.72	HEMK2_HUMAN_H.sapiens_HemK_methyltransferase_family_member_2	1e-64	216	0.78	60.24	None
contig_001_length_2062630	2062630	112025	114343	+	3	stringtie.36.3	3.8943	0.36741	0.8504	1683	None	None	braker1_g00020.t1	6e-42	151	0.47	74.04	gi|196009105|ref|XP_002114418.1|	1e-30	119	0.51	55.96	HEMK2_HUMAN_H.sapiens_HemK_methyltransferase_family_member_2	1e-25	109	0.53	50	None
contig_001_length_2062630	2062630	112025	114343	+	5	stringtie.36.4	3.23658	0.305357	0.706773	1762	112	complete	braker1_g00020.t1	1e-111	270	0.88	77.2	gi|196009105|ref|XP_002114418.1|	6e-77	203	0.86	60.11	HEMK2_HUMAN_H.sapiens_HemK_methyltransferase_family_member_2	1e-44	162	0.86	46.74	None
contig_001_length_2062630	2062630	123371	127201	-	1	stringtie.37.1	36.3477	3.42924	7.93724	3831	872	complete	braker1_g00023.t1	0	1738	1	100	gi|196008451|ref|XP_002114091.1|	0	1129	1.01	65.02	CASR_RAT_R.norvegicus_Extracellular_calcium-sensing_receptor	7e-101	352	0.81	29.65	PF00719_Pyrophosphatase_1.4e-05|PF07562_NCD3G_1.3e-14|PF07699_Ephrin_rec_like_8e-07|PF01094_ANF_receptor_8.3e-76|PF00003_7tm_3_5.8e-30|PF13458_Peripla_BP_6_2.8e-12
contig_001_length_2062630	2062630	90764	93454	-	2	stringtie.38.1	38.6911	3.65033	8.44898	1514	None	None	braker1_g00017.t1	4e-37	141	0.15	100	None	None	None	None	None	None	None	None	None	None	None
contig_001_length_2062630	2062630	89381	97815	+	6	stringtie.39.1	646.964	61.0381	141.278	3611	179	complete	braker1_g00017.t1	3e-145	447	0.51	100	gi|196009111|ref|XP_002114421.1|	6e-83	268	0.89	83.01	None	None	None	None	None	PF03203_MerC_0.00033|PF00335_Tetraspannin_2.1e-06|PF01529_zf-DHHC_0.0029|PF04103_CD20_1.8e-07|PF01284_MARVEL_0.0012|PF16054_TMEM72_2.5e-05|PF07214_DUF1418_0.0026
contig_001_length_2062630	2062630	89381	97815	+	7	stringtie.39.2	115.014	10.851	25.1156	3245	210	complete	braker1_g00017.t1	5e-147	449	0.52	98.17	gi|196009111|ref|XP_002114421.1|	7e-83	267	0.89	83.01	None	None	None	None	None	PF03203_MerC_0.00033|PF00335_Tetraspannin_2.1e-06|PF01529_zf-DHHC_0.0029|PF04103_CD20_1.8e-07|PF01284_MARVEL_0.0012|PF16054_TMEM72_2.5e-05|PF04235_DUF418_1.9e-07|PF06423_GWT1_2.4e-05|PF07214_DUF1418_0.0026
contig_001_length_2062630	2062630	93975	95251	-	1	stringtie.40.1	4.40877	0.415948	0.962745	1277	None	None	None	None	None	None	None	None	None	None	None	None	None	None	None	None	None	None
contig_001_length_2062630	2062630	115871	122574	+	14	stringtie.41.1	54.5143	5.14318	11.9043	4855	446	complete	braker1_g00022.t1	0	926	1	100	gi|196009103|ref|XP_002114417.1|	0	793	1	85.94	DCA13_MOUSE_M.musculus_DDB1-_and_CUL4-associated_factor_13	0	582	0.99	58.6	PF07106_TBPIP_1.5e-05|PF11715_Nup160_2.7e-05|PF04791_LMBR1_0.00013|PF16454_PI3K_P85_iSH2_7.8e-07|PF08662_eIF2A_1e-06|PF15136_UPF0449_4.3e-05|PF05615_THOC7_2.9e-06|PF08317_Spc7_2e-06|PF12894_ANAPC4_WD40_9.3e-08|PF11559_ADIP_1.1e-06|PF10481_CENP-F_N_2e-06|PF04880_NUDE_C_3.7e-06|PF06818_Fez1_1.8e-05|PF15450_CCDC154_1.6e-06|PF07851_TMPIT_0.00013|PF12325_TMF_TATA_bd_6.3e-05|PF04156_IncA_7.6e-05|PF1193…
contig_001_length_2062630	2062630	115871	122574	+	15	stringtie.41.2	21.4487	2.02359	4.68376	3017	446	complete	braker1_g00022.t1	0	926	1	100	gi|196009103|ref|XP_002114417.1|	0	793	1	85.94	DCA13_MOUSE_M.musculus_DDB1-_and_CUL4-associated_factor_13	0	582	0.99	58.6	PF07106_TBPIP_1.5e-05|PF11715_Nup160_2.7e-05|PF04791_LMBR1_0.00013|PF16454_PI3K_P85_iSH2_7.8e-07|PF08662_eIF2A_1e-06|PF15136_UPF0449_4.3e-05|PF05615_THOC7_2.9e-06|PF08317_Spc7_2e-06|PF12894_ANAPC4_WD40_9.3e-08|PF11559_ADIP_1.1e-06|PF10481_CENP-F_N_2e-06|PF04880_NUDE_C_3.7e-06|PF06818_Fez1_1.8e-05|PF15450_CCDC154_1.6e-06|PF07851_TMPIT_0.00013|PF12325_TMF_TATA_bd_6.3e-05|PF04156_IncA_7.6e-05|PF1193…
contig_001_length_2062630	2062630	115592	122574	+	15	stringtie.41.3	12.9239	1.21931	2.82219	4641	446	complete	braker1_g00022.t1	0	926	1	100	gi|196009103|ref|XP_002114417.1|	0	793	1	85.94	DCA13_MOUSE_M.musculus_DDB1-_and_CUL4-associated_factor_13	0	582	0.99	58.6	PF00400_WD40_7.3e-10|PF08662_eIF2A_1e-06|PF12894_ANAPC4_WD40_9.3e-08|PF11715_Nup160_2.7e-05|PF04158_Sof1_4.1e-33
contig_001_length_2062630	2062630	115594	116225	-	1	stringtie.42.1	2.76899	0.261241	0.604663	632	None	None	braker1_g00021.t1	3e-43	142	1	100	None	None	None	None	None	None	None	None	None	None	None
contig_001_length_2062630	2062630	128997	134664	-	2	stringtie.43.1	91.7082	8.65226	20.0263	4317	933	complete	braker1_g00024.t1	0	1790	1	100	gi|196011345|ref|XP_002115536.1|	3e-69	251	0.96	29.34	CASR_HUMAN_H.sapiens_Extracellular_calcium-sensing_receptor	7e-64	241	0.81	26.66	PF11825_Nuc_recep-AF1_0.00022|PF07562_NCD3G_1.4e-13|PF07699_Ephrin_rec_like_5.7e-06|PF01094_ANF_receptor_1.1e-48|PF00003_7tm_3_5.8e-41|PF10080_DUF2318_0.00024|PF13458_Peripla_BP_6_1.1e-07
contig_001_length_2062630	2062630	161931	163869	+	1	stringtie.44.1	4.06086	0.383123	0.886769	1939	None	None	None	None	None	None	None	None	None	None	None	None	None	None	None	None	None	None
contig_001_length_2062630	2062630	154560	155165	+	1	stringtie.45.1	2.88779	0.27245	0.630607	606	None	None	None	None	None	None	None	None	None	None	None	None	None	None	None	None	None	None
contig_001_length_2062630	2062630	136316	160293	-	18	stringtie.46.1	29.3766	2.77155	6.41497	9229	2253	complete	braker1_g00025.t1	0	3729	1	97.7	gi|196008447|ref|XP_002114089.1|	5e-127	447	0.11	83.12	RIMS2_RAT_R.norvegicus_Regulating_synaptic_membrane_exocytosis_protein_2	7e-36	154	0.09	50.69	PF01363_FYVE_0.00029|PF00168_C2_2.6e-18|PF02318_FYVE_2_1.1e-16|PF05715_zf-piccolo_7.7e-07|PF14357_DUF4404_0.00017
contig_001_length_2062630	2062630	136316	160293	-	17	stringtie.46.2	13.5106	1.27466	2.95031	9121	2217	complete	braker1_g00025.t1	0	3645	1	96.18	gi|196008447|ref|XP_002114089.1|	5e-127	447	0.11	83.12	RIMS2_RAT_R.norvegicus_Regulating_synaptic_membrane_exocytosis_protein_2	7e-36	154	0.09	50.69	PF01363_FYVE_0.00029|PF00168_C2_2.5e-18|PF02318_FYVE_2_1.1e-16|PF05715_zf-piccolo_7.6e-07|PF14357_DUF4404_0.00016
contig_001_length_2062630	2062630	136316	158940	-	15	stringtie.46.3	11.3069	1.06676	2.4691	9367	2268	complete	braker1_g00025.t1	0	3776	1	98.39	gi|196008447|ref|XP_002114089.1|	6e-127	447	0.11	83.12	RIMS2_RAT_R.norvegicus_Regulating_synaptic_membrane_exocytosis_protein_2	7e-36	154	0.09	50.69	PF01363_FYVE_0.0003|PF00168_C2_2.6e-18|PF02318_FYVE_2_1.1e-16|PF05715_zf-piccolo_7.8e-07|PF14357_DUF4404_0.00017
contig_001_length_2062630	2062630	136316	158940	-	17	stringtie.46.4	7.16501	0.675986	1.56462	9392	2305	complete	braker1_g00025.t1	0	3870	1	100	gi|196008447|ref|XP_002114089.1|	6e-127	447	0.11	83.12	RIMS2_RAT_R.norvegicus_Regulating_synaptic_membrane_exocytosis_protein_2	7e-36	154	0.09	50.69	PF01363_FYVE_0.0003|PF00168_C2_2.6e-18|PF02318_FYVE_2_1.1e-16|PF05715_zf-piccolo_7.9e-07|PF14357_DUF4404_0.00017
contig_001_length_2062630	2062630	185400	186329	-	1	stringtie.47.1	2.82258	0.266298	0.616368	930	None	None	braker1_g00031.t1	1e-167	468	1.14	87.07	gi|196009093|ref|XP_002114412.1|	6e-83	253	1.11	48.26	IOD1_ORENI_O.niloticus_Type_I_iodothyronine_deiodinase	7e-29	116	1.02	34.13	None
contig_001_length_2062630	2062630	185386	186915	+	1	stringtie.48.1	348.449	32.8746	76.0908	1530	134	complete	braker1_g00031.t1	2e-164	468	1.14	87.07	gi|196009093|ref|XP_002114412.1|	2e-80	253	1.11	48.26	IOD1_ORENI_O.niloticus_Type_I_iodothyronine_deiodinase	5e-28	116	1.02	34.13	None
contig_001_length_2062630	2062630	186387	186866	-	1	stringtie.49.1	6.25	0.589659	1.36481	480	None	None	None	None	None	None	None	None	None	None	None	None	None	None	None	None	None	None
contig_001_length_2062630	2062630	188435	189562	-	1	stringtie.50.1	48.047	4.53301	10.492	1128	None	None	None	None	None	None	None	None	None	None	None	None	None	None	None	None	None	None
contig_001_length_2062630	2062630	173509	178132	+	7	stringtie.51.1	106.912	10.0867	23.3464	2573	407	complete	braker1_g00028.t1	0	801	1	100	gi|196009099|ref|XP_002114415.1|	1e-145	437	1	62.97	S22AI_HUMAN_H.sapiens_Solute_carrier_family_22_member_18	3e-49	184	0.91	30.47	PF12832_MFS_1_like_5.8e-05|PF13347_MFS_2_5e-05|PF03209_PUCC_2.3e-07|PF07690_MFS_1_5.1e-36|PF05977_MFS_3_2e-10
contig_001_length_2062630	2062630	173509	178132	+	8	stringtie.51.2	77.5795	7.31928	16.941	2280	407	complete	braker1_g00028.t1	0	801	1	100	gi|196009099|ref|XP_002114415.1|	9e-147	437	1	62.97	S22AI_HUMAN_H.sapiens_Solute_carrier_family_22_member_18	2e-49	184	0.91	30.47	PF12832_MFS_1_like_5.8e-05|PF13347_MFS_2_5e-05|PF03209_PUCC_2.3e-07|PF07690_MFS_1_5.1e-36|PF05977_MFS_3_2e-10
contig_001_length_2062630	2062630	178819	181797	+	9	stringtie.52.1	135.037	12.7401	29.4881	1397	232	complete	braker1_g00029.t1	0	522	0.95	100	gi|196009097|ref|XP_002114414.1|	5e-135	391	1	79.65	HACD2_MOUSE_M.musculus_Very-long-chain_(3R)-3-hydroxyacyl-CoA_dehydratase_2	2e-70	230	0.87	51.13	PF04387_PTPLA_4.2e-64
contig_001_length_2062630	2062630	178819	181797	+	7	stringtie.52.2	28.1458	2.65543	6.14621	1655	None	None	braker1_g00029.t1	3e-143	417	0.8	96.7	gi|196009097|ref|XP_002114414.1|	3e-116	346	0.87	81.19	HACD2_MOUSE_M.musculus_Very-long-chain_(3R)-3-hydroxyacyl-CoA_dehydratase_2	7e-59	202	0.78	51.27	None
contig_001_length_2062630	2062630	175991	184141	-	3	stringtie.53.1	75.7592	7.14754	16.5436	4036	141	complete	braker1_g00030.t1	2e-150	456	1.19	83.46	gi|196009093|ref|XP_002114412.1|	2e-82	270	1.15	52.42	IOD1_SUNMU_S.murinus_Type_I_iodothyronine_deiodinase	4e-27	117	0.66	38.82	PF00837_T4_deiodinase_1.8e-06
contig_001_length_2062630	2062630	175991	180637	-	2	stringtie.53.2	10.3025	0.971996	2.24976	4443	None	None	braker1_g00028.t1	8e-71	144	0.34	59.42	gi|196009099|ref|XP_002114415.1|	3e-29	121	0.27	62	None	None	None	None	None	None
contig_001_length_2062630	2062630	189621	191116	-	1	stringtie.54.1	59.6591	5.62857	13.0278	1496	153	complete	braker1_g00032.t1	2e-163	466	1.12	84.76	gi|196008435|ref|XP_002114083.1|	2e-125	369	1.06	65.67	IOD1_ORENI_O.niloticus_Type_I_iodothyronine_deiodinase	3e-20	94	0.96	27.2	None
contig_001_length_2062630	2062630	165147	170302	+	19	stringtie.55.1	1366.14	128.889	298.323	2014	538	complete	braker1_g00026.t1	0	1080	1	100	gi|196009101|ref|XP_002114416.1|	0	874	1	92.63	VATH_DROME_D.melanogaster_V-type_proton_ATPase_subunit_H	1e-169	501	0.97	54.07	PF13513_HEAT_EZ_0.0054|PF11698_V-ATPase_H_C_3.5e-49|PF02985_HEAT_0.0033|PF15787_DUF4704_2.5e-05|PF10088_DUF2326_1.1e-05|PF13646_HEAT_2_1.7e-05|PF03224_V-ATPase_H_N_3.5e-95|PF00514_Arm_3.4e-06
contig_001_length_2062630	2062630	170506	172978	-	7	stringtie.56.1	325.015	30.6637	70.9735	1391	196	complete	braker1_g00027.t1	2e-136	394	1	100	gi|196008441|ref|XP_002114086.1|	1e-34	126	0.46	93.85	LKAM1_HUMAN_H.sapiens_Protein_LKAAEAR1	2e-13	72.8	0.51	42.42	PF15478_LKAAEAR_1.5e-44
contig_001_length_2062630	2062630	193814	199708	-	17	stringtie.57.1	537.248	50.6869	117.319	2135	609	5prime	braker1_g00033.t1	0	1100	0.97	98.43	gi|196008433|ref|XP_002114082.1|	0	970	1	88.24	TM9S1_MOUSE_M.musculus_Transmembrane_9_superfamily_member_1	0	687	0.95	61.95	PF15102_TMEM154_3.5e-05|PF02990_EMP70_3.7e-157|PF06024_DUF912_0.0015
contig_001_length_2062630	2062630	193814	199708	-	17	stringtie.57.2	222.796	21.0198	48.6519	2135	609	5prime	braker1_g00033.t1	0	1103	0.97	98.61	gi|196008433|ref|XP_002114082.1|	0	972	1	88.41	TM9S1_MOUSE_M.musculus_Transmembrane_9_superfamily_member_1	0	691	0.95	62.13	PF15102_TMEM154_3.5e-05|PF02990_EMP70_1e-158|PF06024_DUF912_0.0015
contig_001_length_2062630	2062630	200197	203624	+	6	stringtie.58.1	122.065	11.5162	26.6553	1500	290	complete	braker1_g00034.t1	0	567	1	100	gi|196009089|ref|XP_002114410.1|	8e-106	320	0.87	62.5	RDM1_MOUSE_M.musculus_RAD52_motif-containing_protein_1	9e-21	96.3	0.96	27.51	PF00076_RRM_1_4e-12|PF04098_Rad52_Rad22_1.1e-09
contig_001_length_2062630	2062630	200197	203624	+	7	stringtie.58.2	21.5546	2.03358	4.70687	1773	181	complete	braker1_g00034.t1	1e-123	370	0.71	96.57	gi|196009089|ref|XP_002114410.1|	6e-64	213	0.67	55.73	None	None	None	None	None	PF10901_DUF2690_1.6e-05|PF04098_Rad52_Rad22_3.6e-09
contig_001_length_2062630	2062630	200197	203750	+	4	stringtie.58.3	15.7176	1.48288	3.43225	2500	181	complete	braker1_g00034.t1	1e-119	366	0.67	100	gi|196009089|ref|XP_002114410.1|	3e-62	212	0.65	56.76	None	None	None	None	None	PF10901_DUF2690_1.6e-05|PF04098_Rad52_Rad22_3.6e-09
contig_001_length_2062630	2062630	203627	206959	-	7	stringtie.59.1	283.237	26.7221	61.8505	1795	343	complete	braker1_g00035.t1	0	697	1	100	gi|196008431|ref|XP_002114081.1|	9e-133	394	1.08	57.06	None	None	None	None	None	PF07464_ApoLp-III_0.0007|PF10828_DUF2570_2.1e-05|PF09769_ApoO_3.3e-27|PF09403_FadA_0.00053
contig_001_length_2062630	2062630	203627	206959	-	6	stringtie.59.2	49.8008	4.69848	10.875	2108	193	complete	braker1_g00035.t1	0	681	0.98	100	gi|196008431|ref|XP_002114081.1|	6e-129	388	1.06	57.79	None	None	None	None	None	PF04499_SAPS_0.0019|PF09403_FadA_0.00011|PF10828_DUF2570_4.4e-06
contig_001_length_2062630	2062630	222142	227003	+	4	stringtie.60.1	157.427	14.8525	34.3773	2110	330	complete	braker1_g00038.t1	0	528	0.92	100	None	None	None	None	None	None	None	None	None	None	PF03729_DUF308_0.00015|PF04156_IncA_2.4e-05|PF04103_CD20_1.2e-15|PF13273_DUF4064_6.6e-06
contig_001_length_2062630	2062630	222142	227003	+	3	stringtie.60.2	17.4926	1.65034	3.81985	4551	264	complete	braker1_g00038.t1	3e-138	431	0.78	100	None	None	None	None	None	None	None	None	None	None	PF04156_IncA_6.3e-06|PF17216_Rrp44_CSD1_0.00024
contig_001_length_2062630	2062630	224799	226768	-	1	stringtie.61.1	4.25076	0.40104	0.928239	1970	None	None	braker1_g00038.t1	2e-102	250	0.48	100	None	None	None	None	None	None	None	None	None	None	None
contig_001_length_2062630	2062630	207290	211513	+	8	stringtie.62.1	166.45	15.7038	36.3476	1882	402	complete	braker1_g00036.t1	0	714	1	100	gi|196009087|ref|XP_002114409.1|	0	583	0.99	79.04	S22AI_MOUSE_M.musculus_Solute_carrier_family_22_member_18	4e-43	164	0.88	35.11	PF07690_MFS_1_1.6e-42
contig_001_length_2062630	2062630	207290	211513	+	8	stringtie.62.2	44.0416	4.15512	9.61737	3020	402	complete	braker1_g00036.t1	0	712	1	100	gi|196009087|ref|XP_002114409.1|	0	583	0.99	79.04	S22AI_MOUSE_M.musculus_Solute_carrier_family_22_member_18	4e-42	164	0.88	35.11	PF07690_MFS_1_1.6e-42
contig_001_length_2062630	2062630	214285	221746	+	6	stringtie.63.1	266.793	25.1707	58.2597	4263	880	complete	braker1_g00037.t1	0	1505	1	100	gi|196009085|ref|XP_002114408.1|	5e-118	369	1	78.87	IRS2B_XENLA_X.laevis_Insulin_receptor_substrate_2-B	3e-45	182	0.22	41.53	PF02174_IRS_9e-25|PF00169_PH_1.1e-10|PF15409_PH_8_3.2e-05
contig_001_length_2062630	2062630	209754	214572	-	3	stringtie.64.1	2.50714	0.236538	0.547486	420	None	None	braker1_g00036.t1	1e-34	92.8	0.15	100	gi|196009087|ref|XP_002114409.1|	1e-26	70.1	0.15	64.41	None	None	None	None	None	None
contig_001_length_2062630	2062630	229877	230131	-	1	stringtie.65.1	2.94118	0.277487	0.642266	255	None	None	braker1_g00040.t1	2e-20	85.5	0.06	100	None	None	None	None	None	None	None	None	None	None	None
contig_001_length_2062630	2062630	228668	235847	+	16	stringtie.66.1	191.347	18.0527	41.7845	2999	756	complete	braker1_g00040.t1	0	1411	1	100	gi|196009083|ref|XP_002114407.1|	0	801	0.89	94.21	S12A8_XENLA_X.laevis_Solute_carrier_family_12_member_8	4e-161	499	0.97	43.86	PF00324_AA_permease_3.3e-48|PF15990_UPF0767_0.0055|PF13520_AA_permease_2_3.2e-28|PF06570_DUF1129_0.0024
contig_001_length_2062630	2062630	228668	235847	+	16	stringtie.66.2	25.2675	2.38387	5.51766	2918	756	complete	braker1_g00040.t1	0	1411	1	100	gi|196009083|ref|XP_002114407.1|	0	801	0.89	94.21	S12A8_XENLA_X.laevis_Solute_carrier_family_12_member_8	2e-161	499	0.97	43.86	PF00324_AA_permease_3.3e-48|PF15990_UPF0767_0.0055|PF13520_AA_permease_2_3.2e-28|PF06570_DUF1129_0.0024
contig_001_length_2062630	2062630	228668	235847	+	16	stringtie.66.3	22.3123	2.10507	4.87234	3027	756	complete	braker1_g00040.t1	0	1411	1	100	gi|196009083|ref|XP_002114407.1|	0	801	0.89	94.21	S12A8_XENLA_X.laevis_Solute_carrier_family_12_member_8	5e-161	499	0.97	43.86	PF00324_AA_permease_3.3e-48|PF15990_UPF0767_0.0055|PF13520_AA_permease_2_3.2e-28|PF06570_DUF1129_0.0024
contig_001_length_2062630	2062630	235998	237420	+	2	stringtie.66.4	196.917	18.5782	43.0007	605	None	None	braker1_g00041.t1	9e-14	68.9	0.04	100	gi|196008429|ref|XP_002114080.1|	8e-14	68.9	0.04	100	STT3A_PONAB_P.abelii_Dolichyl-diphosphooligosaccharide--protein_glycosyltransferase_subunit_STT3A	3e-11	65.5	0.04	93.55	None
contig_001_length_2062630	2062630	236374	242004	-	19	stringtie.67.1	1273.11	120.112	278.01	2334	710	complete	braker1_g00041.t1	0	1394	1	100	gi|196008429|ref|XP_002114080.1|	0	1340	1	97.11	STT3A_BOVIN_B.taurus_Dolichyl-diphosphooligosaccharide--protein_glycosyltransferase_subunit_STT3A	0	1159	0.99	82.3	PF13231_PMT_2_3e-12|PF02516_STT3_4.5e-147
contig_001_length_2062630	2062630	263571	267585	-	1	stringtie.68.1	21.0475	1.98574	4.59614	4015	879	complete	braker1_g00045.t1	0	1627	1	100	gi|196008425|ref|XP_002114078.1|	0	799	1.02	50.33	None	None	None	None	None	PF13181_TPR_8_1.2e-06|PF07719_TPR_2_0.00019|PF13424_TPR_12_0.0019
contig_001_length_2062630	2062630	243373	255105	+	17	stringtie.69.1	442.443	41.7425	96.6163	6150	1681	complete	braker1_g00042.t1	0	3096	1	100	gi|196006656|ref|XP_002113194.1|	4e-18	86.7	1.02	27.78	ERIC3_HUMAN_H.sapiens_Glutamate-rich_protein_3	3e-29	132	0.08	47.06	PF13516_LRR_6_2.8e-06|PF03819_MazG_0.00056|PF13855_LRR_8_0.0019|PF12799_LRR_4_6.3e-05|PF15257_DUF4590_5.5e-42|PF03369_Herpes_UL3_0.00078|PF11636_Troponin-I_N_6.6e-05|PF00560_LRR_1_0.083
contig_001_length_2062630	2062630	255902	260228	+	11	stringtie.70.1	80.8042	7.62351	17.6452	1752	327	complete	braker1_g00043.t1	0	677	1	100	gi|196009081|ref|XP_002114406.1|	0	581	1	82.41	MFTC_HUMAN_H.sapiens_Mitochondrial_folate_transporter/carrier	2e-106	330	0.98	53.25	PF00153_Mito_carr_3.8e-26|PF11865_DUF3385_2.7e-05
contig_001_length_2062630	2062630	255902	260228	+	10	stringtie.70.2	13.2484	1.24993	2.89306	1892	196	complete	braker1_g00043.t1	9e-136	403	0.6	100	gi|196009081|ref|XP_002114406.1|	4e-108	332	0.6	77.32	MFTC_MOUSE_M.musculus_Mitochondrial_folate_transporter/carrier	1e-49	180	0.53	50.89	PF00153_Mito_carr_1.1e-25
contig_001_length_2062630	2062630	259598	262749	-	7	stringtie.71.1	221.023	20.8525	48.2648	1754	270	complete	braker1_g00044.t1	8e-170	486	1	100	gi|196008427|ref|XP_002114079.1|	5e-152	441	1	90.33	DJC27_DANRE_D.rerio_DnaJ_homolog_subfamily_C_member_27	4e-96	301	0.91	58.06	PF04670_Gtr1_RagA_2.5e-06|PF00071_Ras_2.6e-48|PF00226_DnaJ_9.8e-18|PF00025_Arf_3.7e-17|PF01926_MMR_HSR1_1e-07|PF16217_M64_N_4.7e-06|PF08477_Roc_1.5e-28
contig_001_length_2062630	2062630	268556	277469	-	4	stringtie.72.1	131.432	12.4	28.7007	3423	767	complete	braker1_g00046.t1	0	1426	1	100	gi|196008423|ref|XP_002114077.1|	0	683	1.03	58.57	None	None	None	None	None	PF13181_TPR_8_1.3e-05
contig_001_length_2062630	2062630	277812	284133	+	9	stringtie.73.1	8.43073	0.795401	1.84102	4598	200	complete	braker1_g00047.t1	0	805	0.68	100	gi|196009079|ref|XP_002114405.1|	0	608	0.67	72.17	Y863_MYXXD_M.xanthus_UPF0061_protein_MXAN_0863	1e-101	318	0.8	43.04	PF02696_UPF0061_9.8e-94
contig_001_length_2062630	2062630	277812	284133	+	8	stringtie.73.2	7.26423	0.685347	1.58629	4783	169	complete	braker1_g00047.t1	0	629	0.55	100	gi|196009079|ref|XP_002114405.1|	3e-137	440	0.54	69.72	Y2589_XANC5_X.campestris_UPF0061_protein_XCV2589	1e-92	315	1.14	37.39	PF02696_UPF0061_7.8e-83
contig_001_length_2062630	2062630	277812	284133	+	10	stringtie.73.3	5.0709	0.478417	1.10733	3713	183	complete	braker1_g00047.t1	0	805	0.68	100	gi|196009079|ref|XP_002114405.1|	0	608	0.67	72.17	Y863_MYXXD_M.xanthus_UPF0061_protein_MXAN_0863	3e-101	318	0.8	43.04	PF02696_UPF0061_9.8e-94
contig_001_length_2062630	2062630	277812	284133	+	8	stringtie.73.4	4.43992	0.418886	0.969545	4787	169	complete	braker1_g00047.t1	2e-175	355	0.32	100	gi|196009079|ref|XP_002114405.1|	7e-119	245	0.22	84.21	Y1735_HERAR_H.arsenicoxydans_UPF0061_protein_HEAR1735	1e-83	247	0.91	37.44	PF02696_UPF0061_3e-40|PF00635_Motile_Sperm_6.2e-05
contig_001_length_2062630	2062630	288822	289549	+	1	stringtie.74.1	3.26236	0.307789	0.712402	728	None	None	braker1_g00048.t1	1e-35	131	0.19	88.89	gi|196008421|ref|XP_002114076.1|	1e-26	103	0.22	95.83	RBM38_HUMAN_H.sapiens_RNA-binding_protein_38	6e-12	66.2	0.18	72.09	None
contig_001_length_2062630	2062630	283160	295349	-	7	stringtie.75.1	144.414	13.6248	31.5356	4025	388	complete	braker1_g00048.t1	0	679	1	100	gi|196008421|ref|XP_002114076.1|	8e-114	357	1	94.95	RBM24_DANRE_D.rerio_RNA-binding_protein_24	2e-41	158	0.41	78.95	PF00076_RRM_1_2.2e-21|PF16367_RRM_7_6.4e-07
contig_001_length_2062630	2062630	283160	299696	-	7	stringtie.75.2	94.9681	8.95981	20.7382	4140	388	complete	braker1_g00048.t1	0	679	1	100	gi|196008421|ref|XP_002114076.1|	1e-113	357	1	94.95	RBM24_DANRE_D.rerio_RNA-binding_protein_24	2e-41	158	0.41	78.95	PF00076_RRM_1_2.2e-21|PF16367_RRM_7_6.4e-07
contig_001_length_2062630	2062630	283160	295349	-	6	stringtie.75.3	62.2654	5.87446	13.5969	3622	388	complete	braker1_g00048.t1	0	679	1	100	gi|196008421|ref|XP_002114076.1|	2e-114	357	1	94.95	RBM24_DANRE_D.rerio_RNA-binding_protein_24	1e-41	158	0.41	78.95	PF00076_RRM_1_2.2e-21|PF16367_RRM_7_6.4e-07
contig_001_length_2062630	2062630	283160	299565	-	8	stringtie.75.4	40.5411	3.82487	8.85297	3801	388	complete	braker1_g00048.t1	0	679	1	100	gi|196008421|ref|XP_002114076.1|	4e-114	357	1	94.95	RBM24_DANRE_D.rerio_RNA-binding_protein_24	2e-41	158	0.41	78.95	PF00076_RRM_1_2.2e-21|PF16367_RRM_7_6.4e-07
contig_001_length_2062630	2062630	283160	299565	-	8	stringtie.75.5	25.6798	2.42278	5.60771	3902	388	complete	braker1_g00048.t1	0	679	1	100	gi|196008421|ref|XP_002114076.1|	5e-114	357	1	94.95	RBM24_DANRE_D.rerio_RNA-binding_protein_24	2e-41	158	0.41	78.95	PF00076_RRM_1_2.2e-21|PF16367_RRM_7_6.4e-07
contig_001_length_2062630	2062630	309262	312927	-	14	stringtie.76.1	1044.63	98.5556	228.115	1714	502	5prime	braker1_g00050.t1	0	911	0.96	99.8	gi|196008417|ref|XP_002114074.1|	7e-180	518	1.06	60.94	CAP2_HUMAN_H.sapiens_Adenylyl_cyclase-associated_protein_2	2e-121	374	1	43.19	PF01213_CAP_N_1.1e-100|PF08603_CAP_C_1.8e-61|PF03635_Vps35_3.3e-05|PF07986_TBCC_2.4e-07
contig_001_length_2062630	2062630	317715	321911	+	11	stringtie.77.1	40.1534	3.78829	8.76831	1571	326	complete	braker1_g00053.t1	0	640	0.97	100	gi|196009075|ref|XP_002114403.1|	3e-163	471	0.85	80	ADNT1_ARATH_A.thaliana_Mitochondrial_adenine_nucleotide_transporter_ADNT1	4e-70	234	0.88	46.3	PF00153_Mito_carr_2.7e-31
contig_001_length_2062630	2062630	317715	321911	+	10	stringtie.77.2	13.2661	1.2516	2.89693	2448	229	complete	braker1_g00053.t1	0	625	0.96	99.69	gi|196009075|ref|XP_002114403.1|	3e-159	471	0.85	80	ADNT1_ARATH_A.thaliana_Mitochondrial_adenine_nucleotide_transporter_ADNT1	6e-68	234	0.88	46.3	PF00153_Mito_carr_1.3e-31
contig_001_length_2062630	2062630	313343	315720	+	6	stringtie.78.1	24.6681	2.32732	5.38677	1560	213	complete	braker1_g00051.t1	2e-152	437	1	100	gi|196009077|ref|XP_002114404.1|	1e-88	272	1.16	64.15	MT21D_HUMAN_H.sapiens_Protein-lysine_methyltransferase_METTL21D	3e-48	172	0.94	42.79	PF05175_MTS_4e-05|PF06325_PrmA_6.6e-06|PF13489_Methyltransf_23_1.4e-06|PF10294_Methyltransf_16_4.4e-44|PF02086_MethyltransfD12_0.0001
contig_001_length_2062630	2062630	313343	315720	+	5	stringtie.78.2	7.78098	0.7341	1.69913	1676	174	complete	braker1_g00051.t1	4e-115	343	0.79	100	gi|196009077|ref|XP_002114404.1|	2e-74	236	0.78	78.87	MT21D_HUMAN_H.sapiens_Protein-lysine_methyltransferase_METTL21D	2e-37	143	0.74	45.29	PF02086_MethyltransfD12_4.9e-05|PF06325_PrmA_4.5e-06|PF13489_Methyltransf_23_4.8e-06|PF10294_Methyltransf_16_6.3e-44|PF05175_MTS_2.5e-05
contig_001_length_2062630	2062630	314850	317501	-	6	stringtie.79.1	376.326	35.5047	82.1784	1584	142	complete	braker1_g00052.t1	6e-99	298	1	100	gi|196012832|ref|XP_002116278.1|	1e-14	75.1	0.21	39.09	MORN2_HUMAN_H.sapiens_MORN_repeat-containing_protein_2	3e-14	73.2	1	44.3	PF02493_MORN_1.2e-12
contig_001_length_2062630	2062630	330335	334903	-	8	stringtie.80.1	37.2914	3.51827	8.14332	2882	456	complete	braker1_g00057.t1	0	876	1	100	gi|196008413|ref|XP_002114072.1|	9e-173	508	1	74.13	FKTN_HUMAN_H.sapiens_Fukutin	9e-91	303	0.69	48.75	PF04991_LicD_9.9e-10
contig_001_length_2062630	2062630	330335	334903	-	8	stringtie.80.2	4.15461	0.391969	0.907243	3393	416	complete	braker1_g00057.t1	0	842	0.93	100	gi|196008413|ref|XP_002114072.1|	1e-170	508	1	74.13	FKTN_HUMAN_H.sapiens_Fukutin	1e-89	302	0.69	48.75	PF04991_LicD_7e-10
contig_001_length_2062630	2062630	341851	344912	+	1	stringtie.81.1	12.9824	1.22483	2.83496	3062	183	5prime	braker1_g00058.t1	4e-75	252	0.36	100	gi|196009071|ref|XP_002114401.1|	6e-56	196	0.38	82.61	S35E1_DROME_D.melanogaster_Solute_carrier_family_35_member_E1_homolog	2e-19	95.5	0.32	39.17	PF00892_EamA_1.6e-05|PF03151_TPT_2e-24
contig_001_length_2062630	2062630	345591	349356	+	5	stringtie.82.1	49.833	4.70151	10.882	1877	213	complete	braker1_g00058.t1	3e-145	428	0.64	99.53	gi|196009071|ref|XP_002114401.1|	2e-110	337	0.65	85.43	S35E1_HUMAN_H.sapiens_Solute_carrier_family_35_member_E1	6e-53	192	0.55	46.26	PF00892_EamA_3.1e-11|PF03151_TPT_5.2e-61|PF08449_UAA_5.7e-09|PF06570_DUF1129_4.8e-05
contig_001_length_2062630	2062630	345284	349356	+	4	stringtie.82.2	12.6223	1.19086	2.75634	3658	181	complete	braker1_g00058.t1	1e-118	374	0.56	100	gi|196009071|ref|XP_002114401.1|	1e-87	287	0.56	85.88	S35E1_HUMAN_H.sapiens_Solute_carrier_family_35_member_E1	3e-43	168	0.48	46.46	PF00892_EamA_1.4e-11|PF03151_TPT_2.8e-47|PF04142_Nuc_sug_transp_0.00016
contig_001_length_2062630	2062630	363445	363871	-	1	stringtie.83.1	3.22014	0.303806	0.703183	427	None	None	None	None	None	None	None	None	None	None	None	None	None	None	None	None	None	None
contig_001_length_2062630	2062630	354285	362071	-	3	stringtie.84.1	28.7641	2.71377	6.28123	4098	647	complete	braker1_g00060.t1	0	1164	1	100	gi|196008411|ref|XP_002114071.1|	0	634	1.03	62.03	None	None	None	None	None	PF12796_Ank_2_4.6e-12|PF13637_Ank_4_5.8e-07|PF00023_Ank_8.9e-06|PF13857_Ank_5_3.9e-09|PF13606_Ank_3_0.005
contig_001_length_2062630	2062630	354285	362071	-	2	stringtie.84.2	8.97598	0.846843	1.96009	3948	647	complete	braker1_g00060.t1	0	1164	1	100	gi|196008411|ref|XP_002114071.1|	0	634	1.03	62.03	None	None	None	None	None	PF12796_Ank_2_4.6e-12|PF13637_Ank_4_5.8e-07|PF00023_Ank_8.9e-06|PF13857_Ank_5_3.9e-09|PF13606_Ank_3_0.005
contig_001_length_2062630	2062630	327194	329798	+	1	stringtie.85.1	204.951	19.3362	44.7551	2605	204	complete	braker1_g00056.t1	8e-121	367	1	100	gi|196009073|ref|XP_002114402.1|	4e-85	272	1	75.49	None	None	None	None	None	PF00038_Filament_0.00068|PF08702_Fib_alpha_0.015|PF06156_DUF972_0.023|PF07889_DUF1664_0.014|PF10303_DUF2408_0.018|PF11365_SOGA_0.0098|PF04513_Baculo_PEP_C_0.042|PF04356_DUF489_0.0031|PF09787_Golgin_A5_0.00018|PF04849_HAP1_N_1.2e-06|PF08581_Tup_N_0.018|PF14988_DUF4515_0.00012|PF09744_Jnk-SapK_ap_N_0.0046|PF08317_Spc7_9.6e-06|PF07926_TPR_MLP1_2_0.00046|PF14362_DUF4407_0.044|PF12998_ING_0.0012|PF112…
contig_001_length_2062630	2062630	322500	326307	-	5	stringtie.86.1	3610.95	340.676	788.522	2287	617	complete	braker1_g00054.t1	0	1185	1	100	gi|196008415|ref|XP_002114073.1|	0	1052	0.97	89.04	PABP1_MOUSE_M.musculus_Polyadenylate-binding_protein_1	0	641	0.98	57.49	PF11767_SET_assoc_0.0039|PF00076_RRM_1_3.4e-26|PF14703_PHM7_cyt_0.013|PF11608_Limkain-b1_0.00057|PF16367_RRM_7_0.00011|PF13893_RRM_5_2.2e-05|PF08206_OB_RNB_0.012|PF00658_PABP_4.1e-29|PF14605_Nup35_RRM_2_1.8e-05|PF16842_RRM_occluded_0.0022|PF11181_YflT_8.9e-05
contig_001_length_2062630	2062630	384088	393872	-	4	stringtie.87.1	108.808	10.2656	23.7605	4173	501	complete	braker1_g00062.t1	0	842	1	100	gi|196008407|ref|XP_002114069.1|	1e-68	228	0.88	93.75	FD3_DROME_D.melanogaster_Fork_head_domain-containing_protein_FD3	3e-55	205	0.26	74.79	PF00250_Forkhead_5.4e-41
contig_001_length_2062630	2062630	408774	408992	+	1	stringtie.88.1	2.85388	0.269251	0.623203	219	None	None	None	None	None	None	None	None	None	None	None	None	None	None	None	None	None	None
contig_001_length_2062630	2062630	409916	413520	+	1	stringtie.89.1	45.2825	4.27219	9.88834	3605	349	complete	braker1_g00065.t1	0	698	1	100	gi|196009067|ref|XP_002114399.1|	4e-135	417	1.01	65.13	ANR63_MOUSE_M.musculus_Ankyrin_repeat_domain-containing_protein_63	5e-12	73.2	0.43	27.54	PF12796_Ank_2_1e-13|PF13637_Ank_4_6e-09|PF00023_Ank_2.7e-05|PF13857_Ank_5_4.2e-08|PF13606_Ank_3_2.7e-05
contig_001_length_2062630	2062630	395939	397883	+	1	stringtie.90.1	4.56452	0.430642	0.996755	1945	None	None	None	None	None	None	None	None	None	None	None	None	None	None	None	None	None	None
contig_001_length_2062630	2062630	399076	399969	+	1	stringtie.91.1	2.51678	0.237447	0.54959	894	None	None	braker1_g00064.t1	6e-19	84.7	0.13	80.43	gi|196008405|ref|XP_002114068.1|	5e-14	70.5	0.14	67.39	None	None	None	None	None	None
contig_001_length_2062630	2062630	397096	407316	-	16	stringtie.92.1	57.8793	5.46065	12.6391	1967	363	complete	braker1_g00064.t1	0	699	1	100	gi|196008405|ref|XP_002114068.1|	0	531	1.07	78.49	CBWD1_HUMAN_H.sapiens_COBW_domain-containing_protein_1	3e-125	383	0.91	56.94	PF07683_CobW_C_6.5e-16|PF13173_AAA_14_0.00026|PF03205_MobB_0.00065|PF02492_cobW_2.9e-52|PF02367_TsaE_0.00015|PF13401_AAA_22_4.1e-05|PF13191_AAA_16_5.2e-05|PF13604_AAA_30_0.00034|PF13555_AAA_29_0.00024|PF03308_ArgK_0.023|PF00005_ABC_tran_6.7e-05|PF00437_T2SSE_6.1e-05|PF03266_NTPase_1_0.0004|PF01926_MMR_HSR1_7.3e-05|PF06414_Zeta_toxin_0.00012|PF13476_AAA_23_3.6e-05|PF13238_AAA_18_0.0001|PF00009_GTP…
contig_001_length_2062630	2062630	397096	407316	-	15	stringtie.92.2	15.1807	1.43223	3.31501	4228	355	complete	braker1_g00064.t1	0	667	0.98	97.45	gi|196008405|ref|XP_002114068.1|	4e-166	503	1.04	76.22	CBWD1_HUMAN_H.sapiens_COBW_domain-containing_protein_1	2e-114	371	0.92	55.52	PF07683_CobW_C_4.6e-12|PF13173_AAA_14_0.00025|PF03205_MobB_0.00062|PF02492_cobW_2.7e-52|PF02367_TsaE_0.00014|PF13401_AAA_22_4e-05|PF13191_AAA_16_5e-05|PF13604_AAA_30_0.00033|PF13555_AAA_29_0.00023|PF03308_ArgK_0.022|PF00005_ABC_tran_6.4e-05|PF00437_T2SSE_5.9e-05|PF03266_NTPase_1_0.00039|PF01926_MMR_HSR1_6.8e-05|PF06414_Zeta_toxin_0.00012|PF13476_AAA_23_3.5e-05|PF13238_AAA_18_9.6e-05|PF00009_GTP_E…
contig_001_length_2062630	2062630	436992	437328	+	1	stringtie.93.1	3.7092	0.349946	0.809978	337	None	None	None	None	None	None	None	None	None	None	None	None	None	None	None	None	None	None
contig_001_length_2062630	2062630	416434	421871	+	4	stringtie.94.1	165.374	15.6023	36.1127	3616	446	complete	braker1_g00066.t1	0	768	1	100	gi|196009065|ref|XP_002114398.1|	1e-42	151	1	77.38	BMP2A_XENLA_X.laevis_Bone_morphogenetic_protein_2-A	1e-24	112	0.78	26.69	PF16596_MFMR_assoc_3.2e-05|PF00688_TGFb_propeptide_9.9e-19|PF15377_DUF4604_0.00059|PF15206_FAM209_0.00081|PF11719_Drc1-Sld2_4.2e-06|PF15387_DUF4611_0.00036|PF08496_Peptidase_S49_N_0.0072|PF14851_FAM176_0.0057|PF05477_SURF2_0.0028|PF14812_PBP1_TM_1.1e-05|PF08775_ParB_0.002|PF07093_SGT1_3.6e-05|PF07543_PGA2_0.00059|PF05764_YL1_8e-05|PF04889_Cwf_Cwc_15_9.5e-06|PF09766_FimP_1.3e-05|PF04641_Rtf2_0.005…
contig_001_length_2062630	2062630	416434	421871	+	3	stringtie.94.2	17.6097	1.6614	3.84544	3498	446	complete	braker1_g00066.t1	0	768	1	100	gi|196009065|ref|XP_002114398.1|	1e-42	151	1	77.38	BMP2A_XENLA_X.laevis_Bone_morphogenetic_protein_2-A	1e-24	112	0.78	26.69	PF16596_MFMR_assoc_3.2e-05|PF00688_TGFb_propeptide_9.9e-19|PF15377_DUF4604_0.00059|PF15206_FAM209_0.00081|PF11719_Drc1-Sld2_4.2e-06|PF15387_DUF4611_0.00036|PF08496_Peptidase_S49_N_0.0072|PF14851_FAM176_0.0057|PF05477_SURF2_0.0028|PF14812_PBP1_TM_1.1e-05|PF08775_ParB_0.002|PF07093_SGT1_3.6e-05|PF07543_PGA2_0.00059|PF05764_YL1_8e-05|PF04889_Cwf_Cwc_15_9.5e-06|PF09766_FimP_1.3e-05|PF04641_Rtf2_0.005…
contig_001_length_2062630	2062630	421891	427855	-	19	stringtie.95.1	21.012	1.98239	4.5884	2693	670	complete	braker1_g00067.t1	0	1362	1	100	None	None	None	None	None	SAS6_XENLA_X.laevis_Spindle_assembly_abnormal_protein_6_homolog	4e-105	347	1.04	33.24	PF16531_SAS-6_N_3.4e-25|PF10211_Ax_dynein_light_1.5e-05|PF05701_WEMBL_0.0068|PF11559_ADIP_5.8e-05|PF04582_Reo_sigmaC_0.0023|PF12128_DUF3584_1.3e-05|PF17045_CEP63_4e-05|PF08317_Spc7_0.00031
contig_001_length_2062630	2062630	421891	428307	-	20	stringtie.95.2	3.22588	0.304347	0.704435	3078	670	complete	braker1_g00067.t1	0	1359	1	100	None	None	None	None	None	SAS6_XENLA_X.laevis_Spindle_assembly_abnormal_protein_6_homolog	1e-103	345	1.04	33.24	PF16531_SAS-6_N_3.4e-25|PF10211_Ax_dynein_light_1.5e-05|PF05701_WEMBL_0.0068|PF11559_ADIP_5.8e-05|PF04582_Reo_sigmaC_0.0023|PF12128_DUF3584_1.3e-05|PF17045_CEP63_4e-05|PF08317_Spc7_0.00031
contig_001_length_2062630	2062630	428198	434310	+	12	stringtie.96.1	9.70263	0.915399	2.11876	2788	709	complete	braker1_g00068.t1	0	1299	1	100	gi|196009063|ref|XP_002114397.1|	0	643	1	82.31	ORC1_HUMAN_H.sapiens_Origin_recognition_complex_subunit_1	4e-131	422	0.43	54.84	PF13245_AAA_19_2.7e-06|PF05729_NACHT_1.3e-05|PF13191_AAA_16_4.8e-11|PF13604_AAA_30_1.4e-05|PF06068_TIP49_2.1e-05|PF00004_AAA_1e-20|PF03266_NTPase_1_0.00016|PF09079_Cdc6_C_5.6e-19|PF13173_AAA_14_0.00021|PF13671_AAA_33_0.00014|PF13401_AAA_22_4.1e-14|PF09848_DUF2075_1.9e-08
contig_001_length_2062630	2062630	428198	434310	+	14	stringtie.96.2	6.07469	0.573119	1.32653	2779	709	complete	braker1_g00068.t1	0	1299	1	100	gi|196009063|ref|XP_002114397.1|	0	643	1	82.31	ORC1_HUMAN_H.sapiens_Origin_recognition_complex_subunit_1	3e-131	422	0.43	54.84	PF13245_AAA_19_2.7e-06|PF05729_NACHT_1.3e-05|PF13191_AAA_16_4.8e-11|PF13604_AAA_30_1.4e-05|PF06068_TIP49_2.1e-05|PF00004_AAA_1e-20|PF03266_NTPase_1_0.00016|PF09079_Cdc6_C_5.6e-19|PF13173_AAA_14_0.00021|PF13671_AAA_33_0.00014|PF13401_AAA_22_4.1e-14|PF09848_DUF2075_1.9e-08
contig_001_length_2062630	2062630	428198	434310	+	13	stringtie.96.3	4.52832	0.427226	0.988849	2843	709	complete	braker1_g00068.t1	0	1299	1	100	gi|196009063|ref|XP_002114397.1|	0	643	1	82.31	ORC1_HUMAN_H.sapiens_Origin_recognition_complex_subunit_1	6e-131	422	0.43	54.84	PF13245_AAA_19_2.7e-06|PF05729_NACHT_1.3e-05|PF13191_AAA_16_4.8e-11|PF13604_AAA_30_1.4e-05|PF06068_TIP49_2.1e-05|PF00004_AAA_1e-20|PF03266_NTPase_1_0.00016|PF09079_Cdc6_C_5.6e-19|PF13173_AAA_14_0.00021|PF13671_AAA_33_0.00014|PF13401_AAA_22_4.1e-14|PF09848_DUF2075_1.9e-08
contig_001_length_2062630	2062630	433755	436198	-	2	stringtie.97.1	209.089	19.7266	45.6588	2312	492	complete	braker1_g00069.t1	0	990	1	100	gi|196008403|ref|XP_002114067.1|	0	595	0.97	65.23	None	None	None	None	None	PF00326_Peptidase_S9_1e-06|PF12697_Abhydrolase_6_0.00081|PF07859_Abhydrolase_3_8e-10|PF10340_Say1_Mug180_0.00013|PF12740_Chlorophyllase2_9.5e-05|PF00135_COesterase_6.6e-06|PF12146_Hydrolase_4_1.1e-05|PF00561_Abhydrolase_1_6.8e-05
contig_001_length_2062630	2062630	364010	373744	-	27	stringtie.98.1	1307.5	123.357	285.519	4142	1023	complete	braker1_g00061.t1	0	2104	1	100	gi|196008409|ref|XP_002114070.1|	0	1755	0.99	88.95	GCSP_HUMAN_H.sapiens_Glycine_dehydrogenase_(decarboxylating),_mitochondrial	0	1268	0.95	63.29	PF01212_Beta_elim_lyase_5.1e-07|PF02347_GDC-P_2.1e-184|PF00464_SHMT_1.4e-05
contig_001_length_2062630	2062630	437465	442622	-	10	stringtie.99.1	335.794	31.6806	73.3273	2545	512	complete	braker1_g00070.t1	0	975	1	100	gi|196008401|ref|XP_002114066.1|	5e-156	469	1	56.41	None	None	None	None	None	PF08702_Fib_alpha_0.0014|PF14197_Cep57_CLD_2_0.00053|PF16454_PI3K_P85_iSH2_6.8e-06|PF07323_DUF1465_0.0028|PF08946_Osmo_CC_0.0088|PF15879_MWFE_8.7e-06|PF02183_HALZ_0.00038|PF05531_NPV_P10_0.01|PF01017_STAT_alpha_0.00061|PF10046_BLOC1_2_0.0048|PF14389_Lzipper-MIP1_3.4e-06|PF04136_Sec34_0.00037|PF04156_IncA_7.6e-06|PF01519_DUF16_0.018|PF06103_DUF948_6.1e-05|PF06009_Laminin_II_0.00072|PF16526_CLZ_0.0…
contig_001_length_2062630	2062630	443306	445679	+	4	stringtie.100.1	705.09	66.522	153.971	1133	225	5prime	braker1_g00071.t1	3e-161	454	1	100	gi|196009061|ref|XP_002114396.1|	2e-100	299	1	65.3	None	None	None	None	None	PF02466_Tim17_2.4e-14
contig_001_length_2062630	2062630	446400	450323	-	13	stringtie.101.1	62.0339	5.85262	13.5464	1954	462	complete	braker1_g00072.t1	0	768	0.98	100	gi|196008399|ref|XP_002114065.1|	0	623	1.02	75.33	CWC27_MOUSE_M.musculus_Peptidyl-prolyl_cis-trans_isomerase_CWC27_homolog	1e-115	361	1	49.68	PF00160_Pro_isomerase_4.5e-48
contig_001_length_2062630	2062630	446400	450323	-	12	stringtie.101.2	10.5882	0.998949	2.31215	2065	144	complete	braker1_g00072.t1	0	760	1.06	92.4	gi|196008399|ref|XP_002114065.1|	0	613	1.1	69.61	CWC27_MOUSE_M.musculus_Peptidyl-prolyl_cis-trans_isomerase_CWC27_homolog	3e-105	335	1.07	46.03	PF00160_Pro_isomerase_1.1e-45|PF00694_Aconitase_C_3.6e-05
contig_001_length_2062630	2062630	446400	450323	-	11	stringtie.101.3	16.1624	1.52485	3.52939	2172	144	complete	braker1_g00072.t1	0	589	0.78	89.66	gi|196008399|ref|XP_002114065.1|	8e-167	490	0.81	72.07	CWC27_MOUSE_M.musculus_Peptidyl-prolyl_cis-trans_isomerase_CWC27_homolog	1e-87	289	0.77	52.34	PF09551_Spore_II_R_0.00022|PF00160_Pro_isomerase_1.1e-45
contig_001_length_2062630	2062630	465025	465907	+	1	stringtie.102.1	3.77638	0.356284	0.824648	883	None	None	None	None	None	None	None	None	None	None	None	None	None	None	None	None	None	None
contig_001_length_2062630	2062630	450927	454232	+	15	stringtie.103.1	354.805	33.4743	77.4788	1835	499	complete	braker1_g00073.t1	0	929	0.98	100	gi|196009059|ref|XP_002114395.1|	0	618	1.02	74.82	ODB2_HUMAN_H.sapiens_Lipoamide_acyltransferase_component_of_branched-chain_alpha-keto_acid_dehydrogenase_complex,_mitochondrial	6e-146	438	0.98	51.59	PF02817_E3_binding_1.5e-18|PF00364_Biotin_lipoyl_1.5e-20|PF00198_2-oxoacid_dh_1.4e-76
contig_001_length_2062630	2062630	455617	460108	+	17	stringtie.104.1	51.0124	4.81279	11.1396	2315	511	complete	braker1_g00074.t1	0	951	1	100	gi|196009057|ref|XP_002114394.1|	3e-169	497	1.06	63.66	ADIPA_XENLA_X.laevis_Afadin-_and_alpha-actinin-binding_protein_A	6e-22	104	0.77	28.57	PF11559_ADIP_4.9e-21|PF03961_DUF342_5.5e-05|PF13837_Myb_DNA-bind_4_6.9e-06|PF06818_Fez1_1.9e-05|PF00769_ERM_0.00059|PF07851_TMPIT_0.00058|PF08317_Spc7_0.00029
contig_001_length_2062630	2062630	460018	464876	-	3	stringtie.105.1	25.1609	2.37382	5.49439	4661	461	complete	braker1_g00075.t1	0	902	1	100	gi|196008397|ref|XP_002114064.1|	0	594	0.94	67.98	RISC_MOUSE_M.musculus_Retinoid-inducible_serine_carboxypeptidase	1e-81	282	0.92	36.21	PF00450_Peptidase_S10_6e-73|PF00326_Peptidase_S9_3.2e-07|PF08840_BAAT_C_0.00064|PF12146_Hydrolase_4_4.8e-06|PF11144_DUF2920_1.6e-05|PF00561_Abhydrolase_1_8.4e-06
contig_001_length_2062630	2062630	460018	464876	-	2	stringtie.105.2	13.5872	1.28189	2.96704	4753	461	complete	braker1_g00075.t1	0	902	1	100	gi|196008397|ref|XP_002114064.1|	0	594	0.94	67.98	RISC_MOUSE_M.musculus_Retinoid-inducible_serine_carboxypeptidase	1e-81	282	0.92	36.21	PF00450_Peptidase_S10_6e-73|PF00326_Peptidase_S9_3.2e-07|PF08840_BAAT_C_0.00064|PF12146_Hydrolase_4_4.8e-06|PF11144_DUF2920_1.6e-05|PF00561_Abhydrolase_1_8.4e-06
contig_001_length_2062630	2062630	470627	473891	-	1	stringtie.106.1	139.158	13.1289	30.3879	3265	490	complete	braker1_g00076.t1	0	894	1	100	gi|196008395|ref|XP_002114063.1|	0	667	1.01	72.97	RISC_MOUSE_M.musculus_Retinoid-inducible_serine_carboxypeptidase	1e-107	350	0.93	46.78	PF07790_Pilin_N_1.4e-05|PF00450_Peptidase_S10_6.8e-90|PF12146_Hydrolase_4_4.7e-06|PF00561_Abhydrolase_1_0.00017
contig_001_length_2062630	2062630	474626	476702	-	1	stringtie.107.1	535.052	50.4797	116.839	2077	432	complete	braker1_g00077.t1	0	861	1	100	gi|196008393|ref|XP_002114062.1|	0	785	0.99	89.53	RISC_RAT_R.norvegicus_Retinoid-inducible_serine_carboxypeptidase	1e-137	418	0.91	54.37	PF00450_Peptidase_S10_3.3e-94|PF12146_Hydrolase_4_2.4e-06
contig_001_length_2062630	2062630	476861	483791	+	30	stringtie.108.1	43.7223	4.125	9.54765	3070	873	complete	braker1_g00078.t1	0	1707	0.61	99.88	gi|196009055|ref|XP_002114393.1|	0	1422	1.04	81.41	XPF_MOUSE_M.musculus_DNA_repair_endonuclease_XPF	0	802	0.97	47.59	PF02732_ERCC4_3e-22
contig_001_length_2062630	2062630	481213	481742	-	1	stringtie.109.1	3.94811	0.372487	0.862151	530	None	None	braker1_g00078.t1	1e-28	110	0.06	69.51	gi|196009055|ref|XP_002114393.1|	1e-24	100	0.11	59.34	None	None	None	None	None	None
contig_001_length_2062630	2062630	492144	492441	-	1	stringtie.110.1	2.67338	0.252221	0.583786	298	None	None	None	None	None	None	None	None	None	None	None	None	None	None	None	None	None	None
contig_001_length_2062630	2062630	492505	492998	-	1	stringtie.110.2	5.03725	0.475241	1.09998	494	None	None	braker1_g00078.t1	2e-21	92	0.03	100	None	None	None	None	None	None	None	None	None	None	None
contig_001_length_2062630	2062630	485086	494407	+	8	stringtie.111.1	59.0446	5.57059	12.8936	3726	533	complete	braker1_g00078.t1	0	1146	0.39	100	gi|196009051|ref|XP_002114391.1|	0	598	0.92	59.87	ASIC3_RAT_R.norvegicus_Acid-sensing_ion_channel_3	6e-50	191	0.92	29.67	PF13782_SpoVAB_3.3e-05|PF00858_ASC_2.1e-86
contig_001_length_2062630	2062630	486571	494407	+	8	stringtie.111.2	9.89248	0.93331	2.16022	3682	533	complete	braker1_g00078.t1	0	1110	0.38	99.45	gi|196009051|ref|XP_002114391.1|	0	597	0.92	59.87	ASIC3_RAT_R.norvegicus_Acid-sensing_ion_channel_3	6e-50	191	0.92	29.67	PF13782_SpoVAB_3.3e-05|PF00858_ASC_2.1e-86
contig_001_length_2062630	2062630	493065	495385	-	3	stringtie.112.1	4.03933	0.381093	0.88207	2095	None	None	None	None	None	None	None	None	None	None	None	None	None	None	None	None	None	None
contig_001_length_2062630	2062630	505479	505733	+	1	stringtie.113.1	2.94118	0.277487	0.642266	255	None	None	None	None	None	None	None	None	None	None	None	None	None	None	None	None	None	None
contig_001_length_2062630	2062630	504213	505500	-	1	stringtie.114.1	3.49379	0.329623	0.762939	1288	None	None	None	None	None	None	None	None	None	None	None	None	None	None	None	None	None	None
contig_001_length_2062630	2062630	496936	502708	+	8	stringtie.115.1	133.748	12.6185	29.2066	3281	552	complete	braker1_g00079.t1	0	1155	1	100	gi|196009049|ref|XP_002114390.1|	0	802	1.04	70.24	ASIC1_RAT_R.norvegicus_Acid-sensing_ion_channel_1	1e-67	241	0.94	29.23	PF00858_ASC_1.4e-93
contig_001_length_2062630	2062630	505957	512038	+	7	stringtie.116.1	46.941	4.42867	10.2505	3687	523	complete	braker1_g00080.t1	0	1089	0.99	100	gi|196009047|ref|XP_002114389.1|	1e-129	402	0.97	63.64	ASI1C_DANRE_D.rerio_Acid-sensing_ion_channel_1	9e-67	240	0.97	29.9	PF00858_ASC_1.2e-94
contig_001_length_2062630	2062630	505957	512038	+	7	stringtie.116.2	8.63505	0.814678	1.88564	3945	442	complete	braker1_g00080.t1	0	909	0.82	100	gi|196009047|ref|XP_002114389.1|	1e-128	401	0.97	63.64	ASI1C_DANRE_D.rerio_Acid-sensing_ion_channel_1	1e-49	191	0.82	26.96	PF00858_ASC_1.2e-71
contig_001_length_2062630	2062630	505957	512038	+	8	stringtie.116.3	7.70726	0.727145	1.68303	3585	523	complete	braker1_g00080.t1	0	1089	0.99	100	gi|196009047|ref|XP_002114389.1|	7e-130	402	0.97	63.64	ASI1C_DANRE_D.rerio_Acid-sensing_ion_channel_1	7e-67	240	0.97	29.9	PF00858_ASC_1.2e-94
contig_001_length_2062630	2062630	511020	514221	-	11	stringtie.117.1	27.9499	2.63694	6.10342	1928	479	5prime	braker1_g00081.t1	0	976	1	100	gi|196008387|ref|XP_002114059.1|	8e-99	309	0.75	56.16	WDR18_HUMAN_H.sapiens_WD_repeat-containing_protein_18	3e-82	272	1.06	34.65	PF16756_PALB2_WD40_0.001|PF12894_ANAPC4_WD40_0.00017|PF14077_WD40_alt_6.1e-05|PF11715_Nup160_6.6e-05|PF16529_Ge1_WD40_0.00018|PF00400_WD40_1.5e-09
contig_001_length_2062630	2062630	514766	517477	+	3	stringtie.118.1	254.116	23.9747	55.4913	1161	None	None	braker1_g00082.t1	1e-42	145	1	100	gi|196009043|ref|XP_002114387.1|	2e-42	144	1	98.8	ELOF1_MOUSE_M.musculus_Transcription_elongation_factor_1_homolog	5e-29	112	0.82	72.06	None
contig_001_length_2062630	2062630	517003	517569	-	1	stringtie.119.1	33.9541	3.20342	7.41457	567	None	None	None	None	None	None	None	None	None	None	None	None	None	None	None	None	None	None
contig_001_length_2062630	2062630	534866	539027	+	11	stringtie.120.1	88.5594	8.35518	19.3387	2246	574	complete	braker1_g00086.t1	0	1007	0.99	100	gi|196009039|ref|XP_002114385.1|	0	680	1	70.97	DCA15_HUMAN_H.sapiens_DDB1-_and_CUL4-associated_factor_15	1e-15	84.3	0.31	32.43	PF14200_RicinB_lectin_2_6.2e-05|PF14939_DCAF15_WD40_9.6e-71
contig_001_length_2062630	2062630	537619	542385	-	14	stringtie.121.1	32.4441	3.06095	7.08481	2639	476	complete	braker1_g00087.t1	0	940	1	100	gi|196008377|ref|XP_002114054.1|	0	754	1	79.92	SYPM_RAT_R.norvegicus_Probable_proline--tRNA_ligase,_mitochondrial	3e-123	388	0.9	44.96	PF14537_Cytochrom_c3_2_3.7e-05|PF03129_HGTP_anticodon_4.9e-10|PF00587_tRNA-synt_2b_2.9e-41
contig_001_length_2062630	2062630	517639	525327	-	10	stringtie.122.1	18.5489	1.75001	4.05053	3762	544	complete	braker1_g00083.t1	0	1116	1	100	gi|196008385|ref|XP_002114058.1|	0	924	0.93	85.38	ASI1B_DANRE_D.rerio_Acid-sensing_ion_channel_1	9e-62	225	0.93	30.11	PF00858_ASC_1.6e-89
contig_001_length_2062630	2062630	517639	525327	-	11	stringtie.122.2	5.67589	0.535494	1.23944	4103	544	complete	braker1_g00083.t1	0	1115	1	100	gi|196008385|ref|XP_002114058.1|	0	925	0.93	85.38	ASI1B_DANRE_D.rerio_Acid-sensing_ion_channel_1	2e-61	225	0.93	30.11	PF00858_ASC_1.6e-89
contig_001_length_2062630	2062630	517639	525327	-	11	stringtie.122.3	3.75433	0.354204	0.819833	2971	544	complete	braker1_g00083.t1	0	1116	1	100	gi|196008385|ref|XP_002114058.1|	0	924	0.93	85.38	ASI1B_DANRE_D.rerio_Acid-sensing_ion_channel_1	1e-62	225	0.93	30.11	PF00858_ASC_1.6e-89
contig_001_length_2062630	2062630	525978	526423	-	1	stringtie.123.1	2.52691	0.238402	0.5518	446	None	None	None	None	None	None	None	None	None	None	None	None	None	None	None	None	None	None
contig_001_length_2062630	2062630	529231	529592	-	1	stringtie.124.1	2.76243	0.260623	0.603233	362	None	None	None	None	None	None	None	None	None	None	None	None	None	None	None	None	None	None
contig_001_length_2062630	2062630	524103	530025	+	8	stringtie.125.1	24.249	2.28779	5.29527	3247	550	complete	braker1_g00084.t1	0	1040	1	100	gi|196009041|ref|XP_002114386.1|	0	814	0.82	78.3	ASI1C_DANRE_D.rerio_Acid-sensing_ion_channel_1	2e-58	215	0.83	29.38	PF00858_ASC_1.1e-88
contig_001_length_2062630	2062630	524103	530025	+	7	stringtie.125.2	13.5488	1.27826	2.95865	3325	511	complete	braker1_g00084.t1	0	1025	0.99	100	gi|196009041|ref|XP_002114386.1|	0	809	0.79	80.04	ASI1C_DANRE_D.rerio_Acid-sensing_ion_channel_1	2e-58	215	0.83	29.38	PF00858_ASC_8.6e-89
contig_001_length_2062630	2062630	529732	534028	-	13	stringtie.126.1	187.094	17.6515	40.8557	2091	499	5prime	braker1_g00085.t1	0	971	1	100	gi|196008383|ref|XP_002114057.1|	0	692	1	71.12	KYNU_NEMVE_N.vectensis_Kynureninase	6e-139	422	0.96	46.98	PF00266_Aminotran_5_1.2e-09
contig_001_length_2062630	2062630	547638	548252	-	1	stringtie.127.1	7.52032	0.709509	1.64222	615	None	None	None	None	None	None	None	None	None	None	None	None	None	None	None	None	None	None
contig_001_length_2062630	2062630	542493	547204	+	17	stringtie.128.1	169.86	16.0256	37.0924	1372	363	complete	braker1_g00088.t1	0	748	1	100	gi|196009037|ref|XP_002114384.1|	0	636	1.06	86.78	EI2BB_BOVIN_B.taurus_Translation_initiation_factor_eIF-2B_subunit_beta	8e-128	381	0.99	56.03	PF01316_Arg_repressor_0.0014|PF01008_IF-2B_5.9e-75
contig_001_length_2062630	2062630	582267	582734	-	1	stringtie.129.1	2.94231	0.277593	0.642511	468	None	None	None	None	None	None	None	None	None	None	None	None	None	None	None	None	None	None
contig_001_length_2062630	2062630	582391	585349	+	5	stringtie.130.1	553.832	52.2516	120.94	1115	164	5prime	braker1_g00091.t1	3e-80	244	1	100	gi|196009033|ref|XP_002114382.1|	4e-61	195	1	78.83	IFT25_HUMAN_H.sapiens_Intraflagellar_transport_protein_25_homolog	7e-28	111	0.83	42.86	PF00754_F5_F8_type_C_2.9e-10|PF01834_XRCC1_N_1.7e-06
contig_001_length_2062630	2062630	582391	585349	+	4	stringtie.130.2	84.5106	7.97319	18.4546	2224	None	None	braker1_g00091.t1	6e-66	216	0.81	96.4	gi|196009033|ref|XP_002114382.1|	2e-50	172	0.9	68.29	IFT25_HUMAN_H.sapiens_Intraflagellar_transport_protein_25_homolog	7e-19	89.4	0.86	36.29	None
contig_001_length_2062630	2062630	582923	587261	-	2	stringtie.131.1	9.75466	0.920308	2.13013	3981	None	None	braker1_g00091.t1	2e-25	78.6	0.29	90	gi|196009033|ref|XP_002114382.1|	3e-17	73.9	0.43	57.63	None	None	None	None	None	None
contig_001_length_2062630	2062630	548368	564297	+	58	stringtie.132.1	509.226	48.0432	111.2	6399	1971	complete	braker1_g00089.t1	0	3261	1	100	gi|196009035|ref|XP_002114383.1|	0	2626	1	80.05	SPEF2_HUMAN_H.sapiens_Sperm_flagellar_protein_2	5e-121	429	0.52	34.28	PF13499_EF-hand_7_0.00013|PF06294_CH_2_1.5e-24|PF00406_ADK_7.6e-12
contig_001_length_2062630	2062630	565663	582036	-	68	stringtie.133.1	118.583	11.1877	25.8949	8189	2522	complete	braker1_g00090.t1	0	4919	1	100	gi|196008375|ref|XP_002114053.1|	0	3184	1.03	76.85	USP9X_HUMAN_H.sapiens_Probable_ubiquitin_carboxyl-terminal_hydrolase_FAF-X	0	835	0.99	27.97	PF13423_UCH_1_4.9e-29|PF07571_TAF6_C_1.6e-05|PF00240_ubiquitin_1.3e-08|PF00443_UCH_4.6e-49
contig_001_length_2062630	2062630	596756	598351	-	5	stringtie.134.1	104.672	9.87533	22.8572	1074	213	5prime	braker1_g00093.t1	2e-129	372	0.94	100	gi|196008373|ref|XP_002114052.1|	2e-91	275	0.85	70.11	MCA3_HUMAN_H.sapiens_Eukaryotic_translation_elongation_factor_1_epsilon-1	3e-15	77	0.58	41.58	PF00043_GST_C_7.3e-08|PF02798_GST_N_1e-05|PF10568_Tom37_2.7e-06|PF01012_ETF_0.00016|PF14497_GST_C_3_1.1e-05|PF13410_GST_C_2_4.3e-08
contig_001_length_2062630	2062630	598551	603040	+	11	stringtie.135.1	70.0458	6.6085	15.2959	2300	550	complete	braker1_g00094.t1	0	1124	1	100	gi|196009029|ref|XP_002114380.1|	0	864	1.01	75.77	TRIP4_HUMAN_H.sapiens_Activating_signal_cointegrator_1	6e-122	385	0.99	39.37	PF06221_zf-C2HC5_1.7e-14|PF13807_GNVR_0.00034|PF04266_ASCH_9.9e-21
contig_001_length_2062630	2062630	598551	603040	+	10	stringtie.135.2	8.63046	0.814245	1.88463	2382	141	complete	braker1_g00094.t1	0	732	0.66	100	gi|196009029|ref|XP_002114380.1|	0	550	0.67	74.73	TRIP4_HUMAN_H.sapiens_Activating_signal_cointegrator_1	1e-54	203	0.6	37.04	PF13807_GNVR_0.00036|PF04266_ASCH_1.6e-21|PF07646_Kelch_2_7.3e-05|PF02148_zf-UBP_0.0014|PF06221_zf-C2HC5_1.7e-14|PF00505_HMG_box_0.00012
contig_001_length_2062630	2062630	589314	592141	+	2	stringtie.136.1	956.299	90.2225	208.827	2751	276	complete	braker1_g00092.t1	0	578	0.9	100	gi|196009031|ref|XP_002114381.1|	8e-145	433	1.01	81.16	JUN_SERCA_S.canaria_Transcription_factor_AP-1	4e-21	99.8	0.91	31.82	PF04156_IncA_0.00071|PF11932_DUF3450_9.5e-07|PF03528_Rabaptin_3.1e-06|PF05529_Bap31_0.0048|PF03131_bZIP_Maf_1.7e-10|PF00170_bZIP_1_9.6e-19|PF03957_Jun_2.6e-13|PF07716_bZIP_2_4e-12|PF08496_Peptidase_S49_N_0.0012
contig_001_length_2062630	2062630	603536	606483	+	3	stringtie.137.1	101.396	9.56629	22.1419	1856	296	complete	braker1_g00095.t1	0	546	0.99	100	gi|196009027|ref|XP_002114379.1|	2e-85	267	1	64.97	TXD15_XENLA_X.laevis_Thioredoxin_domain-containing_protein_15	1e-15	82.4	0.4	33.82	PF00085_Thioredoxin_3.4e-12
contig_001_length_2062630	2062630	606111	610406	-	9	stringtie.138.1	43.1267	4.06881	9.41758	2609	636	complete	braker1_g00096.t1	0	1229	1	100	gi|196008371|ref|XP_002114051.1|	0	806	1	65.37	None	None	None	None	None	PF13516_LRR_6_6e-10|PF13855_LRR_8_2e-05|PF00560_LRR_1_0.00093|PF06881_Elongin_A_0.00032|PF12799_LRR_4_1.7e-07
contig_001_length_2062630	2062630	606111	610406	-	8	stringtie.138.2	9.86338	0.930565	2.15387	2976	159	complete	braker1_g00096.t1	0	1150	1.03	92.67	gi|196008371|ref|XP_002114051.1|	0	752	1.05	60.27	None	None	None	None	None	PF13516_LRR_6_7.7e-11|PF13855_LRR_8_2.7e-06|PF00560_LRR_1_0.0001|PF12799_LRR_4_2.2e-08
contig_001_length_2062630	2062630	606111	610406	-	7	stringtie.138.3	7.25101	0.6841	1.5834	3038	450	complete	braker1_g00096.t1	0	1152	1.04	92.01	gi|196008371|ref|XP_002114051.1|	0	754	1.05	60.71	None	None	None	None	None	PF13516_LRR_6_7.7e-11|PF13855_LRR_8_2.7e-06|PF06881_Elongin_A_7.8e-05|PF00560_LRR_1_0.0001|PF12799_LRR_4_2.2e-08
contig_001_length_2062630	2062630	606111	610406	-	8	stringtie.138.4	4.77644	0.450636	1.04303	2915	450	complete	braker1_g00096.t1	0	1152	1.04	92.01	gi|196008371|ref|XP_002114051.1|	0	754	1.05	60.71	None	None	None	None	None	PF13516_LRR_6_7.7e-11|PF13855_LRR_8_2.7e-06|PF06881_Elongin_A_7.8e-05|PF00560_LRR_1_0.0001|PF12799_LRR_4_2.2e-08
contig_001_length_2062630	2062630	623436	624577	+	1	stringtie.139.1	3.06392	0.289067	0.669069	1142	None	None	None	None	None	None	None	None	None	None	None	None	None	None	None	None	None	None
contig_001_length_2062630	2062630	626821	627519	+	1	stringtie.140.1	2.50501	0.236336	0.547018	699	149	3prime	braker1_g00099.t1	1e-89	289	0.11	100	gi|196009025|ref|XP_002114378.1|	6e-22	94.7	0.1	44.92	None	None	None	None	None	PF17032_zinc_ribbon_15_0.00052|PF09670_Cas_Cas02710_1.2e-05
contig_001_length_2062630	2062630	627622	632847	+	6	stringtie.141.1	4.83773	0.456418	1.05642	3894	1212	5prime	braker1_g00099.t1	0	2284	0.87	100	gi|196002227|ref|XP_002110981.1|	0	665	0.52	40.8	None	None	None	None	None	PF02250_Orthopox_35kD_0.0015|PF13229_Beta_helix_7.7e-09
contig_001_length_2062630	2062630	650060	653848	+	3	stringtie.142.1	9.09539	0.858109	1.98616	671	None	None	braker1_g00102.t1	1e-23	97.8	0.14	100	gi|196008365|ref|XP_002114048.1|	2e-11	61.6	0.14	70.97	None	None	None	None	None	None
contig_001_length_2062630	2062630	650842	655089	-	4	stringtie.143.1	184.326	17.3903	40.2513	2049	453	complete	braker1_g00102.t1	0	886	0.98	100	gi|196008365|ref|XP_002114048.1|	0	661	0.98	78.76	RCC1_XENLA_X.laevis_Regulator_of_chromosome_condensation	1e-102	326	1.03	46.68	PF13540_RCC1_2_2.3e-14|PF00415_RCC1_1.1e-17
contig_001_length_2062630	2062630	611587	611985	-	1	stringtie.144.1	2.50627	0.236455	0.547294	399	None	None	braker1_g00097.t1	3e-19	84	0.03	100	None	None	None	None	None	None	None	None	None	None	None
contig_001_length_2062630	2062630	610531	621276	+	36	stringtie.145.1	37.8124	3.56743	8.2571	5195	1351	complete	braker1_g00097.t1	0	2668	1	100	gi|196001321|ref|XP_002110528.1|	4e-36	148	0.41	30.18	DNA2_XENLA_X.laevis_DNA_replication_ATP-dependent_helicase/nuclease_DNA2	0	666	0.97	38.22	PF06745_ATPase_2.2e-05|PF13245_AAA_19_6.9e-13|PF17176_tRNA_bind_3_0.00043|PF12705_PDDEXK_1_5.8e-09|PF01656_CbiA_0.00018|PF13087_AAA_12_1.9e-56|PF13086_AAA_11_3.7e-19|PF13538_UvrD_C_2_7.3e-05|PF13604_AAA_30_1.9e-15|PF00448_SRP54_7.1e-07|PF01443_Viral_helicase1_0.0037|PF01930_Cas_Cas4_6.1e-07|PF08696_Dna2_4e-62|PF00004_AAA_0.0021|PF04851_ResIII_2.4e-05|PF05127_Helicase_RecD_7.5e-05
contig_001_length_2062630	2062630	621056	622857	-	6	stringtie.146.1	10073.9	950.429	2199.84	628	142	complete	braker1_g00098.t1	3e-98	285	1	100	gi|196008369|ref|XP_002114050.1|	1e-87	258	1	88.97	RS12_CHICK_G.gallus_40S_ribosomal_protein_S12	2e-50	166	0.89	70.94	PF01248_Ribosomal_L7Ae_1.3e-32|PF15608_PELOTA_1_2.4e-06
contig_001_length_2062630	2062630	621056	622857	-	5	stringtie.146.2	1638.51	154.586	357.801	1007	142	complete	braker1_g00098.t1	3e-96	285	1	100	gi|196008369|ref|XP_002114050.1|	8e-86	258	1	88.97	RS12_CHICK_G.gallus_40S_ribosomal_protein_S12	9e-49	166	0.89	70.94	PF01248_Ribosomal_L7Ae_1.3e-32|PF15608_PELOTA_1_2.4e-06
contig_001_length_2062630	2062630	633631	637143	+	3	stringtie.147.1	28.2845	2.66852	6.17649	2197	546	complete	braker1_g00100.t1	0	1124	1	100	gi|196009023|ref|XP_002114377.1|	3e-162	480	1.1	46.38	None	None	None	None	None	None
contig_001_length_2062630	2062630	633631	637143	+	2	stringtie.147.2	14.0878	1.32912	3.07634	3336	401	complete	braker1_g00100.t1	0	1113	0.99	100	gi|196009023|ref|XP_002114377.1|	1e-158	483	1.1	46.57	None	None	None	None	None	None
contig_001_length_2062630	2062630	637119	649519	-	32	stringtie.148.1	182.338	17.2028	39.8172	6601	1895	complete	braker1_g00101.t1	0	3761	0.98	100	gi|196008367|ref|XP_002114049.1|	0	2957	1.04	79.52	BIG1_BOVIN_B.taurus_Brefeldin_A-inhibited_guanine_nucleotide-exchange_protein_1	0	2053	1.03	57.73	PF16213_DCB_3.8e-40|PF01369_Sec7_6.2e-69|PF09324_DUF1981_6.3e-37|PF12783_Sec7_N_5.1e-54
contig_001_length_2062630	2062630	665418	665990	-	1	stringtie.149.1	2.6178	0.246978	0.57165	573	None	None	None	None	None	None	None	None	None	None	None	None	None	None	None	None	None	None
contig_001_length_2062630	2062630	656225	660106	+	3	stringtie.150.1	338.113	31.8994	73.8338	1762	241	complete	braker1_g00103.t1	3e-160	461	1	100	gi|196009021|ref|XP_002114376.1|	4e-76	244	1.01	58.75	None	None	None	None	None	PF00159_Hormone_3_0.00035|PF10438_Cyc-maltodext_C_7.1e-05
contig_001_length_2062630	2062630	680892	681766	+	1	stringtie.151.1	9.304	0.87779	2.03171	875	None	None	None	None	None	None	None	None	None	None	None	None	None	None	None	None	None	None
contig_001_length_2062630	2062630	668095	680824	+	4	stringtie.152.1	78.3684	7.3937	17.1133	5266	902	complete	braker1_g00104.t1	0	1766	1	100	gi|196009019|ref|XP_002114375.1|	0	760	1.02	66.9	FAT3_RAT_R.norvegicus_Protocadherin_Fat_3	2e-53	211	0.13	30.51	PF08266_Cadherin_2_1.2e-08|PF00028_Cadherin_5.8e-29|PF07495_Y_Y_Y_0.00088|PF08114_PMP1_2_2.3e-05
contig_001_length_2062630	2062630	717212	719678	+	11	stringtie.153.1	50.2869	4.74434	10.9812	1312	319	5prime	braker1_g00108.t1	0	629	1	100	gi|196009013|ref|XP_002114372.1|	9e-77	239	1	70	PK1IP_CHICK_G.gallus_p21-activated_protein_kinase-interacting_protein_1-like	3e-72	238	0.76	40.78	PF12894_ANAPC4_WD40_3.5e-06|PF11715_Nup160_7.8e-07|PF10395_Utp8_1.7e-05|PF17005_WD40_like_7.2e-08|PF14783_BBS2_Mid_0.0067|PF00400_WD40_1.6e-13
contig_001_length_2062630	2062630	719037	723802	-	16	stringtie.154.1	43.4336	4.09776	9.4846	2694	686	complete	braker1_g00109.t1	0	1196	1	100	gi|196008359|ref|XP_002114045.1|	0	696	0.99	61.03	DDX24_MOUSE_M.musculus_ATP-dependent_RNA_helicase_DDX24	2e-93	320	0.49	43.26	PF04851_ResIII_0.00019|PF00270_DEAD_1.6e-41|PF00271_Helicase_C_8.1e-27
contig_001_length_2062630	2062630	682995	684721	+	1	stringtie.155.1	4.92241	0.464407	1.07491	1727	None	None	braker1_g00105.t1	3e-37	117	0.05	100	gi|196008363|ref|XP_002114047.1|	2e-32	108	0.05	88.89	None	None	None	None	None	None
contig_001_length_2062630	2062630	684772	685587	+	3	stringtie.156.1	4.10307	0.387106	0.895988	480	None	None	braker1_g00105.t1	2e-52	180	0.08	98.88	gi|196008363|ref|XP_002114047.1|	6e-38	138	0.08	75.28	None	None	None	None	None	None
contig_001_length_2062630	2062630	684772	685587	+	2	stringtie.156.2	3.16972	0.299049	0.692173	719	None	None	braker1_g00105.t1	4e-92	295	0.16	80	gi|196008363|ref|XP_002114047.1|	2e-63	214	0.17	60.21	None	None	None	None	None	None
contig_001_length_2062630	2062630	685896	687767	+	1	stringtie.157.1	2.83621	0.267583	0.619342	1872	None	None	braker1_g00105.t1	2e-140	183	0.16	57.07	gi|196008363|ref|XP_002114047.1|	2e-74	142	0.1	60.17	AHI1_HUMAN_H.sapiens_Jouberin	1e-19	64.3	0.1	27.35	None
contig_001_length_2062630	2062630	687944	689585	+	1	stringtie.157.2	3.28167	0.309611	0.716619	1642	None	None	braker1_g00105.t1	3e-43	102	0.13	43.42	gi|196008363|ref|XP_002114047.1|	2e-61	79.3	0.04	81.4	None	None	None	None	None	None
contig_001_length_2062630	2062630	682721	692884	-	36	stringtie.158.1	103.352	9.75079	22.569	4501	1181	complete	braker1_g00105.t1	0	2221	1	100	gi|196008363|ref|XP_002114047.1|	0	1709	1.03	76.06	AHI1_MOUSE_M.musculus_Jouberin	6e-155	505	0.61	40.91	PF00400_WD40_5.5e-10|PF00018_SH3_1_3.4e-16|PF07653_SH3_2_2e-08|PF14604_SH3_9_7.9e-14|PF12894_ANAPC4_WD40_3e-05
contig_001_length_2062630	2062630	682721	692884	-	34	stringtie.158.2	10.6519	1.00496	2.32606	4999	925	complete	braker1_g00105.t1	0	2001	0.82	99.69	gi|196008363|ref|XP_002114047.1|	0	1570	0.84	78.53	AHI1_MOUSE_M.musculus_Jouberin	1e-152	502	0.57	41.83	PF12894_ANAPC4_WD40_2.6e-05|PF11715_Nup160_7.5e-05|PF07653_SH3_2_1.8e-08|PF00400_WD40_5e-10|PF00018_SH3_1_3.1e-16|PF14604_SH3_9_7.1e-14
contig_001_length_2062630	2062630	696151	709797	+	23	stringtie.159.1	81.2005	7.6609	17.7318	3813	938	complete	braker1_g00106.t1	0	1810	1	100	gi|196009015|ref|XP_002114373.1|	0	1286	1.01	72.88	F135A_PONAB_P.abelii_Protein_FAM135A	5e-87	311	0.29	53.67	PF02450_LCAT_6.1e-07|PF00326_Peptidase_S9_0.00012|PF05057_DUF676_2.3e-55|PF02282_Herpes_UL42_0.00025|PF12394_DUF3657_1.5e-13|PF16650_SPEG_u2_0.00035|PF07819_PGAP1_1.1e-10
contig_001_length_2062630	2062630	696151	709797	+	22	stringtie.159.2	12.0057	1.13268	2.62168	4093	812	complete	braker1_g00106.t1	0	1548	0.85	99.87	gi|196009015|ref|XP_002114373.1|	0	1050	0.85	70.14	F135A_MOUSE_M.musculus_Protein_FAM135A	7e-39	162	0.11	48.52	PF02450_LCAT_4.6e-07|PF05057_DUF676_7.6e-42|PF02282_Herpes_UL42_0.00018|PF12394_DUF3657_1.1e-13|PF16650_SPEG_u2_0.00021|PF07819_PGAP1_3.3e-10
contig_001_length_2062630	2062630	709658	716896	-	31	stringtie.160.1	66.6744	6.29043	14.5597	3579	979	complete	braker1_g00107.t1	0	1981	1	100	gi|196008361|ref|XP_002114046.1|	0	1180	1.08	77.63	RTEL1_RAT_R.norvegicus_Regulator_of_telomere_elongation_helicase_1	0	785	0.77	42.74	PF00176_SNF2_N_3.8e-08|PF00889_EF_TS_2.4e-05|PF00270_DEAD_1.6e-07|PF13307_Helicase_C_2_2e-60|PF06733_DEAD_2_1.2e-53|PF04851_ResIII_7.7e-09
contig_001_length_2062630	2062630	709658	716896	-	29	stringtie.160.2	7.8978	0.745122	1.72464	3854	620	complete	braker1_g00107.t1	0	1274	0.63	98.87	gi|196008361|ref|XP_002114046.1|	0	891	0.88	73.74	RTEL1_RAT_R.norvegicus_Regulator_of_telomere_elongation_helicase_1	0	604	0.49	48.23	PF00176_SNF2_N_1.3e-08|PF00889_EF_TS_1.1e-06|PF00270_DEAD_6.6e-08|PF13307_Helicase_C_2_1.2e-47|PF06733_DEAD_2_4.7e-54|PF04851_ResIII_2.8e-09
contig_001_length_2062630	2062630	727874	729268	-	3	stringtie.161.1	190.24	17.9483	41.5428	854	None	None	braker1_g00111.t1	4e-65	202	1	100	gi|196008357|ref|XP_002114044.1|	4e-48	157	0.88	80.22	TM14C_DANRE_D.rerio_Transmembrane_protein_14C	2e-20	88.6	0.87	49.46	None
contig_001_length_2062630	2062630	727874	729268	-	3	stringtie.161.2	87.3097	8.23727	19.0658	850	None	None	braker1_g00111.t1	8e-46	152	1.09	73.21	gi|196008357|ref|XP_002114044.1|	9e-34	116	0.64	79.1	TM14C_DANRE_D.rerio_Transmembrane_protein_14C	2e-14	71.6	0.7	49.33	None
contig_001_length_2062630	2062630	729435	730619	-	1	stringtie.161.3	6.08585	0.574173	1.32897	1185	None	None	braker1_g00112.t1	2e-18	86.7	0.08	100	None	None	None	None	None	None	None	None	None	None	None
contig_001_length_2062630	2062630	730732	731158	-	1	stringtie.161.4	4.8944	0.461765	1.06879	427	None	None	None	None	None	None	None	None	None	None	None	None	None	None	None	None	None	None
contig_001_length_2062630	2062630	724140	728020	+	7	stringtie.162.1	148.489	14.0093	32.4256	1748	337	complete	braker1_g00110.t1	0	696	1	100	gi|196009011|ref|XP_002114371.1|	0	593	1	84.07	PP1R8_HUMAN_H.sapiens_Nuclear_inhibitor_of_protein_phosphatase_1	7e-97	306	1.03	47.51	PF00498_FHA_1.7e-22
contig_001_length_2062630	2062630	729671	736294	+	15	stringtie.163.1	107.288	10.1221	23.4284	2777	705	complete	braker1_g00112.t1	0	1251	1	100	gi|196009009|ref|XP_002114370.1|	8e-165	502	0.42	75.58	TGS1_MOUSE_M.musculus_Trimethylguanosine_synthase	3e-87	303	0.24	68.66	PF08241_Methyltransf_11_2.7e-07|PF05175_MTS_4.2e-07|PF03602_Cons_hypoth95_2.2e-07|PF01170_UPF0020_3.3e-09|PF13847_Methyltransf_31_2.7e-09|PF12847_Methyltransf_18_2.9e-06|PF02475_Met_10_3.5e-10|PF06325_PrmA_5.3e-06|PF03721_UDPG_MGDP_dh_N_0.00032|PF16958_PRP9_N_2.5e-05|PF13649_Methyltransf_25_4.5e-10|PF09445_Methyltransf_15_3e-50
contig_001_length_2062630	2062630	731450	736294	+	13	stringtie.163.2	50.0429	4.72132	10.9279	2760	394	complete	braker1_g00112.t1	0	649	0.56	100	gi|196009009|ref|XP_002114370.1|	2e-132	417	0.34	79.92	TGS1_MOUSE_M.musculus_Trimethylguanosine_synthase	8e-86	299	0.24	68.66	PF08242_Methyltransf_12_1.6e-05|PF13847_Methyltransf_31_2.5e-10|PF05175_MTS_4.5e-08|PF03602_Cons_hypoth95_1.9e-08|PF01170_UPF0020_4.1e-10|PF08241_Methyltransf_11_4e-08|PF12847_Methyltransf_18_4.2e-07|PF02475_Met_10_2.7e-11|PF08472_S6PP_C_3.3e-05|PF06325_PrmA_7.4e-07|PF02086_MethyltransfD12_1.5e-05|PF03721_UDPG_MGDP_dh_N_5.2e-05|PF16958_PRP9_N_1.7e-06|PF13649_Methyltransf_25_5.2e-11|PF09445_Methyl…
contig_001_length_2062630	2062630	731450	736294	+	14	stringtie.163.3	11.1614	1.05302	2.43731	2408	633	complete	braker1_g00112.t1	0	1161	0.92	99.84	gi|196009009|ref|XP_002114370.1|	2e-165	500	0.42	75.58	TGS1_MOUSE_M.musculus_Trimethylguanosine_synthase	3e-88	303	0.24	68.66	PF08241_Methyltransf_11_2.8e-07|PF05175_MTS_4.2e-07|PF03602_Cons_hypoth95_2.2e-07|PF01170_UPF0020_3e-09|PF13847_Methyltransf_31_2.7e-09|PF12847_Methyltransf_18_3e-06|PF02475_Met_10_3.5e-10|PF07139_DUF1387_0.0005|PF06325_PrmA_5.4e-06|PF03721_UDPG_MGDP_dh_N_0.00032|PF16958_PRP9_N_3e-05|PF13649_Methyltransf_25_4.5e-10|PF09445_Methyltransf_15_2.9e-50|PF06375_AP3D1_0.0011
contig_001_length_2062630	2062630	736166	745557	-	19	stringtie.164.1	118.207	11.1523	25.8129	4363	1210	complete	braker1_g00113.t1	0	2318	0.99	100	gi|196008355|ref|XP_002114043.1|	0	1539	1	69.03	RGS22_HUMAN_H.sapiens_Regulator_of_G-protein_signaling_22	1e-52	207	0.27	34.49	PF15898_PRKG1_interact_0.00023|PF00615_RGS_9.2e-14
contig_001_length_2062630	2062630	736166	745557	-	17	stringtie.164.2	14.9301	1.40859	3.26029	5099	136	complete	braker1_g00113.t1	0	2050	0.89	100	gi|196008355|ref|XP_002114043.1|	0	1321	0.89	67.57	RGS22_HUMAN_H.sapiens_Regulator_of_G-protein_signaling_22	2e-52	207	0.27	34.49	PF00615_RGS_3.8e-14
contig_001_length_2062630	2062630	757843	758189	+	1	stringtie.165.1	2.87896	0.271617	0.628679	347	None	None	None	None	None	None	None	None	None	None	None	None	None	None	None	None	None	None
contig_001_length_2062630	2062630	778725	779093	+	1	stringtie.166.1	4.74255	0.447438	1.03563	369	None	None	None	None	None	None	None	None	None	None	None	None	None	None	None	None	None	None
contig_001_length_2062630	2062630	779334	782859	+	7	stringtie.167.1	53.8754	5.0829	11.7648	1544	392	complete	braker1_g00117.t1	0	716	1	100	gi|196009001|ref|XP_002114366.1|	0	572	1	89.44	OFUT1_PANTR_P.troglodytes_GDP-fucose_protein_O-fucosyltransferase_1	2e-75	249	0.92	42.13	PF10941_DUF2620_5.9e-05|PF01248_Ribosomal_L7Ae_0.00073|PF10250_O-FucT_2.6e-72|PF01206_TusA_3e-05
contig_001_length_2062630	2062630	779507	782859	+	8	stringtie.167.2	8.47699	0.799765	1.85112	1652	368	complete	braker1_g00117.t1	0	612	0.86	99.7	gi|196009001|ref|XP_002114366.1|	3e-171	491	0.81	88.77	OFUT1_DROME_D.melanogaster_GDP-fucose_protein_O-fucosyltransferase_1	8e-60	209	0.75	38.67	PF10250_O-FucT_2.5e-63
contig_001_length_2062630	2062630	779507	782859	+	7	stringtie.167.3	7.95929	0.750923	1.73807	1705	392	complete	braker1_g00117.t1	0	716	1	100	gi|196009001|ref|XP_002114366.1|	0	572	1	89.44	OFUT1_PANTR_P.troglodytes_GDP-fucose_protein_O-fucosyltransferase_1	7e-75	249	0.92	42.13	PF10941_DUF2620_5.9e-05|PF01248_Ribosomal_L7Ae_0.00073|PF10250_O-FucT_2.6e-72|PF01206_TusA_3e-05
contig_001_length_2062630	2062630	758852	778548	+	42	stringtie.168.1	6.77003	0.638722	1.47837	4394	1311	complete	braker1_g00116.t1	0	1995	0.82	100	gi|196009003|ref|XP_002114367.1|	5e-123	386	1	72.18	AGRD1_BOVIN_B.taurus_Adhesion_G-protein_coupled_receptor_D1	1e-58	223	0.59	33.4	PF00059_Lectin_C_3.2e-18|PF01825_GPS_6.5e-16|PF00002_7tm_2_3.3e-54
contig_001_length_2062630	2062630	763660	778548	+	40	stringtie.168.2	3.21031	0.302878	0.701035	4537	1393	complete	braker1_g00116.t2	0	2509	0.98	100	gi|196009003|ref|XP_002114367.1|	8e-123	386	1	72.18	AGRD1_BOVIN_B.taurus_Adhesion_G-protein_coupled_receptor_D1	1e-58	223	0.59	33.4	PF13443_HTH_26_0.0068|PF00059_Lectin_C_4.6e-18|PF01825_GPS_9.2e-16|PF00002_7tm_2_4.8e-54
contig_001_length_2062630	2062630	747202	750429	-	7	stringtie.169.1	291.253	27.4784	63.6009	1663	205	complete	braker1_g00114.t1	2e-145	421	1	100	gi|196008353|ref|XP_002114042.1|	5e-127	373	1.01	89.22	ARFRP_BOVIN_B.taurus_ADP-ribosylation_factor-related_protein_1	1e-81	260	1.01	59.11	PF04670_Gtr1_RagA_3e-10|PF00071_Ras_1.4e-16|PF02223_Thymidylate_kin_8.2e-05|PF00025_Arf_3.9e-49|PF01926_MMR_HSR1_7.8e-11|PF09439_SRPRB_1.7e-12|PF08477_Roc_1.5e-15|PF13238_AAA_18_0.0001|PF00503_G-alpha_1.5e-10|PF00009_GTP_EFTU_2.4e-05
contig_001_length_2062630	2062630	751058	757680	+	13	stringtie.170.1	360.512	34.0127	78.725	2820	362	complete	braker1_g00115.t1	0	657	1	100	gi|196009007|ref|XP_002114369.1|	0	534	1.01	78.67	HM13_HUMAN_H.sapiens_Minor_histocompatibility_antigen_H13	4e-109	348	0.88	53.94	PF06550_SPP_2.4e-08|PF04258_Peptidase_A22B_6.2e-94|PF02096_60KD_IMP_0.00096|PF06570_DUF1129_0.00097
contig_001_length_2062630	2062630	754751	755022	-	1	stringtie.171.1	2.75735	0.260144	0.602124	272	None	None	None	None	None	None	None	None	None	None	None	None	None	None	None	None	None	None
contig_001_length_2062630	2062630	804400	807995	+	1	stringtie.172.1	66.3219	6.25717	14.4827	3596	340	complete	braker1_g00120.t1	0	622	1	100	gi|196008997|ref|XP_002114364.1|	4e-138	426	0.97	74.78	None	None	None	None	None	None
contig_001_length_2062630	2062630	804400	807995	+	2	stringtie.172.2	35.2972	3.33013	7.70785	3367	340	complete	braker1_g00120.t1	0	623	1	100	gi|196008997|ref|XP_002114364.1|	7e-139	426	0.97	74.78	None	None	None	None	None	None
contig_001_length_2062630	2062630	813474	817727	-	4	stringtie.173.1	4.85438	0.457988	1.06005	3234	333	complete	braker1_g00121.t1	0	663	1	100	gi|196008351|ref|XP_002114041.1|	0	543	0.95	92.09	NEK7_MOUSE_M.musculus_Serine/threonine-protein_kinase_Nek7	3e-91	300	0.91	53.26	PF14531_Kinase-like_5.7e-09|PF07714_Pkinase_Tyr_1.7e-43|PF00069_Pkinase_9.2e-61|PF06293_Kdo_1.7e-06
contig_001_length_2062630	2062630	825080	835189	+	14	stringtie.174.1	45.7413	4.31549	9.98854	2824	749	complete	braker1_g00122.t2	0	1488	1	100	gi|196008995|ref|XP_002114363.1|	0	688	1.06	70.97	LMBL3_HUMAN_H.sapiens_Lethal(3)malignant_brain_tumor-like_protein_3	6e-74	264	0.45	41.14	PF09020_YopE_N_9.4e-05|PF07647_SAM_2_2.1e-06|PF00536_SAM_1_2.6e-12|PF06898_YqfD_0.00068|PF02820_MBT_1.9e-30
contig_001_length_2062630	2062630	825080	835189	+	14	stringtie.174.2	28.1348	2.65439	6.14381	2819	749	complete	braker1_g00122.t2	0	1488	1	100	gi|196008995|ref|XP_002114363.1|	0	687	1.06	70.97	LMBL3_HUMAN_H.sapiens_Lethal(3)malignant_brain_tumor-like_protein_3	6e-74	264	0.45	41.14	PF09020_YopE_N_9.4e-05|PF07647_SAM_2_2.1e-06|PF00536_SAM_1_2.6e-12|PF06898_YqfD_0.00068|PF02820_MBT_1.9e-30
contig_001_length_2062630	2062630	829868	835189	+	12	stringtie.174.3	6.73693	0.635599	1.47114	4063	747	complete	braker1_g00122.t1	0	1484	1	100	gi|196008995|ref|XP_002114363.1|	0	687	1.06	70.97	LMBL3_HUMAN_H.sapiens_Lethal(3)malignant_brain_tumor-like_protein_3	8e-73	264	0.45	41.14	PF09020_YopE_N_8.1e-05|PF07647_SAM_2_2.1e-06|PF00536_SAM_1_2.6e-12|PF06898_YqfD_0.00067|PF02820_MBT_1.9e-30
contig_001_length_2062630	2062630	825080	835189	+	14	stringtie.174.4	6.38274	0.602182	1.3938	2780	735	complete	braker1_g00122.t2	0	1447	1	97.99	gi|196008995|ref|XP_002114363.1|	0	686	1.06	70.97	LMBL3_HUMAN_H.sapiens_Lethal(3)malignant_brain_tumor-like_protein_3	1e-73	263	0.4	43.45	PF09020_YopE_N_9.2e-05|PF07647_SAM_2_2.1e-06|PF00536_SAM_1_2.5e-12|PF06898_YqfD_0.00066|PF02820_MBT_1.8e-30
contig_001_length_2062630	2062630	843198	851874	+	12	stringtie.175.1	60.2414	5.68351	13.1549	3425	206	complete	braker1_g00124.t1	1e-138	420	1	100	gi|196008991|ref|XP_002114361.1|	4e-133	405	0.99	97.04	RAB10_DIPOM_D.ommata_Ras-related_protein_Rab-10	2e-92	300	1.01	73.27	PF04670_Gtr1_RagA_8.1e-11|PF00071_Ras_6.7e-66|PF10662_PduV-EutP_7.8e-06|PF09682_Phage_holin_6_1_3.3e-05|PF00025_Arf_4.2e-20|PF00004_AAA_0.00029|PF01926_MMR_HSR1_5e-07|PF13124_DUF3963_4.7e-05|PF09439_SRPRB_6.2e-07|PF08477_Roc_1.3e-38|PF02421_FeoB_N_0.0014|PF00009_GTP_EFTU_2.5e-08|PF03193_DUF258_0.00098
contig_001_length_2062630	2062630	845764	851874	+	9	stringtie.175.2	25.6177	2.41692	5.59415	2859	206	complete	braker1_g00124.t1	2e-140	420	1	100	gi|196008991|ref|XP_002114361.1|	7e-135	405	0.99	97.04	RAB10_DIPOM_D.ommata_Ras-related_protein_Rab-10	2e-93	300	1.01	73.27	PF04670_Gtr1_RagA_8.1e-11|PF00071_Ras_6.7e-66|PF10662_PduV-EutP_7.8e-06|PF09682_Phage_holin_6_1_3.3e-05|PF00025_Arf_4.2e-20|PF00004_AAA_0.00029|PF01926_MMR_HSR1_5e-07|PF13124_DUF3963_4.7e-05|PF09439_SRPRB_6.2e-07|PF08477_Roc_1.3e-38|PF02421_FeoB_N_0.0014|PF00009_GTP_EFTU_2.5e-08|PF03193_DUF258_0.00098
contig_001_length_2062630	2062630	845764	851874	+	8	stringtie.175.3	6.84535	0.645828	1.49482	4430	190	complete	braker1_g00124.t1	2e-108	343	0.88	92.78	gi|196008991|ref|XP_002114361.1|	2e-103	328	0.88	88.33	RAB10_DIPOM_D.ommata_Ras-related_protein_Rab-10	2e-65	226	0.89	63.84	PF04670_Gtr1_RagA_6.4e-07|PF00071_Ras_4.5e-52|PF09682_Phage_holin_6_1_1.5e-05|PF13124_DUF3963_2.3e-05|PF00025_Arf_5.9e-14|PF08477_Roc_1.1e-26|PF00009_GTP_EFTU_1.2e-08
contig_001_length_2062630	2062630	835320	842902	-	14	stringtie.176.1	465.095	43.8796	101.563	2781	572	complete	braker1_g00123.t1	0	985	0.85	99.47	gi|196008349|ref|XP_002114040.1|	0	571	0.97	95.7	MAK_MOUSE_M.musculus_Serine/threonine-protein_kinase_MAK	4e-165	503	0.57	67.42	PF14531_Kinase-like_1.6e-05|PF07714_Pkinase_Tyr_3.8e-40|PF00069_Pkinase_5.2e-82|PF06293_Kdo_6.8e-05
contig_001_length_2062630	2062630	835320	842902	-	13	stringtie.176.2	71.9815	6.79113	15.7186	4229	572	complete	braker1_g00123.t1	0	985	0.85	99.47	gi|196008349|ref|XP_002114040.1|	0	571	0.97	95.7	MAK_MOUSE_M.musculus_Serine/threonine-protein_kinase_MAK	3e-160	503	0.57	67.42	PF14531_Kinase-like_1.6e-05|PF07714_Pkinase_Tyr_3.8e-40|PF00069_Pkinase_5.2e-82|PF06293_Kdo_6.8e-05
contig_001_length_2062630	2062630	784051	784810	-	1	stringtie.177.1	2.79605	0.263795	0.610575	760	None	None	None	None	None	None	None	None	None	None	None	None	None	None	None	None	None	None
contig_001_length_2062630	2062630	784329	795437	+	29	stringtie.178.1	155.074	14.6305	33.8635	4563	1292	complete	braker1_g00118.t2	0	1142	0.53	100	gi|196004664|ref|XP_002112199.1|	2e-92	319	0.67	37.73	AGRD1_BOVIN_B.taurus_Adhesion_G-protein_coupled_receptor_D1	7e-61	231	0.55	35.48	PF00059_Lectin_C_1.8e-14|PF01825_GPS_1.6e-16|PF00002_7tm_2_1.6e-55
contig_001_length_2062630	2062630	784329	795437	+	28	stringtie.178.2	24.5182	2.31318	5.35403	4694	852	complete	braker1_g00118.t1	0	1141	0.53	100	gi|196004664|ref|XP_002112199.1|	3e-92	319	0.67	37.73	AGRD1_BOVIN_B.taurus_Adhesion_G-protein_coupled_receptor_D1	8e-61	231	0.55	35.48	PF00002_7tm_2_5.3e-56|PF01825_GPS_6.4e-17|PF00059_Lectin_C_1.2e-15
contig_001_length_2062630	2062630	796514	799008	+	9	stringtie.179.1	6866.22	647.797	1499.38	759	236	5prime	braker1_g00119.t1	8e-147	413	1	100	gi|196008999|ref|XP_002114365.1|	6e-107	310	1	90.05	RS7_RAT_R.norvegicus_40S_ribosomal_protein_S7	2e-71	224	0.97	67.2	PF01251_Ribosomal_S7e_6.8e-84
contig_001_length_2062630	2062630	796514	799008	+	8	stringtie.179.2	927.007	87.4589	202.431	925	192	complete	braker1_g00119.t1	2e-119	346	0.87	100	gi|196008999|ref|XP_002114365.1|	1e-105	309	1	90.05	RS7_RAT_R.norvegicus_40S_ribosomal_protein_S7	2e-70	223	0.97	67.2	PF05696_DUF826_0.0013|PF01251_Ribosomal_S7e_9.7e-84|PF12845_TBD_0.00044
contig_001_length_2062630	2062630	792303	795670	-	2	stringtie.180.1	9.3047	0.877856	2.03187	3086	None	None	braker1_g00118.t1	4e-24	87.4	0.03	100	gi|196004664|ref|XP_002112199.1|	8e-13	55.8	0.05	61.54	None	None	None	None	None	None
contig_001_length_2062630	2062630	852389	859352	-	11	stringtie.181.1	94.9498	8.95809	20.7342	2056	455	complete	braker1_g00125.t1	0	891	1	100	gi|196008347|ref|XP_002114039.1|	4e-168	493	0.95	62.81	EYA4_MOUSE_M.musculus_Eyes_absent_homolog_4	3e-60	218	0.44	41.91	None
contig_001_length_2062630	2062630	852389	859352	-	10	stringtie.181.2	16.1475	1.52344	3.52612	2373	222	complete	braker1_g00125.t1	0	653	0.72	100	gi|196008347|ref|XP_002114039.1|	7e-137	416	0.69	67.49	EYA4_MOUSE_M.musculus_Eyes_absent_homolog_4	2e-59	218	0.44	41.91	None
contig_001_length_2062630	2062630	852389	859352	-	9	stringtie.181.3	15.5032	1.46265	3.38543	2516	139	complete	braker1_g00125.t1	0	533	0.56	99.22	gi|196008347|ref|XP_002114039.1|	3e-127	392	0.54	73.44	EYA4_MOUSE_M.musculus_Eyes_absent_homolog_4	5e-58	214	0.44	42.38	None
contig_001_length_2062630	2062630	896240	898511	-	7	stringtie.182.1	255.86	24.1392	55.8721	895	174	5prime	braker1_g00130.t1	5e-97	285	1	100	gi|196008343|ref|XP_002114037.1|	1e-40	139	0.98	49.61	UK114_BOVIN_B.taurus_Ribonuclease_UK114	2e-43	151	0.91	54.4	PF01042_Ribonuc_L-PSP_3.2e-44
contig_001_length_2062630	2062630	899111	901596	-	6	stringtie.183.1	149.606	14.1146	32.6695	1141	150	complete	braker1_g00131.t1	4e-104	306	1	100	gi|196008341|ref|XP_002114036.1|	1e-79	243	0.98	72.48	NDK6_DANRE_D.rerio_Nucleoside_diphosphate_kinase_6	2e-39	144	0.82	47.92	PF00334_NDK_2.8e-43
contig_001_length_2062630	2062630	859838	878931	+	29	stringtie.184.1	60.3375	5.69257	13.1759	5879	748	complete	braker1_g00126.t1	0	1578	0.8	100	gi|196008987|ref|XP_002114359.1|	0	744	1.02	86.65	PDE5_CAEEL_C.elegans_Probable_3,5-cyclic_phosphodiesterase_pde-5	3e-140	460	0.74	41.59	PF13492_GAF_3_0.00056|PF15714_SpoVT_C_5e-07|PF05539_Pneumo_att_G_0.00054|PF15829_DUF4711_6.7e-05|PF00233_PDEase_I_2.9e-70|PF13185_GAF_2_1.7e-09|PF13908_Shisa_0.0015|PF06024_DUF912_0.00041|PF01590_GAF_4.4e-15
contig_001_length_2062630	2062630	859838	878931	+	30	stringtie.184.2	41.9311	3.95601	9.15649	5631	938	complete	braker1_g00126.t1	0	1835	1	100	gi|196008987|ref|XP_002114359.1|	0	744	1.02	86.65	PDE5_CAEEL_C.elegans_Probable_3,5-cyclic_phosphodiesterase_pde-5	2e-140	461	0.74	41.59	PF13492_GAF_3_0.00079|PF15714_SpoVT_C_6.6e-07|PF01590_GAF_6.2e-15|PF00233_PDEase_I_4.4e-70|PF13185_GAF_2_2.3e-09
contig_001_length_2062630	2062630	878506	886990	-	19	stringtie.185.1	83.3376	7.86253	18.1984	4964	1173	complete	braker1_g00127.t1	0	2216	1	100	gi|196008345|ref|XP_002114038.1|	0	1426	0.87	73.77	ATD2B_HUMAN_H.sapiens_ATPase_family_AAA_domain-containing_protein_2B	0	775	0.55	50.5	PF01695_IstB_IS21_1.2e-05|PF04147_Nop14_0.0002|PF06309_Torsin_0.00013|PF00910_RNA_helicase_0.0014|PF05285_SDA1_9.4e-07|PF13191_AAA_16_1.2e-06|PF13086_AAA_11_0.0018|PF06068_TIP49_0.00011|PF02535_Zip_0.00045|PF00004_AAA_6.2e-43|PF04499_SAPS_0.0017|PF07728_AAA_5_0.0013|PF07724_AAA_2_1.2e-06|PF13238_AAA_18_0.00022|PF13671_AAA_33_0.00018|PF13401_AAA_22_0.00035|PF00439_Bromodomain_2.3e-19|PF13008_zf-Pa…
contig_001_length_2062630	2062630	878506	886990	-	19	stringtie.185.2	43.004	4.05723	9.39079	5159	1170	complete	braker1_g00127.t3	0	2194	1	98.89	gi|196008345|ref|XP_002114038.1|	0	1419	0.88	73.51	ATD2B_HUMAN_H.sapiens_ATPase_family_AAA_domain-containing_protein_2B	0	776	0.56	50.49	PF04147_Nop14_0.00023|PF13238_AAA_18_0.00028|PF13401_AAA_22_0.00044|PF03666_NPR3_0.0089|PF00004_AAA_7.9e-43|PF13191_AAA_16_1.5e-06|PF07423_DUF1510_0.0028|PF02535_Zip_0.0006|PF16091_DUF4820_0.022|PF00439_Bromodomain_2.9e-19|PF01695_IstB_IS21_1.5e-05|PF06309_Torsin_0.00017|PF06068_TIP49_0.00015|PF08432_Vfa1_0.0012|PF13008_zf-Paramyx-P_0.00032|PF13671_AAA_33_0.00022|PF10846_DUF2722_0.016|PF00910_RNA…
contig_001_length_2062630	2062630	878506	886990	-	18	stringtie.185.3	28.5942	2.69773	6.24412	5270	886	complete	braker1_g00127.t3	0	2182	1.03	97.35	gi|196008345|ref|XP_002114038.1|	0	1393	0.9	71.17	ATD2B_HUMAN_H.sapiens_ATPase_family_AAA_domain-containing_protein_2B	0	748	0.58	48.57	PF04147_Nop14_0.00014|PF06459_RR_TM4-6_0.021|PF10155_DUF2363_1.9e-05|PF13238_AAA_18_0.00018|PF05496_RuvB_N_0.0023|PF13401_AAA_22_0.00034|PF00158_Sigma54_activat_0.00067|PF13191_AAA_16_9.2e-07|PF00004_AAA_4.8e-43|PF09184_PPP4R2_0.0018|PF02535_Zip_0.00019|PF00439_Bromodomain_4.2e-12|PF01695_IstB_IS21_9.4e-06|PF06309_Torsin_0.00011|PF06068_TIP49_9.7e-05|PF13008_zf-Paramyx-P_0.00021|PF13671_AAA_33_0.…
contig_001_length_2062630	2062630	878506	886990	-	18	stringtie.185.4	14.1969	1.33941	3.10017	5523	842	complete	braker1_g00127.t1	0	1701	0.75	99.89	gi|196008345|ref|XP_002114038.1|	0	1294	0.7	80.88	ATD2B_HUMAN_H.sapiens_ATPase_family_AAA_domain-containing_protein_2B	0	775	0.56	50.61	PF04147_Nop14_0.00014|PF10155_DUF2363_4e-06|PF09073_BUD22_0.00052|PF07423_DUF1510_0.029|PF07149_Pes-10_0.035|PF13238_AAA_18_0.00022|PF05496_RuvB_N_0.0029|PF13401_AAA_22_0.00045|PF13671_AAA_33_0.00017|PF00158_Sigma54_activat_0.00084|PF13191_AAA_16_1.1e-06|PF00004_AAA_6e-43|PF02724_CDC45_0.018|PF00439_Bromodomain_3.8e-18|PF01056_Myc_N_0.00082|PF01695_IstB_IS21_1.2e-05|PF06309_Torsin_0.00014|PF06068…
contig_001_length_2062630	2062630	878506	886990	-	17	stringtie.185.5	12.444	1.17404	2.7174	5314	878	complete	braker1_g00127.t2	0	1767	0.85	95.45	gi|196008345|ref|XP_002114038.1|	0	1256	0.71	77.48	ATD2B_HUMAN_H.sapiens_ATPase_family_AAA_domain-containing_protein_2B	0	748	0.58	48.57	PF04147_Nop14_0.00013|PF10155_DUF2363_4e-06|PF13238_AAA_18_0.00019|PF05496_RuvB_N_0.0025|PF13401_AAA_22_0.00037|PF10846_DUF2722_0.012|PF00158_Sigma54_activat_0.00072|PF13191_AAA_16_1e-06|PF00004_AAA_5.2e-43|PF09184_PPP4R2_0.004|PF02535_Zip_0.00021|PF01695_IstB_IS21_1e-05|PF06309_Torsin_0.00012|PF06068_TIP49_0.0001|PF13008_zf-Paramyx-P_0.00023|PF15741_LRIF1_0.017|PF13671_AAA_33_0.00016|PF00910_RNA…
contig_001_length_2062630	2062630	887499	893089	+	17	stringtie.186.1	446.312	42.1075	97.4613	2791	683	complete	braker1_g00128.t1	0	1420	1	100	gi|196008985|ref|XP_002114358.1|	0	1324	1	91.94	ACSA_MOUSE_M.musculus_Acetyl-coenzyme_A_synthetase,_cytoplasmic	0	919	0.95	64.82	PF13193_AMP-binding_C_5.2e-23|PF00501_AMP-binding_8.1e-95|PF16177_ACAS_N_8.4e-20
contig_001_length_2062630	2062630	887499	893089	+	18	stringtie.186.2	68.4884	6.46157	14.9558	2674	740	complete	braker1_g00128.t1	0	1422	1	100	gi|196008985|ref|XP_002114358.1|	0	1326	1	91.94	ACSA_MOUSE_M.musculus_Acetyl-coenzyme_A_synthetase,_cytoplasmic	0	922	0.95	64.82	PF13193_AMP-binding_C_5.8e-23|PF00501_AMP-binding_1e-94|PF16177_ACAS_N_9.4e-20
contig_001_length_2062630	2062630	888940	895326	-	11	stringtie.187.1	40.4931	3.82034	8.84247	4025	147	5prime	braker1_g00129.t1	3e-85	275	1	100	gi|196008985|ref|XP_002114358.1|	2e-81	139	0.09	98.44	ACSA_LEPIN_L.interrogans_Acetyl-coenzyme_A_synthetase	1e-66	85.9	0.09	61.02	PF16550_RPN13_C_3.8e-05|PF01042_Ribonuc_L-PSP_2.1e-46
contig_001_length_2062630	2062630	888940	895326	-	8	stringtie.187.2	40.4521	3.81647	8.83353	4317	147	5prime	braker1_g00129.t1	5e-85	275	1	100	gi|196008985|ref|XP_002114358.1|	3e-81	139	0.09	98.44	ACSA_LEPIN_L.interrogans_Acetyl-coenzyme_A_synthetase	1e-66	85.9	0.09	61.02	PF16550_RPN13_C_3.8e-05|PF01042_Ribonuc_L-PSP_2.1e-46
contig_001_length_2062630	2062630	888940	895326	-	11	stringtie.187.3	7.39294	0.69749	1.6144	4052	147	5prime	braker1_g00128.t1	7e-89	140	0.11	88.89	gi|196008985|ref|XP_002114358.1|	3e-86	139	0.09	98.44	ACSA_LEPIN_L.interrogans_Acetyl-coenzyme_A_synthetase	1e-66	85.9	0.09	61.02	PF16550_RPN13_C_3.8e-05|PF01042_Ribonuc_L-PSP_2.1e-46
contig_001_length_2062630	2062630	888940	895326	-	10	stringtie.187.4	4.8094	0.453745	1.05023	4111	147	5prime	braker1_g00129.t1	3e-85	275	1	100	gi|196008985|ref|XP_002114358.1|	3e-81	139	0.09	98.44	ACSA_LEPIN_L.interrogans_Acetyl-coenzyme_A_synthetase	1e-66	85.9	0.09	61.02	PF16550_RPN13_C_3.8e-05|PF01042_Ribonuc_L-PSP_2.1e-46
contig_001_length_2062630	2062630	901941	905475	+	7	stringtie.188.1	119.956	11.3173	26.1948	1374	286	complete	braker1_g00132.t1	0	530	1	100	gi|196008983|ref|XP_002114357.1|	1e-142	412	1.03	79.17	RTF2_PONAB_P.abelii_Protein_RTF2_homolog	9e-63	212	1.01	43.83	PF01499_Herpes_UL25_2.2e-05|PF11789_zf-Nse_0.00013|PF04641_Rtf2_9.6e-87|PF15906_zf-NOSIP_1.6e-05
contig_001_length_2062630	2062630	901941	905475	+	8	stringtie.188.2	29.4626	2.77967	6.43376	1513	330	complete	braker1_g00132.t1	0	525	0.93	99.62	gi|196008983|ref|XP_002114357.1|	7e-140	407	0.95	77.53	RTF2_MOUSE_M.musculus_Protein_RTF2_homolog	2e-62	212	0.93	42.86	PF01499_Herpes_UL25_2.9e-05|PF11789_zf-Nse_0.00016|PF04641_Rtf2_2.9e-72|PF15906_zf-NOSIP_2e-05
contig_001_length_2062630	2062630	901941	905475	+	7	stringtie.188.3	15.5938	1.4712	3.40521	1655	104	complete	braker1_g00132.t1	4e-93	289	0.47	99.26	gi|196008983|ref|XP_002114357.1|	3e-69	226	0.48	78.52	RTF2_CHICK_G.gallus_Protein_RTF2_homolog	7e-46	169	0.45	60.58	PF11789_zf-Nse_5.4e-05|PF04641_Rtf2_9.6e-55|PF15906_zf-NOSIP_7.8e-06
contig_001_length_2062630	2062630	911515	912672	+	1	stringtie.189.1	10.6874	1.00831	2.33381	1158	None	None	None	None	None	None	None	None	None	None	None	None	None	None	None	None	None	None
contig_001_length_2062630	2062630	906551	912366	-	5	stringtie.190.1	234.407	22.1152	51.1874	4464	802	complete	braker1_g00133.t1	0	1578	0.99	100	gi|196008339|ref|XP_002114035.1|	0	1216	1	76.81	None	None	None	None	None	PF07647_SAM_2_3.1e-12|PF00536_SAM_1_2.3e-12|PF13676_TIR_2_1.7e-13
contig_001_length_2062630	2062630	950699	951743	+	3	stringtie.191.1	608.32	57.3923	132.839	775	None	None	braker1_g00141.t1	4e-62	193	0.91	100	None	None	None	None	None	NDS5A_ARATH_A.thaliana_NADH_dehydrogenase_[ubiquinone]_iron-sulfur_protein_5-A	3e-13	68.2	0.75	40.91	None
contig_001_length_2062630	2062630	950699	951743	+	2	stringtie.191.2	99.345	9.37275	21.694	887	None	None	braker1_g00141.t1	1e-52	170	0.96	86.32	None	None	None	None	None	NDS5B_ARATH_A.thaliana_NADH_dehydrogenase_[ubiquinone]_iron-sulfur_protein_5-B	2e-11	63.5	0.84	44.29	None
contig_001_length_2062630	2062630	954285	958476	+	4	stringtie.192.1	6.00576	0.566617	1.31148	3197	959	complete	braker1_g00142.t1	0	1991	0.89	100	gi|196008977|ref|XP_002114354.1|	0	986	1	81.58	PXDN_MOUSE_M.musculus_Peroxidasin_homolog	0	694	0.64	41.27	PF13895_Ig_2_2.6e-12|PF03098_An_peroxidase_8.4e-194|PF00047_ig_7e-11|PF13927_Ig_3_1.7e-15|PF07679_I-set_1.9e-17
contig_001_length_2062630	2062630	958359	959081	-	1	stringtie.193.1	8.81743	0.831884	1.92546	723	None	None	None	None	None	None	None	None	None	None	None	None	None	None	None	None	None	None
contig_001_length_2062630	2062630	959259	965503	-	21	stringtie.194.1	562.211	53.0421	122.77	3232	857	complete	braker1_g00143.t1	0	1711	1	100	gi|196008331|ref|XP_002114031.1|	0	1345	1.02	79.69	RS10B_BOVIN_B.taurus_Radial_spoke_head_10_homolog_B	5e-136	439	0.69	40.55	PF07661_MORN_2_0.001|PF02493_MORN_1.2e-11
contig_001_length_2062630	2062630	989658	1003430	+	38	stringtie.195.1	45.4435	4.28738	9.92349	5665	1563	complete	braker1_g00145.t1	0	3061	1	100	gi|196008973|ref|XP_002114352.1|	0	1254	0.62	73.66	PREX1_MOUSE_M.musculus_Phosphatidylinositol_3,4,5-trisphosphate-dependent_Rac_exchanger_1_protein	3e-86	317	0.37	32.08	PF00610_DEP_3.6e-19|PF03884_DUF329_0.00033|PF11849_DUF3369_1.9e-05|PF00169_PH_5.5e-09|PF00621_RhoGEF_2.7e-33
contig_001_length_2062630	2062630	1007538	1011748	-	1	stringtie.196.1	6.15118	0.580336	1.34323	4211	None	None	None	None	None	None	None	None	None	None	None	None	None	None	None	None	None	None
contig_001_length_2062630	2062630	1011888	1013373	-	1	stringtie.196.2	3.06932	0.289577	0.670249	1486	None	None	None	None	None	None	None	None	None	None	None	None	None	None	None	None	None	None
contig_001_length_2062630	2062630	1013144	1013929	+	2	stringtie.197.1	13.4332	1.26736	2.9334	709	None	None	None	None	None	None	None	None	None	None	None	None	None	None	None	None	None	None
contig_001_length_2062630	2062630	965933	983315	+	52	stringtie.198.1	69.1829	6.5271	15.1075	7049	2007	complete	braker1_g00144.t2	0	3879	1	100	gi|196008975|ref|XP_002114353.1|	0	1794	0.62	81.54	OTOF_DANRE_D.rerio_Otoferlin	0	808	0.51	41.12	PF00168_C2_1e-19|PF08150_FerB_7.5e-29|PF16165_Ferlin_C_4.7e-24|PF08151_FerI_7.7e-16
contig_001_length_2062630	2062630	968421	983315	+	46	stringtie.198.2	7.7215	0.728489	1.68615	7012	1763	5prime	braker1_g00144.t1	0	3519	0.88	100	gi|196008975|ref|XP_002114353.1|	0	1794	0.62	81.54	OTOF_DANRE_D.rerio_Otoferlin	0	810	0.51	41.12	PF00168_C2_8.8e-20|PF08150_FerB_6.5e-29|PF16165_Ferlin_C_1e-23|PF08151_FerI_6.6e-16
contig_001_length_2062630	2062630	1025507	1026405	-	2	stringtie.199.1	4.80282	0.453124	1.04879	781	None	None	None	None	None	None	None	None	None	None	None	None	None	None	None	None	None	None
contig_001_length_2062630	2062630	912815	917343	+	11	stringtie.200.1	53.0591	5.00588	11.5865	2786	406	complete	braker1_g00134.t1	0	811	1	100	gi|196008981|ref|XP_002114356.1|	0	638	1.07	75.97	TSSC1_GEKJA_G.japonicus_Protein_TSSC1	7e-136	419	1.07	52.9	PF00400_WD40_1.4e-08
contig_001_length_2062630	2062630	912815	917343	+	10	stringtie.200.2	41.7715	3.94096	9.12165	2857	406	complete	braker1_g00134.t1	0	811	1	100	gi|196008981|ref|XP_002114356.1|	0	638	1.07	75.97	TSSC1_GEKJA_G.japonicus_Protein_TSSC1	1e-135	419	1.07	52.9	PF00400_WD40_1.4e-08
contig_001_length_2062630	2062630	916069	919254	-	9	stringtie.201.1	114.833	10.8339	25.076	1377	308	complete	braker1_g00135.t1	0	605	1	100	gi|196008337|ref|XP_002114034.1|	4e-151	435	1.05	72.96	TCEA2_BOVIN_B.taurus_Transcription_elongation_factor_A_protein_2	1e-79	256	1.04	49.2	PF07500_TFIIS_M_7.5e-37|PF01096_TFIIS_C_5.4e-22|PF08711_Med26_2.4e-13|PF11159_DUF2939_4.1e-05
contig_001_length_2062630	2062630	921824	931853	-	16	stringtie.201.2	75.7865	7.15012	16.5495	5440	336	complete	braker1_g00137.t1	0	797	0.7	100	gi|196008335|ref|XP_002114033.1|	1e-136	435	0.66	68.47	None	None	None	None	None	PF14489_QueF_2.6e-05
contig_001_length_2062630	2062630	921824	931853	-	17	stringtie.201.3	70.1209	6.61559	15.3123	2925	552	complete	braker1_g00137.t1	0	1139	1	100	gi|196008335|ref|XP_002114033.1|	0	695	0.95	75.17	None	None	None	None	None	None
contig_001_length_2062630	2062630	921824	931853	-	17	stringtie.201.4	38.352	3.61834	8.37493	3765	336	complete	braker1_g00137.t1	0	797	0.7	100	gi|196008335|ref|XP_002114033.1|	2e-139	435	0.66	68.47	None	None	None	None	None	PF14489_QueF_2.6e-05
contig_001_length_2062630	2062630	921824	931853	-	17	stringtie.201.5	16.9271	1.59699	3.69637	3050	336	complete	braker1_g00137.t1	0	797	0.7	100	gi|196008335|ref|XP_002114033.1|	0	436	0.66	68.47	None	None	None	None	None	PF14489_QueF_2.6e-05
contig_001_length_2062630	2062630	921824	931853	-	17	stringtie.201.6	7.58413	0.715528	1.65615	5191	336	complete	braker1_g00137.t1	0	797	0.7	100	gi|196008335|ref|XP_002114033.1|	7e-137	435	0.66	68.47	None	None	None	None	None	PF14489_QueF_2.6e-05
contig_001_length_2062630	2062630	919718	922209	+	6	stringtie.202.1	25.6879	2.42353	5.60946	1427	147	complete	braker1_g00136.t1	8e-102	304	1	100	None	None	None	None	None	HINT3_XENTR_X.tropicalis_Histidine_triad_nucleotide-binding_protein_3	8e-30	118	0.89	38.24	PF11969_DcpS_C_3.2e-36|PF01230_HIT_8.4e-18|PF04677_CwfJ_C_1_1.2e-06
contig_001_length_2062630	2062630	919718	922209	+	5	stringtie.202.2	19.7223	1.86071	4.30676	2034	147	complete	braker1_g00136.t1	2e-99	304	1	100	None	None	None	None	None	HINT3_XENTR_X.tropicalis_Histidine_triad_nucleotide-binding_protein_3	4e-29	118	0.89	38.24	PF11969_DcpS_C_3.2e-36|PF01230_HIT_8.4e-18|PF04677_CwfJ_C_1_1.2e-06
contig_001_length_2062630	2062630	919718	922209	+	3	stringtie.202.3	13.2039	1.24572	2.88333	2259	None	None	braker1_g00136.t1	9e-84	265	1.51	65.61	None	None	None	None	None	HINT3_RAT_R.norvegicus_Histidine_triad_nucleotide-binding_protein_3	1e-16	83.6	1.22	25.7	None
contig_001_length_2062630	2062630	919718	922209	+	5	stringtie.202.4	9.76802	0.921569	2.13304	2009	None	None	braker1_g00136.t1	6e-73	234	0.79	96.55	None	None	None	None	None	HINT3_RAT_R.norvegicus_Histidine_triad_nucleotide-binding_protein_3	8e-19	84.7	0.67	35.04	None
contig_001_length_2062630	2062630	919718	922209	+	4	stringtie.202.5	5.27433	0.497609	1.15176	2139	None	None	braker1_g00136.t1	3e-92	286	1.24	80.66	None	None	None	None	None	HINT3_RAT_R.norvegicus_Histidine_triad_nucleotide-binding_protein_3	2e-23	102	0.99	30.46	None
contig_001_length_2062630	2062630	932123	937572	+	8	stringtie.203.1	222.629	21.004	48.6154	1868	251	complete	braker1_g00138.t1	2e-145	425	1	100	gi|196008979|ref|XP_002114355.1|	1e-92	289	0.79	82.08	TMM65_HUMAN_H.sapiens_Transmembrane_protein_65	7e-26	111	0.57	43.38	PF10507_TMEM65_1.2e-44
contig_001_length_2062630	2062630	932123	937572	+	7	stringtie.203.2	52.4693	4.95024	11.4577	3492	148	complete	braker1_g00138.t1	2e-63	217	0.52	97.69	gi|196008979|ref|XP_002114355.1|	9e-55	193	0.46	87.1	TMM65_HUMAN_H.sapiens_Transmembrane_protein_65	1e-24	109	0.39	54.26	PF10507_TMEM65_1.4e-42
contig_001_length_2062630	2062630	943018	950121	-	32	stringtie.204.1	731.269	68.9919	159.687	2886	770	complete	braker1_g00140.t1	0	1407	1	100	gi|196008333|ref|XP_002114032.1|	0	1129	1	81.5	ECHA_PIG_S.scrofa_Trifunctional_enzyme_subunit_alpha,_mitochondrial	0	634	0.98	48.92	PF01177_Asp_Glu_race_0.0022|PF00378_ECH_1_1.1e-39|PF00725_3HCDH_6.3e-24|PF03807_F420_oxidored_1.5e-05|PF02737_3HCDH_N_4.9e-61|PF03721_UDPG_MGDP_dh_N_8.2e-05|PF16113_ECH_2_1.1e-27|PF03446_NAD_binding_2_5.1e-06
contig_001_length_2062630	2062630	943018	950121	-	31	stringtie.204.2	94.2276	8.88995	20.5765	2994	686	complete	braker1_g00140.t1	0	1385	1.05	95.53	gi|196008333|ref|XP_002114032.1|	0	1110	1.05	78.08	ECHA_PIG_S.scrofa_Trifunctional_enzyme_subunit_alpha,_mitochondrial	0	621	1.02	46.73	PF01177_Asp_Glu_race_0.0019|PF00378_ECH_1_5.4e-29|PF00725_3HCDH_5.3e-24|PF03807_F420_oxidored_1.3e-05|PF02737_3HCDH_N_4e-61|PF03721_UDPG_MGDP_dh_N_6.9e-05|PF16113_ECH_2_5.8e-20|PF03446_NAD_binding_2_4.3e-06
contig_001_length_2062630	2062630	1034014	1039449	-	4	stringtie.205.1	66.7921	6.30153	14.5854	3446	516	complete	braker1_g00147.t1	0	1002	1	100	gi|196008327|ref|XP_002114029.1|	0	664	1	71.06	XKR4_MOUSE_M.musculus_XK-related_protein_4	8e-14	79.7	0.69	23.04	PF09815_XK-related_1.8e-68
contig_001_length_2062630	2062630	1015604	1021470	-	3	stringtie.206.1	282.053	26.6105	61.592	5134	296	complete	braker1_g00146.t1	0	602	0.97	100	gi|196008329|ref|XP_002114030.1|	0	555	0.97	91.58	MOS_PATPE_P.pectinifera_Serine/threonine-protein_kinase_mos	8e-70	245	0.76	49.44	PF06293_Kdo_4e-08|PF01163_RIO1_3.6e-06|PF07714_Pkinase_Tyr_5.7e-48|PF00069_Pkinase_3.9e-50|PF01636_APH_7.5e-06
contig_001_length_2062630	2062630	1015604	1021470	-	2	stringtie.206.2	32.7356	3.08846	7.14848	5245	296	complete	braker1_g00146.t1	0	602	0.97	100	gi|196008329|ref|XP_002114030.1|	0	555	0.97	91.58	MOS_PATPE_P.pectinifera_Serine/threonine-protein_kinase_mos	8e-70	245	0.76	49.44	PF06293_Kdo_4e-08|PF01163_RIO1_3.6e-06|PF07714_Pkinase_Tyr_5.7e-48|PF00069_Pkinase_3.9e-50|PF01636_APH_7.5e-06
contig_001_length_2062630	2062630	1041042	1049331	-	4	stringtie.207.1	71.8959	6.78305	15.6999	4341	653	complete	braker1_g00148.t1	0	1255	1	100	gi|196008325|ref|XP_002114028.1|	0	719	0.87	63.05	XKR6_HUMAN_H.sapiens_XK-related_protein_6	9e-33	140	0.59	25.66	PF09815_XK-related_3.8e-68|PF13908_Shisa_6.5e-06
contig_001_length_2062630	2062630	1075753	1076331	-	1	stringtie.208.1	2.59067	0.244418	0.565725	579	None	None	None	None	None	None	None	None	None	None	None	None	None	None	None	None	None	None
contig_001_length_2062630	2062630	1076826	1078770	-	5	stringtie.209.1	53.8851	5.08381	11.7669	656	None	None	None	None	None	None	None	None	None	None	None	None	None	None	None	None	None	None
contig_001_length_2062630	2062630	1076826	1078770	-	4	stringtie.209.2	29.6685	2.79909	6.47872	970	None	None	None	None	None	None	None	None	None	None	None	None	None	None	None	None	None	None
contig_001_length_2062630	2062630	1055016	1064258	-	19	stringtie.210.1	246.636	23.269	53.858	4018	1068	complete	braker1_g00150.t1	0	2074	0.99	100	gi|196008323|ref|XP_002114027.1|	0	1368	0.97	66.37	RIM_CAEEL_C.elegans_Rab-3-interacting_molecule_unc-10	3e-12	75.5	0.09	28.57	PF00168_C2_1.4e-12|PF02318_FYVE_2_3.1e-14
contig_001_length_2062630	2062630	1055016	1067434	-	20	stringtie.210.2	194.146	18.3168	42.3958	3987	1119	5prime	braker1_g00150.t1	0	2107	1	100	gi|196008323|ref|XP_002114027.1|	0	1368	1	64.97	RIM_CAEEL_C.elegans_Rab-3-interacting_molecule_unc-10	3e-12	75.5	0.09	28.57	PF00168_C2_1.5e-12|PF02318_FYVE_2_3.3e-14
contig_001_length_2062630	2062630	1055016	1067434	-	19	stringtie.210.3	40.2257	3.79511	8.78409	4101	154	complete	braker1_g00150.t1	0	1281	0.61	98.8	gi|196008323|ref|XP_002114027.1|	0	853	0.58	67.52	RIM_CAEEL_C.elegans_Rab-3-interacting_molecule_unc-10	3e-12	75.5	0.09	28.57	PF00168_C2_2.6e-07|PF13097_CENP-U_4.7e-05|PF05715_zf-piccolo_0.00035|PF02318_FYVE_2_2.8e-15|PF07347_CI-B14_5a_5.1e-05|PF03547_Mem_trans_8.3e-05
contig_001_length_2062630	2062630	1052637	1055430	+	5	stringtie.211.1	8.64354	0.815479	1.88749	1684	123	complete	braker1_g00149.t1	8e-102	308	1.02	97.8	gi|196008971|ref|XP_002114351.1|	2e-14	71.6	0.77	38.69	None	None	None	None	None	PF02433_FixO_7.1e-06
contig_001_length_2062630	2062630	1052637	1055430	+	4	stringtie.211.2	5.73325	0.540906	1.25197	1814	123	complete	braker1_g00149.t1	2e-101	308	1.02	97.8	gi|196008971|ref|XP_002114351.1|	2e-14	71.6	0.77	38.69	None	None	None	None	None	PF02433_FixO_7.1e-06
contig_001_length_2062630	2062630	1052637	1055430	+	3	stringtie.211.3	3.92762	0.370553	0.857674	2260	174	complete	braker1_g00149.t1	9e-88	276	0.74	100	gi|196008971|ref|XP_002114351.1|	1e-16	79	0.76	40.3	None	None	None	None	None	PF02433_FixO_6.1e-06
contig_001_length_2062630	2062630	1052637	1055430	+	5	stringtie.211.4	3.12609	0.294932	0.682644	1675	181	complete	braker1_g00149.t1	9e-105	315	1	100	gi|196008971|ref|XP_002114351.1|	8e-17	78.6	0.76	40.3	None	None	None	None	None	None
contig_001_length_2062630	2062630	1052637	1055430	+	3	stringtie.211.5	3.06484	0.289154	0.66927	2261	116	complete	braker1_g00149.t1	1e-71	234	0.63	99.11	gi|196008971|ref|XP_002114351.1|	9e-12	64.3	0.68	37.5	None	None	None	None	None	PF02433_FixO_2.1e-06
contig_001_length_2062630	2062630	1068731	1075483	-	17	stringtie.212.1	44.6345	4.21107	9.74685	2789	571	complete	braker1_g00151.t1	0	1078	1	100	gi|196008321|ref|XP_002114026.1|	8e-168	503	1.1	51.86	GTR12_MACFA_M.fascicularis_Solute_carrier_family_2,_facilitated_glucose_transporter_member_12	1e-82	285	0.5	44.69	PF07690_MFS_1_1.3e-36|PF06609_TRI12_1.4e-10|PF03137_OATP_0.00034|PF00083_Sugar_tr_1.5e-110|PF04550_Phage_holin_3_2_4.1e-05|PF09796_QCR10_0.00013
contig_001_length_2062630	2062630	1078980	1082662	+	12	stringtie.213.1	109.422	10.3235	23.8946	1919	469	complete	braker1_g00152.t1	0	751	1	100	gi|196008969|ref|XP_002114350.1|	5e-178	519	0.91	72.06	LTV1_XENLA_X.laevis_Protein_LTV1_homolog	2e-45	172	0.92	37.96	PF04180_LTV_6.6e-43
contig_001_length_2062630	2062630	1082890	1088146	-	7	stringtie.214.1	605.498	57.126	132.223	2287	485	5prime	braker1_g00153.t1	0	603	1	100	gi|196008319|ref|XP_002114025.1|	5e-147	440	1.1	64.98	SMAP1_HUMAN_H.sapiens_Stromal_membrane-associated_protein_1	5e-48	181	0.26	68.33	PF01412_ArfGap_6.8e-45
contig_001_length_2062630	2062630	1095856	1097324	+	1	stringtie.215.1	13.173	1.24282	2.87659	1469	None	None	braker1_g00155.t2	1e-23	75.9	0.28	80.85	None	None	None	None	None	None	None	None	None	None	None
contig_001_length_2062630	2062630	1097425	1097669	+	1	stringtie.216.1	5.10204	0.481354	1.11413	245	None	None	braker1_g00155.t1	7e-19	76.6	0.3	78.26	gi|196008317|ref|XP_002114024.1|	6e-12	60.1	0.08	63.83	None	None	None	None	None	None
contig_001_length_2062630	2062630	1095635	1097837	-	5	stringtie.217.1	70.5805	6.65895	15.4127	1216	156	complete	braker1_g00155.t1	3e-71	223	0.68	100	gi|196008317|ref|XP_002114024.1|	2e-46	168	0.19	78.5	None	None	None	None	None	PF15692_NKAP_2.8e-22|PF06375_AP3D1_0.00017|PF12569_NARP1_0.00033|PF02932_Neur_chan_memb_0.00085
contig_001_length_2062630	2062630	1095635	1097837	-	5	stringtie.217.2	39.9938	3.77324	8.73345	1317	None	None	braker1_g00155.t2	2e-58	191	0.63	90.57	gi|196008317|ref|XP_002114024.1|	4e-37	134	0.16	75.27	None	None	None	None	None	None
contig_001_length_2062630	2062630	1095635	1097837	-	4	stringtie.217.3	14.7651	1.39302	3.22426	1404	None	None	braker1_g00155.t2	4e-58	191	0.63	90.57	gi|196008317|ref|XP_002114024.1|	2e-34	134	0.16	75.27	None	None	None	None	None	None
contig_001_length_2062630	2062630	1088747	1090056	+	2	stringtie.218.1	99.8514	9.42053	21.8046	994	None	None	None	None	None	None	None	None	None	None	None	None	None	None	None	None	None	None
contig_001_length_2062630	2062630	1091217	1091678	+	1	stringtie.219.1	3.51732	0.331843	0.768077	462	None	None	braker1_g00154.t1	3e-41	145	0.14	98.55	gi|196008317|ref|XP_002114024.1|	1e-36	132	0.12	89.86	None	None	None	None	None	None
contig_001_length_2062630	2062630	1090216	1095444	-	9	stringtie.220.1	487.127	45.9583	106.374	2454	516	complete	braker1_g00154.t1	0	964	0.99	100	gi|196008317|ref|XP_002114024.1|	0	711	0.78	78.97	None	None	None	None	None	PF00610_DEP_3.4e-19|PF00462_Glutaredoxin_2.1e-22|PF04784_DUF547_6.7e-38|PF05768_DUF836_3e-07|PF13417_GST_N_3_0.0001
contig_001_length_2062630	2062630	1098365	1099286	-	1	stringtie.221.1	2.84707	0.268608	0.621715	922	None	None	braker1_g00156.t1	2e-19	87.8	0.1	76.27	None	None	None	None	None	None	None	None	None	None	None
contig_001_length_2062630	2062630	1098176	1104857	+	12	stringtie.222.1	202.782	19.1315	44.2815	3350	595	complete	braker1_g00156.t1	0	1214	1	100	gi|196008967|ref|XP_002114349.1|	0	671	1	89.01	CARM1_XENLA_X.laevis_Histone-arginine_methyltransferase_CARM1	5e-176	536	0.69	59.56	PF08242_Methyltransf_12_9.2e-05|PF08241_Methyltransf_11_2.2e-08|PF02527_GidB_0.00017|PF03602_Cons_hypoth95_1.3e-06|PF13679_Methyltransf_32_0.00018|PF13489_Methyltransf_23_5.5e-08|PF05185_PRMT5_5.6e-15|PF12847_Methyltransf_18_2.5e-06|PF05175_MTS_1.4e-08|PF00398_RrnaAD_8.1e-05|PF06325_PrmA_6.3e-11|PF08003_Methyltransf_9_5.6e-06|PF13649_Methyltransf_25_5.3e-10|PF13847_Methyltransf_31_1.9e-06
contig_001_length_2062630	2062630	1098176	1104857	+	11	stringtie.222.2	44.7908	4.22581	9.78097	3689	541	complete	braker1_g00156.t1	0	1137	0.91	100	gi|196008967|ref|XP_002114349.1|	0	671	1	89.01	CARM1_XENLA_X.laevis_Histone-arginine_methyltransferase_CARM1	6e-175	537	0.68	59.71	PF08242_Methyltransf_12_7.9e-05|PF08241_Methyltransf_11_1.9e-08|PF02527_GidB_0.00015|PF03602_Cons_hypoth95_1.1e-06|PF13679_Methyltransf_32_0.00016|PF13489_Methyltransf_23_4.6e-08|PF05185_PRMT5_4.5e-15|PF12847_Methyltransf_18_2.1e-06|PF05175_MTS_1.2e-08|PF00398_RrnaAD_6.9e-05|PF06325_PrmA_5.4e-11|PF08003_Methyltransf_9_4.8e-06|PF13649_Methyltransf_25_4.6e-10|PF13847_Methyltransf_31_1.6e-06
contig_001_length_2062630	2062630	1098176	1104857	+	12	stringtie.222.3	21.9171	2.06778	4.78603	3772	497	complete	braker1_g00156.t1	0	1053	0.85	99.8	gi|196008967|ref|XP_002114349.1|	0	671	1	89.01	CARM1_XENLA_X.laevis_Histone-arginine_methyltransferase_CARM1	3e-170	525	0.6	63.74	PF08242_Methyltransf_12_7.4e-05|PF08241_Methyltransf_11_1.7e-08|PF02527_GidB_0.00014|PF03602_Cons_hypoth95_1e-06|PF13679_Methyltransf_32_0.00015|PF13489_Methyltransf_23_4e-08|PF05185_PRMT5_4.1e-15|PF12847_Methyltransf_18_1.9e-06|PF05175_MTS_1.1e-08|PF00398_RrnaAD_6.4e-05|PF06325_PrmA_5.1e-11|PF08003_Methyltransf_9_4.4e-06|PF13649_Methyltransf_25_4.3e-10|PF13847_Methyltransf_31_1.5e-06|PF05219_DRE…
contig_001_length_2062630	2062630	1104926	1105760	+	1	stringtie.223.1	2.84072	0.268009	0.620328	835	None	None	braker1_g00157.t1	6e-85	268	0.23	100	gi|196008315|ref|XP_002114023.1|	2e-77	248	0.23	90.91	None	None	None	None	None	None
contig_001_length_2062630	2062630	1103896	1107592	-	3	stringtie.224.1	268.62	25.343	58.6585	2798	574	complete	braker1_g00157.t1	0	1140	1	100	gi|196008315|ref|XP_002114023.1|	0	927	0.99	81.61	TM104_DROME_D.melanogaster_Transmembrane_protein_104_homolog	4e-18	92.8	0.98	24.05	PF01490_Aa_trans_1.2e-09|PF02453_Reticulon_7e-06|PF12823_DUF3817_0.0014
contig_001_length_2062630	2062630	1117932	1120222	+	2	stringtie.225.1	63.9834	6.03655	13.9721	1548	211	complete	braker1_g00161.t1	9e-149	428	1	100	gi|196008963|ref|XP_002114347.1|	9e-65	211	1	50	None	None	None	None	None	PF00619_CARD_7.7e-11|PF00531_Death_7.5e-13|PF03041_Baculo_LEF-2_1.8e-05
contig_001_length_2062630	2062630	1117932	1120222	+	3	stringtie.225.2	20.166	1.90257	4.40365	1586	126	complete	braker1_g00161.t1	3e-114	246	0.57	100	gi|196008963|ref|XP_002114347.1|	2e-32	123	0.43	64.44	None	None	None	None	None	PF00619_CARD_1.4e-11|PF03041_Baculo_LEF-2_3.7e-06
contig_001_length_2062630	2062630	1107917	1108617	+	1	stringtie.226.1	3.57608	0.337387	0.780909	701	None	None	braker1_g00158.t1	6e-16	76.3	0.06	100	None	None	None	None	None	None	None	None	None	None	None
contig_001_length_2062630	2062630	1111421	1115030	+	10	stringtie.226.2	1592.38	150.234	347.728	1464	252	5prime	braker1_g00159.t1	1e-139	403	1	100	gi|196008965|ref|XP_002114348.1|	8e-117	345	0.92	95.16	VATO_MOUSE_M.musculus_V-type_proton_ATPase_21_kDa_proteolipid_subunit	1e-91	284	0.97	71.21	PF13664_DUF4149_0.00078|PF00137_ATP-synt_C_7.2e-17
contig_001_length_2062630	2062630	1107980	1110873	-	2	stringtie.227.1	164.515	15.5213	35.9252	2638	564	complete	braker1_g00158.t1	0	1088	1	100	gi|196008313|ref|XP_002114022.1|	0	882	1.01	80.6	None	None	None	None	None	PF01490_Aa_trans_1.8e-12|PF03222_Trp_Tyr_perm_1.1e-06
contig_001_length_2062630	2062630	1112997	1113440	-	1	stringtie.228.1	2.81532	0.265612	0.61478	444	None	None	None	None	None	None	None	None	None	None	None	None	None	None	None	None	None	None
contig_001_length_2062630	2062630	1113595	1117225	-	2	stringtie.229.1	271.502	25.615	59.2879	2765	278	complete	braker1_g00160.t1	7e-160	473	0.91	100	gi|196008311|ref|XP_002114021.1|	2e-125	383	0.92	79.38	STX12_HUMAN_H.sapiens_Syntaxin-12	6e-50	182	0.84	42.92	PF08700_Vps51_0.0084|PF12179_IKKbetaNEMObind_0.021|PF07361_Cytochrom_B562_0.00052|PF09991_DUF2232_0.0008|PF16454_PI3K_P85_iSH2_0.00022|PF04513_Baculo_PEP_C_0.0045|PF06156_DUF972_0.032|PF05961_Chordopox_A13L_0.017|PF05739_SNARE_3.7e-19|PF12718_Tropomyosin_1_0.0012|PF11559_ADIP_0.0057|PF02346_Vac_Fusion_0.026|PF00957_Synaptobrevin_4.3e-05|PF16378_DUF4988_0.0013|PF10805_DUF2730_0.00033|PF03095_PTPA_…
contig_001_length_2062630	2062630	1113595	1117225	-	2	stringtie.229.2	43.8699	4.13893	9.57988	2768	278	complete	braker1_g00160.t1	7e-160	473	0.91	100	gi|196008311|ref|XP_002114021.1|	2e-125	383	0.92	79.38	STX12_HUMAN_H.sapiens_Syntaxin-12	6e-50	182	0.84	42.92	PF08700_Vps51_0.0084|PF12179_IKKbetaNEMObind_0.021|PF07361_Cytochrom_B562_0.00052|PF09991_DUF2232_0.0008|PF16454_PI3K_P85_iSH2_0.00022|PF04513_Baculo_PEP_C_0.0045|PF06156_DUF972_0.032|PF05961_Chordopox_A13L_0.017|PF05739_SNARE_3.7e-19|PF12718_Tropomyosin_1_0.0012|PF11559_ADIP_0.0057|PF02346_Vac_Fusion_0.026|PF00957_Synaptobrevin_4.3e-05|PF16378_DUF4988_0.0013|PF10805_DUF2730_0.00033|PF03095_PTPA_…
contig_001_length_2062630	2062630	1120649	1124051	+	4	stringtie.230.1	62.1483	5.86341	13.5713	1149	None	None	braker1_g00162.t1	1e-38	135	1	100	None	None	None	None	None	None	None	None	None	None	None
contig_001_length_2062630	2062630	1123230	1127300	-	5	stringtie.231.1	757.06	71.4252	165.319	1649	299	complete	braker1_g00163.t1	0	613	1	100	gi|196008309|ref|XP_002114020.1|	4e-123	367	0.87	61.89	PLPP3_HUMAN_H.sapiens_Phospholipid_phosphatase_3	3e-46	169	0.8	38.96	PF14360_PAP2_C_2.6e-05|PF02544_Steroid_dh_4.7e-05|PF11196_DUF2834_0.00081|PF04869_Uso1_p115_head_1.8e-05|PF01569_PAP2_1.8e-25|PF14378_PAP2_3_3.5e-06
contig_001_length_2062630	2062630	1129687	1133157	+	4	stringtie.232.1	395.283	37.2931	86.318	1402	135	complete	braker1_g00164.t1	3e-91	276	1	100	gi|196008961|ref|XP_002114346.1|	4e-75	234	1	83.82	ISCA1_DROME_D.melanogaster_Iron-sulfur_cluster_assembly_1_homolog,_mitochondrial	3e-49	170	0.94	63.93	PF01521_Fe-S_biosyn_1.2e-24|PF09668_Asp_protease_3.6e-05|PF05757_PsbQ_0.00011
contig_001_length_2062630	2062630	1133462	1147769	-	8	stringtie.233.1	29.7263	2.80454	6.49134	1189	291	complete	braker1_g00165.t1	1e-150	441	0.41	98.72	gi|196008305|ref|XP_002114018.1|	1e-83	257	1.09	62.98	ZDH21_BOVIN_B.taurus_Probable_palmitoyltransferase_ZDHHC21	8e-21	94.7	0.93	26.83	PF01529_zf-DHHC_5.2e-35|PF12773_DZR_0.0004|PF06570_DUF1129_2e-05
contig_001_length_2062630	2062630	1133462	1147769	-	8	stringtie.233.2	26.4954	2.49972	5.78579	10033	321	complete	braker1_g00165.t1	0	623	0.59	96.45	gi|196008305|ref|XP_002114018.1|	2e-77	259	1.08	63.09	FOXI1_XENTR_X.tropicalis_Forkhead_box_protein_I1	2e-21	103	0.29	47.62	PF00250_Forkhead_5.7e-32|PF00538_Linker_histone_5.6e-06
contig_001_length_2062630	2062630	1133462	1147769	-	9	stringtie.233.3	6.1493	0.580158	1.34282	3390	321	complete	braker1_g00165.t1	0	623	0.59	96.45	gi|196008305|ref|XP_002114018.1|	4e-78	256	1.07	63.2	FOXI1_XENTR_X.tropicalis_Forkhead_box_protein_I1	4e-22	103	0.29	47.62	PF01529_zf-DHHC_4.1e-35|PF00250_Forkhead_5.7e-32|PF12773_DZR_0.00035|PF00538_Linker_histone_5.6e-06|PF06570_DUF1129_1.7e-05
contig_001_length_2062630	2062630	1133462	1147769	-	9	stringtie.233.4	4.82621	0.455331	1.0539	5860	321	complete	braker1_g00165.t1	0	623	0.59	96.45	gi|196008305|ref|XP_002114018.1|	2e-75	252	1.06	62.88	FOXI1_XENTR_X.tropicalis_Forkhead_box_protein_I1	9e-22	103	0.29	47.62	PF01529_zf-DHHC_3.1e-35|PF00250_Forkhead_5.7e-32|PF12773_DZR_0.0003|PF00538_Linker_histone_5.6e-06|PF06570_DUF1129_1.4e-05
contig_001_length_2062630	2062630	1133462	1147769	-	8	stringtie.233.5	2.99463	0.28253	0.653938	1186	290	complete	braker1_g00165.t1	8e-150	439	0.4	100	gi|196008305|ref|XP_002114018.1|	3e-83	256	1.07	63.36	ZDH21_BOVIN_B.taurus_Probable_palmitoyltransferase_ZDHHC21	3e-20	92.8	0.92	26.53	PF01529_zf-DHHC_5.1e-35|PF12773_DZR_0.0004|PF06570_DUF1129_2e-05
contig_001_length_2062630	2062630	1169851	1170545	-	1	stringtie.234.1	19.7856	1.86668	4.32059	695	None	None	None	None	None	None	None	None	None	None	None	None	None	None	None	None	None	None
contig_001_length_2062630	2062630	1154478	1157523	-	2	stringtie.235.1	9.91368	0.935311	2.16485	2892	None	None	braker1_g00166.t1	6e-155	489	0.3	100	gi|196008959|ref|XP_002114345.1|	7e-121	398	0.3	80.53	None	None	None	None	None	None
contig_001_length_2062630	2062630	1149828	1160111	+	10	stringtie.236.1	190.267	17.9509	41.5487	6224	1122	complete	braker1_g00166.t1	0	1850	1	100	gi|196008959|ref|XP_002114345.1|	0	1110	0.67	78.4	ACTN4_CHICK_G.gallus_Alpha-actinin-4	6e-16	88.2	0.28	27.27	PF00307_CH_2e-19
contig_001_length_2062630	2062630	1157592	1160132	-	1	stringtie.237.1	4.03345	0.380538	0.880785	2541	None	None	None	None	None	None	None	None	None	None	None	None	None	None	None	None	None	None
contig_001_length_2062630	2062630	1171449	1175007	+	1	stringtie.238.1	15.3646	1.44958	3.35518	3559	None	None	None	None	None	None	None	None	None	None	None	None	None	None	None	None	None	None
contig_001_length_2062630	2062630	1176133	1177389	-	3	stringtie.239.1	5.63063	0.531224	1.22956	777	None	None	None	None	None	None	None	None	None	None	None	None	None	None	None	None	None	None
contig_001_length_2062630	2062630	1175100	1178121	+	2	stringtie.240.1	25.5187	2.40757	5.57252	2674	None	None	None	None	None	None	None	None	None	None	None	None	None	None	None	None	None	None
contig_001_length_2062630	2062630	1175100	1178121	+	3	stringtie.240.2	15.7929	1.48999	3.4487	2234	None	None	None	None	None	None	None	None	None	None	None	None	None	None	None	None	None	None
contig_001_length_2062630	2062630	1177613	1178350	-	1	stringtie.241.1	2.87669	0.271403	0.628184	738	None	None	None	None	None	None	None	None	None	None	None	None	None	None	None	None	None	None
contig_001_length_2062630	2062630	1162513	1169794	-	4	stringtie.242.1	244.847	23.1002	53.4674	2008	346	complete	braker1_g00167.t1	0	655	1	100	gi|196008303|ref|XP_002114017.1|	1e-157	461	1	71.3	NFIB_BOVIN_B.taurus_Nuclear_factor_1_B-type	1e-39	154	0.44	43.48	PF10524_NfI_DNAbd_pre-N_1.3e-06|PF03165_MH1_7.4e-09
contig_001_length_2062630	2062630	1178638	1187789	-	23	stringtie.243.1	117.044	11.0426	25.5589	3613	901	complete	braker1_g00168.t1	0	1777	1	100	gi|196008301|ref|XP_002114016.1|	0	644	1.07	45.54	DOT1L_HUMAN_H.sapiens_Histone-lysine_N-methyltransferase,_H3_lysine-79_specific	3e-121	417	0.22	52.41	PF14372_DUF4413_1.9e-05|PF08123_DOT1_1e-77
contig_001_length_2062630	2062630	1188540	1200518	+	36	stringtie.244.1	78.1231	7.37056	17.0597	5110	1392	complete	braker1_g00169.t1	0	2717	1	100	gi|196008957|ref|XP_002114344.1|	0	2118	0.94	85.69	RIC1_MOUSE_M.musculus_RAB6A-GEF_complex_partner_protein_1	0	761	0.96	36.21	PF12894_ANAPC4_WD40_9e-05|PF07064_RIC1_8.1e-88
contig_001_length_2062630	2062630	1207359	1208152	+	1	stringtie.245.1	5.19269	0.489907	1.13393	794	None	None	None	None	None	None	None	None	None	None	None	None	None	None	None	None	None	None
contig_001_length_2062630	2062630	1208100	1208625	-	1	stringtie.246.1	6.46777	0.610205	1.41237	526	None	None	None	None	None	None	None	None	None	None	None	None	None	None	None	None	None	None
contig_001_length_2062630	2062630	1200823	1206937	-	13	stringtie.247.1	485.964	45.8485	106.12	2186	418	5prime	braker1_g00170.t1	0	595	0.99	100	gi|196008299|ref|XP_002114015.1|	2e-119	366	0.95	73.3	RD23A_HUMAN_H.sapiens_UV_excision_repair_protein_RAD23_homolog_A	5e-56	201	1.08	41.94	PF13881_Rad60-SLD_2_6.7e-07|PF00627_UBA_8.8e-16|PF00240_ubiquitin_2.5e-20|PF11976_Rad60-SLD_4.2e-09|PF10302_DUF2407_6e-08|PF09288_UBA_3_0.00031|PF09280_XPC-binding_2.3e-26
contig_001_length_2062630	2062630	1200823	1206937	-	12	stringtie.247.2	79.1705	7.46938	17.2885	2300	384	complete	braker1_g00170.t1	0	573	1.08	91.33	gi|196008299|ref|XP_002114015.1|	4e-119	366	0.95	73.3	RD23A_HUMAN_H.sapiens_UV_excision_repair_protein_RAD23_homolog_A	1e-55	200	1.08	41.94	PF13881_Rad60-SLD_2_7e-07|PF00627_UBA_9e-16|PF00240_ubiquitin_2.5e-20|PF11976_Rad60-SLD_4.2e-09|PF10302_DUF2407_6.7e-08|PF09288_UBA_3_0.00032|PF07223_DUF1421_5.5e-06|PF09280_XPC-binding_2.3e-26
contig_001_length_2062630	2062630	1249102	1253682	-	10	stringtie.248.1	80.1388	7.56073	17.4999	2773	566	complete	braker1_g00175.t1	0	1140	1	100	gi|196008947|ref|XP_002114339.1|	0	836	0.99	75.47	KAT6A_HUMAN_H.sapiens_Histone_acetyltransferase_KAT6A	6e-21	103	0.06	41.07	PF00536_SAM_1_7.4e-11|PF00628_PHD_5.6e-13|PF16866_PHD_4_0.00014|PF00538_Linker_histone_7.3e-08|PF00705_PCNA_N_0.00011|PF07647_SAM_2_8.1e-05|PF10264_Stork_head_0.0042|PF13831_PHD_2_3.6e-06|PF00130_C1_1_5.4e-06|PF02318_FYVE_2_0.0039|PF00641_zf-RanBP_1.4e-05
contig_001_length_2062630	2062630	1265663	1266453	+	1	stringtie.249.1	3.31858	0.313093	0.724679	791	None	None	None	None	None	None	None	None	None	None	None	None	None	None	None	None	None	None
contig_001_length_2062630	2062630	1266267	1266486	-	1	stringtie.250.1	8.52727	0.80451	1.8621	220	None	None	None	None	None	None	None	None	None	None	None	None	None	None	None	None	None	None
contig_001_length_2062630	2062630	1266552	1269128	-	3	stringtie.251.1	31.9476	3.01411	6.97639	1058	216	complete	braker1_g00179.t1	8e-158	445	1	100	gi|196008289|ref|XP_002114010.1|	6e-129	374	0.86	73.68	COA7B_XENLA_X.laevis_Cytochrome_c_oxidase_assembly_factor_7B	2e-36	137	0.94	38.97	PF16846_Cep3_1.5e-05|PF00839_Cys_rich_FGFR_0.00066|PF08238_Sel1_5.1e-06
contig_001_length_2062630	2062630	1269381	1278044	+	15	stringtie.252.1	20.2199	1.90766	4.41542	6833	1818	complete	braker1_g00180.t1	0	3672	1	100	gi|196008945|ref|XP_002114338.1|	0	2418	0.87	78.29	RPA1_MOUSE_M.musculus_DNA-directed_RNA_polymerase_I_subunit_RPA1	0	1314	0.88	46.26	PF16124_RecQ_Zn_bind_0.00014|PF05000_RNA_pol_Rpb1_4_6.6e-26|PF00623_RNA_pol_Rpb1_2_3.9e-72|PF04998_RNA_pol_Rpb1_5_3.3e-99|PF04983_RNA_pol_Rpb1_3_2.1e-38|PF04997_RNA_pol_Rpb1_1_6.4e-25
contig_001_length_2062630	2062630	1277280	1278808	-	2	stringtie.253.1	3.15505	0.297665	0.688969	1421	None	None	None	None	None	None	None	None	None	None	None	None	None	None	None	None	None	None
contig_001_length_2062630	2062630	1278868	1279723	-	1	stringtie.254.1	4.8236	0.455085	1.05333	856	None	None	None	None	None	None	None	None	None	None	None	None	None	None	None	None	None	None
contig_001_length_2062630	2062630	1280978	1282907	+	2	stringtie.255.1	4.78061	0.451029	1.04394	1769	None	None	None	None	None	None	None	None	None	None	None	None	None	None	None	None	None	None
contig_001_length_2062630	2062630	1254329	1257382	+	2	stringtie.256.1	43.5097	4.10494	9.50121	2447	113	5prime	braker1_g00176.t1	3e-20	89	0.55	100	None	None	None	None	None	None	None	None	None	None	PF09281_Taq-exonuc_7e-06
contig_001_length_2062630	2062630	1254329	1257382	+	3	stringtie.256.2	9.10641	0.859149	1.98857	2156	134	5prime	braker1_g00176.t1	5e-49	168	1	100	None	None	None	None	None	None	None	None	None	None	PF05025_RbsD_FucU_9.8e-05|PF00029_Connexin_0.0034|PF07217_Het-C_7e-05|PF06213_CobT_0.00069
contig_001_length_2062630	2062630	1256296	1264915	-	2	stringtie.257.1	137.969	13.0168	30.1283	3951	197	complete	braker1_g00177.t1	1e-132	407	1	100	gi|196008291|ref|XP_002114011.1|	3e-106	334	1.01	91.95	TC1DB_XENLA_X.laevis_Tctex1_domain-containing_protein_1-B_	1e-52	188	0.99	51.72	PF03645_Tctex-1_4.1e-32
contig_001_length_2062630	2062630	1256296	1259264	-	1	stringtie.257.2	143.489	13.5375	31.3337	2969	197	complete	braker1_g00177.t1	3e-135	407	1	100	gi|196008293|ref|XP_002114012.1|	2e-71	235	1	56.12	TC1D4_MOUSE_M.musculus_Tctex1_domain-containing_protein_4	9e-17	85.5	0.76	30.72	PF03645_Tctex-1_5.7e-24
contig_001_length_2062630	2062630	1209505	1212813	+	1	stringtie.258.1	112.182	10.5838	24.4971	3309	431	complete	braker1_g00171.t1	0	844	0.27	98.11	gi|196008953|ref|XP_002114342.1|	0	536	0.5	59.35	GRM5_HUMAN_H.sapiens_Metabotropic_glutamate_receptor_5	2e-59	137	0.35	26.23	PF08849_DUF1819_3.8e-05|PF01094_ANF_receptor_6.7e-56|PF00003_7tm_3_1.2e-29|PF13458_Peripla_BP_6_3e-12|PF07562_NCD3G_6.6e-17
contig_001_length_2062630	2062630	1219090	1231306	+	9	stringtie.259.1	334.076	31.5185	72.9522	1947	224	complete	braker1_g00171.t1	0	425	0.14	95.85	gi|196008951|ref|XP_002114341.1|	3e-130	259	0.27	59.17	None	None	None	None	None	PF08242_Methyltransf_12_4.7e-10|PF08241_Methyltransf_11_1.7e-09|PF05175_MTS_0.00011|PF03781_FGE-sulfatase_9.3e-16|PF03848_TehB_1.4e-05|PF13489_Methyltransf_23_1.6e-09|PF13847_Methyltransf_31_2.4e-10|PF09445_Methyltransf_15_6.1e-05|PF00398_RrnaAD_5.8e-05|PF13649_Methyltransf_25_3.7e-11|PF02390_Methyltransf_4_8.7e-05
contig_001_length_2062630	2062630	1219090	1221921	+	7	stringtie.259.2	243.634	22.9858	53.2024	2274	154	complete	braker1_g00171.t1	2e-80	283	0.1	89.61	gi|196008951|ref|XP_002114341.1|	1e-109	224	0.17	84.21	None	None	None	None	None	PF08242_Methyltransf_12_8.8e-08|PF13847_Methyltransf_31_7.2e-09|PF05175_MTS_5.4e-05|PF03781_FGE-sulfatase_9.3e-16|PF00398_RrnaAD_3.1e-05|PF03848_TehB_1.1e-05|PF13489_Methyltransf_23_3.5e-06|PF08241_Methyltransf_11_3.1e-09|PF09445_Methyltransf_15_3.2e-05|PF01209_Ubie_methyltran_1.2e-05|PF13649_Methyltransf_25_2.5e-11|PF02390_Methyltransf_4_4.6e-05
contig_001_length_2062630	2062630	1224072	1231306	+	14	stringtie.259.3	119.299	11.2553	26.0512	2187	400	complete	braker1_g00172.t1	0	835	1	100	gi|196008951|ref|XP_002114341.1|	0	658	0.5	76.06	EGTB_MYCT3_M.thermoresistibile_Hercynine_oxygenase	4e-11	69.7	0.54	26.34	PF03781_FGE-sulfatase_2.7e-11|PF12867_DinB_2_8.8e-09
contig_001_length_2062630	2062630	1213908	1219002	+	14	stringtie.259.4	59.2721	5.59205	12.9433	1387	410	complete	braker1_g00171.t1	0	852	0.26	99.75	gi|196008951|ref|XP_002114341.1|	0	645	0.5	74.81	EGTB_MYCT3_M.thermoresistibile_Hercynine_oxygenase	4e-11	68.6	0.57	26.19	PF13452_MaoC_dehydrat_N_0.00011|PF03781_FGE-sulfatase_4.2e-11|PF12867_DinB_2_4.6e-08
contig_001_length_2062630	2062630	1217228	1228972	-	2	stringtie.260.1	9.75976	0.920789	2.13124	222	None	None	braker1_g00171.t1	6e-26	101	0.03	97.87	gi|196008951|ref|XP_002114341.1|	3e-19	80.9	0.06	70	None	None	None	None	None	None
contig_001_length_2062630	2062630	1235154	1245835	+	28	stringtie.261.1	252.135	23.7878	55.0587	3519	694	complete	braker1_g00173.t1	0	1342	1	100	gi|196008949|ref|XP_002114340.1|	0	1012	1.01	80.97	KIF2A_CHICK_G.gallus_Kinesin-like_protein_KIF2A	0	706	1.01	54.56	PF08702_Fib_alpha_0.00012|PF04156_IncA_2.8e-05|PF00225_Kinesin_1.4e-95|PF05659_RPW8_0.011|PF00308_Bac_DnaA_0.00023|PF10874_DUF2746_0.00035|PF04102_SlyX_0.0015|PF16796_Microtub_bd_7.4e-18|PF07851_TMPIT_0.00037|PF06103_DUF948_0.00016|PF01496_V_ATPase_I_0.00062
contig_001_length_2062630	2062630	1244373	1248613	-	12	stringtie.262.1	30.7455	2.9007	6.71389	1896	323	5prime	braker1_g00174.t1	0	634	1	100	gi|196008297|ref|XP_002114014.1|	3e-169	486	1.08	78.07	MTG1_ICTPU_I.punctatus_Mitochondrial_ribosome-associated_GTPase_1	2e-83	271	0.97	45.98	PF05049_IIGP_2.3e-06|PF13175_AAA_15_0.00013|PF13191_AAA_16_0.00094|PF00025_Arf_0.0022|PF01591_6PF2K_0.001|PF04548_AIG1_1.8e-06|PF01926_MMR_HSR1_6.1e-17|PF00350_Dynamin_N_0.0013|PF03029_ATP_bind_1_0.00032|PF08477_Roc_8.8e-05|PF02421_FeoB_N_1e-09|PF13238_AAA_18_5e-05|PF00009_GTP_EFTU_0.0012|PF03193_DUF258_4e-08
contig_001_length_2062630	2062630	1303938	1304690	-	1	stringtie.263.1	2.65471	0.25046	0.57971	753	None	None	None	None	None	None	None	None	None	None	None	None	None	None	None	None	None	None
contig_001_length_2062630	2062630	1307187	1307603	-	1	stringtie.264.1	13.7386	1.29618	3.0001	417	None	None	None	None	None	None	None	None	None	None	None	None	None	None	None	None	None	None
contig_001_length_2062630	2062630	1311436	1313714	+	1	stringtie.265.1	4.07808	0.384748	0.89053	2279	None	None	None	None	None	None	None	None	None	None	None	None	None	None	None	None	None	None
contig_001_length_2062630	2062630	1287373	1302752	+	5	stringtie.266.1	224.728	21.2021	49.0739	3676	543	complete	braker1_g00182.t1	0	961	1	100	gi|196008943|ref|XP_002114337.1|	0	682	1	92.05	NIM1_HUMAN_H.sapiens_Serine/threonine-protein_kinase_NIM1	7e-117	377	0.87	52.76	PF10707_YrbL-PhoP_reg_3.1e-05|PF00069_Pkinase_6.7e-72|PF07714_Pkinase_Tyr_1.1e-42|PF06293_Kdo_1.1e-06|PF14531_Kinase-like_6.2e-10|PF01633_Choline_kinase_1.4e-05|PF01636_APH_9.6e-05
contig_001_length_2062630	2062630	1287373	1302752	+	6	stringtie.266.2	54.032	5.09767	11.799	3575	543	complete	braker1_g00182.t1	0	961	1	100	gi|196008943|ref|XP_002114337.1|	0	682	1	92.05	NIM1_HUMAN_H.sapiens_Serine/threonine-protein_kinase_NIM1	4e-117	377	0.87	52.76	PF10707_YrbL-PhoP_reg_3.1e-05|PF00069_Pkinase_6.7e-72|PF07714_Pkinase_Tyr_1.1e-42|PF06293_Kdo_1.1e-06|PF14531_Kinase-like_6.2e-10|PF01633_Choline_kinase_1.4e-05|PF01636_APH_9.6e-05
contig_001_length_2062630	2062630	1294688	1296729	-	2	stringtie.267.1	6.75403	0.637212	1.47488	1864	None	None	None	None	None	None	None	None	None	None	None	None	None	None	None	None	None	None
contig_001_length_2062630	2062630	1356914	1362043	-	16	stringtie.268.1	19.3164	1.82242	4.21813	3651	724	complete	braker1_g00190.t1	0	1494	1	100	gi|196008281|ref|XP_002114006.1|	0	845	1.11	58.9	AMPO_RAT_R.norvegicus_Aminopeptidase_O	9e-109	367	0.81	33.69	PF09127_Leuk-A4-hydro_C_2.2e-18|PF01433_Peptidase_M1_4e-31
contig_001_length_2062630	2062630	1366500	1368265	-	2	stringtie.269.1	5.16475	0.487271	1.12783	1670	None	None	None	None	None	None	None	None	None	None	None	None	None	None	None	None	None	None
contig_001_length_2062630	2062630	1369164	1370372	-	2	stringtie.270.1	2.92683	0.276133	0.639132	1025	None	None	None	None	None	None	None	None	None	None	None	None	None	None	None	None	None	None
contig_001_length_2062630	2062630	1371142	1371543	+	1	stringtie.271.1	5.59701	0.528053	1.22222	402	None	None	None	None	None	None	None	None	None	None	None	None	None	None	None	None	None	None
contig_001_length_2062630	2062630	1371520	1373901	-	1	stringtie.272.1	7.97221	0.752142	1.74089	2382	None	None	None	None	None	None	None	None	None	None	None	None	None	None	None	None	None	None
contig_001_length_2062630	2062630	1363065	1365424	-	6	stringtie.273.1	4.66159	0.4398	1.01795	1498	None	None	braker1_g00191.t1	9e-61	179	0.63	56.83	gi|196008931|ref|XP_002114331.1|	3e-55	164	0.63	52.46	None	None	None	None	None	None
contig_001_length_2062630	2062630	1363065	1365424	-	5	stringtie.273.2	4.32417	0.407966	0.94427	1608	None	None	braker1_g00191.t1	7e-37	138	0.53	52.29	gi|196008931|ref|XP_002114331.1|	8e-33	126	0.53	47.71	None	None	None	None	None	None
contig_001_length_2062630	2062630	1362171	1365309	+	10	stringtie.274.1	279.799	26.3977	61.0997	1498	291	complete	braker1_g00191.t1	0	601	1	100	gi|196008931|ref|XP_002114331.1|	0	550	1	90.72	BTBDJ_HUMAN_H.sapiens_BTB/POZ_domain-containing_protein_19	1e-70	233	0.96	41.58	PF00580_UvrD-helicase_2.7e-05|PF07707_BACK_3.5e-17|PF00651_BTB_9e-26
contig_001_length_2062630	2062630	1362171	1365309	+	9	stringtie.274.2	241.083	22.7451	52.6453	1580	291	complete	braker1_g00191.t1	0	601	1	100	gi|196008931|ref|XP_002114331.1|	0	550	1	90.72	BTBDJ_HUMAN_H.sapiens_BTB/POZ_domain-containing_protein_19	2e-70	233	0.96	41.58	PF00580_UvrD-helicase_2.7e-05|PF07707_BACK_3.5e-17|PF00651_BTB_9e-26
contig_001_length_2062630	2062630	1365759	1366007	-	1	stringtie.275.1	10.5422	0.994606	2.30209	249	None	None	None	None	None	None	None	None	None	None	None	None	None	None	None	None	None	None
contig_001_length_2062630	2062630	1388132	1388365	+	1	stringtie.276.1	2811.36	265.239	613.917	234	None	None	braker1_g00194.t1	2e-32	109	0.72	100	gi|196008927|ref|XP_002114329.1|	8e-18	73.9	0.26	64.15	None	None	None	None	None	None
contig_001_length_2062630	2062630	1390958	1391381	+	1	stringtie.277.1	2.78291	0.262555	0.607704	424	None	None	None	None	None	None	None	None	None	None	None	None	None	None	None	None	None	None
contig_001_length_2062630	2062630	1389448	1391605	-	1	stringtie.278.1	2.96647	0.279873	0.647788	2158	None	None	None	None	None	None	None	None	None	None	None	None	None	None	None	None	None	None
contig_001_length_2062630	2062630	1377212	1386844	+	2	stringtie.279.1	101.741	9.5988	22.2172	5331	1203	complete	braker1_g00193.t1	0	2198	0.98	100	gi|196008929|ref|XP_002114330.1|	0	1276	1.04	62.21	SYDE_DROME_D.melanogaster_Rho_GTPase-activating_protein_100F	9e-56	219	0.2	37.06	PF00168_C2_7.9e-07|PF09581_Spore_III_AF_0.00086|PF00620_RhoGAP_1.5e-47|PF00595_PDZ_5e-14
contig_001_length_2062630	2062630	1377212	1386844	+	3	stringtie.279.2	26.5159	2.50166	5.79029	5211	1163	complete	braker1_g00193.t1	0	2097	0.98	96.6	gi|196008929|ref|XP_002114330.1|	0	1198	1.04	60.12	SYDE_DROME_D.melanogaster_Rho_GTPase-activating_protein_100F	8e-56	219	0.2	37.06	PF00168_C2_7.6e-07|PF09581_Spore_III_AF_0.00082|PF00620_RhoGAP_1.4e-47|PF00595_PDZ_4.8e-14
contig_001_length_2062630	2062630	1384725	1385149	-	1	stringtie.280.1	2.64706	0.249738	0.578038	425	None	None	braker1_g00193.t1	4e-98	307	0.12	100	gi|196008929|ref|XP_002114330.1|	5e-73	236	0.12	75.18	SYDE_DROME_D.melanogaster_Rho_GTPase-activating_protein_100F	3e-12	68.2	0.07	33.07	None
contig_001_length_2062630	2062630	1319436	1320022	-	1	stringtie.281.1	2.55537	0.241087	0.558015	587	None	None	None	None	None	None	None	None	None	None	None	None	None	None	None	None	None	None
contig_001_length_2062630	2062630	1326336	1327121	-	3	stringtie.282.1	2.8107	0.265177	0.613773	461	None	None	None	None	None	None	None	None	None	None	None	None	None	None	None	None	None	None
contig_001_length_2062630	2062630	1316866	1333813	+	6	stringtie.283.1	315.009	29.7197	68.7886	2527	336	complete	braker1_g00183.t1	0	558	0.99	100	gi|196008939|ref|XP_002114335.1|	1e-87	279	0.89	77.04	MIDNA_XENLA_X.laevis_Midnolin-A	3e-18	92.4	0.28	39.06	PF00240_ubiquitin_4e-09|PF11976_Rad60-SLD_9.4e-06
contig_001_length_2062630	2062630	1320704	1333813	+	6	stringtie.283.2	263.44	24.8544	57.5275	2698	336	complete	braker1_g00183.t1	0	558	0.99	100	gi|196008939|ref|XP_002114335.1|	3e-87	279	0.89	77.04	MIDNA_XENLA_X.laevis_Midnolin-A	3e-18	92.4	0.28	39.06	PF00240_ubiquitin_4e-09|PF11976_Rad60-SLD_9.4e-06
contig_001_length_2062630	2062630	1322448	1333813	+	6	stringtie.283.3	78.7293	7.42775	17.1921	2562	336	complete	braker1_g00183.t1	0	558	0.99	100	gi|196008939|ref|XP_002114335.1|	1e-87	279	0.89	77.04	MIDNA_XENLA_X.laevis_Midnolin-A	3e-18	92.4	0.28	39.06	PF00240_ubiquitin_4e-09|PF11976_Rad60-SLD_9.4e-06
contig_001_length_2062630	2062630	1316866	1333813	+	7	stringtie.283.4	34.8089	3.28407	7.60123	2619	336	complete	braker1_g00183.t1	0	558	0.99	100	gi|196008939|ref|XP_002114335.1|	2e-87	279	0.89	77.04	MIDNA_XENLA_X.laevis_Midnolin-A	3e-18	92.4	0.28	39.06	PF00240_ubiquitin_4e-09|PF11976_Rad60-SLD_9.4e-06
contig_001_length_2062630	2062630	1322448	1333813	+	6	stringtie.283.5	32.2297	3.04072	7.038	2557	336	complete	braker1_g00183.t1	0	558	0.99	100	gi|196008939|ref|XP_002114335.1|	1e-87	279	0.89	77.04	MIDNA_XENLA_X.laevis_Midnolin-A	3e-18	92.4	0.28	39.06	PF00240_ubiquitin_4e-09|PF11976_Rad60-SLD_9.4e-06
contig_001_length_2062630	2062630	1332015	1334542	-	1	stringtie.284.1	5.09617	0.4808	1.11285	2528	None	None	braker1_g00183.t1	1e-73	246	0.46	100	gi|196008939|ref|XP_002114335.1|	6e-60	203	0.69	74.34	None	None	None	None	None	None
contig_001_length_2062630	2062630	1334909	1336771	+	1	stringtie.285.1	543.091	51.2381	118.595	1863	125	complete	braker1_g00184.t1	5e-55	184	0.72	100	gi|196008937|ref|XP_002114334.1|	9e-55	183	0.72	98.88	H2B2E_MOUSE_M.musculus_Histone_H2B_type_2-E	5e-50	174	0.71	93.26	PF03847_TFIID_20kDa_2.8e-07|PF00125_Histone_2e-25|PF16789_YscO-like_7.8e-07|PF00808_CBFD_NFYB_HMF_4e-10
contig_001_length_2062630	2062630	1336104	1339536	-	11	stringtie.286.1	108.798	10.2646	23.7582	1447	371	complete	braker1_g00185.t1	0	775	1	100	gi|196008287|ref|XP_002114009.1|	0	639	1	81.52	DCUP_SHEEP_O.aries_Uroporphyrinogen_decarboxylase	2e-165	479	0.98	60.17	PF01208_URO-D_4.4e-136
contig_001_length_2062630	2062630	1351968	1355896	-	11	stringtie.286.2	47.3557	4.46779	10.3411	1818	371	complete	braker1_g00189.t1	0	771	1	100	gi|196008283|ref|XP_002114007.1|	0	669	1	84.32	DCUP_DANRE_D.rerio_Uroporphyrinogen_decarboxylase	2e-160	471	0.96	61.3	PF01208_URO-D_1.2e-133|PF16064_DUF4806_0.00013
contig_001_length_2062630	2062630	1340311	1346223	+	15	stringtie.287.1	142.721	13.4651	31.1659	2285	568	complete	braker1_g00186.t1	0	1097	1	100	gi|196008935|ref|XP_002114333.1|	0	764	1.01	71.93	CENPC_HUMAN_H.sapiens_Centromere_protein_C	3e-19	96.7	0.24	30.4	PF01050_MannoseP_isomer_1.1e-05|PF07883_Cupin_2_3.4e-10|PF11699_CENP-C_C_2.1e-20
contig_001_length_2062630	2062630	1346865	1348418	-	4	stringtie.288.1	1370.33	129.284	299.239	684	189	5prime	braker1_g00187.t1	1e-104	302	1	100	gi|196008285|ref|XP_002114008.1|	3e-84	250	0.84	87.59	ATPD_MOUSE_M.musculus_ATP_synthase_subunit_delta,_mitochondrial	2e-41	145	0.97	53.99	PF00401_ATP-synt_DE_0.00092|PF02823_ATP-synt_DE_N_8.4e-22
contig_001_length_2062630	2062630	1349056	1353412	+	5	stringtie.289.1	15.254	1.43914	3.33101	3726	314	complete	braker1_g00188.t1	0	635	0.6	100	gi|196008933|ref|XP_002114332.1|	4e-45	172	0.71	29.58	None	None	None	None	None	PF04156_IncA_0.00074|PF10828_DUF2570_8.5e-06|PF16118_DUF4834_4e-05|PF02932_Neur_chan_memb_2.2e-06|PF14316_DUF4381_6.7e-05|PF14584_DUF4446_6.4e-05|PF05934_MCLC_7.3e-06
contig_001_length_2062630	2062630	1349056	1353412	+	4	stringtie.289.2	8.81787	0.831926	1.92556	3416	511	complete	braker1_g00188.t1	0	964	0.99	100	gi|196008933|ref|XP_002114332.1|	6e-66	233	0.93	33.33	None	None	None	None	None	PF16118_DUF4834_0.0002|PF05934_MCLC_3.2e-08|PF07264_EI24_4e-05|PF13567_DUF4131_0.00022
contig_001_length_2062630	2062630	1349056	1353412	+	3	stringtie.289.3	6.6422	0.626661	1.45046	4189	316	complete	braker1_g00188.t1	0	635	0.6	99.35	gi|196008933|ref|XP_002114332.1|	4e-45	172	0.72	29.2	None	None	None	None	None	PF04156_IncA_0.00074|PF10828_DUF2570_8.5e-06|PF16118_DUF4834_4e-05|PF02932_Neur_chan_memb_2.2e-06|PF14316_DUF4381_6.7e-05|PF14584_DUF4446_6.4e-05|PF05934_MCLC_8e-06
contig_001_length_2062630	2062630	1349056	1353412	+	5	stringtie.289.4	3.85379	0.363587	0.841551	3776	314	complete	braker1_g00188.t1	0	635	0.6	100	gi|196008933|ref|XP_002114332.1|	4e-45	172	0.71	29.58	None	None	None	None	None	PF04156_IncA_0.00074|PF10828_DUF2570_8.5e-06|PF16118_DUF4834_4e-05|PF02932_Neur_chan_memb_2.2e-06|PF14316_DUF4381_6.7e-05|PF14584_DUF4446_6.4e-05|PF05934_MCLC_7.3e-06
contig_001_length_2062630	2062630	1404843	1408486	+	6	stringtie.290.1	20.6491	1.94815	4.50915	1183	356	complete	braker1_g00195.t1	0	650	0.28	100	gi|196008919|ref|XP_002114325.1|	0	525	0.87	77.49	CD027_BOVIN_B.taurus_UPF0609_protein_C4orf27_homolog	8e-82	261	0.88	41.31	PF12594_DUF3764_0.00016|PF10228_DUF2228_6.3e-95
contig_001_length_2062630	2062630	1404843	1408486	+	5	stringtie.290.2	4.89501	0.461822	1.06892	1813	295	complete	braker1_g00195.t1	0	664	0.28	100	gi|196008919|ref|XP_002114325.1|	0	526	0.87	77.49	CD027_BOVIN_B.taurus_UPF0609_protein_C4orf27_homolog	2e-79	261	0.88	41.31	PF12594_DUF3764_0.00018|PF10228_DUF2228_5e-95|PF07362_CcdA_0.0005
contig_001_length_2062630	2062630	1412792	1414958	+	1	stringtie.291.1	5.65252	0.533289	1.23434	2167	None	None	None	None	None	None	None	None	None	None	None	None	None	None	None	None	None	None
contig_001_length_2062630	2062630	1408972	1410798	-	1	stringtie.292.1	261.546	24.6757	57.1138	1827	None	None	braker1_g00196.t1	1e-39	140	1	100	gi|196008279|ref|XP_002114005.1|	2e-29	112	0.69	81.82	VAMP1_BOVIN_B.taurus_Vesicle-associated_membrane_protein_1	2e-20	92	0.58	58.82	None
contig_001_length_2062630	2062630	1415379	1418956	-	7	stringtie.293.1	136.786	12.9051	29.8699	1251	323	complete	braker1_g00197.t1	0	677	1	100	gi|196008277|ref|XP_002114004.1|	0	535	1	76.64	None	None	None	None	None	PF00535_Glycos_transf_2_1.1e-10|PF13641_Glyco_tranf_2_3_1.3e-06
contig_001_length_2062630	2062630	1415379	1418956	-	6	stringtie.293.2	27.0085	2.54813	5.89785	1349	263	complete	braker1_g00197.t1	0	537	0.79	100	gi|196008277|ref|XP_002114004.1|	1e-146	416	0.79	75.59	None	None	None	None	None	PF00535_Glycos_transf_2_6.8e-11|PF13641_Glyco_tranf_2_3_7.7e-07
contig_001_length_2062630	2062630	1419720	1423417	+	6	stringtie.294.1	70.3149	6.63389	15.3547	2337	500	complete	braker1_g00198.t1	0	960	1	100	gi|196008917|ref|XP_002114324.1|	0	727	1.1	75.79	CDC20_RAT_R.norvegicus_Cell_division_cycle_protein_20_homolog	5e-159	478	0.97	52.37	PF00930_DPPIV_N_0.00057|PF12894_ANAPC4_WD40_2.2e-10|PF11715_Nup160_0.00032|PF14870_PSII_BNR_3.4e-05|PF15492_Nbas_N_1.4e-06|PF16529_Ge1_WD40_9e-06|PF00400_WD40_1e-10|PF08662_eIF2A_9.6e-07|PF07433_DUF1513_1e-05|PF07676_PD40_0.0027
contig_001_length_2062630	2062630	1423149	1424731	-	1	stringtie.295.1	2.84334	0.268256	0.6209	1583	None	None	None	None	None	None	None	None	None	None	None	None	None	None	None	None	None	None
contig_001_length_2062630	2062630	1392697	1404331	+	14	stringtie.296.1	663.101	62.5606	144.801	4805	900	complete	braker1_g00195.t1	0	1731	0.72	99.44	gi|196008921|ref|XP_002114326.1|	0	1184	0.99	81.46	LRP4_MOUSE_M.musculus_Low-density_lipoprotein_receptor-related_protein_4	1e-170	570	0.38	45.94	PF16472_DUF5050_4.8e-09|PF12947_EGF_3_3e-06|PF00058_Ldl_recept_b_1.1e-13|PF01102_Glycophorin_A_8.7e-05|PF00057_Ldl_recept_a_9.1e-18|PF12662_cEGF_1e-11|PF07645_EGF_CA_5.5e-10|PF10265_Miga_9.8e-05|PF01731_Arylesterase_0.0022|PF08450_SGL_1.1e-07|PF14670_FXa_inhibition_4.2e-12|PF00008_EGF_2e-06
contig_001_length_2062630	2062630	1444110	1445829	+	7	stringtie.297.1	119.854	11.3077	26.1726	931	210	5prime	braker1_g00201.t1	7e-132	376	1	100	gi|196008913|ref|XP_002114322.1|	2e-122	352	0.93	93.26	TPPC5_CHICK_G.gallus_Trafficking_protein_particle_complex_subunit_5	3e-76	238	0.95	58.66	PF04051_TRAPP_2.3e-40
contig_001_length_2062630	2062630	1445576	1447463	-	1	stringtie.298.1	33.6345	3.17327	7.34478	1888	394	complete	braker1_g00202.t1	0	808	0.99	100	gi|196008271|ref|XP_002114001.1|	5e-69	234	0.58	45.04	None	None	None	None	None	None
contig_001_length_2062630	2062630	1447740	1452438	+	9	stringtie.299.1	89.9018	8.48183	19.6319	3303	913	5prime	braker1_g00203.t1	0	1692	1.06	94.44	gi|196008911|ref|XP_002114321.1|	0	1206	1	69.02	ERMP1_MOUSE_M.musculus_Endoplasmic_reticulum_metallopeptidase_1	0	572	0.93	38.39	PF04389_Peptidase_M28_4.4e-50|PF01546_Peptidase_M20_5.3e-08
contig_001_length_2062630	2062630	1429439	1441134	+	38	stringtie.300.1	50.9408	4.80603	11.1239	5560	1299	complete	braker1_g00199.t1	0	2914	0.98	100	gi|196008915|ref|XP_002114323.1|	0	2491	0.99	85.41	RICTR_MOUSE_M.musculus_Rapamycin-insensitive_companion_of_mTOR	0	774	0.55	42.68	PF14668_RICTOR_V_5e-31|PF11028_DUF2723_7.8e-05|PF14663_RasGEF_N_2_1.4e-36|PF14664_RICTOR_N_1.9e-60|PF14666_RICTOR_M_2.3e-32
contig_001_length_2062630	2062630	1425715	1441134	+	40	stringtie.300.2	45.8814	4.3287	10.0191	5418	1536	5prime	braker1_g00199.t1	0	2957	1	100	gi|196008915|ref|XP_002114323.1|	0	2487	0.99	85.41	RICTR_MOUSE_M.musculus_Rapamycin-insensitive_companion_of_mTOR	0	773	0.55	42.68	PF11028_DUF2723_0.00011|PF13513_HEAT_EZ_0.0015|PF14668_RICTOR_V_7.3e-31|PF14663_RasGEF_N_2_2.1e-36|PF14664_RICTOR_N_4.5e-109|PF14666_RICTOR_M_3.5e-32
contig_001_length_2062630	2062630	1440198	1443726	-	4	stringtie.301.1	21.9017	2.06632	4.78267	2411	304	complete	braker1_g00200.t1	0	630	1	100	gi|196008273|ref|XP_002114002.1|	6e-159	468	0.99	72.61	KHK_MOUSE_M.musculus_Ketohexokinase	1e-59	209	1	36.36	PF00294_PfkB_9.9e-34
contig_001_length_2062630	2062630	1440198	1443726	-	3	stringtie.301.2	11.3145	1.06747	2.47074	2510	151	complete	braker1_g00200.t1	0	616	1.11	90.18	gi|196008273|ref|XP_002114002.1|	1e-152	452	1.1	65.48	KHK_MOUSE_M.musculus_Ketohexokinase	1e-53	192	1.11	32.73	PF00294_PfkB_7.9e-19
contig_001_length_2062630	2062630	1460446	1460922	-	1	stringtie.302.1	3.14465	0.296684	0.686699	477	None	None	None	None	None	None	None	None	None	None	None	None	None	None	None	None	None	None
contig_001_length_2062630	2062630	1456932	1458804	+	2	stringtie.303.1	42.4986	4.00955	9.28042	1680	360	5prime	braker1_g00205.t1	0	616	1	100	gi|196010589|ref|XP_002115159.1|	4e-124	367	0.98	70.49	FAXC_XENTR_X.tropicalis_Failed_axon_connections_homolog	4e-39	152	0.58	34.04	PF00043_GST_C_2.7e-05|PF17171_GST_C_6_2.2e-21|PF17172_GST_N_4_1.1e-29|PF10568_Tom37_6.8e-08|PF14497_GST_C_3_6.1e-08|PF13410_GST_C_2_7.7e-11|PF13417_GST_N_3_7e-07
contig_001_length_2062630	2062630	1457197	1457562	-	1	stringtie.304.1	2.73224	0.257774	0.596638	366	None	None	braker1_g00205.t1	9e-85	252	0.41	100	gi|196010589|ref|XP_002115159.1|	6e-52	166	0.4	79.8	FAXC_XENTR_X.tropicalis_Failed_axon_connections_homolog	1e-13	70.5	0.23	33.7	None
contig_001_length_2062630	2062630	1452495	1456678	-	11	stringtie.305.1	318.215	30.0222	69.4887	2466	506	complete	braker1_g00204.t1	0	1028	1	100	gi|196008269|ref|XP_002114000.1|	0	778	1	73.12	EI2BG_MACFA_M.fascicularis_Translation_initiation_factor_eIF-2B_subunit_gamma	2e-81	275	1.13	35.62	PF12804_NTP_transf_3_1.2e-18|PF01128_IspD_6.7e-07|PF00483_NTP_transferase_5.6e-25|PF07959_Fucokinase_1.4e-05|PF16314_DUF4954_8.3e-07|PF00132_Hexapep_1.1e-06
contig_001_length_2062630	2062630	1501247	1507716	+	24	stringtie.306.1	62.6235	5.90824	13.6751	2403	675	complete	braker1_g00215.t1	0	1271	0.98	100	gi|196008899|ref|XP_002114315.1|	0	856	0.98	89.77	NOL10_XENLA_X.laevis_Nucleolar_protein_10	0	639	0.95	49.54	PF00400_WD40_6.1e-06|PF08159_NUC153_2.9e-14|PF12894_ANAPC4_WD40_8.7e-05
contig_001_length_2062630	2062630	1509886	1510667	+	2	stringtie.307.1	66.3193	6.25692	14.4821	607	None	None	braker1_g00216.t1	9e-54	169	0.98	100	None	None	None	None	None	None	None	None	None	None	None
contig_001_length_2062630	2062630	1462840	1469716	+	26	stringtie.308.1	5.4301	0.512305	1.18577	2828	779	5prime	braker1_g00207.t1	0	1540	0.89	100	gi|196008907|ref|XP_002114319.1|	0	743	1.1	53.15	MSH5_HUMAN_H.sapiens_MutS_protein_homolog_5	2e-142	452	0.94	35.88	PF00488_MutS_V_3.2e-48|PF05190_MutS_IV_8.1e-08|PF05192_MutS_III_6.2e-28|PF15175_SPATA24_1.5e-05|PF13604_AAA_30_0.00028|PF13304_AAA_21_8.7e-05|PF13173_AAA_14_9.9e-05|PF13476_AAA_23_0.0001
contig_001_length_2062630	2062630	1472392	1474968	+	6	stringtie.309.1	714.764	67.4348	156.083	1114	205	complete	braker1_g00209.t1	2e-137	393	1	100	gi|196008905|ref|XP_002114318.1|	1e-93	281	1	68.14	HPGDS_CHICK_G.gallus_Hematopoietic_prostaglandin_D_synthase	1e-33	129	1.02	41.09	PF00043_GST_C_1.8e-14|PF02798_GST_N_5.9e-17|PF14497_GST_C_3_2.2e-21|PF13409_GST_N_2_1.6e-05|PF13410_GST_C_2_5.8e-06|PF13417_GST_N_3_1.7e-08
contig_001_length_2062630	2062630	1469595	1472088	-	5	stringtie.310.1	3494.86	329.725	763.174	959	204	complete	braker1_g00208.t1	4e-150	423	1	100	gi|196008267|ref|XP_002113999.1|	2e-123	355	1	81.95	SCR11_NOTSL_N.sloanii_S-crystallin_SL11	9e-41	147	1.01	41.35	PF00043_GST_C_1.1e-12|PF17171_GST_C_6_7.1e-05|PF02798_GST_N_6.7e-15|PF14497_GST_C_3_1.8e-23|PF13409_GST_N_2_3.2e-05|PF13410_GST_C_2_3.6e-09|PF13417_GST_N_3_2.5e-07
contig_001_length_2062630	2062630	1475845	1479128	+	5	stringtie.311.1	24.2736	2.2901	5.30062	1048	202	complete	braker1_g00210.t1	2e-146	415	1	100	gi|196008903|ref|XP_002114317.1|	4e-116	338	1	79.1	SCRY4_ENTDO_E.dofleini_S-crystallin_4	3e-35	133	1	35.51	PF00043_GST_C_1.8e-12|PF02798_GST_N_4.9e-11|PF14497_GST_C_3_8.8e-18|PF09109_Xol-1_GHMP-like_9.6e-05|PF13410_GST_C_2_0.0001|PF13417_GST_N_3_5.4e-07
contig_001_length_2062630	2062630	1478998	1483156	-	12	stringtie.312.1	64.003	6.03839	13.9763	1356	295	complete	braker1_g00211.t1	0	600	0.92	100	gi|196008265|ref|XP_002113998.1|	9e-55	184	0.78	61.62	None	None	None	None	None	PF09278_MerR-DNA-bind_0.0029|PF07889_DUF1664_0.00011|PF09486_HrpB7_5.1e-05|PF14362_DUF4407_0.0021|PF06335_DUF1054_9.3e-05|PF07323_DUF1465_0.00016|PF00346_Complex1_49kDa_0.002|PF08696_Dna2_0.00051|PF01367_5_3_exonuc_0.00056|PF14551_MCM_N_0.005
contig_001_length_2062630	2062630	1483760	1487230	+	5	stringtie.313.1	111.323	10.5028	24.3095	2734	565	complete	braker1_g00212.t1	0	924	0.96	99.81	gi|196008901|ref|XP_002114316.1|	0	659	0.41	75	ASM3A_BOVIN_B.taurus_Acid_sphingomyelinase-like_phosphodiesterase_3a	1e-26	118	1.01	25.93	PF00149_Metallophos_1.4e-11|PF00046_Homeobox_0.00039
contig_001_length_2062630	2062630	1483760	1487230	+	4	stringtie.313.2	72.2951	6.82071	15.7871	2827	565	complete	braker1_g00212.t1	0	924	0.96	99.81	gi|196008901|ref|XP_002114316.1|	0	659	0.41	75	ASM3A_BOVIN_B.taurus_Acid_sphingomyelinase-like_phosphodiesterase_3a	1e-26	118	1.01	25.93	PF00149_Metallophos_1.4e-11|PF00046_Homeobox_0.00039
contig_001_length_2062630	2062630	1483760	1487230	+	5	stringtie.313.3	17.9662	1.69503	3.92327	2689	565	complete	braker1_g00212.t1	0	924	0.96	99.81	gi|196008901|ref|XP_002114316.1|	0	659	0.41	75	ASM3A_BOVIN_B.taurus_Acid_sphingomyelinase-like_phosphodiesterase_3a	9e-27	118	1.01	25.93	PF00149_Metallophos_1.4e-11|PF00046_Homeobox_0.00039
contig_001_length_2062630	2062630	1488314	1492503	+	4	stringtie.314.1	66.3269	6.25764	14.4838	2638	534	complete	braker1_g00213.t1	0	1027	0.99	100	gi|196008901|ref|XP_002114316.1|	8e-162	505	0.46	51.61	SGMD_DICDI_D.discoideum_Sphingomyelinase_phosphodiesterase_D	7e-20	97.1	0.91	26	PF00149_Metallophos_1.7e-10|PF09423_PhoD_1.1e-05
contig_001_length_2062630	2062630	1492646	1500955	-	29	stringtie.315.1	23.5275	2.21971	5.13769	3965	968	complete	braker1_g00214.t1	0	1947	1	100	gi|196008263|ref|XP_002113997.1|	0	1463	1.05	74.52	TF3C3_HUMAN_H.sapiens_General_transcription_factor_3C_polypeptide_3	4e-155	497	0.95	35.27	PF13374_TPR_10_0.00048|PF12895_ANAPC3_1.6e-05|PF13371_TPR_9_6.9e-06|PF13181_TPR_8_9e-08|PF13424_TPR_12_0.00022|PF05764_YL1_0.011|PF11846_Wzy_C_2_0.0084|PF13431_TPR_17_0.00056|PF13432_TPR_16_8e-07|PF09613_HrpB1_HrpK_0.0088|PF09295_ChAPs_0.0053|PF14559_TPR_19_4.5e-06|PF07721_TPR_4_0.033|PF07719_TPR_2_1.7e-05|PF13429_TPR_15_0.00052|PF13428_TPR_14_0.00016|PF13414_TPR_11_0.0069|PF13174_TPR_6_0.0047|PF…
contig_001_length_2062630	2062630	1492646	1500955	-	29	stringtie.315.2	8.48114	0.800158	1.85203	4118	968	complete	braker1_g00214.t1	0	1947	1	100	gi|196008263|ref|XP_002113997.1|	0	1463	1.05	74.52	TF3C3_HUMAN_H.sapiens_General_transcription_factor_3C_polypeptide_3	1e-154	497	0.95	35.27	PF13374_TPR_10_0.00048|PF12895_ANAPC3_1.6e-05|PF13371_TPR_9_6.9e-06|PF13181_TPR_8_9e-08|PF13424_TPR_12_0.00022|PF05764_YL1_0.011|PF11846_Wzy_C_2_0.0084|PF13431_TPR_17_0.00056|PF13432_TPR_16_8e-07|PF09613_HrpB1_HrpK_0.0088|PF09295_ChAPs_0.0053|PF14559_TPR_19_4.5e-06|PF07721_TPR_4_0.033|PF07719_TPR_2_1.7e-05|PF13429_TPR_15_0.00052|PF13428_TPR_14_0.00016|PF13414_TPR_11_0.0069|PF13174_TPR_6_0.0047|PF…
contig_001_length_2062630	2062630	1492646	1500955	-	28	stringtie.315.3	5.22743	0.493184	1.14151	4252	968	complete	braker1_g00214.t1	0	1947	1	100	gi|196008263|ref|XP_002113997.1|	0	1463	1.05	74.52	TF3C3_HUMAN_H.sapiens_General_transcription_factor_3C_polypeptide_3	2e-154	497	0.95	35.27	PF13374_TPR_10_0.00048|PF12895_ANAPC3_1.6e-05|PF13371_TPR_9_6.9e-06|PF13181_TPR_8_9e-08|PF13424_TPR_12_0.00022|PF05764_YL1_0.011|PF11846_Wzy_C_2_0.0084|PF13431_TPR_17_0.00056|PF13432_TPR_16_8e-07|PF09613_HrpB1_HrpK_0.0088|PF09295_ChAPs_0.0053|PF14559_TPR_19_4.5e-06|PF07721_TPR_4_0.033|PF07719_TPR_2_1.7e-05|PF13429_TPR_15_0.00052|PF13428_TPR_14_0.00016|PF13414_TPR_11_0.0069|PF13174_TPR_6_0.0047|PF…
contig_001_length_2062630	2062630	1492646	1500955	-	28	stringtie.315.4	3.01335	0.284296	0.658026	4288	343	complete	braker1_g00214.t1	0	1940	1.01	98.77	gi|196008263|ref|XP_002113997.1|	0	1453	1.06	73.62	TF3C3_HUMAN_H.sapiens_General_transcription_factor_3C_polypeptide_3	1e-150	487	0.97	34.77	PF12569_NARP1_0.00074|PF13374_TPR_10_0.00018|PF12895_ANAPC3_4.8e-06|PF13371_TPR_9_2.5e-06|PF13181_TPR_8_3.4e-08|PF09073_BUD22_0.015|PF13424_TPR_12_4.3e-05|PF10486_PI3K_1B_p101_0.00078|PF05285_SDA1_0.00022|PF13431_TPR_17_0.00013|PF13432_TPR_16_2.8e-07|PF04147_Nop14_0.011|PF09613_HrpB1_HrpK_0.0018|PF13414_TPR_11_0.0035|PF14559_TPR_19_1.7e-06|PF07719_TPR_2_6.4e-06|PF13428_TPR_14_6.9e-05|PF13174_TPR_…
contig_001_length_2062630	2062630	1511482	1512892	+	2	stringtie.316.1	2.93041	0.276471	0.639914	1322	None	None	braker1_g00217.t1	2e-52	178	0.36	92.31	None	None	None	None	None	None	None	None	None	None	None
contig_001_length_2062630	2062630	1511345	1515942	-	6	stringtie.317.1	94.8704	8.95059	20.7169	1416	251	complete	braker1_g00217.t1	0	524	1	100	None	None	None	None	None	None	None	None	None	None	PF01462_LRRNT_0.00012|PF06783_UPF0239_1.7e-05|PF03185_CaKB_2.4e-05
contig_001_length_2062630	2062630	1519018	1521918	-	2	stringtie.318.1	117.773	11.1113	25.7181	2420	265	complete	braker1_g00218.t1	4e-148	438	1	100	gi|196008261|ref|XP_002113996.1|	8e-93	295	0.84	73.41	None	None	None	None	None	None
contig_001_length_2062630	2062630	1525247	1530651	+	16	stringtie.319.1	313.191	29.5482	68.3915	3501	972	complete	braker1_g00219.t1	0	1865	1	100	None	None	None	None	None	None	None	None	None	None	PF04102_SlyX_1.6e-05|PF00769_ERM_1.5e-06|PF10271_Tmp39_3e-05
contig_001_length_2062630	2062630	1533118	1539418	+	3	stringtie.320.1	63.5393	5.99465	13.8751	3349	490	complete	braker1_g00221.t1	0	980	1	100	gi|196008891|ref|XP_002114311.1|	4e-130	400	0.97	65.14	SRC42_DROME_D.melanogaster_Tyrosine-protein_kinase_Src42A	0	546	0.87	59.2	PF14103_DUF4276_0.00011|PF01163_RIO1_1.9e-05|PF07653_SH3_2_1.1e-10|PF00069_Pkinase_1.6e-51|PF07714_Pkinase_Tyr_2.2e-94|PF00017_SH2_7.2e-27|PF00018_SH3_1_1.1e-16|PF14604_SH3_9_5.8e-13
contig_001_length_2062630	2062630	1529974	1532084	-	2	stringtie.321.1	158.783	14.9805	34.6735	1829	287	5prime	braker1_g00220.t1	0	576	1	100	gi|196008259|ref|XP_002113995.1|	1e-136	403	0.94	73.91	CH074_BOVIN_B.taurus_Uncharacterized_protein_C8orf74_homolog	2e-24	108	0.92	26.77	PF11359_gpUL132_1.6e-05|PF14769_CLAMP_2.9e-11
contig_001_length_2062630	2062630	1529974	1533488	-	2	stringtie.321.2	26.6898	2.51806	5.82825	2239	163	complete	braker1_g00220.t1	2e-133	399	0.81	87.34	gi|196008259|ref|XP_002113995.1|	2e-85	274	0.76	64.73	None	None	None	None	None	PF11240_DUF3042_6.8e-05|PF11359_gpUL132_5.8e-06|PF14769_CLAMP_1e-07
contig_001_length_2062630	2062630	1544714	1545040	-	1	stringtie.322.1	2.67278	0.252165	0.583656	327	None	None	None	None	None	None	None	None	None	None	None	None	None	None	None	None	None	None
contig_001_length_2062630	2062630	1545250	1545757	-	1	stringtie.323.1	3.69095	0.348224	0.805992	508	None	None	braker1_g00222.t1	2e-62	202	0.19	96.94	gi|195998223|ref|XP_002108980.1|	2e-16	73.2	0.4	42.11	SRC42_DROME_D.melanogaster_Tyrosine-protein_kinase_Src42A	4e-26	107	0.19	51	None
contig_001_length_2062630	2062630	1545946	1546423	-	1	stringtie.324.1	3.79184	0.357743	0.828025	478	None	None	braker1_g00222.t1	1e-78	244	0.23	100	gi|196008895|ref|XP_002114313.1|	4e-66	205	0.38	95.1	SRK2_SPOLA_S.lacustris_Tyrosine-protein_kinase_SRK2_	3e-41	147	0.3	66.97	None
contig_001_length_2062630	2062630	1540700	1548089	+	4	stringtie.325.1	149	14.0575	32.5372	3319	506	complete	braker1_g00222.t1	0	1016	1	100	gi|196008895|ref|XP_002114313.1|	3e-178	525	1	91.14	SRC42_DROME_D.melanogaster_Tyrosine-protein_kinase_Src42A	8e-163	499	0.88	55.95	PF07653_SH3_2_9.4e-10|PF00069_Pkinase_4.8e-49|PF07714_Pkinase_Tyr_1.3e-96|PF00017_SH2_1.2e-27|PF06293_Kdo_1.6e-05|PF00018_SH3_1_2.1e-15|PF14604_SH3_9_3.6e-14
contig_001_length_2062630	2062630	1540700	1548089	+	3	stringtie.325.2	27.9362	2.63565	6.10042	3461	506	complete	braker1_g00222.t1	0	1016	1	100	gi|196008895|ref|XP_002114313.1|	9e-178	525	1	91.14	SRC42_DROME_D.melanogaster_Tyrosine-protein_kinase_Src42A	2e-162	499	0.88	55.95	PF07653_SH3_2_9.4e-10|PF00069_Pkinase_4.8e-49|PF07714_Pkinase_Tyr_1.3e-96|PF00017_SH2_1.2e-27|PF06293_Kdo_1.6e-05|PF00018_SH3_1_2.1e-15|PF14604_SH3_9_3.6e-14
contig_001_length_2062630	2062630	1549225	1555377	+	3	stringtie.326.1	16.8917	1.59366	3.68865	3223	426	complete	braker1_g00223.t1	0	987	0.84	100	gi|196008895|ref|XP_002114313.1|	8e-128	392	0.98	72.83	FRK_MOUSE_M.musculus_Tyrosine-protein_kinase_FRK	4e-127	404	0.88	49.12	PF07653_SH3_2_2.5e-06|PF00069_Pkinase_2.4e-46|PF07714_Pkinase_Tyr_5.7e-93|PF00017_SH2_2.6e-22|PF14531_Kinase-like_7.8e-05|PF06293_Kdo_3.4e-06|PF00018_SH3_1_1e-05
contig_001_length_2062630	2062630	1549225	1555377	+	4	stringtie.326.2	10.0897	0.95192	2.20329	2726	564	complete	braker1_g00223.t1	0	1176	1	100	gi|196008895|ref|XP_002114313.1|	2e-129	392	0.98	72.83	FRK_MOUSE_M.musculus_Tyrosine-protein_kinase_FRK	9e-129	404	0.88	49.12	PF07653_SH3_2_3e-08|PF00069_Pkinase_4.9e-46|PF07714_Pkinase_Tyr_1.2e-92|PF00017_SH2_3.9e-22|PF06293_Kdo_5.7e-06|PF00018_SH3_1_5.5e-11|PF14604_SH3_9_4.3e-09
contig_001_length_2062630	2062630	1546532	1547488	-	1	stringtie.327.1	2.74295	0.258785	0.598978	957	None	None	braker1_g00222.t1	1e-90	282	0.26	100	gi|196008895|ref|XP_002114313.1|	2e-82	253	0.49	88.64	FRK_HUMAN_H.sapiens_Tyrosine-protein_kinase_FRK	4e-42	157	0.28	55.4	None
contig_001_length_2062630	2062630	1556957	1563006	+	3	stringtie.328.1	569.783	53.7564	124.424	3163	539	complete	braker1_g00224.t1	0	1092	1	100	gi|196008891|ref|XP_002114311.1|	0	572	1	92.12	SRC42_DROME_D.melanogaster_Tyrosine-protein_kinase_Src42A	0	577	1.06	56.12	PF07653_SH3_2_5.6e-10|PF00069_Pkinase_3.2e-51|PF07714_Pkinase_Tyr_3.4e-95|PF00017_SH2_3.5e-25|PF06293_Kdo_6e-05|PF00018_SH3_1_3.1e-16|PF14604_SH3_9_3.4e-11
contig_001_length_2062630	2062630	1563491	1566199	-	4	stringtie.329.1	123.828	11.6826	27.0404	1332	357	complete	braker1_g00225.t1	0	741	1	100	gi|196008257|ref|XP_002113994.1|	6e-92	283	0.99	50.33	None	None	None	None	None	PF10384_Scm3_2.7e-08
contig_001_length_2062630	2062630	1602384	1603101	+	1	stringtie.330.1	42.8301	4.04082	9.35281	718	None	None	None	None	None	None	None	None	None	None	None	None	None	None	None	None	None	None
contig_001_length_2062630	2062630	1599712	1601474	+	1	stringtie.331.1	5.71195	0.538896	1.24732	1763	None	None	braker1_g00229.t1	0	556	1	100	gi|196008251|ref|XP_002113991.1|	4e-68	226	1.01	51.01	None	None	None	None	None	None
contig_001_length_2062630	2062630	1599187	1600966	-	1	stringtie.332.1	431.519	40.7119	94.2309	1780	329	complete	braker1_g00229.t1	0	556	1	100	gi|196008251|ref|XP_002113991.1|	4e-68	226	1.01	51.01	None	None	None	None	None	None
contig_001_length_2062630	2062630	1605439	1611238	+	5	stringtie.333.1	138.437	13.0609	30.2304	3914	367	complete	braker1_g00230.t1	0	719	1	100	gi|196008887|ref|XP_002114309.1|	3e-111	350	1	79.2	PPR42_XENLA_X.laevis_Protein_phosphatase_1_regulatory_subunit_42	7e-63	224	0.71	45.63	PF13516_LRR_6_0.0052|PF01481_Arteri_nucleo_4.8e-05|PF13855_LRR_8_7e-10|PF12799_LRR_4_6.4e-12|PF14580_LRR_9_2e-09|PF00560_LRR_1_0.0022
contig_001_length_2062630	2062630	1605439	1611238	+	6	stringtie.333.2	24.7535	2.33538	5.40542	3796	367	complete	braker1_g00230.t1	0	719	1	100	gi|196008887|ref|XP_002114309.1|	2e-111	350	1	79.2	PPR42_XENLA_X.laevis_Protein_phosphatase_1_regulatory_subunit_42	6e-63	224	0.71	45.63	PF13516_LRR_6_0.0052|PF01481_Arteri_nucleo_4.8e-05|PF13855_LRR_8_7e-10|PF12799_LRR_4_6.4e-12|PF14580_LRR_9_2e-09|PF00560_LRR_1_0.0022
contig_001_length_2062630	2062630	1605439	1611238	+	7	stringtie.333.3	22.4874	2.12158	4.91057	3717	367	complete	braker1_g00230.t1	0	719	1	100	gi|196008887|ref|XP_002114309.1|	1e-111	350	1	79.2	PPR42_XENLA_X.laevis_Protein_phosphatase_1_regulatory_subunit_42	5e-63	224	0.71	45.63	PF13516_LRR_6_0.0052|PF01481_Arteri_nucleo_4.8e-05|PF13855_LRR_8_7e-10|PF12799_LRR_4_6.4e-12|PF14580_LRR_9_2e-09|PF00560_LRR_1_0.0022
contig_001_length_2062630	2062630	1574209	1581364	-	15	stringtie.334.1	332.225	31.3439	72.5481	2353	543	complete	braker1_g00227.t1	0	1093	1	100	gi|196008255|ref|XP_002113993.1|	0	905	0.97	81.23	None	None	None	None	None	PF13202_EF-hand_5_7.6e-07|PF13499_EF-hand_7_1.6e-05|PF01734_Patatin_1.2e-28|PF00036_EF-hand_1_5.9e-08|PF13833_EF-hand_8_1e-06|PF13405_EF-hand_6_1.9e-05
contig_001_length_2062630	2062630	1574209	1581364	-	15	stringtie.334.2	85.096	8.02842	18.5824	2350	543	complete	braker1_g00227.t1	0	1093	1	100	gi|196008255|ref|XP_002113993.1|	0	905	0.97	81.23	None	None	None	None	None	PF13202_EF-hand_5_7.6e-07|PF13499_EF-hand_7_1.6e-05|PF01734_Patatin_1.2e-28|PF00036_EF-hand_1_5.9e-08|PF13833_EF-hand_8_1e-06|PF13405_EF-hand_6_1.9e-05
contig_001_length_2062630	2062630	1583738	1584510	-	2	stringtie.335.1	4.34033	0.40949	0.947797	697	None	None	None	None	None	None	None	None	None	None	None	None	None	None	None	None	None	None
contig_001_length_2062630	2062630	1583738	1584510	-	3	stringtie.335.2	2.82761	0.266772	0.617465	620	None	None	None	None	None	None	None	None	None	None	None	None	None	None	None	None	None	None
contig_001_length_2062630	2062630	1586062	1587282	-	2	stringtie.336.1	4.552	0.429461	0.994022	1125	None	None	None	None	None	None	None	None	None	None	None	None	None	None	None	None	None	None
contig_001_length_2062630	2062630	1568179	1574457	+	15	stringtie.337.1	540.349	50.9794	117.996	2441	596	complete	braker1_g00226.t1	0	1132	1	100	gi|196008889|ref|XP_002114310.1|	0	856	1.05	77.31	HDAC1_CHICK_G.gallus_Histone_deacetylase_1	0	705	0.92	81.59	PF00850_Hist_deacetyl_5.2e-87
contig_001_length_2062630	2062630	1588364	1589842	+	2	stringtie.338.1	2.70777	0.255466	0.591296	1315	None	None	braker1_g00228.t1	2e-88	274	0.53	100	gi|196008253|ref|XP_002113992.1|	6e-32	122	0.58	49.06	None	None	None	None	None	None
contig_001_length_2062630	2062630	1592358	1592945	+	1	stringtie.339.1	5.10204	0.481354	1.11413	588	None	None	None	None	None	None	None	None	None	None	None	None	None	None	None	None	None	None
contig_001_length_2062630	2062630	1594275	1596594	+	1	stringtie.340.1	4.04224	0.381367	0.882704	2320	None	None	None	None	None	None	None	None	None	None	None	None	None	None	None	None	None	None
contig_001_length_2062630	2062630	1587335	1595366	-	2	stringtie.341.1	120.43	11.362	26.2983	2890	301	complete	braker1_g00228.t1	4e-180	527	1	100	gi|196008253|ref|XP_002113992.1|	2e-55	194	1.11	44.19	None	None	None	None	None	None
contig_001_length_2062630	2062630	1626838	1635143	+	15	stringtie.342.1	75.7504	7.14671	16.5416	5440	1428	complete	braker1_g00233.t1	0	2369	0.99	100	gi|196008885|ref|XP_002114308.1|	4e-152	479	1.02	58.51	NU153_HUMAN_H.sapiens_Nuclear_pore_complex_protein_Nup153	1e-12	77.4	0.06	39.77	PF04810_zf-Sec23_Sec24_0.00012|PF00641_zf-RanBP_1.5e-11
contig_001_length_2062630	2062630	1626838	1635143	+	15	stringtie.342.2	17.7814	1.67759	3.88292	5469	1428	complete	braker1_g00233.t1	0	2369	0.99	100	gi|196008885|ref|XP_002114308.1|	5e-152	479	1.02	58.51	NU153_HUMAN_H.sapiens_Nuclear_pore_complex_protein_Nup153	1e-12	77.4	0.06	39.77	PF04810_zf-Sec23_Sec24_0.00012|PF00641_zf-RanBP_1.5e-11
contig_001_length_2062630	2062630	1626838	1635143	+	15	stringtie.342.3	13.7928	1.30129	3.01193	5500	1421	complete	braker1_g00233.t2	0	2352	0.99	100	gi|196008885|ref|XP_002114308.1|	5e-152	479	1.02	58.51	NU153_HUMAN_H.sapiens_Nuclear_pore_complex_protein_Nup153	1e-12	77	0.06	39.77	PF04810_zf-Sec23_Sec24_0.00012|PF00641_zf-RanBP_1.4e-11
contig_001_length_2062630	2062630	1635466	1635717	+	1	stringtie.343.1	4.46429	0.421185	0.974866	252	None	None	braker1_g00234.t1	5e-29	105	0.23	98.08	gi|196008245|ref|XP_002113988.1|	1e-18	76.3	0.26	67.27	None	None	None	None	None	None
contig_001_length_2062630	2062630	1634541	1637254	-	7	stringtie.344.1	52.9285	4.99357	11.558	1339	225	complete	braker1_g00234.t1	3e-163	462	1	100	gi|196008245|ref|XP_002113988.1|	5e-73	231	1.09	54.74	NSE1_PONAB_P.abelii_Non-structural_maintenance_of_chromosomes_element_1_homolog	1e-25	109	0.82	28.9	PF07574_SMC_Nse1_3.3e-24|PF05641_Agenet_5.4e-05|PF00097_zf-C3HC4_0.00049|PF08746_zf-RING-like_1.9e-11|PF07191_zinc-ribbons_6_0.00054|PF17120_Zn_ribbon_17_2.6e-05|PF13639_zf-RING_2_8.9e-07
contig_001_length_2062630	2062630	1634541	1637254	-	6	stringtie.344.2	5.8144	0.548562	1.26969	1541	123	complete	braker1_g00234.t1	6e-80	251	0.54	100	gi|196008245|ref|XP_002113988.1|	1e-39	143	0.61	55.81	NSE1_XENLA_X.laevis_Non-structural_maintenance_of_chromosomes_element_1_homolog	5e-11	67	0.49	25.19	PF07574_SMC_Nse1_2.2e-23|PF05641_Agenet_4.7e-06
contig_001_length_2062630	2062630	1655343	1657427	+	1	stringtie.345.1	3.64468	0.343859	0.795889	2085	None	None	None	None	None	None	None	None	None	None	None	None	None	None	None	None	None	None
contig_001_length_2062630	2062630	1656942	1657261	-	1	stringtie.346.1	3.51846	0.33195	0.768325	320	None	None	None	None	None	None	None	None	None	None	None	None	None	None	None	None	None	None
contig_001_length_2062630	2062630	1657488	1658212	+	1	stringtie.347.1	7.58621	0.715724	1.6566	725	None	None	None	None	None	None	None	None	None	None	None	None	None	None	None	None	None	None
contig_001_length_2062630	2062630	1658045	1658603	-	1	stringtie.348.1	2.68336	0.253163	0.585966	559	None	None	None	None	None	None	None	None	None	None	None	None	None	None	None	None	None	None
contig_001_length_2062630	2062630	1612130	1617530	-	2	stringtie.349.1	74.3979	7.0191	16.2463	3157	477	complete	braker1_g00231.t1	0	969	1	100	gi|196008891|ref|XP_002114311.1|	4e-87	284	0.95	53.79	STK_HYDVU_H.vulgaris_Tyrosine-protein_kinase_STK	4e-158	484	0.87	53.39	PF07653_SH3_2_8.9e-11|PF00069_Pkinase_1.8e-49|PF07714_Pkinase_Tyr_1.7e-98|PF00017_SH2_4.8e-24|PF06293_Kdo_9.8e-06|PF00018_SH3_1_8.9e-17|PF14604_SH3_9_8.1e-11|PF01636_APH_0.00012
contig_001_length_2062630	2062630	1617165	1620159	+	1	stringtie.350.1	33.5877	3.16885	7.33455	2995	None	None	braker1_g00232.t1	4e-41	163	0.16	56.52	gi|196008249|ref|XP_002113990.1|	1e-32	135	0.14	52.71	C2D1_DROPS_D.pseudoobscura_Coiled-coil_and_C2_domain-containing_protein_1-like	3e-15	73.6	0.13	35.51	None
contig_001_length_2062630	2062630	1622798	1623669	+	1	stringtie.351.1	4.58486	0.432561	1.0012	872	None	None	braker1_g00232.t1	4e-99	214	0.11	96.43	gi|196008249|ref|XP_002113990.1|	7e-23	98.6	0.14	48.85	None	None	None	None	None	None
contig_001_length_2062630	2062630	1617622	1626025	-	30	stringtie.352.1	153.465	14.4787	33.5121	3905	997	complete	braker1_g00232.t1	0	1772	1	100	gi|196008249|ref|XP_002113990.1|	0	1066	0.97	65.66	C2D1A_RAT_R.norvegicus_Coiled-coil_and_C2_domain-containing_protein_1A	2e-89	316	0.9	28.79	PF08669_GCV_T_C_4.7e-05|PF00168_C2_1.6e-11|PF15050_SCIMP_0.002
contig_001_length_2062630	2062630	1638229	1652917	-	10	stringtie.353.1	134.015	12.6437	29.2649	3976	658	complete	braker1_g00235.t1	0	1181	0.98	100	gi|196008243|ref|XP_002113987.1|	0	836	0.94	70.85	None	None	None	None	None	PF07679_I-set_1.3e-05|PF13895_Ig_2_6.6e-10|PF07686_V-set_8.4e-05|PF13927_Ig_3_6.5e-09|PF16706_Izumo-Ig_9.6e-06
contig_001_length_2062630	2062630	1659683	1662629	-	7	stringtie.354.1	1186.24	111.916	259.039	1189	222	complete	braker1_g00236.t1	2e-145	415	1	100	gi|196008241|ref|XP_002113986.1|	3e-105	313	1	67.9	None	None	None	None	None	PF00335_Tetraspannin_0.00027|PF05297_Herpes_LMP1_0.0011|PF13727_CoA_binding_3_0.0001|PF15860_DUF4728_0.00081|PF03821_Mtp_2.8e-08|PF02916_DNA_PPF_7.1e-05|PF08999_SP_C-Propep_4.2e-05
contig_001_length_2062630	2062630	1663011	1668384	+	12	stringtie.355.1	233.648	22.0436	51.0217	1388	326	complete	braker1_g00237.t1	0	662	1.02	98.46	gi|196008881|ref|XP_002114306.1|	4e-130	382	0.99	63.23	FA49B_HUMAN_H.sapiens_Protein_FAM49B	2e-104	320	1.01	49.24	PF14745_WASH-7_N_1.3e-07|PF07159_DUF1394_3.8e-118
contig_001_length_2062630	2062630	1663011	1668384	+	13	stringtie.355.2	62.9563	5.93964	13.7478	1501	326	complete	braker1_g00237.t1	0	662	1.02	98.46	gi|196008881|ref|XP_002114306.1|	1e-129	382	0.99	63.23	FA49B_HUMAN_H.sapiens_Protein_FAM49B	6e-104	320	1.01	49.24	PF14745_WASH-7_N_1.3e-07|PF07159_DUF1394_3.8e-118
contig_001_length_2062630	2062630	1664465	1668384	+	13	stringtie.355.3	27.7616	2.61918	6.06231	2137	326	complete	braker1_g00237.t1	0	662	1.02	98.46	gi|196008881|ref|XP_002114306.1|	8e-127	382	0.99	63.23	FA49B_HUMAN_H.sapiens_Protein_FAM49B	2e-101	320	1.01	49.24	PF14745_WASH-7_N_1.3e-07|PF07159_DUF1394_3.8e-118
contig_001_length_2062630	2062630	1667783	1668318	-	1	stringtie.356.1	2.80037	0.264202	0.611517	536	None	None	None	None	None	None	None	None	None	None	None	None	None	None	None	None	None	None
contig_001_length_2062630	2062630	1669043	1674515	+	10	stringtie.357.1	351.866	33.197	76.837	1631	226	complete	braker1_g00238.t1	5e-157	450	1	100	gi|196008879|ref|XP_002114305.1|	3e-120	355	1.04	78.44	LYPA1_RABIT_O.cuniculus_Acyl-protein_thioesterase_1	9e-78	251	0.99	55.95	PF01738_DLH_1.6e-08|PF01764_Lipase_3_6e-05|PF12697_Abhydrolase_6_2e-05|PF12695_Abhydrolase_5_9.4e-06|PF00756_Esterase_7.9e-05|PF02230_Abhydrolase_2_3.1e-77|PF07859_Abhydrolase_3_8.8e-06|PF05448_AXE1_6.9e-05|PF11187_DUF2974_0.00035|PF03959_FSH1_5.7e-05|PF12146_Hydrolase_4_8.2e-07|PF00561_Abhydrolase_1_4.6e-07
contig_001_length_2062630	2062630	1701935	1702430	+	1	stringtie.358.1	6.04839	0.570638	1.32079	496	None	None	None	None	None	None	None	None	None	None	None	None	None	None	None	None	None	None
contig_001_length_2062630	2062630	1694424	1701837	+	3	stringtie.359.1	104.768	9.88442	22.8783	3995	389	complete	braker1_g00241.t1	0	546	1	100	gi|196008875|ref|XP_002114303.1|	2e-123	390	1.01	79.23	SOX4_MOUSE_M.musculus_Transcription_factor_SOX-4	1e-26	119	0.15	73.53	PF09011_HMG_box_2_8.6e-12|PF00505_HMG_box_3.2e-28
contig_001_length_2062630	2062630	1675107	1683121	+	22	stringtie.360.1	164.817	15.5498	35.9912	3635	796	complete	braker1_g00239.t1	0	1552	1	100	gi|196008877|ref|XP_002114304.1|	0	1395	1	87.31	F91A1_MOUSE_M.musculus_Protein_FAM91A1	0	813	0.99	51.63	PF14648_FAM91_C_3.2e-164|PF14647_FAM91_N_1.8e-138
contig_001_length_2062630	2062630	1682697	1688893	-	5	stringtie.361.1	528.871	49.8966	115.49	2615	286	complete	braker1_g00240.t1	0	566	1	100	gi|196008239|ref|XP_002113985.1|	8e-146	434	1.01	82.09	TM86A_MOUSE_M.musculus_Lysoplasmalogenase-like_protein_TMEM86A	4e-40	153	1.01	39.92	PF04241_DUF423_5.1e-05|PF07947_YhhN_9.6e-42
contig_001_length_2062630	2062630	1748434	1754207	-	18	stringtie.362.1	15.5765	1.46958	3.40145	1945	507	5prime	braker1_g00247.t2	0	942	1	100	gi|196008231|ref|XP_002113981.1|	4e-88	283	0.68	54.55	SUN1_HUMAN_H.sapiens_SUN_domain-containing_protein_1	6e-40	160	0.24	44.62	PF07738_Sad1_UNC_3.4e-38
contig_001_length_2062630	2062630	1754828	1758777	+	12	stringtie.363.1	235.811	22.2477	51.4941	1644	291	complete	braker1_g00248.t1	1e-165	475	1	100	gi|196008869|ref|XP_002114300.1|	2e-120	361	0.74	85.04	TSAP1_HUMAN_H.sapiens_tRNA_selenocysteine_1-associated_protein_1	2e-73	242	0.62	60.67	PF00076_RRM_1_2.6e-20
contig_001_length_2062630	2062630	1735378	1741729	+	22	stringtie.364.1	91.0795	8.59294	19.889	3093	802	complete	braker1_g00245.t1	0	1542	1	100	gi|196008871|ref|XP_002114301.1|	0	963	1.02	83.12	EFR3B_DANRE_D.rerio_Protein_EFR3_homolog_B	9e-171	528	0.97	38.99	PF09298_FAA_hydrolase_N_5.3e-06
contig_001_length_2062630	2062630	1735378	1741729	+	21	stringtie.364.2	11.16	1.0529	2.43702	3146	122	complete	braker1_g00245.t2	0	660	0.48	98.7	gi|196008871|ref|XP_002114301.1|	0	516	0.42	96.05	EFR3B_DANRE_D.rerio_Protein_EFR3_homolog_B	8e-131	295	0.3	56.56	PF06126_Herpes_LAMP2_2.1e-05|PF09298_FAA_hydrolase_N_1.5e-06|PF09938_DUF2170_4.9e-05
contig_001_length_2062630	2062630	1739878	1747838	-	19	stringtie.365.1	60.2976	5.68881	13.1672	3796	303	complete	braker1_g00246.t1	0	598	0.56	100	gi|196008233|ref|XP_002113982.1|	0	470	0.52	88.1	UCKL1_HUMAN_H.sapiens_Uridine-cytidine_kinase-like_1	1e-169	335	0.43	65.11	PF07931_CPT_6.7e-10|PF08477_Roc_0.0035|PF13207_AAA_17_5.7e-07|PF02224_Cytidylate_kin_0.00029|PF00485_PRK_3.8e-60|PF14681_UPRTase_1.1e-79|PF13238_AAA_18_5.3e-10|PF13671_AAA_33_1.7e-06|PF01583_APS_kinase_0.0011|PF01121_CoaE_0.00019
contig_001_length_2062630	2062630	1739878	1747838	-	19	stringtie.365.2	16.3351	1.54114	3.56709	3682	288	complete	braker1_g00246.t1	0	598	0.56	100	gi|196008233|ref|XP_002113982.1|	0	469	0.53	86.77	UCKL1_HUMAN_H.sapiens_Uridine-cytidine_kinase-like_1	3e-169	335	0.43	65.11	PF07931_CPT_7.4e-10|PF08477_Roc_0.0036|PF03205_MobB_0.0002|PF13207_AAA_17_5.6e-07|PF02224_Cytidylate_kin_0.0003|PF00485_PRK_3.6e-60|PF14681_UPRTase_1.1e-79|PF13238_AAA_18_5.4e-10|PF13671_AAA_33_1.7e-06|PF01583_APS_kinase_0.0011|PF01121_CoaE_0.00019
contig_001_length_2062630	2062630	1739878	1747838	-	17	stringtie.365.3	8.16176	0.770025	1.78228	4102	303	complete	braker1_g00246.t1	0	598	0.56	100	gi|196008233|ref|XP_002113982.1|	2e-151	470	0.52	88.1	UCKL1_HUMAN_H.sapiens_Uridine-cytidine_kinase-like_1	1e-99	335	0.43	65.11	PF07931_CPT_6.7e-10|PF08477_Roc_0.0035|PF13207_AAA_17_5.7e-07|PF02224_Cytidylate_kin_0.00029|PF00485_PRK_3.8e-60|PF14681_UPRTase_2.4e-58|PF13238_AAA_18_5.3e-10|PF13671_AAA_33_1.7e-06|PF01583_APS_kinase_0.0011|PF01121_CoaE_0.00019
contig_001_length_2062630	2062630	1702482	1703010	+	1	stringtie.366.1	2.60302	0.245584	0.568424	529	None	None	None	None	None	None	None	None	None	None	None	None	None	None	None	None	None	None
contig_001_length_2062630	2062630	1702561	1716453	-	41	stringtie.367.1	58.1146	5.48285	12.6905	6186	1678	complete	braker1_g00242.t1	0	3113	1	100	gi|196008237|ref|XP_002113984.1|	0	2249	0.99	83.97	C2D2A_HUMAN_H.sapiens_Coiled-coil_and_C2_domain-containing_protein_2A	0	1026	0.86	43.36	PF00168_C2_5.4e-10|PF13148_DUF3987_3.9e-06|PF15625_CC2D2AN-C2_4.3e-54
contig_001_length_2062630	2062630	1702561	1715601	-	40	stringtie.367.2	6.84718	0.646	1.49522	6688	877	complete	braker1_g00242.t1	0	1561	0.52	100	gi|196008237|ref|XP_002113984.1|	0	1362	0.56	87.58	C2D2A_MOUSE_M.musculus_Coiled-coil_and_C2_domain-containing_protein_2A	0	724	0.5	48.58	PF00168_C2_6.6e-11|PF13148_DUF3987_1.7e-06|PF15625_CC2D2AN-C2_1.1e-54
contig_001_length_2062630	2062630	1717927	1725604	-	5	stringtie.368.1	24.7151	2.33176	5.39704	4264	None	None	None	None	None	None	None	None	None	None	None	None	None	None	None	None	None	None
contig_001_length_2062630	2062630	1717927	1723221	-	4	stringtie.368.2	18.7475	1.76874	4.09388	4271	None	None	None	None	None	None	None	None	None	None	None	None	None	None	None	None	None	None
contig_001_length_2062630	2062630	1717927	1725604	-	3	stringtie.368.3	9.37579	0.884564	2.04739	2488	None	None	None	None	None	None	None	None	None	None	None	None	None	None	None	None	None	None
contig_001_length_2062630	2062630	1722192	1729718	+	5	stringtie.369.1	55.2937	5.21671	12.0745	4646	141	complete	braker1_g00243.t1	8e-82	266	1	100	gi|196008873|ref|XP_002114302.1|	2e-63	214	1	79.56	NUDT3_HUMAN_H.sapiens_Diphosphoinositol_polyphosphate_phosphohydrolase_1	4e-33	132	0.71	56.56	PF00293_NUDIX_5.9e-19
contig_001_length_2062630	2062630	1721195	1722118	+	1	stringtie.369.2	17.1364	1.61674	3.74207	924	None	None	None	None	None	None	None	None	None	None	None	None	None	None	None	None	None	None
contig_001_length_2062630	2062630	1729785	1732592	+	1	stringtie.369.3	4.55646	0.429882	0.994996	2808	None	None	braker1_g00244.t1	2e-117	171	0.22	77.97	gi|196008235|ref|XP_002113983.1|	1e-41	160	0.18	76.6	MCPH1_MACFA_M.fascicularis_Microcephalin	6e-14	80.1	0.11	40.62	None
contig_001_length_2062630	2062630	1733865	1734210	+	1	stringtie.370.1	3.25144	0.306759	0.710018	346	None	None	None	None	None	None	None	None	None	None	None	None	None	None	None	None	None	None
contig_001_length_2062630	2062630	1728645	1734726	-	15	stringtie.371.1	160.386	15.1317	35.0236	2391	548	complete	braker1_g00244.t1	0	1073	1	100	gi|196008235|ref|XP_002113983.1|	0	561	1.05	58.06	MCPH1_COLGU_C.guereza_Microcephalin	2e-27	122	0.24	32.2	PF16770_RTT107_BRCT_5_9.7e-06|PF12738_PTCB-BRCT_3.3e-12|PF16589_BRCT_2_2.8e-09|PF00533_BRCT_3.2e-10|PF05777_Acp26Ab_0.0048
contig_001_length_2062630	2062630	1759468	1775241	+	30	stringtie.372.1	31.8523	3.00512	6.95559	6242	1558	complete	braker1_g00249.t1	0	2988	1	100	gi|196003606|ref|XP_002111670.1|	4e-101	358	0.46	36.3	AGRL3_HUMAN_H.sapiens_Adhesion_G_protein-coupled_receptor_L3	7e-55	216	0.47	29.2	PF00076_RRM_1_2.4e-09|PF13927_Ig_3_1.5e-07|PF07679_I-set_0.00018|PF16489_GAIN_7.2e-28|PF02793_HRM_2.5e-07|PF01825_GPS_3.3e-16|PF08777_RRM_3_5.2e-05|PF13895_Ig_2_8.3e-05|PF16367_RRM_7_0.0002|PF00431_CUB_2.4e-23|PF00002_7tm_2_2.6e-49|PF14605_Nup35_RRM_2_2.1e-06|PF06328_Lep_receptor_Ig_0.00016
contig_001_length_2062630	2062630	1767443	1775241	+	15	stringtie.372.2	7.44321	0.702233	1.62537	4165	462	complete	braker1_g00249.t1	0	1590	0.58	94.91	gi|196003606|ref|XP_002111670.1|	5e-57	216	0.25	40.97	AGRD1_BOVIN_B.taurus_Adhesion_G-protein_coupled_receptor_D1	4e-37	155	0.44	32.75	PF00076_RRM_1_2e-10|PF08777_RRM_3_4.2e-06|PF16367_RRM_7_1.5e-05|PF05462_Dicty_CAR_1.4e-08|PF00002_7tm_2_4.5e-33|PF16842_RRM_occluded_0.00075|PF14605_Nup35_RRM_2_1.7e-07
contig_001_length_2062630	2062630	1776469	1777867	+	1	stringtie.373.1	4.91423	0.463635	1.07312	1399	None	None	braker1_g00250.t1	2e-176	513	0.51	100	gi|196008229|ref|XP_002113980.1|	1e-64	221	0.52	53.39	None	None	None	None	None	None
contig_001_length_2062630	2062630	1776034	1784371	-	14	stringtie.374.1	46.4377	4.38118	10.1406	3001	655	complete	braker1_g00250.t1	0	1152	1	100	gi|196008229|ref|XP_002113980.1|	0	676	1.02	60.63	AGRD1_HUMAN_H.sapiens_Adhesion_G-protein_coupled_receptor_D1	1e-23	111	0.3	27.38	PF00002_7tm_2_3.5e-28
contig_001_length_2062630	2062630	1788120	1790332	+	1	stringtie.375.1	266.965	25.1869	58.2971	2213	340	complete	braker1_g00251.t1	8e-139	416	0.85	75.17	None	None	None	None	None	SANT_PLAF7_P.falciparum_S-antigen_protein	5e-43	104	0.27	38.22	PF02389_Cornifin_0.00028
contig_001_length_2062630	2062630	1809973	1813851	+	5	stringtie.376.1	34.09	3.21623	7.44422	3211	715	complete	braker1_g00254.t1	0	1379	1	100	gi|196008863|ref|XP_002114297.1|	0	839	1.08	62.43	POP1_HUMAN_H.sapiens_Ribonucleases_P/MRP_protein_subunit_POP1	4e-66	245	0.62	30.55	PF06527_TniQ_0.0014|PF06978_POP1_2.2e-21|PF08170_POPLD_3.2e-33|PF01571_GCV_T_0.00049
contig_001_length_2062630	2062630	1809973	1813851	+	3	stringtie.376.2	7.36726	0.695067	1.60879	3510	173	complete	braker1_g00254.t1	0	1135	0.78	98.38	gi|196008863|ref|XP_002114297.1|	0	666	0.84	59.75	POP1_HUMAN_H.sapiens_Ribonucleases_P/MRP_protein_subunit_POP1	1e-38	160	0.31	33.75	PF06978_POP1_4.3e-23|PF08170_POPLD_2.2e-34
contig_001_length_2062630	2062630	1814892	1821126	+	15	stringtie.377.1	51.6081	4.86899	11.2697	4839	1227	complete	braker1_g00255.t1	0	2354	1	100	gi|196008861|ref|XP_002114296.1|	0	1215	0.99	93.93	ER6L2_MOUSE_M.musculus_DNA_excision_repair_protein_ERCC-6-like_2	0	673	0.39	53.09	PF14773_VIGSSK_5e-09|PF00176_SNF2_N_1.9e-52|PF16203_ERCC3_RAD25_C_1.4e-08|PF00270_DEAD_6.5e-09|PF00271_Helicase_C_6.7e-23|PF06003_SMN_1.7e-08|PF04851_ResIII_2.1e-13
contig_001_length_2062630	2062630	1820779	1822768	-	1	stringtie.378.1	122.097	11.5193	26.6623	1990	None	None	None	None	None	None	None	None	None	None	None	None	None	None	None	None	None	None
contig_001_length_2062630	2062630	1794802	1805011	+	19	stringtie.379.1	50.2185	4.73789	10.9662	3200	541	complete	braker1_g00252.t1	0	1003	1.02	97.78	gi|196008865|ref|XP_002114298.1|	6e-158	479	1.08	49.9	None	None	None	None	None	PF01273_LBP_BPI_CETP_5.3e-13|PF12140_SLED_3.5e-05
contig_001_length_2062630	2062630	1794802	1805011	+	17	stringtie.379.2	9.92604	0.936477	2.16755	3547	363	complete	braker1_g00252.t1	0	828	0.88	92.72	gi|196008865|ref|XP_002114298.1|	3e-143	444	0.98	50.43	None	None	None	None	None	PF01273_LBP_BPI_CETP_4.4e-11|PF06133_Com_YlbF_0.0012|PF04699_P16-Arc_9.3e-05
contig_001_length_2062630	2062630	1808924	1809588	+	1	stringtie.380.1	5.07519	0.478821	1.10827	665	None	None	braker1_g00253.t1	3e-109	338	0.2	100	None	None	None	None	None	None	None	None	None	None	None
contig_001_length_2062630	2062630	1804568	1809542	-	14	stringtie.381.1	135.805	12.8126	29.6557	3465	986	5prime	braker1_g00253.t1	0	1844	1	100	gi|196008227|ref|XP_002113979.1|	0	949	0.97	64.47	TPC12_MOUSE_M.musculus_Trafficking_protein_particle_complex_subunit_12	3e-98	336	0.54	44.99	PF13374_TPR_10_0.00027|PF12895_ANAPC3_0.00047|PF13181_TPR_8_8.3e-07|PF13424_TPR_12_2.8e-05|PF13431_TPR_17_0.00015|PF05594_Fil_haemagg_0.0033|PF14559_TPR_19_5.3e-08|PF07719_TPR_2_0.00014|PF13428_TPR_14_0.058|PF13174_TPR_6_0.049|PF00515_TPR_1_5.8e-05|PF13176_TPR_7_0.00042
contig_001_length_2062630	2062630	1804568	1809542	-	13	stringtie.381.2	13.6252	1.28548	2.97534	3560	717	5prime	braker1_g00253.t1	0	1216	0.7	98.22	gi|196008227|ref|XP_002113979.1|	0	566	0.37	89.32	TPC12_MOUSE_M.musculus_Trafficking_protein_particle_complex_subunit_12	2e-68	250	0.39	45.66	PF13374_TPR_10_6.7e-05|PF12895_ANAPC3_0.0001|PF13181_TPR_8_2e-07|PF13424_TPR_12_5.4e-06|PF13431_TPR_17_3.4e-05|PF13432_TPR_16_0.004|PF05594_Fil_haemagg_0.00022|PF14559_TPR_19_9.7e-09|PF07719_TPR_2_3e-05|PF13428_TPR_14_0.013|PF13174_TPR_6_0.012|PF00515_TPR_1_1.4e-05|PF13176_TPR_7_9.8e-05
contig_001_length_2062630	2062630	1823486	1823807	-	1	stringtie.382.1	3.10559	0.292998	0.678167	322	None	None	None	None	None	None	None	None	None	None	None	None	None	None	None	None	None	None
contig_001_length_2062630	2062630	1823753	1826107	+	3	stringtie.383.1	336.779	31.7736	73.5425	2034	314	complete	braker1_g00256.t1	0	563	1	100	gi|196008859|ref|XP_002114295.1|	6e-107	329	1.04	60.57	None	None	None	None	None	PF12434_Malate_DH_0.00012|PF00836_Stathmin_8.8e-21|PF06202_GDE_C_0.00057
contig_001_length_2062630	2062630	1827182	1827805	+	1	stringtie.384.1	4.21074	0.397264	0.919499	624	None	None	braker1_g00257.t1	2e-132	384	0.41	100	gi|196008225|ref|XP_002113978.1|	1e-67	213	0.47	64.29	SPB6_BOVIN_B.taurus_Serpin_B6	2e-35	134	0.44	42.86	None
contig_001_length_2062630	2062630	1829271	1831036	-	2	stringtie.385.1	137.009	12.9262	29.9187	944	202	3prime	braker1_g00257.t1	1e-127	377	0.41	99.03	gi|196008225|ref|XP_002113978.1|	1e-69	223	0.52	61.41	SPB6_BOVIN_B.taurus_Serpin_B6	5e-38	144	0.47	43.26	PF00079_Serpin_7.5e-63
contig_001_length_2062630	2062630	1827138	1829133	-	1	stringtie.385.2	121.302	11.4443	26.4887	1996	202	3prime	braker1_g00257.t1	3e-138	417	0.45	100	gi|196008225|ref|XP_002113978.1|	6e-66	223	0.52	61.41	SPB6_BOVIN_B.taurus_Serpin_B6	8e-36	143	0.47	43.26	PF00079_Serpin_7.5e-63
contig_001_length_2062630	2062630	1829271	1831036	-	2	stringtie.385.3	45.7551	4.31678	9.99154	1030	202	3prime	braker1_g00257.t1	3e-129	382	0.43	96.73	gi|196008225|ref|XP_002113978.1|	3e-69	223	0.52	61.41	SPB6_BOVIN_B.taurus_Serpin_B6	9e-38	144	0.47	43.26	PF00079_Serpin_7.5e-63
contig_001_length_2062630	2062630	1827138	1829133	-	2	stringtie.385.4	39.5609	3.73239	8.63892	1874	202	3prime	braker1_g00257.t1	2e-144	431	0.46	100	gi|196008225|ref|XP_002113978.1|	3e-66	223	0.52	61.41	SPB6_BOVIN_B.taurus_Serpin_B6	3e-36	143	0.47	43.26	PF00079_Serpin_7.5e-63
contig_001_length_2062630	2062630	1825567	1827000	-	1	stringtie.385.5	37.363	3.52503	8.15897	1434	None	None	None	None	None	None	None	gi|196008225|ref|XP_002113978.1|	2e-20	70.1	0.15	56.6	PAI2_MOUSE_M.musculus_Plasminogen_activator_inhibitor_2,_macrophage	7e-12	57.4	0.13	44.64	None
contig_001_length_2062630	2062630	1831977	1833831	-	1	stringtie.386.1	5.66092	0.534082	1.23618	1855	None	None	braker1_g00258.t1	4e-126	414	0.06	100	gi|196008857|ref|XP_002114294.1|	6e-98	331	0.06	77.1	RP1_BOVIN_B.taurus_Oxygen-regulated_protein_1	1e-26	120	0.09	34.57	None
contig_001_length_2062630	2062630	1831509	1860636	+	71	stringtie.387.1	126.136	11.9004	27.5444	12014	3680	complete	braker1_g00258.t1	0	7358	1	100	gi|196008857|ref|XP_002114294.1|	0	4994	0.96	69.15	LOXH1_MOUSE_M.musculus_Lipoxygenase_homology_domain-containing_protein_1	4e-95	350	0.71	25	PF03607_DCX_6.6e-23|PF01477_PLAT_6.5e-23|PF00167_FGF_5.9e-14|PF16923_Glyco_hydro_63N_7.4e-06|PF01986_DUF123_0.0025
contig_001_length_2062630	2062630	1835369	1860636	+	68	stringtie.387.2	16.0404	1.51334	3.50274	10567	3343	5prime	braker1_g00258.t1	0	6735	0.91	99.94	gi|196008857|ref|XP_002114294.1|	0	4550	0.86	69.32	LOXH1_MOUSE_M.musculus_Lipoxygenase_homology_domain-containing_protein_1	2e-94	347	0.71	24.93	PF01477_PLAT_4.6e-23|PF00167_FGF_4.3e-14|PF16923_Glyco_hydro_63N_5.3e-06|PF01986_DUF123_0.0018
contig_001_length_2062630	2062630	1838261	1860636	+	63	stringtie.387.3	15.2464	1.43843	3.32935	10262	3083	complete	braker1_g00258.t1	0	6254	0.85	99.78	gi|196008857|ref|XP_002114294.1|	0	4168	0.8	68.45	LOXH1_MOUSE_M.musculus_Lipoxygenase_homology_domain-containing_protein_1	2e-94	347	0.71	24.93	PF01477_PLAT_4.2e-23|PF00167_FGF_3.9e-14|PF16923_Glyco_hydro_63N_4.9e-06|PF01986_DUF123_0.0017
contig_001_length_2062630	2062630	1861231	1863041	+	1	stringtie.388.1	3.45113	0.325599	0.753625	1811	None	None	braker1_g00259.t1	2e-108	173	0.06	98.78	gi|196008223|ref|XP_002113977.1|	3e-66	148	0.06	84.15	MED23_XENLA_X.laevis_Mediator_of_RNA_polymerase_II_transcription_subunit_23	2e-20	61.2	0.03	56.82	None
contig_001_length_2062630	2062630	1860193	1870740	-	41	stringtie.389.1	164.134	15.4853	35.8419	4805	1381	5prime	braker1_g00259.t1	0	2734	0.99	99.12	gi|196008223|ref|XP_002113977.1|	0	2260	1	85.2	MED23_HUMAN_H.sapiens_Mediator_of_RNA_polymerase_II_transcription_subunit_23	0	1207	0.96	47.1	PF15036_IL34_5.3e-05|PF11573_Med23_0.0|PF14733_ACDC_9.1e-06
contig_001_length_2062630	2062630	1883060	1885473	+	4	stringtie.390.1	2013.96	190.008	439.789	898	136	complete	braker1_g00261.t1	5e-97	285	1	100	gi|196008853|ref|XP_002114292.1|	2e-59	189	0.67	83.84	COX5B_HUMAN_H.sapiens_Cytochrome_c_oxidase_subunit_5B,_mitochondrial	5e-12	65.9	0.71	38.04	PF01215_COX5B_5.5e-17
contig_001_length_2062630	2062630	1895861	1896292	+	1	stringtie.391.1	2.58796	0.244163	0.565135	432	None	None	None	None	None	None	None	None	None	None	None	None	None	None	None	None	None	None
contig_001_length_2062630	2062630	1896998	1901109	-	13	stringtie.392.1	125.402	11.8311	27.3841	1785	370	5prime	braker1_g00263.t1	0	707	1	100	gi|196008217|ref|XP_002113974.1|	1e-178	514	0.92	74.22	PEX3_MOUSE_M.musculus_Peroxisomal_biogenesis_factor_3	1e-68	233	1	35.92	PF04882_Peroxin-3_4.2e-46
contig_001_length_2062630	2062630	1896998	1901109	-	13	stringtie.392.2	17.9088	1.68962	3.91076	2193	313	complete	braker1_g00263.t1	0	659	0.94	100	gi|196008217|ref|XP_002113974.1|	2e-161	474	0.86	74.24	PEX3_MOUSE_M.musculus_Peroxisomal_biogenesis_factor_3	1e-60	214	0.94	36.29	PF04882_Peroxin-3_2.8e-46
contig_001_length_2062630	2062630	1886269	1893653	-	17	stringtie.393.1	324.596	30.6241	70.882	2500	579	5prime	braker1_g00262.t1	0	971	1	100	gi|196008219|ref|XP_002113975.1|	0	672	1.1	67.72	None	None	None	None	None	PF09507_CDC27_0.0018|PF12794_MscS_TM_2e-05|PF03666_NPR3_0.0023|PF01699_Na_Ca_ex_1.4e-11
contig_001_length_2062630	2062630	1901890	1907868	+	5	stringtie.394.1	284.744	26.8643	62.1795	1967	311	complete	braker1_g00264.t1	0	645	1	100	gi|196008849|ref|XP_002114290.1|	0	522	1	79.5	PCMD1_MOUSE_M.musculus_Protein-L-isoaspartate_O-methyltransferase_domain-containing_protein_1	1e-88	286	0.76	49.63	PF07525_SOCS_box_1.8e-13|PF08704_GCD14_1.6e-06|PF13847_Methyltransf_31_4.5e-06|PF01135_PCMT_1.3e-26|PF13649_Methyltransf_25_6.9e-05|PF08123_DOT1_1.7e-05
contig_001_length_2062630	2062630	1914627	1939509	-	54	stringtie.395.1	75.8092	7.15226	16.5545	9865	2936	complete	braker1_g00266.t1	0	5919	1	100	gi|196008213|ref|XP_002113972.1|	0	3529	1.04	61.4	PATS1_DICDI_D.discoideum_Probable_serine/threonine-protein_kinase_pats1	2e-71	273	0.25	30.27	PF11717_Tudor-knot_0.0004|PF00071_Ras_3.1e-17|PF10662_PduV-EutP_0.00099|PF13855_LRR_8_1.4e-11|PF00009_GTP_EFTU_8.5e-05|PF07653_SH3_2_3e-05|PF14580_LRR_9_0.00043|PF00025_Arf_6.6e-05|PF12799_LRR_4_8.1e-07|PF01926_MMR_HSR1_0.002|PF08477_Roc_6.8e-26|PF16095_COR_3.9e-50|PF01582_TIR_1.6e-05|PF13676_TIR_2_1.3e-12|PF02820_MBT_4.2e-10
contig_001_length_2062630	2062630	1967775	1968676	+	1	stringtie.396.1	2.63415	0.24852	0.575219	902	None	None	None	None	None	None	None	None	None	None	None	None	None	None	None	None	None	None
contig_001_length_2062630	2062630	1960334	1966231	+	19	stringtie.397.1	100.78	9.50811	22.0073	2754	642	complete	braker1_g00270.t1	0	1218	1	100	gi|196008847|ref|XP_002114289.1|	0	898	0.99	76.6	NOG2_MOUSE_M.musculus_Nucleolar_GTP-binding_protein_2	0	632	0.65	63.14	PF00025_Arf_0.00021|PF02421_FeoB_N_6.7e-08|PF01926_MMR_HSR1_7.9e-18|PF00350_Dynamin_N_0.00036|PF08153_NGP1NT_6.3e-51|PF03193_DUF258_2.8e-07
contig_001_length_2062630	2062630	1960334	1966231	+	18	stringtie.397.2	12.6623	1.19463	2.76507	2921	356	complete	braker1_g00270.t1	0	702	0.58	100	gi|196008847|ref|XP_002114289.1|	4e-146	451	0.55	69.01	NOG2_HUMAN_H.sapiens_Nucleolar_GTP-binding_protein_2	6e-99	333	0.27	73	PF08153_NGP1NT_2e-52|PF02421_FeoB_N_1.7e-08|PF01926_MMR_HSR1_1.9e-18|PF03193_DUF258_2.7e-06|PF00350_Dynamin_N_0.00013
contig_001_length_2062630	2062630	1956155	1960332	-	11	stringtie.398.1	54.3067	5.12359	11.859	2404	362	complete	braker1_g00269.t1	0	720	1	100	gi|196008209|ref|XP_002113970.1|	0	562	0.77	78.72	PLCE_MOUSE_M.musculus_1-acyl-sn-glycerol-3-phosphate_acyltransferase_epsilon	8e-87	286	0.91	41.39	PF16076_Acyltransf_C_4.1e-14|PF01553_Acyltransferase_1.2e-21|PF01788_PsbJ_0.001|PF08592_DUF1772_1.8e-05
contig_001_length_2062630	2062630	1969326	1970582	+	2	stringtie.399.1	4.39655	0.414794	0.960074	1197	None	None	None	None	None	None	None	None	None	None	None	None	None	None	None	None	None	None
contig_001_length_2062630	2062630	1941464	1951570	+	24	stringtie.400.1	307.767	29.0364	67.2072	3999	973	complete	braker1_g00267.t1	0	1976	1	100	gi|196005473|ref|XP_002112603.1|	2e-18	88.6	0.63	26.76	MIB1_MOUSE_M.musculus_E3_ubiquitin-protein_ligase_MIB1	0	833	1.01	43.08	PF12796_Ank_2_6.3e-16|PF13923_zf-C3HC4_2_9.5e-10|PF13920_zf-C3HC4_3_2.6e-14|PF13857_Ank_5_8.6e-11|PF00023_Ank_2.2e-10|PF06701_MIB_HERC2_1.3e-29|PF00569_ZZ_5.7e-10|PF14447_Prok-RING_4_1.4e-07|PF13637_Ank_4_3.8e-10|PF13606_Ank_3_2.2e-09
contig_001_length_2062630	2062630	1941464	1951570	+	23	stringtie.400.2	83.4598	7.87405	18.2251	4089	973	complete	braker1_g00267.t1	0	1976	1	100	gi|196005473|ref|XP_002112603.1|	3e-18	88.6	0.63	26.76	MIB1_MOUSE_M.musculus_E3_ubiquitin-protein_ligase_MIB1	0	833	1.01	43.08	PF12796_Ank_2_6.3e-16|PF13923_zf-C3HC4_2_9.5e-10|PF13920_zf-C3HC4_3_2.6e-14|PF13857_Ank_5_8.6e-11|PF00023_Ank_2.2e-10|PF06701_MIB_HERC2_1.3e-29|PF00569_ZZ_5.7e-10|PF14447_Prok-RING_4_1.4e-07|PF13637_Ank_4_3.8e-10|PF13606_Ank_3_2.2e-09
contig_001_length_2062630	2062630	1951632	1955048	-	14	stringtie.401.1	7.23575	0.68266	1.58007	1306	411	5prime	braker1_g00268.t1	0	840	1	100	gi|196008211|ref|XP_002113971.1|	7e-84	257	0.88	80.99	SPO11_MOUSE_M.musculus_Meiotic_recombination_protein_SPO11	5e-98	305	0.93	41.35	PF04406_TP6A_N_1.8e-23
contig_001_length_2062630	2062630	1953134	1955048	-	6	stringtie.401.2	2.81033	0.265142	0.613692	784	166	5prime	braker1_g00268.t1	4e-112	332	0.4	98.17	gi|196008209|ref|XP_002113970.1|	7e-21	90.5	0.16	61.11	None	None	None	None	None	PF04406_TP6A_N_1.5e-14
contig_001_length_2062630	2062630	1951632	1955048	-	12	stringtie.401.3	2.67027	0.251927	0.583105	1572	166	5prime	braker1_g00268.t1	0	554	0.9	78.38	gi|196008211|ref|XP_002113971.1|	2e-55	185	1.09	54.86	SPO11_HUMAN_H.sapiens_Meiotic_recombination_protein_SPO11	4e-40	154	0.79	33.33	PF04406_TP6A_N_1.5e-14
contig_001_length_2062630	2062630	1985945	1986688	+	2	stringtie.402.1	6.18618	0.583638	1.35088	463	None	None	None	None	None	None	None	None	None	None	None	None	None	None	None	None	None	None
contig_001_length_2062630	2062630	1971665	1976759	-	2	stringtie.403.1	148.261	13.9878	32.3759	2880	515	complete	braker1_g00271.t1	0	1004	0.96	100	gi|196008207|ref|XP_002113969.1|	0	726	0.95	72.22	None	None	None	None	None	PF04286_DUF445_0.0007|PF14976_FAM72_1.5e-05|PF02037_SAP_0.00019
contig_001_length_2062630	2062630	1873180	1881413	+	19	stringtie.404.1	7142.41	673.854	1559.69	2190	462	complete	braker1_g00260.t1	0	808	0.98	100	gi|196008855|ref|XP_002114293.1|	0	544	1.1	70.28	E41L3_MOUSE_M.musculus_Band_4.1-like_protein_3	4e-120	389	0.37	55.2	PF11705_RNA_pol_3_Rpc31_8.3e-06|PF00373_FERM_M_4.6e-22|PF09380_FERM_C_2.8e-27|PF01290_Thymosin_2e-18|PF09379_FERM_N_2.2e-17|PF07133_Merozoite_SPAM_0.0054|PF08736_FA_4.6e-19
contig_001_length_2062630	2062630	1880807	1881049	-	1	stringtie.405.1	2.57202	0.242658	0.561651	243	None	None	None	None	None	None	None	None	None	None	None	None	None	None	None	None	None	None
contig_001_length_2062630	2062630	1990349	1994536	-	13	stringtie.406.1	718.063	67.746	156.803	1654	454	5prime	braker1_g00272.t1	0	934	1	100	gi|196008205|ref|XP_002113968.1|	0	855	0.99	92.47	EI3EB_DANRE_D.rerio_Eukaryotic_translation_initiation_factor_3_subunit_E-B	0	598	1.01	64.81	PF13371_TPR_9_2.6e-05|PF12956_DUF3845_3.6e-05|PF09440_eIF3_N_8.2e-50|PF11938_DUF3456_1e-05|PF07720_TPR_3_1.5e-05|PF01399_PCI_4e-19
contig_001_length_2062630	2062630	1990349	1994536	-	13	stringtie.406.2	137.857	13.0061	30.1038	1832	325	complete	braker1_g00272.t1	0	680	0.72	100	gi|196008205|ref|XP_002113968.1|	0	622	0.71	92.99	EIF3E_SALSA_S.salar_Eukaryotic_translation_initiation_factor_3_subunit_E	8e-154	457	0.72	68.75	PF13371_TPR_9_2.9e-05|PF12956_DUF3845_2.1e-06|PF09440_eIF3_N_4.1e-44|PF08385_DHC_N1_6.7e-06|PF11938_DUF3456_5.5e-07|PF12415_rpo132_0.00045|PF07720_TPR_3_6.4e-06|PF01399_PCI_1.4e-19
contig_001_length_2062630	2062630	1995859	2003000	+	20	stringtie.407.1	136.371	12.866	29.7793	2725	520	complete	braker1_g00273.t1	0	1034	1	100	gi|196008845|ref|XP_002114288.1|	0	722	1.02	72.22	NRBP_PONAB_P.abelii_Nuclear_receptor-binding_protein	7e-104	339	0.89	45.59	PF07714_Pkinase_Tyr_1.5e-28|PF00069_Pkinase_1.3e-24
contig_001_length_2062630	2062630	1995859	2003000	+	19	stringtie.407.2	84.7104	7.99205	18.4982	2807	253	complete	braker1_g00273.t1	0	591	0.68	84.99	gi|196008845|ref|XP_002114288.1|	3e-122	384	0.62	64.55	NRBP_PONAB_P.abelii_Nuclear_receptor-binding_protein	1e-87	185	0.38	56.72	PF07714_Pkinase_Tyr_4.6e-18|PF01134_GIDA_2.1e-05|PF00069_Pkinase_2.6e-16
contig_001_length_2062630	2062630	2022433	2026092	+	9	stringtie.408.1	7.35163	0.693593	1.60538	2405	158	complete	braker1_g00956.t1	3e-156	319	0.59	57.81	gi|196008839|ref|XP_002114285.1|	9e-159	438	0.52	69.55	HSP7C_DANRE_D.rerio_Heat_shock_cognate_71_kDa_protein	3e-151	385	0.5	62.35	PF00012_HSP70_6.2e-63|PF02782_FGGY_C_2.9e-06
contig_001_length_2062630	2062630	2022997	2026092	+	7	stringtie.408.2	2.99753	0.282804	0.654572	2183	158	complete	braker1_g00956.t1	2e-126	319	0.59	57.81	gi|196008839|ref|XP_002114285.1|	1e-158	438	0.52	69.55	HSP71_ORYLA_O.latipes_Heat_shock_70_kDa_protein_1	2e-136	398	0.53	62.72	PF00012_HSP70_6.2e-63|PF02782_FGGY_C_2.9e-06
contig_001_length_2062630	2062630	2017188	2018418	+	1	stringtie.409.1	3.05037	0.287788	0.666108	1231	None	None	None	None	None	None	None	None	None	None	None	None	None	None	None	None	None	None
contig_001_length_2062630	2062630	2018528	2020320	+	1	stringtie.410.1	3.83436	0.361754	0.837308	1793	None	None	braker1_g00277.t1	1e-111	345	0.37	96.55	gi|196008199|ref|XP_002113965.1|	2e-50	180	0.48	51.09	None	None	None	None	None	None
contig_001_length_2062630	2062630	2020373	2020999	+	1	stringtie.411.1	3.18979	0.300943	0.696557	627	None	None	None	None	None	None	None	None	None	None	None	None	None	None	None	None	None	None
contig_001_length_2062630	2062630	2017945	2021990	-	4	stringtie.412.1	77.8202	7.34199	16.9936	2617	476	complete	braker1_g00277.t1	0	951	1	100	gi|196008199|ref|XP_002113965.1|	0	540	1	70.36	XKR8_GASAC_G.aculeatus_XK-related_protein_8	1e-26	117	0.88	27.17	PF09815_XK-related_1.3e-77
contig_001_length_2062630	2062630	2004464	2012811	+	21	stringtie.413.1	171.073	16.1399	37.3572	3878	301	complete	braker1_g00275.t1	0	766	1	100	gi|196008843|ref|XP_002114287.1|	0	583	0.43	84.4	HBS1L_HUMAN_H.sapiens_HBS1-like_protein	7e-130	422	0.6	53.3	PF08938_HBS1_N_7.4e-15|PF11547_E3_UbLigase_EDD_7.1e-05|PF13555_AAA_29_7.9e-05|PF01926_MMR_HSR1_2.7e-08|PF03144_GTP_EFTU_D2_1.6e-08|PF00503_G-alpha_1.3e-05|PF00009_GTP_EFTU_7.2e-36|PF03143_GTP_EFTU_D3_9.2e-25
contig_001_length_2062630	2062630	2004464	2012811	+	22	stringtie.413.2	58.0532	5.47705	12.6771	4718	581	complete	braker1_g00274.t1	0	1094	1	100	gi|196008843|ref|XP_002114287.1|	0	583	0.43	84.4	HBS1L_HUMAN_H.sapiens_HBS1-like_protein	3e-128	422	0.6	53.3	PF03144_GTP_EFTU_D2_1.6e-08|PF01926_MMR_HSR1_2.7e-08|PF00009_GTP_EFTU_7.2e-36|PF03143_GTP_EFTU_D3_9.2e-25|PF08938_HBS1_N_9.6e-15
contig_001_length_2062630	2062630	2011866	2016836	-	6	stringtie.414.1	44.8255	4.22909	9.78855	4105	1167	5prime	braker1_g00276.t1	0	2344	0.99	100	gi|196008201|ref|XP_002113966.1|	0	1263	1	57.06	TDRD1_HUMAN_H.sapiens_Tudor_domain-containing_protein_1	2e-22	108	0.38	24.28	PF01851_PC_rep_0.0026|PF00567_TUDOR_5.4e-30|PF15057_DUF4537_1.2e-05|PF05641_Agenet_0.00014
contig_001_length_2062630	2062630	2011866	2016836	-	6	stringtie.414.2	40.0452	3.77808	8.74468	4346	1165	complete	braker1_g00276.t1	0	2268	0.96	99.47	gi|196008201|ref|XP_002113966.1|	0	1263	1	57.06	TDRD1_HUMAN_H.sapiens_Tudor_domain-containing_protein_1	3e-22	108	0.38	24.28	PF01851_PC_rep_0.0026|PF00567_TUDOR_5.3e-30|PF15057_DUF4537_1.2e-05|PF05641_Agenet_0.00014
contig_001_length_2062630	2062630	2044979	2046841	-	3	stringtie.415.1	1956.48	184.585	427.238	516	None	None	braker1_g00282.t1	3e-40	134	0.71	91.67	None	None	None	None	None	None	None	None	None	None	None
contig_001_length_2062630	2062630	2044979	2046841	-	3	stringtie.415.2	207.673	19.593	45.3497	536	None	None	braker1_g00282.t1	3e-34	119	0.54	100	None	None	None	None	None	None	None	None	None	None	None
contig_001_length_2062630	2062630	2030018	2031533	+	3	stringtie.416.1	5.11293	0.482382	1.11651	1322	333	5prime	braker1_g00279.t1	0	659	0.33	100	None	None	None	None	None	None	None	None	None	None	PF15696_RAD51_interact_1.4e-12
contig_001_length_2062630	2062630	2032130	2035394	+	10	stringtie.417.1	274.28	25.8771	59.8945	1657	341	complete	braker1_g00280.t1	0	706	1	100	gi|196008835|ref|XP_002114283.1|	0	598	1	83.24	GALE_MOUSE_M.musculus_UDP-glucose_4-epimerase	9e-152	446	0.99	58.19	PF13460_NAD_binding_10_1.9e-07|PF16363_GDP_Man_Dehyd_2e-54|PF04321_RmlD_sub_bind_3.1e-11|PF05368_NmrA_0.0012|PF01370_Epimerase_4.4e-50|PF00106_adh_short_2.1e-11|PF14890_Intein_splicing_7.3e-05|PF01073_3Beta_HSD_5e-18|PF08659_KR_2.7e-11|PF02719_Polysacc_synt_2_1.4e-14
contig_001_length_2062630	2062630	2036214	2044598	+	11	stringtie.418.1	197.22	18.6068	43.0669	2157	344	complete	braker1_g00281.t1	0	711	1	100	gi|196008197|ref|XP_002113964.1|	0	645	1	88.92	GALE_PONAB_P.abelii_UDP-glucose_4-epimerase	5e-151	450	0.99	60.4	PF07993_NAD_binding_4_3.3e-06|PF13460_NAD_binding_10_6.9e-06|PF16363_GDP_Man_Dehyd_1.3e-57|PF04321_RmlD_sub_bind_1.3e-10|PF03435_Sacchrp_dh_NADP_1.6e-06|PF05368_NmrA_0.00024|PF01370_Epimerase_1.3e-50|PF00106_adh_short_3.4e-09|PF01073_3Beta_HSD_3.7e-16|PF08659_KR_5.9e-09|PF02719_Polysacc_synt_2_8.6e-11
contig_001_length_2062630	2062630	2036214	2044598	+	11	stringtie.418.2	41.9283	3.95574	9.15588	2778	282	complete	braker1_g00281.t1	0	631	0.92	97.45	gi|196008197|ref|XP_002113964.1|	0	577	0.89	89.22	GALE_PONAB_P.abelii_UDP-glucose_4-epimerase	2e-131	405	0.86	60.74	PF16363_GDP_Man_Dehyd_1.1e-45|PF01370_Epimerase_6e-38|PF01073_3Beta_HSD_1.3e-08|PF02719_Polysacc_synt_2_1.1e-06|PF04321_RmlD_sub_bind_1.4e-06
contig_001_length_2062630	2062630	2038485	2044598	+	11	stringtie.418.3	37.1274	3.5028	8.10751	3462	282	complete	braker1_g00281.t1	0	631	0.92	97.45	gi|196008197|ref|XP_002113964.1|	0	577	0.89	89.22	GALE_PONAB_P.abelii_UDP-glucose_4-epimerase	3e-129	405	0.86	60.74	PF16363_GDP_Man_Dehyd_1.1e-45|PF01370_Epimerase_6e-38|PF01073_3Beta_HSD_1.3e-08|PF02719_Polysacc_synt_2_1.1e-06|PF04321_RmlD_sub_bind_1.4e-06
contig_001_length_2062630	2062630	2030766	2035845	-	7	stringtie.419.1	13.1194	1.23776	2.86488	2921	None	None	braker1_g00280.t1	4e-91	296	1.2	49.63	gi|196008835|ref|XP_002114283.1|	1e-71	241	1.18	42	GALE_MOUSE_M.musculus_UDP-glucose_4-epimerase	8e-46	173	1.16	31.44	None
contig_001_length_2062630	2062630	2030766	2035845	-	7	stringtie.419.2	5.01369	0.473019	1.09484	1409	None	None	braker1_g00280.t1	1e-83	264	0.76	59.92	gi|196008835|ref|XP_002114283.1|	8e-68	222	0.76	52.53	GALE_DROME_D.melanogaster_UDP-glucose_4-epimerase	2e-53	150	0.45	51.59	None
contig_001_length_2062630	2062630	2030766	2035845	-	4	stringtie.419.3	3.99172	0.3766	0.871671	2827	None	None	braker1_g00280.t1	2e-86	283	0.71	64.46	gi|196008835|ref|XP_002114283.1|	7e-68	231	0.71	53.11	GALE_MOUSE_M.musculus_UDP-glucose_4-epimerase	1e-43	167	0.69	38.91	None
contig_001_length_2062630	2062630	2027227	2035845	-	9	stringtie.419.4	3.80979	0.359436	0.831943	2348	None	None	braker1_g00280.t1	4e-110	342	0.97	60.49	gi|196008835|ref|XP_002114283.1|	4e-90	289	0.97	52.28	GALE_MOUSE_M.musculus_UDP-glucose_4-epimerase	6e-60	212	0.95	38.97	None
contig_001_length_2062630	2062630	2030766	2034826	-	3	stringtie.419.5	3.25738	0.307319	0.711314	3831	None	None	braker1_g00280.t1	2e-85	283	0.71	64.46	gi|196008835|ref|XP_002114283.1|	7e-74	250	1.13	43.23	GALE_MOUSE_M.musculus_UDP-glucose_4-epimerase	3e-43	167	0.69	38.91	None
contig_001_length_2062630	2062630	2053774	2060041	+	18	stringtie.422.1	75.8799	7.15892	16.5699	1977	516	complete	braker1_g00284.t1	0	1073	1	100	gi|196008831|ref|XP_002114281.1|	0	904	1	81.9	PRI2_MOUSE_M.musculus_DNA_primase_large_subunit	4e-169	500	1.01	47.94	PF04104_DNA_primase_lrg_6.5e-95
contig_001_length_2062630	2062630	2059486	2062630	-	2	stringtie.423.1	14.1969	1.33941	3.10017	1471	None	None	braker1_g00284.t1	2e-11	65.1	0.06	100	None	None	None	None	None	None	None	None	None	None	None
contig_001_length_2062630	2062630	2059486	2062630	-	2	stringtie.423.2	8.42438	0.794802	1.83963	1387	None	None	braker1_g00284.t1	2e-11	65.1	0.06	100	None	None	None	None	None	None	None	None	None	None	None
contig_001_length_2062630	2062630	2059486	2061367	-	2	stringtie.423.3	4.50776	0.425286	0.984358	1737	None	None	braker1_g00284.t1	3e-11	65.1	0.06	100	None	None	None	None	None	None	None	None	None	None	None
contig_001_length_2062630	2062630	2047569	2052970	+	11	stringtie.427.1	226.996	21.416	49.5691	2523	443	complete	braker1_g00283.t1	0	738	1	100	gi|196008833|ref|XP_002114282.1|	7e-155	462	0.99	70.46	ASX_DROME_D.melanogaster_Polycomb_protein_Asx	9e-32	137	0.09	44.81	PF13922_PHD_3_1.5e-07|PF13919_ASXH_3.6e-37|PF02026_RyR_0.00014
contig_001_length_2062630	2062630	2047569	2052970	+	10	stringtie.427.2	36.6453	3.45732	8.00223	2617	349	complete	braker1_g00283.t1	0	620	0.76	100	gi|196008833|ref|XP_002114282.1|	2e-124	380	0.81	67.85	ASX_DROME_D.melanogaster_Polycomb_protein_Asx	2e-31	137	0.09	44.81	PF13922_PHD_3_7.3e-08|PF08066_PMC2NT_9.4e-05|PF13919_ASXH_1.5e-37|PF02026_RyR_1e-05
contig_001_length_2062630	2062630	2048030	2052970	+	10	stringtie.427.3	26.3064	2.48189	5.74453	3524	111	complete	braker1_g00283.t1	0	620	0.76	100	gi|196008833|ref|XP_002114282.1|	3e-124	380	0.81	67.85	ASX_DROME_D.melanogaster_Polycomb_protein_Asx	4e-31	137	0.09	44.81	PF13922_PHD_3_7.3e-08|PF08066_PMC2NT_9.4e-05|PF13919_ASXH_1.5e-37|PF02026_RyR_1e-05
contig_002_length_1606744	1606744	109	1104	+	2	stringtie.420.1	17.412	1.64274	3.80225	766	None	None	None	None	None	None	None	None	None	None	None	None	None	None	None	None	None	None
contig_002_length_1606744	1606744	2694	9390	+	7	stringtie.421.1	8.13042	0.767069	1.77544	1700	202	complete	braker1_g00285.t1	5e-135	394	0.97	100	gi|196014799|ref|XP_002117258.1|	2e-28	111	0.66	45.69	None	None	None	None	None	PF12947_EGF_3_3.1e-07|PF07645_EGF_CA_1e-11|PF12662_cEGF_1e-08|PF00008_EGF_8.4e-07|PF12661_hEGF_7.6e-05
contig_002_length_1606744	1606744	2694	9390	+	7	stringtie.421.2	6.60998	0.623622	1.44342	2620	144	complete	braker1_g00285.t1	4e-84	270	0.65	100	gi|196014799|ref|XP_002117258.1|	1e-23	99.8	0.53	46.81	None	None	None	None	None	PF12947_EGF_3_2.8e-07|PF12946_EGF_MSP1_1_8.9e-05|PF12662_cEGF_1e-08|PF00053_Laminin_EGF_0.013|PF12661_hEGF_7.6e-05|PF07645_EGF_CA_1.9e-12|PF14670_FXa_inhibition_9.1e-05|PF00008_EGF_7.6e-07
contig_002_length_1606744	1606744	2694	9390	+	7	stringtie.421.3	3.93756	0.371491	0.859845	3114	144	complete	braker1_g00285.t1	2e-83	270	0.65	100	gi|196014799|ref|XP_002117258.1|	2e-23	99.8	0.53	46.81	None	None	None	None	None	PF12947_EGF_3_2.8e-07|PF12946_EGF_MSP1_1_8.9e-05|PF12662_cEGF_1e-08|PF00053_Laminin_EGF_0.013|PF12661_hEGF_7.6e-05|PF07645_EGF_CA_1.9e-12|PF14670_FXa_inhibition_9.1e-05|PF00008_EGF_7.6e-07
contig_002_length_1606744	1606744	2694	9390	+	7	stringtie.421.4	2.91985	0.275475	0.637609	2073	144	complete	braker1_g00285.t1	2e-85	270	0.65	100	gi|196014799|ref|XP_002117258.1|	8e-24	99.8	0.53	46.81	None	None	None	None	None	PF12947_EGF_3_2.8e-07|PF12946_EGF_MSP1_1_8.9e-05|PF12662_cEGF_1e-08|PF00053_Laminin_EGF_0.013|PF12661_hEGF_7.6e-05|PF07645_EGF_CA_1.9e-12|PF14670_FXa_inhibition_9.1e-05|PF00008_EGF_7.6e-07
contig_002_length_1606744	1606744	17619	17910	+	1	stringtie.424.1	8.56164	0.807752	1.86961	292	None	None	None	None	None	None	None	None	None	None	None	None	None	None	None	None	None	None
contig_002_length_1606744	1606744	10060	17546	+	8	stringtie.425.1	7.66224	0.722897	1.6732	1076	201	complete	braker1_g11323.t1	5e-137	391	1	98.45	gi|196014799|ref|XP_002117258.1|	3e-30	114	0.56	53.54	None	None	None	None	None	PF12947_EGF_3_1.8e-09|PF07645_EGF_CA_8.9e-10|PF12662_cEGF_1.2e-09|PF00008_EGF_1.1e-05|PF12661_hEGF_0.00028
contig_002_length_1606744	1606744	20596	27501	+	7	stringtie.426.1	8.18586	0.772298	1.78755	1335	211	complete	braker1_g00287.t1	3e-124	362	0.94	100	gi|196017014|ref|XP_002118355.1|	1e-40	145	0.82	43.12	None	None	None	None	None	PF12947_EGF_3_1.8e-08|PF01721_Bacteriocin_II_0.0068|PF12662_cEGF_6.8e-07|PF12661_hEGF_5.9e-05|PF14575_EphA2_TM_0.0027|PF07645_EGF_CA_4.6e-09|PF14670_FXa_inhibition_0.00018|PF00008_EGF_4.4e-06
contig_002_length_1606744	1606744	44351	45290	+	1	stringtie.428.1	34.1096	3.21808	7.44851	940	127	complete	braker1_g11328.t1	2e-63	199	0.96	99.17	gi|196017006|ref|XP_002118351.1|	1e-53	173	0.96	76.86	None	None	None	None	None	PF13878_zf-C2H2_3_0.0013|PF00320_GATA_0.00015|PF04032_Rpr2_2.7e-24
contig_002_length_1606744	1606744	40552	43655	+	7	stringtie.429.1	60.0058	5.66128	13.1035	1775	390	complete	braker1_g00290.t1	0	798	1	100	gi|196017008|ref|XP_002118352.1|	0	522	1	85.76	COX10_MOUSE_M.musculus_Protoheme_IX_farnesyltransferase,_mitochondrial	6e-101	320	0.7	50.97	PF01040_UbiA_7.3e-58
contig_002_length_1606744	1606744	45911	50799	-	17	stringtie.430.1	44.0389	4.15487	9.61677	2259	493	5prime	braker1_g00292.t1	0	1010	0.95	99.59	gi|196016986|ref|XP_002118341.1|	0	686	1.03	71.28	CCZ1_NEMVE_N.vectensis_Vacuolar_fusion_protein_CCZ1_homolog	2e-131	405	1.02	45.18	PF08217_DUF1712_1.3e-56
contig_002_length_1606744	1606744	51575	57149	+	12	stringtie.431.1	56.1833	5.30064	12.2687	3059	711	complete	braker1_g00293.t1	0	1485	1	100	gi|196017004|ref|XP_002118350.1|	4e-153	456	1	86.01	ENASE_MOUSE_M.musculus_Cytosolic_endo-beta-N-acetylglucosaminidase	5e-121	394	0.87	37.11	PF00704_Glyco_hydro_18_2.3e-05|PF03644_Glyco_hydro_85_1.1e-99
contig_002_length_1606744	1606744	57406	61982	-	8	stringtie.432.1	58.1367	5.48493	12.6953	2244	540	complete	braker1_g00294.t1	0	1030	1	100	gi|196016984|ref|XP_002118340.1|	0	563	0.97	66.51	S36A1_HUMAN_H.sapiens_Proton-coupled_amino_acid_transporter_1	9e-32	133	1.04	25.91	PF01490_Aa_trans_2.2e-50
contig_002_length_1606744	1606744	57406	61982	-	7	stringtie.432.2	45.5865	4.30088	9.95473	2459	540	complete	braker1_g00294.t1	0	1030	1	100	gi|196016984|ref|XP_002118340.1|	0	563	0.97	66.51	S36A1_HUMAN_H.sapiens_Proton-coupled_amino_acid_transporter_1	1e-31	133	1.04	25.91	PF01490_Aa_trans_2.2e-50
contig_002_length_1606744	1606744	57406	61982	-	5	stringtie.432.3	12.7819	1.20592	2.79119	2955	235	complete	braker1_g00294.t1	0	877	0.96	92.22	gi|196016984|ref|XP_002118340.1|	1e-153	465	0.92	60.48	S36A1_HUMAN_H.sapiens_Proton-coupled_amino_acid_transporter_1	4e-19	95.5	0.91	25.75	PF06836_DUF1240_0.00013|PF01490_Aa_trans_9.3e-34|PF15108_TMEM37_4.6e-07|PF07074_TRAP-gamma_2.6e-05|PF14667_Polysacc_synt_C_4.9e-06
contig_002_length_1606744	1606744	93742	97433	-	3	stringtie.433.1	4.14551	0.39111	0.905255	512	138	3prime	braker1_g00296.t1	4e-91	293	0.06	100	gi|196016980|ref|XP_002118338.1|	4e-75	246	0.05	81.02	FAS_ANSAN_A.anser_Fatty_acid_synthase_	2e-54	182	0.37	64.89	PF08857_ParBc_2_2.4e-05|PF00109_ketoacyl-synt_7e-33
contig_002_length_1606744	1606744	93742	94454	-	2	stringtie.433.2	2.95318	0.278619	0.644886	542	138	3prime	braker1_g00296.t1	6e-91	293	0.06	100	gi|196016980|ref|XP_002118338.1|	6e-75	246	0.05	81.02	FAS_ANSAN_A.anser_Fatty_acid_synthase_	2e-54	182	0.37	64.89	PF08857_ParBc_2_2.4e-05|PF00109_ketoacyl-synt_7e-33
contig_002_length_1606744	1606744	84574	93561	-	6	stringtie.434.1	26.9625	2.54379	5.88781	7603	2107	5prime	braker1_g00296.t1	0	4221	0.93	100	gi|196016980|ref|XP_002118338.1|	0	2758	0.83	64.66	FAS_CHICK_G.gallus_Fatty_acid_synthase	0	1652	0.84	43.32	PF00698_Acyl_transf_1_1.1e-71|PF14765_PS-DH_9.8e-19|PF00550_PP-binding_2.2e-10|PF13602_ADH_zinc_N_2_2.1e-11|PF16363_GDP_Man_Dehyd_0.00014|PF02801_Ketoacyl-synt_C_5.5e-41|PF13561_adh_short_C2_3.3e-09|PF00109_ketoacyl-synt_3.7e-24|PF16197_KAsynt_C_assoc_5.2e-34|PF00106_adh_short_3.1e-10|PF00107_ADH_zinc_N_7e-18|PF08659_KR_3.5e-50|PF00763_THF_DHG_CYH_0.0035
contig_002_length_1606744	1606744	84185	93561	-	5	stringtie.434.2	4.19735	0.396001	0.916576	8121	1761	complete	braker1_g00296.t1	0	4200	0.95	98	gi|196016980|ref|XP_002118338.1|	0	2734	0.85	63.38	FAS_CHICK_G.gallus_Fatty_acid_synthase	0	1634	0.86	42.55	PF00698_Acyl_transf_1_2.2e-67|PF14765_PS-DH_5.3e-19|PF00550_PP-binding_1.2e-10|PF13602_ADH_zinc_N_2_1.2e-11|PF16363_GDP_Man_Dehyd_7.9e-05|PF02801_Ketoacyl-synt_C_6.5e-43|PF13561_adh_short_C2_1.8e-09|PF00108_Thiolase_N_6.5e-05|PF00109_ketoacyl-synt_7.3e-26|PF16197_KAsynt_C_assoc_9.2e-08|PF00106_adh_short_1.7e-10|PF00107_ADH_zinc_N_3.9e-18|PF08659_KR_1.9e-50|PF00763_THF_DHG_CYH_7.6e-05
contig_002_length_1606744	1606744	62979	76263	-	8	stringtie.435.1	138.462	13.0632	30.2359	8564	2049	complete	braker1_g00295.t1	0	4309	0.86	100	gi|196016982|ref|XP_002118339.1|	0	3463	0.86	77.97	FAS_CHICK_G.gallus_Fatty_acid_synthase	0	1882	0.88	46.04	PF00698_Acyl_transf_1_4.4e-74|PF14765_PS-DH_5.1e-22|PF13489_Methyltransf_23_2.5e-06|PF13602_ADH_zinc_N_2_3.8e-15|PF00975_Thioesterase_1.3e-23|PF02801_Ketoacyl-synt_C_4.2e-43|PF13561_adh_short_C2_3.3e-10|PF00108_Thiolase_N_6.5e-07|PF00109_ketoacyl-synt_1.4e-75|PF00550_PP-binding_1.2e-10|PF11187_DUF2974_3.5e-05|PF00106_adh_short_1.1e-12|PF00107_ADH_zinc_N_2.6e-21|PF08659_KR_3.5e-53|PF02719_Polysacc…
contig_002_length_1606744	1606744	98994	102586	+	9	stringtie.436.1	35.3733	3.33731	7.72447	1663	298	complete	braker1_g00297.t1	0	613	1	100	gi|196017000|ref|XP_002118348.1|	0	533	1	83.61	RNH2A_MOUSE_M.musculus_Ribonuclease_H2_subunit_A	7e-101	313	1	50.5	PF01351_RNase_HII_2.8e-57|PF11953_DUF3470_2.2e-05
contig_002_length_1606744	1606744	101841	104776	-	6	stringtie.437.1	175.808	16.5867	38.3912	1800	226	complete	braker1_g00298.t1	6e-161	462	1	100	gi|196016978|ref|XP_002118337.1|	2e-125	372	1	79.56	MED7_AEDAE_A.aegypti_Mediator_of_RNA_polymerase_II_transcription_subunit_7	5e-53	186	1.03	39.82	PF07464_ApoLp-III_2.5e-06|PF05852_DUF848_8.6e-05|PF05983_Med7_2.8e-46|PF04961_FTCD_C_6.3e-07
contig_002_length_1606744	1606744	101841	104776	-	5	stringtie.437.2	20.4493	1.9293	4.46552	2130	113	complete	braker1_g00298.t1	1e-75	245	0.54	99.17	gi|196016978|ref|XP_002118337.1|	4e-58	197	0.47	88.57	MED7_AEDAE_A.aegypti_Mediator_of_RNA_polymerase_II_transcription_subunit_7	2e-24	107	0.48	46.23	PF05983_Med7_7.9e-23|PF15789_Hyr1_3.9e-05
contig_002_length_1606744	1606744	122082	122305	+	1	stringtie.438.1	50.9777	4.80951	11.132	224	None	None	None	None	None	None	None	None	None	None	None	None	None	None	None	None	None	None
contig_002_length_1606744	1606744	105289	109663	+	18	stringtie.439.1	128.227	12.0976	28.0009	1741	434	complete	braker1_g00299.t1	0	887	0.99	100	gi|196016998|ref|XP_002118347.1|	0	599	0.98	73.63	DCOR_SCHPO_S.pombe_Ornithine_decarboxylase	1e-99	316	0.91	43.73	PF02784_Orn_Arg_deC_N_2.3e-69|PF00278_Orn_DAP_Arg_deC_1.6e-26
contig_002_length_1606744	1606744	105289	109663	+	17	stringtie.439.2	102.925	9.71048	22.4757	1842	434	complete	braker1_g00299.t1	0	884	0.99	100	gi|196016998|ref|XP_002118347.1|	0	598	0.98	73.63	DCOR_SCHPO_S.pombe_Ornithine_decarboxylase	5e-99	315	0.91	43.73	PF02784_Orn_Arg_deC_N_2.3e-69|PF00278_Orn_DAP_Arg_deC_1.6e-26
contig_002_length_1606744	1606744	114398	114709	+	1	stringtie.440.1	3.20513	0.302389	0.699903	312	None	None	braker1_g00300.t1	4e-13	65.1	0.03	100	None	None	None	None	None	None	None	None	None	None	None
contig_002_length_1606744	1606744	109931	119814	-	29	stringtie.441.1	39.399	3.71712	8.60357	4931	968	complete	braker1_g00300.t1	0	1808	1	100	gi|196017161|ref|XP_002118423.1|	3e-51	178	0.95	80.18	CE112_HUMAN_H.sapiens_Centrosomal_protein_of_112_kDa	7e-158	513	1.02	37.32	PF16020_Deltameth_res_0.0069|PF14846_DUF4485_3.5e-28|PF08972_DUF1902_8e-05
contig_002_length_1606744	1606744	109931	119814	-	29	stringtie.441.2	14.158	1.33575	3.09169	4987	968	complete	braker1_g00300.t1	0	1808	1	100	gi|196017161|ref|XP_002118423.1|	3e-51	178	0.95	80.18	CE112_HUMAN_H.sapiens_Centrosomal_protein_of_112_kDa	9e-158	513	1.02	37.32	PF16020_Deltameth_res_0.0069|PF14846_DUF4485_3.5e-28|PF08972_DUF1902_8e-05
contig_002_length_1606744	1606744	122460	131053	+	12	stringtie.442.1	134.965	12.7333	29.4723	6519	1736	complete	braker1_g00301.t1	0	3469	1	100	gi|196000700|ref|XP_002110218.1|	0	2754	1.04	80.95	ABCA3_HUMAN_H.sapiens_ATP-binding_cassette_sub-family_A_member_3	0	1346	1	43.92	PF13604_AAA_30_0.0045|PF13479_AAA_24_0.012|PF02492_cobW_0.0014|PF13401_AAA_22_0.0031|PF13476_AAA_23_5.1e-06|PF12698_ABC2_membrane_3_7.3e-48|PF00448_SRP54_0.001|PF02463_SMC_N_0.0018|PF13732_DUF4162_0.0086|PF00005_ABC_tran_1.1e-32|PF02367_TsaE_0.0051|PF01926_MMR_HSR1_0.0064|PF01078_Mg_chelatase_0.003|PF13555_AAA_29_3.1e-05|PF13304_AAA_21_8.2e-10|PF13191_AAA_16_0.0017|PF00025_Arf_0.0051|PF12128_DUF3…
contig_002_length_1606744	1606744	122460	131053	+	13	stringtie.442.2	109.605	10.3407	23.9345	5881	1736	complete	braker1_g00301.t1	0	3469	1	100	gi|196000700|ref|XP_002110218.1|	0	2757	1.04	80.95	ABCA3_HUMAN_H.sapiens_ATP-binding_cassette_sub-family_A_member_3	0	1345	1	43.92	PF13604_AAA_30_0.0045|PF13479_AAA_24_0.012|PF02492_cobW_0.0014|PF13401_AAA_22_0.0031|PF13476_AAA_23_5.1e-06|PF12698_ABC2_membrane_3_7.3e-48|PF00448_SRP54_0.001|PF02463_SMC_N_0.0018|PF13732_DUF4162_0.0086|PF00005_ABC_tran_1.1e-32|PF02367_TsaE_0.0051|PF01926_MMR_HSR1_0.0064|PF01078_Mg_chelatase_0.003|PF13555_AAA_29_3.1e-05|PF13304_AAA_21_8.2e-10|PF13191_AAA_16_0.0017|PF00025_Arf_0.0051|PF12128_DUF3…
contig_002_length_1606744	1606744	122460	131053	+	13	stringtie.442.3	42.5537	4.01475	9.29245	6443	1736	complete	braker1_g00301.t1	0	3469	1	100	gi|196000700|ref|XP_002110218.1|	0	2754	1.04	80.95	ABCA3_HUMAN_H.sapiens_ATP-binding_cassette_sub-family_A_member_3	0	1347	1	43.92	PF13604_AAA_30_0.0045|PF13479_AAA_24_0.012|PF02492_cobW_0.0014|PF13401_AAA_22_0.0031|PF13476_AAA_23_5.1e-06|PF12698_ABC2_membrane_3_7.3e-48|PF00448_SRP54_0.001|PF02463_SMC_N_0.0018|PF13732_DUF4162_0.0086|PF00005_ABC_tran_1.1e-32|PF02367_TsaE_0.0051|PF01926_MMR_HSR1_0.0064|PF01078_Mg_chelatase_0.003|PF13555_AAA_29_3.1e-05|PF13304_AAA_21_8.2e-10|PF13191_AAA_16_0.0017|PF00025_Arf_0.0051|PF12128_DUF3…
contig_002_length_1606744	1606744	138394	141231	+	6	stringtie.443.1	128.546	12.1277	28.0706	1293	204	complete	braker1_g00304.t1	3e-137	395	1	100	gi|196000696|ref|XP_002110216.1|	5e-98	294	0.82	89.7	TV23B_BOVIN_B.taurus_Golgi_apparatus_membrane_protein_TVP23_homolog_B	5e-61	203	0.95	53.54	PF03606_DcuC_1.3e-07|PF05832_DUF846_8.1e-60
contig_002_length_1606744	1606744	131705	136203	+	7	stringtie.444.1	84.4587	7.9683	18.4433	2156	271	complete	braker1_g00302.t1	0	556	1	100	gi|196000698|ref|XP_002110217.1|	5e-142	420	0.9	84.02	UBFD1_HUMAN_H.sapiens_Ubiquitin_domain-containing_protein_UBFD1	8e-84	274	0.79	55.74	PF00240_ubiquitin_9.4e-15|PF06451_Moricin_0.00034|PF14560_Ubiquitin_2_5.5e-06
contig_002_length_1606744	1606744	136178	137784	-	1	stringtie.445.1	395.072	37.2732	86.2718	1607	196	complete	braker1_g00303.t1	3e-137	399	1	100	gi|195999670|ref|XP_002109703.1|	8e-101	304	0.99	83.73	PPIF_MOUSE_M.musculus_Peptidyl-prolyl_cis-trans_isomerase_F,_mitochondrial	1e-78	252	0.83	65.7	PF00160_Pro_isomerase_1.1e-51
contig_002_length_1606744	1606744	157123	157493	-	1	stringtie.446.1	3.03234	0.286088	0.662173	371	None	None	None	None	None	None	None	None	None	None	None	None	None	None	None	None	None	None
contig_002_length_1606744	1606744	141629	151168	-	10	stringtie.447.1	208.722	19.692	45.5786	1901	211	complete	braker1_g00305.t1	4e-147	428	1	100	gi|195999668|ref|XP_002109702.1|	3e-125	370	1	94.21	RAB37_HUMAN_H.sapiens_Ras-related_protein_Rab-37	8e-91	287	0.93	61.84	PF04670_Gtr1_RagA_8.6e-09|PF07475_Hpr_kinase_C_0.0059|PF00071_Ras_4.6e-62|PF10662_PduV-EutP_1.4e-05|PF00025_Arf_2.7e-19|PF00004_AAA_9.6e-05|PF01926_MMR_HSR1_1.1e-06|PF08477_Roc_1.4e-34|PF13401_AAA_22_8.6e-05|PF03193_DUF258_0.00015|PF13479_AAA_24_5.8e-05
contig_002_length_1606744	1606744	159206	161713	+	3	stringtie.448.1	57.4184	5.41716	12.5385	1846	120	complete	braker1_g00306.t1	3e-69	222	1	100	gi|196000694|ref|XP_002110215.1|	6e-43	150	1	60.83	None	None	None	None	None	PF09791_Oxidored-like_1.9e-15
contig_002_length_1606744	1606744	165565	169934	+	7	stringtie.449.1	19.4435	1.83441	4.24589	1847	255	complete	braker1_g00308.t1	2e-158	458	1	100	gi|196000690|ref|XP_002110213.1|	3e-80	258	0.84	62.55	None	None	None	None	None	None
contig_002_length_1606744	1606744	165892	169934	+	7	stringtie.449.2	3.56347	0.336197	0.778155	1813	255	complete	braker1_g00308.t1	1e-158	458	1	100	gi|196000690|ref|XP_002110213.1|	2e-80	258	0.84	62.55	None	None	None	None	None	None
contig_002_length_1606744	1606744	161508	165394	-	11	stringtie.450.1	120.364	11.3558	26.2838	2180	326	complete	braker1_g00307.t1	0	642	1	100	gi|195999666|ref|XP_002109701.1|	2e-169	491	1.1	79.5	NUBP1_DANRE_D.rerio_Cytosolic_Fe-S_cluster_assembly_factor_nubp1	3e-163	481	0.97	72.44	PF00142_Fer4_NifH_0.0027|PF13481_AAA_25_3.3e-06|PF01656_CbiA_1.9e-11|PF05729_NACHT_7.4e-05|PF00910_RNA_helicase_0.00029|PF13614_AAA_31_5.7e-06|PF10236_DAP3_0.00043|PF13191_AAA_16_2.7e-05|PF03796_DnaB_C_9.9e-05|PF02374_ArsA_ATPase_8.3e-07|PF02367_TsaE_3.6e-05|PF09140_MipZ_7.9e-05|PF13500_AAA_26_0.027|PF10609_ParA_1.3e-100|PF06564_CBP_BcsQ_0.00028|PF03193_DUF258_1.1e-05
contig_002_length_1606744	1606744	191865	198718	+	11	stringtie.451.1	58.8779	5.55486	12.8572	2230	487	complete	braker1_g00311.t1	0	962	1	100	gi|196000686|ref|XP_002110211.1|	0	787	1.01	81.11	TM104_CHICK_G.gallus_Transmembrane_protein_104	9e-158	474	1	50.5	PF01490_Aa_trans_1.8e-17
contig_002_length_1606744	1606744	191865	198718	+	9	stringtie.451.2	36.2721	3.42211	7.92075	2477	384	complete	braker1_g00311.t1	0	794	0.86	96.89	gi|196000686|ref|XP_002110211.1|	0	650	0.83	81.95	TM104_CHICK_G.gallus_Transmembrane_protein_104	2e-126	395	0.76	53.7	PF01490_Aa_trans_7.2e-18
contig_002_length_1606744	1606744	191865	198718	+	10	stringtie.451.3	23.1882	2.1877	5.06362	2221	484	complete	braker1_g00311.t2	0	957	1	100	gi|196000686|ref|XP_002110211.1|	0	789	1.01	81.61	TM104_CHICK_G.gallus_Transmembrane_protein_104	1e-157	473	1	50.7	PF01490_Aa_trans_3.6e-17|PF16810_RXLR_7e-07
contig_002_length_1606744	1606744	194337	198718	+	9	stringtie.451.4	6.00779	0.566807	1.31192	2253	384	complete	braker1_g00311.t1	0	796	0.84	98.78	gi|196000686|ref|XP_002110211.1|	0	650	0.83	81.95	TM104_CHICK_G.gallus_Transmembrane_protein_104	4e-127	395	0.76	53.7	PF01490_Aa_trans_7.2e-18
contig_002_length_1606744	1606744	175072	186531	+	12	stringtie.452.1	235.352	22.2044	51.3938	3088	373	complete	braker1_g00309.t1	0	779	1	100	gi|196000688|ref|XP_002110212.1|	0	672	1	84.32	ADAP1_HUMAN_H.sapiens_Arf-GAP_with_dual_PH_domain-containing_protein_1	2e-75	258	0.96	40.11	PF16652_PH_13_0.00025|PF01412_ArfGap_2.7e-39|PF09699_Paired_CXXCH_1_9.5e-05|PF06689_zf-C4_ClpX_0.0014|PF08458_PH_2_0.00053|PF00169_PH_7.2e-16|PF15413_PH_11_1.4e-05|PF14593_PH_3_1.2e-05|PF15409_PH_8_7.4e-07
contig_002_length_1606744	1606744	186045	188862	-	7	stringtie.453.1	45.5929	4.30149	9.95614	1709	203	complete	braker1_g00310.t1	2e-137	400	1	100	gi|195999664|ref|XP_002109700.1|	7e-93	285	1	71	NAT9_NEMVE_N.vectensis_N-acetyltransferase_9-like_protein	5e-67	222	0.9	64.25	PF08305_NPCBM_7.9e-05|PF13508_Acetyltransf_7_3.2e-06|PF13523_Acetyltransf_8_5.4e-10|PF13302_Acetyltransf_3_6.1e-28|PF00583_Acetyltransf_1_6.5e-11|PF08445_FR47_3.4e-10|PF13420_Acetyltransf_4_5.5e-10
contig_002_length_1606744	1606744	186045	188862	-	6	stringtie.453.2	8.17873	0.771626	1.78599	2259	181	complete	braker1_g00310.t1	3e-114	347	0.93	95.19	gi|195999664|ref|XP_002109700.1|	6e-78	251	0.93	68.11	NAT9_NEMVE_N.vectensis_N-acetyltransferase_9-like_protein	2e-57	199	0.83	62.8	PF08305_NPCBM_6.6e-05|PF13508_Acetyltransf_7_2.4e-06|PF13523_Acetyltransf_8_2.6e-09|PF13302_Acetyltransf_3_5.2e-24|PF00583_Acetyltransf_1_4.9e-11|PF08445_FR47_2.7e-10|PF13420_Acetyltransf_4_4.1e-10
contig_002_length_1606744	1606744	199263	201426	-	7	stringtie.454.1	301.427	28.4383	65.8226	1370	266	complete	braker1_g00312.t1	0	518	1	100	gi|195999658|ref|XP_002109697.1|	5e-132	385	0.98	75.1	IQCK_HUMAN_H.sapiens_IQ_domain-containing_protein_K	7e-35	136	0.78	41.07	PF05186_Dpy-30_4.6e-05|PF00612_IQ_3e-10
contig_002_length_1606744	1606744	210784	212257	+	1	stringtie.455.1	3.65061	0.344419	0.797185	1474	None	None	None	None	None	None	None	None	None	None	None	None	None	None	None	None	None	None
contig_002_length_1606744	1606744	212308	213438	+	1	stringtie.456.1	5.63661	0.531788	1.23087	1131	None	None	None	None	None	None	None	None	None	None	None	None	None	None	None	None	None	None
contig_002_length_1606744	1606744	217925	218355	-	1	stringtie.457.1	3.47796	0.32813	0.759483	431	None	None	None	None	None	None	None	None	None	None	None	None	None	None	None	None	None	None
contig_002_length_1606744	1606744	216261	220792	+	2	stringtie.458.1	13.8423	1.30596	3.02275	2814	355	complete	braker1_g00315.t1	0	686	1	100	gi|196000680|ref|XP_002110208.1|	8e-165	488	0.99	76.85	OPSV_XENLA_X.laevis_Violet-sensitive_opsin	3e-12	72.8	0.76	21.59	PF10328_7TM_GPCR_Srx_1e-07|PF00001_7tm_1_3.7e-27
contig_002_length_1606744	1606744	218565	219829	-	1	stringtie.459.1	2.86446	0.270249	0.625513	1265	None	None	None	None	None	None	None	None	None	None	None	None	None	None	None	None	None	None
contig_002_length_1606744	1606744	202105	203949	+	1	stringtie.460.1	122.355	11.5437	26.7187	1845	215	complete	braker1_g00313.t1	3e-147	428	1	100	gi|196000682|ref|XP_002110209.1|	2e-115	346	0.98	79.9	None	None	None	None	None	PF03372_Exo_endo_phos_8.1e-13
contig_002_length_1606744	1606744	204284	210254	-	14	stringtie.461.1	590.743	55.734	129.001	2011	394	complete	braker1_g00314.t1	0	788	1	100	gi|195999656|ref|XP_002109696.1|	0	684	0.98	92.62	PICK1_RAT_R.norvegicus_PRKCA-binding_protein	2e-164	485	0.89	63.24	PF13180_PDZ_2_4.1e-10|PF06456_Arfaptin_2.2e-73|PF03114_BAR_4.8e-07|PF00595_PDZ_1.1e-12|PF13066_DUF3929_4.6e-05
contig_002_length_1606744	1606744	238444	242311	+	2	stringtie.462.1	22.7858	2.14974	4.97573	3491	None	None	braker1_g00318.t1	5e-55	126	0.12	69.31	gi|195999648|ref|XP_002109692.1|	3e-36	105	0.13	56.44	None	None	None	None	None	None
contig_002_length_1606744	1606744	238444	242311	+	4	stringtie.462.2	5.76642	0.544036	1.25921	2358	None	None	braker1_g00318.t1	4e-31	130	0.13	64.29	gi|195999648|ref|XP_002109692.1|	1e-11	67	0.11	44.94	None	None	None	None	None	None
contig_002_length_1606744	1606744	239704	246235	-	25	stringtie.463.1	33.9208	3.20028	7.4073	3375	879	complete	braker1_g00318.t1	0	1804	1	100	gi|195999648|ref|XP_002109692.1|	0	1038	1.09	62.59	CTF18_XENLA_X.laevis_Chromosome_transmission_fidelity_protein_18_homolog	2e-161	511	0.84	36.75	PF03215_Rad17_1.1e-06|PF13245_AAA_19_7.2e-05|PF13671_AAA_33_5.8e-07|PF13481_AAA_25_0.00017|PF13479_AAA_24_0.00025|PF06144_DNA_pol3_delta_0.00017|PF02367_TsaE_0.00013|PF13521_AAA_28_0.00028|PF13191_AAA_16_1.3e-06|PF13604_AAA_30_3e-05|PF13207_AAA_17_0.00016|PF03193_DUF258_0.00013|PF00005_ABC_tran_5e-06|PF00004_AAA_1.8e-15|PF03266_NTPase_1_0.00027|PF07728_AAA_5_1.3e-08|PF13173_AAA_14_1e-07|PF05496_R…
contig_002_length_1606744	1606744	246917	254097	-	5	stringtie.464.1	284.052	26.799	62.0285	3582	531	complete	braker1_g00319.t1	0	1058	1	100	gi|195999644|ref|XP_002109690.1|	2e-101	322	0.94	87.2	FOXK2_XENLA_X.laevis_Forkhead_box_protein_K2	5e-104	348	0.62	51.12	PF00250_Forkhead_2.2e-42|PF00538_Linker_histone_4e-05|PF00498_FHA_1.2e-11
contig_002_length_1606744	1606744	222193	227424	-	4	stringtie.465.1	1235.15	116.531	269.72	1975	227	complete	braker1_g00316.t1	0	587	0.95	98.95	gi|195999654|ref|XP_002109695.1|	4e-140	411	1	85.9	SPSB3_HUMAN_H.sapiens_SPRY_domain-containing_SOCS_box_protein_3	2e-29	124	0.63	33.63	PF07525_SOCS_box_8.8e-07|PF00622_SPRY_4.8e-23
contig_002_length_1606744	1606744	222193	227424	-	3	stringtie.465.2	343.208	32.3802	74.9465	3032	227	complete	braker1_g00316.t1	0	540	0.85	100	gi|195999654|ref|XP_002109695.1|	5e-136	411	1	85.9	SPSB3_HUMAN_H.sapiens_SPRY_domain-containing_SOCS_box_protein_3	1e-28	123	0.63	33.63	PF07525_SOCS_box_8.8e-07|PF00622_SPRY_4.8e-23
contig_002_length_1606744	1606744	228926	237084	+	6	stringtie.466.1	28.7936	2.71655	6.28767	3290	None	None	braker1_g00317.t1	2e-51	194	0.17	73.38	gi|195999652|ref|XP_002109694.1|	8e-13	67.4	0.32	70.45	None	None	None	None	None	None
contig_002_length_1606744	1606744	229370	238290	-	15	stringtie.467.1	44.6777	4.21514	9.75627	3591	811	complete	braker1_g00317.t1	0	1543	1	100	gi|195999652|ref|XP_002109694.1|	4e-58	197	1	75.91	EME1_MOUSE_M.musculus_Crossover_junction_endonuclease_EME1	2e-28	125	0.6	28.95	PF01991_vATP-synt_E_1.8e-06|PF02732_ERCC4_1.1e-07|PF09068_EF-hand_2_4.6e-05|PF15409_PH_8_5.4e-05
contig_002_length_1606744	1606744	255849	260689	-	12	stringtie.468.1	498.723	47.0523	108.906	2115	398	complete	braker1_g00320.t1	0	766	0.99	100	gi|195999642|ref|XP_002109689.1|	0	546	0.99	88.14	SEPT3_DANRE_D.rerio_Neuronal-specific_septin-3	4e-91	295	0.81	54.98	PF00931_NB-ARC_3.2e-05|PF04670_Gtr1_RagA_0.00056|PF13479_AAA_24_0.00035|PF00071_Ras_9.7e-05|PF00735_Septin_1.1e-103|PF00910_RNA_helicase_0.00031|PF00625_Guanylate_kin_0.00027|PF00009_GTP_EFTU_0.0028|PF13191_AAA_16_3.6e-05|PF13555_AAA_29_4.2e-05|PF13521_AAA_28_0.001|PF00005_ABC_tran_4.3e-05|PF01926_MMR_HSR1_2e-09|PF00350_Dynamin_N_0.0031|PF08477_Roc_4.3e-06|PF04548_AIG1_6e-06|PF13173_AAA_14_2.8e-0…
contig_002_length_1606744	1606744	275889	276394	-	1	stringtie.469.1	3.16489	0.298593	0.691117	506	None	None	None	None	None	None	None	None	None	None	None	None	None	None	None	None	None	None
contig_002_length_1606744	1606744	279149	279614	-	1	stringtie.470.1	5.63305	0.531452	1.23009	466	None	None	None	None	None	None	None	None	None	None	None	None	None	None	None	None	None	None
contig_002_length_1606744	1606744	268484	271093	-	1	stringtie.471.1	14.6988	1.38677	3.20978	2610	248	complete	braker1_g00323.t1	1e-176	513	1	100	gi|195999638|ref|XP_002109687.1|	8e-132	396	1	80.26	RALB_PONAB_P.abelii_Ras-related_protein_Ral-B	6e-27	114	0.79	35.58	PF00071_Ras_3.5e-41|PF00735_Septin_9e-05|PF13191_AAA_16_1.3e-05|PF00025_Arf_8.5e-11|PF14720_NiFe_hyd_SSU_C_0.0013|PF01926_MMR_HSR1_3.3e-05|PF09439_SRPRB_2.9e-05|PF08477_Roc_9.7e-17|PF13173_AAA_14_0.00011|PF13401_AAA_22_3.6e-06|PF03193_DUF258_5.6e-05
contig_002_length_1606744	1606744	268484	271093	-	2	stringtie.471.2	10.9822	1.03612	2.39819	2471	248	complete	braker1_g00323.t1	1e-177	514	1	100	gi|195999638|ref|XP_002109687.1|	2e-132	397	1	80.26	RAP1B_CYPCA_C.carpio_Ras-related_protein_Rap-1b	4e-27	114	0.93	36.63	PF00071_Ras_3.5e-41|PF00735_Septin_9e-05|PF13191_AAA_16_1.3e-05|PF00025_Arf_8.5e-11|PF14720_NiFe_hyd_SSU_C_0.0013|PF01926_MMR_HSR1_3.3e-05|PF09439_SRPRB_2.9e-05|PF08477_Roc_9.7e-17|PF13173_AAA_14_0.00011|PF13401_AAA_22_3.6e-06|PF03193_DUF258_5.6e-05
contig_002_length_1606744	1606744	271153	271588	-	1	stringtie.472.1	3.44037	0.324583	0.751273	436	None	None	None	None	None	None	None	None	None	None	None	None	None	None	None	None	None	None
contig_002_length_1606744	1606744	264402	266127	+	3	stringtie.473.1	684.268	64.5575	149.424	1397	104	complete	braker1_g00322.t1	4e-108	320	0.95	99.35	gi|196000678|ref|XP_002110207.1|	2e-42	147	0.94	61.21	None	None	None	None	None	PF10249_NDUFB10_9.6e-19|PF02897_Peptidase_S9_N_4.2e-06
contig_002_length_1606744	1606744	261719	264105	-	7	stringtie.474.1	126.077	11.8948	27.5315	1636	370	complete	braker1_g00321.t1	0	734	1	100	gi|195999640|ref|XP_002109688.1|	8e-126	372	1	72.55	RT22_BOVIN_B.taurus_28S_ribosomal_protein_S22,_mitochondrial	5e-72	240	0.77	47.64	PF10245_MRP-S22_4.1e-95
contig_002_length_1606744	1606744	291287	293286	-	1	stringtie.475.1	150.154	14.1663	32.7891	2000	292	complete	braker1_g00326.t1	0	610	1	100	gi|195999636|ref|XP_002109686.1|	3e-176	506	1	78.35	CPPED_HUMAN_H.sapiens_Serine/threonine-protein_phosphatase_CPPED1	2e-70	238	0.89	40.65	PF00149_Metallophos_6.2e-14|PF12850_Metallophos_2_6.7e-08|PF09556_RE_HaeIII_5.5e-06
contig_002_length_1606744	1606744	314982	315451	-	2	stringtie.476.1	2.70342	0.255055	0.590345	205	None	None	braker1_g00329.t1	2e-39	134	0.17	100	gi|195997419|ref|XP_002108578.1|	3e-12	59.7	0.18	45.71	None	None	None	None	None	None
contig_002_length_1606744	1606744	317275	325576	-	13	stringtie.477.1	59.3493	5.59934	12.9601	3139	527	complete	braker1_g00330.t1	0	1072	0.54	99.27	gi|195999634|ref|XP_002109685.1|	8e-138	423	0.89	55.25	None	None	None	None	None	PF11403_Yeast_MT_0.0015|PF12025_Phage_C_4.9e-05|PF02793_HRM_0.00012
contig_002_length_1606744	1606744	327229	328073	-	1	stringtie.478.1	172.684	16.2919	37.7089	845	None	None	braker1_g01688.t1	4e-15	74.3	0.12	56.06	None	None	None	None	None	None	None	None	None	None	None
contig_002_length_1606744	1606744	331086	333433	-	1	stringtie.479.1	7.78371	0.734357	1.69973	2348	212	complete	braker1_g00331.t1	8e-160	475	0.52	100	gi|195995561|ref|XP_002107649.1|	6e-88	214	0.51	43.86	SV2B_HUMAN_H.sapiens_Synaptic_vesicle_glycoprotein_2B	1e-18	94.7	0.42	27.43	PF06779_MFS_4_2.3e-09|PF11028_DUF2723_7.4e-06|PF06609_TRI12_0.00013|PF07690_MFS_1_1.9e-26|PF00083_Sugar_tr_2e-19
contig_002_length_1606744	1606744	293783	308643	+	51	stringtie.480.1	72.9483	6.88234	15.9297	5412	1552	complete	braker1_g00327.t1	0	2915	1	100	gi|196000670|ref|XP_002110203.1|	0	1441	1.04	69.35	K0556_HUMAN_H.sapiens_Protein_KIAA0556	0	749	0.52	47.39	PF07738_Sad1_UNC_9.3e-05|PF14652_DUF4457_4.4e-140
contig_002_length_1606744	1606744	293783	308643	+	51	stringtie.480.2	19.9159	1.87897	4.34903	5430	1558	complete	braker1_g00327.t2	0	2925	1	100	gi|196000670|ref|XP_002110203.1|	0	1443	1.04	69.35	K0556_HUMAN_H.sapiens_Protein_KIAA0556	0	749	0.52	47.39	PF07738_Sad1_UNC_9.4e-05|PF14652_DUF4457_4.4e-140
contig_002_length_1606744	1606744	308652	311830	-	3	stringtie.481.1	20.3549	1.9204	4.44491	974	None	None	braker1_g00328.t1	5e-51	166	1	100	None	None	None	None	None	None	None	None	None	None	None
contig_002_length_1606744	1606744	337926	340956	+	7	stringtie.482.1	42.7992	4.03791	9.34607	1565	337	3prime	braker1_g00333.t1	1e-168	496	0.48	100	None	None	None	None	None	LENG8_DANRE_D.rerio_Leukocyte_receptor_cluster_member_8_homolog	1e-11	71.6	0.06	49.06	PF12766_Pyridox_oxase_2_1.8e-05|PF05347_Complex1_LYR_4.5e-05
contig_002_length_1606744	1606744	341057	342381	+	6	stringtie.483.1	116.588	10.9995	25.4592	768	256	internal	braker1_g00333.t1	2e-136	402	0.39	88.54	gi|196000666|ref|XP_002110201.1|	3e-66	204	0.89	94.06	LENG8_HUMAN_H.sapiens_Leukocyte_receptor_cluster_member_8	1e-59	206	0.17	70.59	PF03399_SAC3_GANP_3e-12|PF02952_Fucose_iso_C_1e-05
contig_002_length_1606744	1606744	342463	343034	+	2	stringtie.484.1	62.926	5.93678	13.7411	441	128	5prime	braker1_g00333.t1	2e-60	199	0.14	100	None	None	None	None	None	LENG8_DANRE_D.rerio_Leukocyte_receptor_cluster_member_8_homolog	6e-24	102	0.12	48.48	PF10075_CSN8_PSD8_EIF3K_4.9e-10|PF03399_SAC3_GANP_9.2e-18|PF04412_DUF521_5.2e-06|PF09235_Ste50p-SAM_2.6e-05
contig_002_length_1606744	1606744	335371	336998	-	3	stringtie.485.1	2727.84	257.359	595.678	638	117	5prime	braker1_g00332.t1	2e-75	228	0.64	100	gi|195999632|ref|XP_002109684.1|	4e-46	149	1.01	87.8	CX6B1_HUMAN_H.sapiens_Cytochrome_c_oxidase_subunit_6B1	5e-27	104	1	56.98	PF05240_APOBEC_C_3.8e-05|PF02297_COX6B_8.2e-22|PF16860_CX9C_1.5e-05
contig_002_length_1606744	1606744	287105	289796	+	9	stringtie.486.1	9144.21	862.715	1996.82	1370	394	complete	braker1_g00325.t1	0	784	1	100	gi|196000674|ref|XP_002110205.1|	0	719	0.99	89.62	RL3_RAT_R.norvegicus_60S_ribosomal_protein_L3	0	595	0.98	73.42	PF00297_Ribosomal_L3_8.6e-187
contig_002_length_1606744	1606744	285943	286419	-	1	stringtie.487.1	3.40252	0.321012	0.743008	477	None	None	None	None	None	None	None	None	None	None	None	None	None	None	None	None	None	None
contig_002_length_1606744	1606744	344770	347047	+	2	stringtie.488.1	5807.12	547.875	1268.1	1504	278	complete	braker1_g00334.t1	0	571	1	100	gi|196000664|ref|XP_002110200.1|	7e-164	468	1.01	80.51	None	None	None	None	None	None
contig_002_length_1606744	1606744	367444	367939	-	1	stringtie.489.1	4.03226	0.380425	0.880524	496	None	None	None	None	None	None	None	None	None	None	None	None	None	None	None	None	None	None
contig_002_length_1606744	1606744	358870	364524	+	12	stringtie.490.1	54.7897	5.16916	11.9644	2854	685	5prime	braker1_g00336.t1	0	1125	1	100	gi|196000660|ref|XP_002110198.1|	3e-147	454	1	48.12	CP110_HUMAN_H.sapiens_Centriolar_coiled-coil_protein_of_110_kDa	3e-17	91.3	0.16	36.88	PF16025_CALM_bind_1.3e-16
contig_002_length_1606744	1606744	353485	356776	+	2	stringtie.491.1	1425.52	134.491	311.291	1670	309	5prime	braker1_g00335.t1	0	566	1	100	gi|196000662|ref|XP_002110199.1|	1e-149	434	0.98	76.69	None	None	None	None	None	None
contig_002_length_1606744	1606744	350189	350896	-	1	stringtie.492.1	2.82486	0.266513	0.616866	708	None	None	None	None	None	None	None	None	None	None	None	None	None	None	None	None	None	None
contig_002_length_1606744	1606744	368357	379987	+	30	stringtie.493.1	117.749	11.1091	25.713	5113	1179	complete	braker1_g00337.t1	0	2335	1	100	gi|196000658|ref|XP_002110197.1|	0	1751	1.01	76.05	MYO5B_RAT_R.norvegicus_Unconventional_myosin-Vb	4e-62	239	0.44	24.41	PF00612_IQ_9.2e-08|PF00063_Myosin_head_2.5e-58|PF06309_Torsin_0.00014|PF13191_AAA_16_5.5e-05|PF06414_Zeta_toxin_3.5e-05|PF13401_AAA_22_1.7e-05
contig_002_length_1606744	1606744	368357	379987	+	31	stringtie.493.2	26.1526	2.46738	5.71094	4870	1179	complete	braker1_g00337.t1	0	2335	1	100	gi|196000658|ref|XP_002110197.1|	0	1751	1.01	76.05	MYO5B_RAT_R.norvegicus_Unconventional_myosin-Vb	3e-62	239	0.44	24.41	PF00612_IQ_9.2e-08|PF00063_Myosin_head_2.5e-58|PF06309_Torsin_0.00014|PF13191_AAA_16_5.5e-05|PF06414_Zeta_toxin_3.5e-05|PF13401_AAA_22_1.7e-05
contig_002_length_1606744	1606744	380724	385756	+	11	stringtie.494.1	13.0646	1.23259	2.85293	2758	304	complete	braker1_g00339.t1	0	780	0.81	100	gi|195999630|ref|XP_002109683.1|	0	643	0.8	81.22	GLYM_HUMAN_H.sapiens_Serine_hydroxymethyltransferase,_mitochondrial	3e-161	489	0.76	61.62	PF12928_tRNA_int_end_N2_1.7e-16|PF02778_tRNA_int_endo_N_8.4e-08
contig_002_length_1606744	1606744	380724	385756	+	11	stringtie.494.2	8.0928	0.763519	1.76723	2781	304	complete	braker1_g00339.t1	0	780	0.81	100	gi|195999630|ref|XP_002109683.1|	0	643	0.8	81.22	GLYM_HUMAN_H.sapiens_Serine_hydroxymethyltransferase,_mitochondrial	4e-161	489	0.76	61.62	PF12928_tRNA_int_end_N2_1.7e-16|PF02778_tRNA_int_endo_N_8.4e-08
contig_002_length_1606744	1606744	384130	386657	-	2	stringtie.495.1	109.503	10.3311	23.9122	2430	472	complete	braker1_g00339.t1	0	964	1	100	gi|195999630|ref|XP_002109683.1|	0	796	0.99	80.9	GLYM_HUMAN_H.sapiens_Serine_hydroxymethyltransferase,_mitochondrial	0	613	0.97	60.99	PF00155_Aminotran_1_2_5.6e-07|PF00464_SHMT_2.1e-198
contig_002_length_1606744	1606744	386871	389073	+	6	stringtie.496.1	92.3924	8.71681	20.1757	1584	143	complete	braker1_g00340.t1	1e-98	297	0.99	100	gi|196000654|ref|XP_002110195.1|	4e-49	167	1.02	60.77	RT18A_HUMAN_H.sapiens_28S_ribosomal_protein_S18a,_mitochondrial	2e-12	70.1	0.41	41.98	PF01084_Ribosomal_S18_1.5e-23
contig_002_length_1606744	1606744	386981	389167	-	2	stringtie.497.1	18.4081	1.73672	4.01978	2070	None	None	braker1_g00340.t1	8e-24	99	0.36	90.2	gi|196000654|ref|XP_002110195.1|	8e-13	45.8	0.2	80.77	None	None	None	None	None	None
contig_002_length_1606744	1606744	395817	396094	-	1	stringtie.498.1	2.69784	0.254529	0.589128	278	None	None	None	None	None	None	None	None	None	None	None	None	None	None	None	None	None	None
contig_002_length_1606744	1606744	396161	396638	-	1	stringtie.499.1	3.39958	0.320735	0.742367	478	None	None	None	None	None	None	None	None	None	None	None	None	None	None	None	None	None	None
contig_002_length_1606744	1606744	394385	410462	+	21	stringtie.500.1	232.732	21.9572	50.8216	3462	661	complete	braker1_g00344.t1	0	961	1	98.96	gi|196000652|ref|XP_002110194.1|	4e-150	466	1	44.07	None	None	None	None	None	PF07261_DnaB_2_0.0025|PF14817_HAUS5_3.2e-05|PF02864_STAT_bind_4.1e-18
contig_002_length_1606744	1606744	410363	414141	-	10	stringtie.501.1	109.454	10.3265	23.9016	1892	391	complete	braker1_g00345.t1	0	775	1	100	gi|195999628|ref|XP_002109682.1|	0	665	1	82.31	D42E1_DANRE_D.rerio_Short-chain_dehydrogenase/reductase_family_42E_member_1	3e-134	405	0.93	55.43	PF07992_Pyr_redox_2_3.4e-05|PF06358_DUF1065_0.00044|PF00070_Pyr_redox_3.3e-06|PF07993_NAD_binding_4_3.6e-08|PF03446_NAD_binding_2_6.4e-05|PF13460_NAD_binding_10_1.1e-11|PF16363_GDP_Man_Dehyd_5e-13|PF04321_RmlD_sub_bind_6.8e-13|PF10087_DUF2325_0.00085|PF02254_TrkA_N_3.3e-05|PF13450_NAD_binding_8_4.5e-05|PF05368_NmrA_1.5e-06|PF01370_Epimerase_3.2e-28|PF02826_2-Hacid_dh_C_7.2e-06|PF01073_3Beta_HSD_1…
contig_002_length_1606744	1606744	420311	422653	+	3	stringtie.502.1	35.1199	3.3134	7.66914	1693	140	complete	braker1_g00347.t1	3e-72	229	0.81	100	gi|196000650|ref|XP_002110193.1|	7e-37	133	0.64	70.11	CG050_MOUSE_M.musculus_Uncharacterized_protein_C7orf50_homolog	4e-16	81.6	0.51	40	PF06784_UPF0240_1.6e-05|PF10180_DUF2373_9.9e-27|PF05649_Peptidase_M13_N_1.1e-06
contig_002_length_1606744	1606744	422879	426011	+	5	stringtie.503.1	11.1553	1.05245	2.43598	2243	None	None	braker1_g00348.t1	3e-48	143	0.1	89.87	gi|195999624|ref|XP_002109680.1|	7e-29	115	0.27	55.77	RNZ2_RAT_R.norvegicus_Zinc_phosphodiesterase_ELAC_protein_2	5e-15	82.8	0.09	50	None
contig_002_length_1606744	1606744	422879	426011	+	5	stringtie.503.2	10.9151	1.02979	2.38352	2219	None	None	braker1_g00348.t1	5e-48	142	0.1	89.87	gi|195999624|ref|XP_002109680.1|	9e-29	114	0.27	55.77	RNZ2_RAT_R.norvegicus_Zinc_phosphodiesterase_ELAC_protein_2	5e-15	82.8	0.09	50	None
contig_002_length_1606744	1606744	422879	426011	+	6	stringtie.503.3	9.5545	0.901423	2.08642	2159	None	None	braker1_g00348.t1	5e-48	142	0.1	89.87	gi|195999624|ref|XP_002109680.1|	9e-29	114	0.27	55.77	RNZ2_RAT_R.norvegicus_Zinc_phosphodiesterase_ELAC_protein_2	5e-15	82.8	0.09	50	None
contig_002_length_1606744	1606744	422879	426011	+	6	stringtie.503.4	8.29575	0.782666	1.81154	1702	None	None	braker1_g00348.t1	3e-48	142	0.1	89.87	gi|195999624|ref|XP_002109680.1|	7e-29	114	0.27	55.77	RNZ2_RAT_R.norvegicus_Zinc_phosphodiesterase_ELAC_protein_2	3e-15	82.8	0.09	50	None
contig_002_length_1606744	1606744	422879	426011	+	4	stringtie.503.5	4.19118	0.395419	0.915229	2341	None	None	braker1_g00348.t1	2e-58	173	0.11	94.44	gi|195999624|ref|XP_002109680.1|	7e-38	119	0.24	62.22	RNZ2_RAT_R.norvegicus_Zinc_phosphodiesterase_ELAC_protein_2	6e-15	82.8	0.09	50	None
contig_002_length_1606744	1606744	422879	426011	+	5	stringtie.503.6	2.50657	0.236483	0.547359	1803	None	None	braker1_g00348.t1	2e-58	173	0.11	94.44	gi|195999624|ref|XP_002109680.1|	5e-38	119	0.24	62.22	RNZ2_RAT_R.norvegicus_Zinc_phosphodiesterase_ELAC_protein_2	3e-15	82.8	0.09	50	None
contig_002_length_1606744	1606744	422113	430251	-	26	stringtie.504.1	35.2152	3.3224	7.68995	3987	744	complete	braker1_g00348.t1	0	1554	0.95	99.87	gi|195999624|ref|XP_002109680.1|	0	582	0.94	74.37	RNZ2_MOUSE_M.musculus_Zinc_phosphodiesterase_ELAC_protein_2	6e-124	411	0.9	34.09	PF00753_Lactamase_B_2.8e-08|PF13691_Lactamase_B_4_3.3e-15|PF12706_Lactamase_B_2_5.5e-15
contig_002_length_1606744	1606744	422113	430251	-	24	stringtie.504.2	3.61013	0.340599	0.788343	4395	142	complete	braker1_g00348.t1	0	1189	0.72	100	gi|195999624|ref|XP_002109680.1|	0	582	0.94	74.37	RNZ2_RAT_R.norvegicus_Zinc_phosphodiesterase_ELAC_protein_2	2e-97	337	0.67	34.89	PF00753_Lactamase_B_1.5e-08|PF13691_Lactamase_B_4_7.1e-17|PF12706_Lactamase_B_2_2.6e-15
contig_002_length_1606744	1606744	436221	436672	-	1	stringtie.505.1	3.78199	0.356813	0.825872	452	None	None	braker1_g00349.t1	3e-66	210	0.25	92.79	gi|196000648|ref|XP_002110192.1|	7e-41	142	0.28	61.4	None	None	None	None	None	None
contig_002_length_1606744	1606744	436738	438763	-	3	stringtie.505.2	11.5332	1.08811	2.51851	1842	None	None	braker1_g00349.t1	9e-19	62	0.06	100	None	None	None	None	None	None	None	None	None	None	None
contig_002_length_1606744	1606744	430773	438322	+	17	stringtie.506.1	160.206	15.1148	34.9843	2837	453	complete	braker1_g00349.t1	0	919	1	100	gi|196000648|ref|XP_002110192.1|	7e-155	465	0.93	59.9	None	None	None	None	None	PF13180_PDZ_2_2.9e-07|PF02759_RUN_1.7e-18|PF00595_PDZ_5.9e-05
contig_002_length_1606744	1606744	415223	415567	+	1	stringtie.507.1	2.89855	0.273465	0.632957	345	None	None	braker1_g00346.t1	2e-23	92.8	0.11	100	gi|195999626|ref|XP_002109681.1|	3e-23	91.7	0.11	97.67	KAPR_APLCA_A.californica_cAMP-dependent_protein_kinase_regulatory_subunit	2e-14	71.6	0.11	79.07	None
contig_002_length_1606744	1606744	414887	419510	-	10	stringtie.508.1	2081.11	196.343	454.451	2081	389	complete	braker1_g00346.t1	0	734	1	100	gi|195999626|ref|XP_002109681.1|	0	678	1.02	90.46	KAP0_BOVIN_B.taurus_cAMP-dependent_protein_kinase_type_I-alpha_regulatory_subunit	6e-164	483	1	63.85	PF02197_RIIa_5e-15|PF00027_cNMP_binding_2.9e-24
contig_002_length_1606744	1606744	447340	450798	-	9	stringtie.509.1	372.21	35.1163	81.2795	1616	225	complete	braker1_g00352.t1	1e-118	352	1	100	gi|195999618|ref|XP_002109677.1|	6e-83	260	1	69.03	WBP2_RAT_R.norvegicus_WW_domain-binding_protein_2	4e-21	97.4	0.51	38.35	PF02893_GRAM_4.7e-09|PF11605_Vps36_ESCRT-II_3.1e-05
contig_002_length_1606744	1606744	458971	461410	-	2	stringtie.510.1	6.44333	0.607899	1.40703	1638	348	complete	braker1_g00355.t1	0	726	1	100	gi|195999614|ref|XP_002109675.1|	3e-84	263	1	59.05	MEK1_SCHPO_S.pombe_Meiosis-specific_serine/threonine-protein_kinase_mek1	2e-31	130	0.5	35.14	PF14531_Kinase-like_1.8e-10|PF07714_Pkinase_Tyr_8.8e-25|PF00069_Pkinase_7.2e-51|PF06293_Kdo_6e-07
contig_002_length_1606744	1606744	463009	467858	-	2	stringtie.511.1	14.4706	1.36524	3.15995	4751	398	complete	braker1_g00356.t1	0	802	1	100	gi|195999612|ref|XP_002109674.1|	7e-157	485	0.99	61.38	DAPK2_MOUSE_M.musculus_Death-associated_protein_kinase_2	2e-16	86.3	0.82	24.5	PF14962_AIF-MLS_0.00019|PF07714_Pkinase_Tyr_3.6e-24|PF00069_Pkinase_9.4e-42|PF14531_Kinase-like_3.1e-08
contig_002_length_1606744	1606744	451168	456026	+	7	stringtie.512.1	261.423	24.6641	57.087	2408	477	complete	braker1_g00353.t1	0	719	1	100	gi|196000644|ref|XP_002110190.1|	1e-170	509	0.87	69.89	ABI2_HUMAN_H.sapiens_Abl_interactor_2	4e-17	89.4	0.12	56.45	PF10467_Inhibitor_I48_0.00021|PF07653_SH3_2_2.2e-14|PF14362_DUF4407_0.00028|PF07815_Abi_HHR_2.4e-14|PF08317_Spc7_0.00015|PF04582_Reo_sigmaC_9.1e-07|PF11101_DUF2884_1.8e-05|PF14604_SH3_9_2.5e-18|PF07061_Swi5_0.00026|PF00018_SH3_1_1.3e-14|PF10158_LOH1CR12_9.9e-05|PF03148_Tektin_0.00015
contig_002_length_1606744	1606744	455900	457655	-	1	stringtie.513.1	3.20273	0.302163	0.69938	1756	341	complete	braker1_g00354.t1	0	693	1	100	gi|195999616|ref|XP_002109676.1|	2e-89	277	1	63.05	KCC1_EMENI_E.nidulans_Calcium/calmodulin-dependent_protein_kinase	3e-31	129	0.54	32.59	PF14531_Kinase-like_3.8e-12|PF01636_APH_5.2e-05|PF07714_Pkinase_Tyr_1.5e-30|PF00069_Pkinase_6.8e-54|PF06293_Kdo_1e-07
contig_002_length_1606744	1606744	439221	444865	+	17	stringtie.514.1	85.8143	8.09619	18.7393	2784	606	complete	braker1_g00350.t1	0	1266	1	100	gi|196000646|ref|XP_002110191.1|	0	1054	1	81.35	NPL4_RAT_R.norvegicus_Nuclear_protein_localization_protein_4_homolog	0	643	1.01	49.51	PF05020_zf-NPL4_2.5e-62|PF05021_NPL4_7.4e-114|PF00641_zf-RanBP_9.7e-07|PF11543_UN_NPL4_4e-27
contig_002_length_1606744	1606744	444816	446628	-	7	stringtie.515.1	6895.48	650.557	1505.77	702	160	complete	braker1_g00351.t1	7e-113	323	1	100	gi|195999620|ref|XP_002109678.1|	2e-104	302	1	89.94	RL21_HUMAN_H.sapiens_60S_ribosomal_protein_L21	9e-69	215	1	63.75	PF01157_Ribosomal_L21e_1.8e-51
contig_002_length_1606744	1606744	468986	472198	+	8	stringtie.516.1	133.593	12.6039	29.1727	1714	314	complete	braker1_g00358.t1	0	582	1	100	gi|196000642|ref|XP_002110189.1|	3e-170	488	1	79.62	S35B1_MOUSE_M.musculus_Solute_carrier_family_35_member_B1	8e-85	273	0.93	51.83	PF00892_EamA_2.7e-13|PF08627_CRT-like_9.4e-08|PF04142_Nuc_sug_transp_1.2e-05|PF12420_DUF3671_1.2e-05|PF08449_UAA_3.4e-66|PF03151_TPT_3.8e-12
contig_002_length_1606744	1606744	468986	472198	+	8	stringtie.516.2	26.7314	2.52198	5.83733	1935	225	complete	braker1_g00358.t1	3e-161	469	0.85	96.6	gi|196000642|ref|XP_002110189.1|	2e-135	402	0.85	78.73	S35B1_MOUSE_M.musculus_Solute_carrier_family_35_member_B1	2e-63	218	0.82	49.81	PF00892_EamA_1.3e-13|PF08627_CRT-like_6.7e-08|PF04142_Nuc_sug_transp_9.1e-06|PF12420_DUF3671_7.1e-06|PF15108_TMEM37_1.1e-05|PF08449_UAA_1.6e-57|PF03151_TPT_2.7e-12
contig_002_length_1606744	1606744	472841	474375	-	6	stringtie.517.1	477.203	45.0219	104.207	888	199	5prime	braker1_g00359.t1	1e-132	388	0.4	98.42	gi|195999610|ref|XP_002109673.1|	3e-114	343	0.36	82.63	GLYM_HUMAN_H.sapiens_Serine_hydroxymethyltransferase,_mitochondrial	3e-85	271	0.39	62.44	PF04645_DUF603_2.6e-05|PF00464_SHMT_5.9e-66
contig_002_length_1606744	1606744	472841	480075	-	15	stringtie.517.2	461.738	43.5629	100.83	1966	145	complete	braker1_g00359.t1	0	600	0.61	100	gi|195999630|ref|XP_002109683.1|	6e-163	380	0.55	66.02	GLYM_HUMAN_H.sapiens_Serine_hydroxymethyltransferase,_mitochondrial	0	404	0.53	69.06	PF04645_DUF603_1.4e-05|PF00464_SHMT_5.6e-134
contig_002_length_1606744	1606744	484391	485360	+	2	stringtie.518.1	4.60642	0.434595	1.0059	397	None	None	None	None	None	None	None	None	None	None	None	None	None	None	None	None	None	None
contig_002_length_1606744	1606744	481157	485370	-	4	stringtie.519.1	1803.19	170.123	393.763	3045	610	complete	braker1_g00360.t1	0	1075	0.46	100	gi|195999608|ref|XP_002109672.1|	0	842	0.98	87.66	NPT2B_MOUSE_M.musculus_Sodium-dependent_phosphate_transport_protein_2B	7e-145	456	0.8	54.38	PF02690_Na_Pi_cotrans_8e-29|PF09972_DUF2207_0.00017
contig_002_length_1606744	1606744	486096	491877	+	6	stringtie.520.1	9.61534	0.907164	2.0997	3231	None	None	braker1_g00360.t1	5e-77	166	0.07	91.21	gi|195999606|ref|XP_002109671.1|	2e-47	142	0.14	80	None	None	None	None	None	None
contig_002_length_1606744	1606744	486096	491877	+	8	stringtie.520.2	4.97975	0.469817	1.08743	2582	None	None	braker1_g00360.t1	5e-77	166	0.07	91.21	gi|195999606|ref|XP_002109671.1|	1e-47	142	0.14	80	None	None	None	None	None	None
contig_002_length_1606744	1606744	486096	491877	+	8	stringtie.520.3	4.25013	0.400981	0.928102	2556	None	None	braker1_g00360.t1	3e-77	166	0.07	91.21	gi|195999606|ref|XP_002109671.1|	1e-47	142	0.14	80	None	None	None	None	None	None
contig_002_length_1606744	1606744	486096	491877	+	8	stringtie.520.4	3.54698	0.334641	0.774553	2608	None	None	braker1_g00360.t1	4e-86	166	0.07	91.21	gi|195999606|ref|XP_002109671.1|	1e-52	142	0.14	80	None	None	None	None	None	None
contig_002_length_1606744	1606744	486096	491877	+	8	stringtie.520.5	2.81357	0.265448	0.614401	4073	None	None	braker1_g00360.t1	4e-106	211	0.13	67.66	gi|195999606|ref|XP_002109671.1|	7e-73	186	0.25	57.93	None	None	None	None	None	None
contig_002_length_1606744	1606744	494209	495703	+	1	stringtie.521.1	19.2281	1.81408	4.19884	1495	383	5prime	braker1_g00361.t1	0	751	1	100	gi|196000640|ref|XP_002110188.1|	0	598	0.98	79.32	GLYG_MOUSE_M.musculus_Glycogenin-1	3e-21	98.6	0.8	32.71	PF01501_Glyco_transf_8_3.4e-11
contig_002_length_1606744	1606744	487080	496731	-	23	stringtie.522.1	17.5496	1.65572	3.8323	4918	700	complete	braker1_g00360.t1	0	1300	0.53	99.86	gi|195999606|ref|XP_002109671.1|	0	856	1	70.64	CEP70_RAT_R.norvegicus_Centrosomal_protein_of_70_kDa	5e-28	125	0.37	31.67	PF00038_Filament_9.2e-05|PF04156_IncA_1.3e-05|PF07889_DUF1664_1.5e-05|PF14362_DUF4407_0.00011|PF17078_SHE3_0.0015|PF09769_ApoO_0.0048|PF11365_SOGA_3.3e-06|PF14661_HAUS6_N_0.004|PF08317_Spc7_0.004
contig_002_length_1606744	1606744	487080	495535	-	22	stringtie.522.2	7.38434	0.696679	1.61252	4779	626	complete	braker1_g00360.t1	0	1127	0.48	98.72	gi|195999606|ref|XP_002109671.1|	0	793	0.96	69.07	CEP70_HUMAN_H.sapiens_Centrosomal_protein_of_70_kDa	3e-15	85.1	0.21	32.03	PF00038_Filament_9.8e-05|PF04156_IncA_1.5e-05|PF07889_DUF1664_1.7e-05|PF05852_DUF848_0.0021|PF06148_COG2_5.9e-05|PF14362_DUF4407_0.00013|PF17078_SHE3_0.0017|PF08317_Spc7_0.0037|PF11365_SOGA_4.1e-06|PF14661_HAUS6_N_0.0044|PF04420_CHD5_0.0042|PF12325_TMF_TATA_bd_0.00059
contig_002_length_1606744	1606744	487080	495535	-	21	stringtie.522.3	6.76793	0.638523	1.47791	4975	626	complete	braker1_g00360.t1	0	1127	0.48	98.72	gi|195999606|ref|XP_002109671.1|	0	793	0.96	69.07	GLYG_MOUSE_M.musculus_Glycogenin-1	3e-20	98.2	0.8	32.71	PF00038_Filament_9.8e-05|PF04156_IncA_1.5e-05|PF07889_DUF1664_1.7e-05|PF05852_DUF848_0.0021|PF06148_COG2_5.9e-05|PF14362_DUF4407_0.00013|PF17078_SHE3_0.0017|PF08317_Spc7_0.0037|PF11365_SOGA_4.1e-06|PF14661_HAUS6_N_0.0044|PF04420_CHD5_0.0042|PF12325_TMF_TATA_bd_0.00059
contig_002_length_1606744	1606744	487080	495535	-	23	stringtie.522.4	3.49456	0.329695	0.763105	5005	606	complete	braker1_g00360.t1	0	1288	0.53	99.86	gi|195999606|ref|XP_002109671.1|	0	849	0.99	70.72	CEP70_RAT_R.norvegicus_Centrosomal_protein_of_70_kDa	5e-28	125	0.37	31.67	PF00038_Filament_7.3e-05|PF04156_IncA_1.9e-05|PF09311_Rab5-bind_2.5e-05|PF07889_DUF1664_1.9e-05|PF05852_DUF848_0.0023|PF06148_COG2_4.9e-05|PF14362_DUF4407_0.0001|PF17078_SHE3_0.00048|PF08317_Spc7_0.005|PF09769_ApoO_0.0061|PF11365_SOGA_4.7e-06|PF15898_PRKG1_interact_0.0021|PF04420_CHD5_0.0048|PF12325_TMF_TATA_bd_0.00049
contig_002_length_1606744	1606744	487080	496731	-	18	stringtie.522.5	3.01808	0.284742	0.659058	4056	135	complete	braker1_g00360.t1	9e-140	338	0.13	94.8	gi|195999606|ref|XP_002109671.1|	6e-100	279	0.27	75.14	CEP70_HUMAN_H.sapiens_Centrosomal_protein_of_70_kDa	9e-15	83.2	0.21	32.03	PF00038_Filament_2e-06|PF08702_Fib_alpha_0.007|PF17021_Mei5_like_2e-05|PF14362_DUF4407_6e-05|PF16326_ABC_tran_CTD_0.019|PF16716_BST2_0.036|PF06156_DUF972_0.00019|PF03763_Remorin_C_0.0077|PF09177_Syntaxin-6_N_0.005|PF02183_HALZ_0.00037|PF13334_DUF4094_0.0095|PF08317_Spc7_0.00012|PF10506_MCC-bdg_PDZ_0.01|PF05531_NPV_P10_0.0013|PF00531_Death_0.00016|PF11559_ADIP_5.5e-05|PF15619_Lebercilin_0.00012|PF…
contig_002_length_1606744	1606744	487080	493459	-	20	stringtie.522.6	2.72194	0.256803	0.594391	3431	489	complete	braker1_g00360.t1	0	933	0.39	98.23	gi|195999606|ref|XP_002109671.1|	0	662	0.78	70.92	CEP70_HUMAN_H.sapiens_Centrosomal_protein_of_70_kDa	4e-15	83.6	0.21	32.03	PF14197_Cep57_CLD_2_0.0029|PF06156_DUF972_0.0048|PF14362_DUF4407_0.0022|PF04102_SlyX_0.014|PF11068_YlqD_0.0013|PF14584_DUF4446_0.0047|PF09744_Jnk-SapK_ap_N_0.0012|PF10506_MCC-bdg_PDZ_0.065|PF15905_HMMR_N_0.0048|PF07926_TPR_MLP1_2_0.014|PF12718_Tropomyosin_1_0.0056|PF04728_LPP_0.0026|PF15619_Lebercilin_0.005|PF01385_OrfB_IS605_0.00047|PF05852_DUF848_0.0032|PF07851_TMPIT_0.0047|PF12325_TMF_TATA_bd_…
contig_002_length_1606744	1606744	487080	493459	-	19	stringtie.522.7	2.70565	0.255266	0.590833	3887	215	complete	braker1_g00360.t1	0	417	0.19	99.6	gi|195999606|ref|XP_002109671.1|	1e-144	279	0.27	75.14	CEP70_HUMAN_H.sapiens_Centrosomal_protein_of_70_kDa	9e-15	83.2	0.21	32.03	PF00038_Filament_2e-06|PF10975_DUF2802_0.012|PF17021_Mei5_like_2e-05|PF14362_DUF4407_6e-05|PF14197_Cep57_CLD_2_0.00096|PF04102_SlyX_0.0099|PF06156_DUF972_0.0044|PF03763_Remorin_C_0.0077|PF09177_Syntaxin-6_N_0.011|PF09969_DUF2203_0.00023|PF08317_Spc7_0.00012|PF04977_DivIC_6.8e-05|PF05531_NPV_P10_0.003|PF00531_Death_0.00016|PF11559_ADIP_5.5e-05|PF15619_Lebercilin_0.00012|PF10046_BLOC1_2_0.00025|PF0…
contig_002_length_1606744	1606744	580393	584500	+	3	stringtie.523.1	3.84268	0.362539	0.839125	553	161	3prime	braker1_g00369.t1	2e-83	268	0.14	100	gi|195999604|ref|XP_002109670.1|	3e-11	60.5	0.15	42.25	None	None	None	None	None	PF12796_Ank_2_5.3e-11|PF13606_Ank_3_1.7e-07|PF00023_Ank_4.1e-06|PF13857_Ank_5_9.1e-10|PF13637_Ank_4_5.2e-09
contig_002_length_1606744	1606744	584649	590412	+	19	stringtie.524.1	6.04157	0.569995	1.3193	2503	835	3prime	braker1_g00369.t1	0	1616	0.73	100	gi|196005473|ref|XP_002112603.1|	7e-76	256	1	35.86	TRPA1_HUMAN_H.sapiens_Transient_receptor_potential_cation_channel_subfamily_A_member_1	2e-70	256	0.78	27.82	PF12796_Ank_2_3.9e-19|PF13857_Ank_5_6.8e-13|PF00023_Ank_2.4e-10|PF13606_Ank_3_3.3e-08|PF04834_Adeno_E3_14_5_0.00026|PF13637_Ank_4_9.4e-13
contig_002_length_1606744	1606744	590691	592670	+	3	stringtie.525.1	5.46312	0.515421	1.19298	827	127	5prime	braker1_g00369.t1	2e-80	263	0.11	100	None	None	None	None	None	None	None	None	None	None	PF08581_Tup_N_8.8e-07|PF15397_DUF4618_3.6e-06|PF07889_DUF1664_2.3e-05|PF04156_IncA_1.5e-05
contig_002_length_1606744	1606744	590248	590829	-	2	stringtie.526.1	9.23435	0.871219	2.01651	368	None	None	braker1_g00369.t1	2e-54	184	0.11	89.34	None	None	None	None	None	None	None	None	None	None	None
contig_002_length_1606744	1606744	590248	590829	-	2	stringtie.526.2	4.89774	0.462079	1.06952	400	None	None	braker1_g00369.t1	1e-47	103	0.04	100	None	None	None	None	None	None	None	None	None	None	None
contig_002_length_1606744	1606744	593477	593737	-	1	stringtie.527.1	3.35249	0.316292	0.732083	261	None	None	None	None	None	None	None	None	None	None	None	None	None	None	None	None	None	None
contig_002_length_1606744	1606744	564944	575304	-	24	stringtie.528.1	34.6141	3.26568	7.55869	2828	734	complete	braker1_g00368.t1	0	1397	1	100	gi|195999600|ref|XP_002109668.1|	2e-100	330	1.15	31.94	STA5B_MOUSE_M.musculus_Signal_transducer_and_activator_of_transcription_5B	2e-29	129	0.8	24.12	PF01017_STAT_alpha_0.00019|PF02865_STAT_int_3.8e-14|PF02864_STAT_bind_7.5e-45|PF00017_SH2_3.3e-07
contig_002_length_1606744	1606744	605226	606831	-	1	stringtie.529.1	112.928	10.6542	24.6601	1606	239	complete	braker1_g00371.t1	3e-174	494	1	100	gi|195999598|ref|XP_002109667.1|	2e-122	362	0.98	71.49	None	None	None	None	None	PF00702_Hydrolase_2.6e-07|PF13419_HAD_2_1.6e-13
contig_002_length_1606744	1606744	594643	604794	+	26	stringtie.530.1	189.456	17.8743	41.3715	3387	810	complete	braker1_g00370.t1	0	1651	1	100	gi|196000636|ref|XP_002110186.1|	0	1305	1.06	79.7	STA5A_PIG_S.scrofa_Signal_transducer_and_activator_of_transcription_5A	3e-91	316	0.96	31.68	PF10236_DAP3_2e-05|PF01017_STAT_alpha_8.4e-17|PF02865_STAT_int_3.7e-30|PF02864_STAT_bind_1.9e-70|PF00017_SH2_3.5e-10
contig_002_length_1606744	1606744	499500	510248	-	25	stringtie.531.1	46.1771	4.3566	10.0837	4033	1147	complete	braker1_g00363.t1	0	2228	1	100	gi|195999604|ref|XP_002109670.1|	0	645	1	65.77	TRPA1_CAEEL_C.elegans_Transient_receptor_potential_cation_channel_subfamily_A_member_1_homolog	2e-70	263	0.99	24.96	PF12796_Ank_2_2.4e-16|PF00520_Ion_trans_5.3e-07|PF13857_Ank_5_8.1e-12|PF02637_GatB_Yqey_0.00012|PF00023_Ank_8.5e-09|PF13606_Ank_3_2.4e-08|PF13637_Ank_4_1.5e-12|PF03158_DUF249_0.00013|PF00652_Ricin_B_lectin_0.0044|PF01056_Myc_N_0.00043
contig_002_length_1606744	1606744	512599	523650	-	25	stringtie.532.1	94.8695	8.95051	20.7167	4753	1144	complete	braker1_g00364.t1	0	2312	1	100	gi|195999604|ref|XP_002109670.1|	4e-122	393	0.91	45.93	TRPA1_HUMAN_H.sapiens_Transient_receptor_potential_cation_channel_subfamily_A_member_1	3e-86	311	0.87	28.63	PF12796_Ank_2_8.8e-17|PF00520_Ion_trans_2.5e-07|PF13857_Ank_5_1.7e-12|PF00023_Ank_6.3e-10|PF13606_Ank_3_7.6e-10|PF00170_bZIP_1_6.1e-05|PF13637_Ank_4_4.3e-14
contig_002_length_1606744	1606744	512599	519324	-	16	stringtie.532.2	13.8283	1.30464	3.01969	3391	370	5prime	braker1_g00364.t1	0	763	0.34	100	gi|195999602|ref|XP_002109669.1|	5e-65	227	0.88	37.33	TRPA1_DROME_D.melanogaster_Transient_receptor_potential_cation_channel_subfamily_A_member_1	2e-31	137	0.33	27.95	PF12796_Ank_2_4.6e-17|PF00520_Ion_trans_6e-10|PF13857_Ank_5_3e-13|PF00023_Ank_4.1e-10|PF13606_Ank_3_1.4e-09|PF00170_bZIP_1_3.8e-06|PF13637_Ank_4_1.3e-14
contig_002_length_1606744	1606744	525370	526380	-	1	stringtie.533.1	4.20376	0.396606	0.917976	1011	None	None	None	None	None	None	None	None	None	None	None	None	None	None	None	None	None	None
contig_002_length_1606744	1606744	526632	528623	-	4	stringtie.534.1	2.94695	0.278032	0.643527	509	170	internal	braker1_g00365.t1	1e-89	284	0.15	100	gi|195999602|ref|XP_002109669.1|	9e-32	118	0.31	54.2	None	None	None	None	None	PF03208_PRA1_0.0012|PF00520_Ion_trans_3.5e-06|PF09163_Form-deh_trans_0.00056
contig_002_length_1606744	1606744	528784	531206	-	8	stringtie.535.1	4.67587	0.441147	1.02107	707	236	internal	braker1_g00365.t1	3e-155	462	0.21	100	gi|195999602|ref|XP_002109669.1|	4e-74	233	0.52	50.67	None	None	None	None	None	PF14018_DUF4234_6.8e-06|PF10669_Phage_Gp23_0.0002
contig_002_length_1606744	1606744	497113	499193	+	6	stringtie.536.1	78.9244	7.44616	17.2347	1019	210	5prime	braker1_g00362.t1	2e-129	372	0.89	98.5	gi|196000638|ref|XP_002110187.1|	4e-88	264	1	86.5	MED8_DANRE_D.rerio_Mediator_of_RNA_polymerase_II_transcription_subunit_8	3e-32	126	0.58	42.86	PF10367_Vps39_2_2.7e-05|PF10232_Med8_5.6e-45
contig_002_length_1606744	1606744	497113	499193	+	6	stringtie.536.2	43.2138	4.07703	9.4366	972	164	complete	braker1_g00362.t1	5e-102	302	0.73	100	gi|196000638|ref|XP_002110187.1|	7e-89	266	1	86.5	MED8_DANRE_D.rerio_Mediator_of_RNA_polymerase_II_transcription_subunit_8	5e-33	128	0.59	43.04	PF10367_Vps39_2_1.5e-05|PF10232_Med8_3.3e-45
contig_002_length_1606744	1606744	497113	499193	+	5	stringtie.536.3	21.8059	2.05729	4.76176	1208	164	complete	braker1_g00362.t1	7e-101	302	0.73	100	gi|196000638|ref|XP_002110187.1|	8e-88	266	1	86.5	MED8_DANRE_D.rerio_Mediator_of_RNA_polymerase_II_transcription_subunit_8	4e-32	127	0.58	42.86	PF10367_Vps39_2_1.5e-05|PF10232_Med8_3.3e-45
contig_002_length_1606744	1606744	537181	563577	-	50	stringtie.537.1	22.5404	2.12658	4.92214	9683	1138	complete	braker1_g00366.t1	0	2211	1	100	gi|195999602|ref|XP_002109669.1|	4e-156	494	1.11	57.51	TRPA1_MOUSE_M.musculus_Transient_receptor_potential_cation_channel_subfamily_A_member_1	3e-64	245	0.85	26.15	PF12796_Ank_2_2.5e-20|PF00520_Ion_trans_1.8e-10|PF13857_Ank_5_7.9e-12|PF00023_Ank_2e-10|PF13606_Ank_3_9.8e-09|PF11929_DUF3447_3.6e-05|PF13637_Ank_4_2e-14|PF03885_DUF327_0.00037
contig_002_length_1606744	1606744	537181	563577	-	49	stringtie.537.2	4.07607	0.384558	0.89009	10492	1142	complete	braker1_g00366.t1	0	2211	1	100	gi|195999602|ref|XP_002109669.1|	5e-156	494	1.11	57.51	TRPA1_RAT_R.norvegicus_Transient_receptor_potential_cation_channel_subfamily_A_member_1	1e-57	224	0.76	25.73	PF12796_Ank_2_1.8e-20|PF00520_Ion_trans_1.8e-10|PF13857_Ank_5_5.9e-12|PF00023_Ank_2e-10|PF13606_Ank_3_9.8e-09|PF11929_DUF3447_2.6e-05|PF13637_Ank_4_1.5e-14
contig_002_length_1606744	1606744	634004	634269	+	1	stringtie.538.1	2.81955	0.266012	0.615706	266	None	None	None	None	None	None	None	None	None	None	None	None	None	None	None	None	None	None
contig_002_length_1606744	1606744	606993	610971	+	10	stringtie.539.1	111.652	10.5338	24.3814	2012	481	complete	braker1_g00372.t1	0	950	1	100	gi|196000634|ref|XP_002110185.1|	0	697	0.99	69.94	ATX10_XENTR_X.tropicalis_Ataxin-10	2e-30	129	0.84	28.4	PF09759_Atx10homo_assoc_1.1e-38
contig_002_length_1606744	1606744	606993	610971	+	9	stringtie.539.2	73.9964	6.98122	16.1586	2089	217	complete	braker1_g00372.t1	0	506	0.55	100	gi|196000634|ref|XP_002110185.1|	0	362	0.55	68.94	ATX10_XENTR_X.tropicalis_Ataxin-10	2e-25	114	0.46	33.78	PF12755_Vac14_Fab1_bd_2.6e-05|PF09759_Atx10homo_assoc_1.7e-39
contig_002_length_1606744	1606744	606993	610971	+	10	stringtie.539.3	16.1138	1.52026	3.51877	2018	483	complete	braker1_g00372.t1	0	946	1	99.59	gi|196000634|ref|XP_002110185.1|	0	692	1	69.65	ATX10_XENTR_X.tropicalis_Ataxin-10	9e-30	127	0.84	28.33	PF09759_Atx10homo_assoc_1.2e-38
contig_002_length_1606744	1606744	610942	617458	-	16	stringtie.540.1	311.421	29.3812	68.0051	3802	461	complete	braker1_g00373.t1	0	940	1	100	gi|195999596|ref|XP_002109666.1|	0	800	0.97	84.96	DNPEP_MOUSE_M.musculus_Aspartyl_aminopeptidase	0	555	0.96	58.24	PF05343_Peptidase_M42_2.4e-08|PF02127_Peptidase_M18_4.2e-177
contig_002_length_1606744	1606744	610942	617458	-	15	stringtie.540.2	46.6833	4.40435	10.1942	3973	461	complete	braker1_g00373.t1	0	940	1	100	gi|195999596|ref|XP_002109666.1|	0	800	0.97	84.96	DNPEP_MOUSE_M.musculus_Aspartyl_aminopeptidase	0	555	0.96	58.24	PF05343_Peptidase_M42_2.4e-08|PF02127_Peptidase_M18_4.2e-177
contig_002_length_1606744	1606744	617921	618229	+	1	stringtie.541.1	25.8178	2.43579	5.63783	309	None	None	None	None	None	None	None	None	None	None	None	None	None	None	None	None	None	None
contig_002_length_1606744	1606744	616225	619881	+	2	stringtie.541.2	20.6331	1.94664	4.50565	2445	None	None	None	None	None	None	None	None	None	None	None	None	None	None	None	None	None	None
contig_002_length_1606744	1606744	616225	619881	+	2	stringtie.541.3	18.4701	1.74257	4.03331	2393	None	None	None	None	None	None	None	None	None	None	None	None	None	None	None	None	None	None
contig_002_length_1606744	1606744	618345	619488	-	3	stringtie.542.1	2.54419	0.240032	0.555573	813	None	None	None	None	None	None	None	None	None	None	None	None	None	None	None	None	None	None
contig_002_length_1606744	1606744	639306	647008	+	21	stringtie.543.1	40.062	3.77967	8.74835	2676	694	complete	braker1_g00375.t1	0	1415	1	100	gi|196000652|ref|XP_002110194.1|	4e-43	165	0.69	28.95	None	None	None	None	None	PF02864_STAT_bind_1.9e-17|PF01682_DB_9.9e-05|PF00017_SH2_6.3e-07
contig_002_length_1606744	1606744	639306	647008	+	21	stringtie.543.2	14.4616	1.36438	3.15797	2673	693	complete	braker1_g00375.t1	0	1409	1	99.86	gi|196000652|ref|XP_002110194.1|	3e-43	166	0.69	28.95	None	None	None	None	None	PF02864_STAT_bind_1.9e-17|PF01682_DB_9.8e-05|PF00017_SH2_6.3e-07
contig_002_length_1606744	1606744	641507	641977	-	1	stringtie.544.1	2.65393	0.250386	0.579538	471	None	None	None	None	None	None	None	None	None	None	None	None	None	None	None	None	None	None
contig_002_length_1606744	1606744	620017	622275	+	2	stringtie.545.1	5.95788	0.562099	1.30102	1977	None	None	None	None	None	None	None	None	None	None	None	None	None	None	None	None	None	None
contig_002_length_1606744	1606744	622695	633359	+	24	stringtie.545.2	211.117	19.9179	46.1015	4258	734	complete	braker1_g00374.t1	0	1489	1	100	gi|196000632|ref|XP_002110184.1|	2e-147	468	1.07	39.68	STAT_DROME_D.melanogaster_Signal_transducer_and_transcription_activator	4e-15	84.3	0.19	36.55	PF02762_Cbl_N3_6.3e-07|PF02864_STAT_bind_2.8e-18|PF14712_Snapin_Pallidin_0.0026|PF00017_SH2_7.2e-09
contig_002_length_1606744	1606744	620061	620535	-	1	stringtie.546.1	5.26105	0.496356	1.14886	475	None	None	None	None	None	None	None	None	None	None	None	None	None	None	None	None	None	None
contig_002_length_1606744	1606744	650404	660529	+	21	stringtie.547.1	87.4492	8.25044	19.0963	4879	652	complete	braker1_g00376.t1	0	1281	0.98	99.85	gi|196000652|ref|XP_002110194.1|	2e-22	103	0.64	23.97	None	None	None	None	None	PF00017_SH2_1.2e-08|PF02864_STAT_bind_1.5e-08
contig_002_length_1606744	1606744	663919	674356	+	22	stringtie.548.1	32.71	3.08604	7.14288	2895	712	complete	braker1_g00377.t1	0	1437	1	100	gi|196000624|ref|XP_002110180.1|	4e-81	266	0.81	54.78	STA5A_SHEEP_O.aries_Signal_transducer_and_activator_of_transcription_5A	7e-18	92.8	0.43	25.22	PF02864_STAT_bind_1.8e-17|PF00017_SH2_2.7e-07
contig_002_length_1606744	1606744	673612	673937	-	1	stringtie.549.1	3.06749	0.289403	0.669846	326	None	None	None	None	None	None	None	None	None	None	None	None	None	None	None	None	None	None
contig_002_length_1606744	1606744	731851	735674	-	10	stringtie.550.1	21.8889	2.06511	4.77987	2159	414	complete	braker1_g00383.t1	0	748	0.98	100	gi|195999592|ref|XP_002109664.1|	1e-79	258	0.86	63.9	NEMP1_BOVIN_B.taurus_Nuclear_envelope_integral_membrane_protein_1	1e-24	111	0.89	26.4	PF10225_NEMP_2.3e-49|PF06738_ThrE_0.0032|PF04143_Sulf_transp_5.4e-05
contig_002_length_1606744	1606744	731851	735674	-	9	stringtie.550.2	10.9767	1.03561	2.39699	2387	414	complete	braker1_g00383.t1	0	748	0.98	100	gi|195999592|ref|XP_002109664.1|	4e-79	258	0.86	63.9	NEMP1_BOVIN_B.taurus_Nuclear_envelope_integral_membrane_protein_1	2e-24	111	0.89	26.4	PF10225_NEMP_2.3e-49|PF06738_ThrE_0.0032|PF04143_Sulf_transp_5.4e-05
contig_002_length_1606744	1606744	693828	703814	+	18	stringtie.551.1	44.8338	4.22987	9.79036	2711	677	complete	braker1_g00381.t1	0	1373	1	100	gi|196000620|ref|XP_002110178.1|	8e-148	486	0.21	44.39	HMCN1_HUMAN_H.sapiens_Hemicentin-1	3e-13	78.2	0.07	20.86	PF07686_V-set_7.7e-06|PF13927_Ig_3_1.9e-15|PF00047_ig_1.1e-11|PF16706_Izumo-Ig_0.00022|PF12662_cEGF_4e-06|PF07654_C1-set_9e-07|PF07679_I-set_5.9e-15|PF13895_Ig_2_3e-13|PF08205_C2-set_2_2.9e-06|PF00008_EGF_1.3e-05
contig_002_length_1606744	1606744	715997	716653	+	2	stringtie.552.1	4.32099	0.407666	0.943575	405	135	internal	braker1_g00382.t1	1e-79	258	0.05	100	gi|196000620|ref|XP_002110178.1|	2e-36	134	0.05	51.13	None	None	None	None	None	PF15494_SRCR_2_2.8e-07|PF00008_EGF_1.1e-05|PF12662_cEGF_7.6e-05|PF00530_SRCR_1.7e-16|PF00053_Laminin_EGF_9.3e-07
contig_002_length_1606744	1606744	716905	720281	+	6	stringtie.553.1	6.66796	0.629091	1.45608	1293	431	internal	braker1_g00382.t1	0	856	0.14	100	gi|196000620|ref|XP_002110178.1|	1e-135	432	0.15	53.12	NETR_TRAPH_T.phayrei_Neurotrypsin	7e-20	95.9	0.4	24.43	PF15494_SRCR_2_2.3e-07|PF07974_EGF_2_2.1e-07|PF12661_hEGF_1.5e-06|PF00530_SRCR_4e-21|PF00008_EGF_8.2e-09
contig_002_length_1606744	1606744	720672	724676	+	10	stringtie.554.1	11.2808	1.06429	2.46339	1966	656	internal	braker1_g00382.t1	0	1334	0.22	100	gi|196000620|ref|XP_002110178.1|	0	832	0.23	61.65	DMBT1_HUMAN_H.sapiens_Deleted_in_malignant_brain_tumors_1_protein	2e-40	164	0.26	26.53	PF12947_EGF_3_3.6e-05|PF00530_SRCR_8.8e-29|PF15494_SRCR_2_2.6e-07|PF12661_hEGF_6.5e-05|PF07974_EGF_2_3.2e-06|PF00008_EGF_3.1e-09
contig_002_length_1606744	1606744	724986	731264	+	16	stringtie.555.1	31.8267	3.00271	6.95	2434	713	5prime	braker1_g00382.t1	0	1322	0.23	100	gi|196000620|ref|XP_002110178.1|	1e-122	409	0.18	45.03	None	None	None	None	None	PF07686_V-set_7.3e-05|PF13927_Ig_3_1.3e-14|PF00047_ig_1.2e-09|PF16706_Izumo-Ig_0.00029|PF07654_C1-set_2.3e-05|PF16681_Ig_5_0.0021|PF07679_I-set_1e-15|PF13895_Ig_2_2.5e-14|PF08205_C2-set_2_1.3e-08|PF08724_Rep_N_0.0014|PF00008_EGF_3.4e-08|PF05790_C2-set_0.0048
contig_002_length_1606744	1606744	740856	741164	+	1	stringtie.556.1	3.23301	0.30502	0.705993	309	None	None	None	None	None	None	None	None	None	None	None	None	None	None	None	None	None	None
contig_002_length_1606744	1606744	736400	738824	+	1	stringtie.557.1	37.7059	3.55738	8.23383	2425	438	complete	braker1_g00384.t1	0	913	1	100	gi|195999584|ref|XP_002109660.1|	0	567	1	63.12	DCR1C_DANRE_D.rerio_Protein_artemis	7e-65	234	0.55	37.89	PF00753_Lactamase_B_0.0035|PF16661_Lactamase_B_6_0.00028|PF07522_DRMBL_1.5e-10|PF07521_RMMBL_3.6e-05|PF12706_Lactamase_B_2_1.1e-07
contig_002_length_1606744	1606744	736400	738824	+	2	stringtie.557.2	3.88429	0.366465	0.848212	2277	400	complete	braker1_g00384.t1	0	837	0.92	100	gi|195999584|ref|XP_002109660.1|	7e-173	507	0.97	60.56	DCR1C_DANRE_D.rerio_Protein_artemis	8e-53	198	0.49	36.83	PF07522_DRMBL_5e-11|PF07521_RMMBL_1.3e-05
contig_002_length_1606744	1606744	741366	746817	+	10	stringtie.558.1	5.10589	0.481717	1.11497	1393	465	internal	braker1_g00385.t1	0	761	0.11	97.34	gi|196000620|ref|XP_002110178.1|	5e-56	202	0.14	35.61	NOTC2_MOUSE_M.musculus_Neurogenic_locus_notch_homolog_protein_2	2e-27	120	0.13	33.96	PF07974_EGF_2_1.3e-05|PF16839_Antimicrobial25_4.6e-07|PF00008_EGF_8.5e-10|PF12661_hEGF_3.7e-06
contig_002_length_1606744	1606744	747179	750390	+	8	stringtie.559.1	3.16751	0.29884	0.691689	1972	658	internal	braker1_g00385.t1	0	1342	0.17	100	gi|196000620|ref|XP_002110178.1|	8e-139	451	0.23	39.29	DMBT1_RABIT_O.cuniculus_Deleted_in_malignant_brain_tumors_1_protein	1e-38	157	0.39	26.09	PF00530_SRCR_9.1e-22|PF15494_SRCR_2_3.7e-09|PF09272_Hepsin-SRCR_0.016|PF12661_hEGF_5.2e-05|PF07974_EGF_2_1.1e-08|PF00008_EGF_2.9e-08
contig_002_length_1606744	1606744	750774	757607	+	17	stringtie.560.1	13.4438	1.26837	2.93573	3789	1263	internal	braker1_g00385.t1	0	2559	0.32	100	gi|196000620|ref|XP_002110178.1|	0	997	0.45	42.34	DMBT1_HUMAN_H.sapiens_Deleted_in_malignant_brain_tumors_1_protein	3e-76	283	0.39	28.46	PF12947_EGF_3_4.2e-06|PF00530_SRCR_5.7e-28|PF15494_SRCR_2_4.3e-09|PF12661_hEGF_6.1e-07|PF07974_EGF_2_5.7e-06|PF00008_EGF_6.4e-09
contig_002_length_1606744	1606744	780919	784327	+	3	stringtie.561.1	61.7528	5.8261	13.485	250	None	None	braker1_g00387.t1	8e-27	100	0.19	100	None	None	None	None	None	None	None	None	None	None	None
contig_002_length_1606744	1606744	777603	786617	+	4	stringtie.562.1	38.6399	3.6455	8.43779	446	None	None	braker1_g00386.t1	3e-27	103	0.17	100	None	None	None	None	None	None	None	None	None	None	None
contig_002_length_1606744	1606744	777603	786617	+	5	stringtie.562.2	9.09465	0.858039	1.986	446	None	None	braker1_g00386.t1	3e-27	103	0.17	100	None	None	None	None	None	None	None	None	None	None	None
contig_002_length_1606744	1606744	764964	765279	-	1	stringtie.563.1	3.9557	0.373202	0.863806	316	None	None	None	None	None	None	None	None	None	None	None	None	None	None	None	None	None	None
contig_002_length_1606744	1606744	757933	769754	+	34	stringtie.564.1	61.2901	5.78244	13.3839	5085	1543	5prime	braker1_g00385.t1	0	2924	0.39	100	gi|196000620|ref|XP_002110178.1|	9e-74	273	0.18	34.23	None	None	None	None	None	PF10031_DUF2273_6.9e-05|PF04210_MtrG_0.00031|PF07686_V-set_9.3e-06|PF13927_Ig_3_6.1e-14|PF00047_ig_2.6e-11|PF16706_Izumo-Ig_0.007|PF07654_C1-set_3.3e-07|PF07679_I-set_2.4e-13|PF13895_Ig_2_3.2e-12|PF07974_EGF_2_6.6e-07|PF08205_C2-set_2_4.9e-05
contig_002_length_1606744	1606744	769461	769916	-	1	stringtie.565.1	3.83991	0.362278	0.838521	456	None	None	None	None	None	None	None	None	None	None	None	None	None	None	None	None	None	None
contig_002_length_1606744	1606744	675259	679137	+	16	stringtie.566.1	602.554	56.8482	131.58	1941	497	complete	braker1_g00378.t1	0	959	1	100	gi|196000622|ref|XP_002110179.1|	0	768	1.03	81.09	PSMD3_BOVIN_B.taurus_26S_proteasome_non-ATPase_regulatory_subunit_3	3e-156	468	0.88	54.78	PF08375_Rpn3_C_7.1e-29|PF11801_Tom37_C_0.0003|PF10075_CSN8_PSD8_EIF3K_2e-05|PF11155_DUF2935_5.8e-07|PF07719_TPR_2_0.0034|PF01399_PCI_9.7e-26
contig_002_length_1606744	1606744	687046	693455	-	21	stringtie.567.1	88.0052	8.30289	19.2177	2560	502	complete	braker1_g00380.t1	0	996	1	100	gi|195999594|ref|XP_002109665.1|	0	665	1.01	82.54	NRAM1_DICDI_D.discoideum_Metal_transporter_nramp1_homolog	1e-139	432	0.76	55.09	PF01566_Nramp_3.3e-118
contig_002_length_1606744	1606744	679062	685197	-	20	stringtie.567.2	31.5725	2.97872	6.89449	2549	506	complete	braker1_g00379.t1	0	929	1	100	gi|195999594|ref|XP_002109665.1|	0	621	1.01	79.3	NRAM2_ARATH_A.thaliana_Metal_transporter_Nramp2	1e-131	410	0.79	52.62	PF01566_Nramp_5.2e-116
contig_002_length_1606744	1606744	687046	693455	-	19	stringtie.567.3	10.9694	1.03491	2.39538	4139	502	complete	braker1_g00380.t1	0	996	1	100	gi|195999594|ref|XP_002109665.1|	0	665	1.01	82.54	NRAM1_DICDI_D.discoideum_Metal_transporter_nramp1_homolog	8e-135	432	0.76	55.09	PF01566_Nramp_3.3e-118
contig_002_length_1606744	1606744	679062	685197	-	21	stringtie.567.4	6.62663	0.625193	1.44706	2807	506	complete	braker1_g00379.t1	0	929	1	100	gi|195999594|ref|XP_002109665.1|	0	620	1.01	79.3	NRAM2_ARATH_A.thaliana_Metal_transporter_Nramp2	2e-130	410	0.79	52.62	PF01566_Nramp_5.2e-116
contig_002_length_1606744	1606744	788877	808020	+	35	stringtie.568.1	43.9887	4.15014	9.60582	7292	2367	complete	braker1_g00388.t1	0	4705	0.74	100	gi|196000620|ref|XP_002110178.1|	0	1642	0.84	40.19	C163B_HUMAN_H.sapiens_Scavenger_receptor_cysteine-rich_type_1_protein_M160	6e-77	287	1.04	23.61	PF00530_SRCR_2.1e-27|PF15494_SRCR_2_1.4e-07|PF09272_Hepsin-SRCR_0.024|PF14930_Qn_am_d_aII_0.0084|PF12661_hEGF_2.4e-08|PF07974_EGF_2_4.1e-07|PF00008_EGF_1.2e-09
contig_002_length_1606744	1606744	791118	791669	-	1	stringtie.569.1	2.71739	0.256374	0.593398	552	None	None	None	None	None	None	None	None	None	None	None	None	None	None	None	None	None	None
contig_002_length_1606744	1606744	811073	811411	-	1	stringtie.570.1	4.42478	0.417458	0.96624	339	None	None	None	None	None	None	None	None	None	None	None	None	None	None	None	None	None	None
contig_002_length_1606744	1606744	808085	815348	+	20	stringtie.571.1	168.911	15.936	36.8851	2947	829	5prime	braker1_g00388.t1	0	1535	0.26	100	gi|196000620|ref|XP_002110178.1|	9e-85	301	0.18	38.75	None	None	None	None	None	PF08693_SKG6_0.00012|PF07686_V-set_3e-07|PF13927_Ig_3_4.5e-15|PF00047_ig_2.9e-12|PF04210_MtrG_0.00024|PF16706_Izumo-Ig_0.00064|PF07654_C1-set_2.6e-06|PF12661_hEGF_1.8e-05|PF07679_I-set_4.1e-16|PF13895_Ig_2_1.6e-12|PF07974_EGF_2_5.2e-07|PF08205_C2-set_2_4.5e-05|PF00008_EGF_4e-06
contig_002_length_1606744	1606744	816343	824222	-	28	stringtie.572.1	67.679	6.3852	14.7791	4012	1173	complete	braker1_g00389.t1	0	2352	1	100	gi|195999582|ref|XP_002109659.1|	0	1699	1	69.74	CNDG2_XENLA_X.laevis_Condensin-2_complex_subunit_G2	6e-136	453	0.83	31.11	PF12422_Condensin2nSMC_2.8e-61|PF13646_HEAT_2_5.5e-05|PF02985_HEAT_4.7e-05
contig_002_length_1606744	1606744	816343	824222	-	27	stringtie.572.2	11.7049	1.10431	2.55601	4272	1173	complete	braker1_g00389.t1	0	2351	1	100	gi|195999582|ref|XP_002109659.1|	0	1697	1	69.74	CNDG2_XENLA_X.laevis_Condensin-2_complex_subunit_G2	3e-135	453	0.83	31.11	PF12422_Condensin2nSMC_2.8e-61|PF13646_HEAT_2_5.5e-05|PF02985_HEAT_4.7e-05
contig_002_length_1606744	1606744	813350	814881	-	4	stringtie.572.3	3.7426	0.353097	0.817271	1259	None	None	braker1_g00388.t1	1e-12	69.3	0.02	50	None	None	None	None	None	None	None	None	None	None	None
contig_002_length_1606744	1606744	815927	816239	-	1	stringtie.573.1	51.8562	4.8924	11.3238	313	None	None	None	None	None	None	None	None	None	None	None	None	None	None	None	None	None	None
contig_002_length_1606744	1606744	838375	841346	+	1	stringtie.574.1	4.69813	0.443247	1.02593	2972	308	complete	braker1_g00394.t1	0	600	1	100	gi|196000610|ref|XP_002110173.1|	2e-110	346	0.99	54.97	DCSG_STRLA_S.lavendulae_Cycloserine_biosynthesis_protein_DcsG	2e-16	85.5	0.89	25.09	PF02955_GSH-S_ATP_3.5e-14|PF16224_DUF4883_8.8e-05|PF08443_RimK_5.1e-11|PF10380_CRF1_3.8e-06
contig_002_length_1606744	1606744	838375	841346	+	2	stringtie.574.2	2.60275	0.245558	0.568364	2897	308	complete	braker1_g00394.t1	0	600	1	100	gi|196000610|ref|XP_002110173.1|	1e-110	346	0.99	54.97	DCSG_STRLA_S.lavendulae_Cycloserine_biosynthesis_protein_DcsG	2e-16	85.5	0.89	25.09	PF02955_GSH-S_ATP_3.5e-14|PF16224_DUF4883_8.8e-05|PF08443_RimK_5.1e-11|PF10380_CRF1_3.8e-06
contig_002_length_1606744	1606744	843296	843664	+	1	stringtie.575.1	3.72629	0.351558	0.813709	369	None	None	braker1_g00395.t1	7e-54	173	0.27	100	gi|196000610|ref|XP_002110173.1|	8e-24	93.2	0.26	53.16	None	None	None	None	None	None
contig_002_length_1606744	1606744	833034	838244	+	1	stringtie.576.1	92.8275	8.75786	20.2708	5211	123	complete	braker1_g00393.t1	2e-178	542	0.95	100	gi|196000610|ref|XP_002110173.1|	3e-109	351	0.92	64.77	NDUA8_BOVIN_B.taurus_NADH_dehydrogenase_[ubiquinone]_1_alpha_subcomplex_subunit_8	1e-33	135	0.66	52.63	PF06747_CHCH_5.5e-09|PF02955_GSH-S_ATP_2.6e-12|PF16860_CX9C_0.001|PF05051_COX17_4.1e-05|PF10203_Pet191_N_0.0038|PF10380_CRF1_4e-06|PF08583_Cmc1_5e-05|PF08443_RimK_7.6e-11
contig_002_length_1606744	1606744	844077	846140	-	1	stringtie.577.1	23.4428	2.21172	5.11921	2064	372	complete	braker1_g00396.t1	0	687	1	100	gi|196014062|ref|XP_002116891.1|	8e-16	78.6	0.85	23.93	None	None	None	None	None	PF00001_7tm_1_2.8e-23|PF01496_V_ATPase_I_7.6e-05
contig_002_length_1606744	1606744	860306	860845	-	1	stringtie.578.1	3.00926	0.28391	0.657132	540	None	None	None	None	None	None	None	None	None	None	None	None	None	None	None	None	None	None
contig_002_length_1606744	1606744	825310	825546	-	1	stringtie.579.1	20.0422	1.89089	4.37662	237	None	None	None	None	None	None	None	None	None	None	None	None	None	None	None	None	None	None
contig_002_length_1606744	1606744	825598	826098	-	1	stringtie.580.1	173.413	16.3607	37.8682	501	142	5prime	braker1_g00390.t1	2e-80	237	1	100	None	None	None	None	None	FOLB_CHLTR_C.trachomatis_Probable_dihydroneopterin_aldolase	5e-15	72.4	0.95	35.59	PF02152_FolB_2.8e-19|PF05846_Chordopox_A15_1.2e-05
contig_002_length_1606744	1606744	827373	832214	-	19	stringtie.581.1	522.719	49.3161	114.146	2551	538	complete	braker1_g00391.t1	0	907	1	100	gi|195999580|ref|XP_002109658.1|	0	564	1.01	73.89	MIPT3_RAT_R.norvegicus_TRAF3-interacting_protein_1	7e-43	169	0.32	51.94	PF09177_Syntaxin-6_N_9.5e-06|PF10243_MIP-T3_3.1e-75|PF12896_ANAPC4_9.4e-06|PF04582_Reo_sigmaC_1.5e-05|PF09032_Siah-Interact_N_7.2e-07
contig_002_length_1606744	1606744	850684	851447	-	2	stringtie.582.1	4.55457	0.429703	0.994582	650	None	None	braker1_g00397.t1	5e-59	192	0.29	93.2	gi|196000606|ref|XP_002110171.1|	3e-17	77.8	0.31	49.53	None	None	None	None	None	None
contig_002_length_1606744	1606744	851883	853229	-	2	stringtie.583.1	2.98681	0.281792	0.65223	1185	None	None	None	None	None	None	None	None	None	None	None	None	None	None	None	None	None	None
contig_002_length_1606744	1606744	855755	856816	-	1	stringtie.583.2	12.457	1.17526	2.72024	1062	None	None	braker1_g00398.t1	0	558	0.76	100	gi|196014062|ref|XP_002116891.1|	3e-12	65.9	0.64	22.63	None	None	None	None	None	None
contig_002_length_1606744	1606744	853522	854195	-	1	stringtie.584.1	5.75223	0.542696	1.25611	674	None	None	None	None	None	None	None	None	None	None	None	None	None	None	None	None	None	None
contig_002_length_1606744	1606744	854420	855381	-	1	stringtie.585.1	4.54782	0.429066	0.993107	962	None	None	None	None	None	None	None	None	None	None	None	None	None	None	None	None	None	None
contig_002_length_1606744	1606744	848907	852034	+	6	stringtie.586.1	87.3205	8.2383	19.0682	2182	353	complete	braker1_g00397.t1	0	694	0.95	100	gi|196000606|ref|XP_002110171.1|	4e-167	488	0.97	71.43	RHBL4_HUMAN_H.sapiens_Rhomboid-related_protein_4	2e-60	211	0.93	39.59	PF02809_UIM_7e-06|PF01694_Rhomboid_1.9e-26|PF08551_DUF1751_6.8e-06
contig_002_length_1606744	1606744	857685	858250	-	1	stringtie.587.1	16.1485	1.52354	3.52636	566	None	None	None	None	None	None	None	None	None	None	None	None	None	None	None	None	None	None
contig_002_length_1606744	1606744	857685	858558	-	3	stringtie.587.2	7.64107	0.7209	1.66858	606	None	None	None	None	None	None	None	None	None	None	None	None	None	None	None	None	None	None
contig_002_length_1606744	1606744	857685	858250	-	2	stringtie.587.3	4.29007	0.404749	0.936824	484	None	None	None	None	None	None	None	None	None	None	None	None	None	None	None	None	None	None
contig_002_length_1606744	1606744	855980	859017	+	1	stringtie.588.1	9.21692	0.869574	2.0127	3038	368	5prime	braker1_g00398.t1	0	711	1	100	gi|196014062|ref|XP_002116891.1|	5e-17	83.2	0.84	23.36	None	None	None	None	None	PF00001_7tm_1_2.2e-22|PF01140_Gag_MA_1.6e-05
contig_002_length_1606744	1606744	858738	860128	-	1	stringtie.589.1	17.074	1.61086	3.72846	1391	None	None	None	None	None	None	None	None	None	None	None	None	None	None	None	None	None	None
contig_002_length_1606744	1606744	863887	865042	+	1	stringtie.590.1	6.37976	0.601901	1.39315	1156	None	None	braker1_g00399.t1	1e-27	110	0.18	100	gi|195999578|ref|XP_002109657.1|	2e-15	74.3	0.2	64.81	None	None	None	None	None	None
contig_002_length_1606744	1606744	864048	867960	-	8	stringtie.591.1	60.8951	5.74518	13.2977	1574	309	complete	braker1_g00399.t1	0	639	1	100	gi|195999578|ref|XP_002109657.1|	2e-129	381	0.99	70.41	YJ2I_SCHPO_S.pombe_Uncharacterized_protein_C4B3.18	2e-74	244	0.97	44.95	PF04127_DFP_1.3e-17
contig_002_length_1606744	1606744	864048	867960	-	6	stringtie.591.2	14.0529	1.32583	3.06874	1978	116	complete	braker1_g00399.t1	1e-75	247	0.39	97.48	gi|195999578|ref|XP_002109657.1|	2e-45	162	0.46	67.2	PPCS_HUMAN_H.sapiens_Phosphopantothenate--cysteine_ligase	2e-26	114	0.4	44.35	None
contig_002_length_1606744	1606744	864048	867960	-	6	stringtie.591.3	8.48519	0.800539	1.85291	1935	None	None	braker1_g00399.t1	8e-108	331	0.51	98.73	gi|195999578|ref|XP_002109657.1|	1e-66	221	0.61	67.68	PPCS2_ORYSJ_O.sativa_Phosphopantothenate--cysteine_ligase_2	5e-31	128	0.49	41.14	None
contig_002_length_1606744	1606744	874813	875329	+	1	stringtie.592.1	4.11025	0.387784	0.897557	517	None	None	None	None	None	None	None	None	None	None	None	None	None	None	None	None	None	None
contig_002_length_1606744	1606744	880731	883548	+	3	stringtie.593.1	43.8552	4.13754	9.57666	1605	124	5prime	braker1_g00401.t1	5e-65	209	1	100	None	None	None	None	None	None	None	None	None	None	PF13233_Complex1_LYR_2_0.00012|PF02214_BTB_2_1.5e-06|PF05292_MCD_7.3e-06
contig_002_length_1606744	1606744	868451	872651	-	4	stringtie.594.1	563.917	53.203	123.143	2798	609	5prime	braker1_g00400.t1	0	989	1	100	gi|195999576|ref|XP_002109656.1|	0	827	0.98	82.18	NPT2B_MOUSE_M.musculus_Sodium-dependent_phosphate_transport_protein_2B	5e-144	451	0.78	53.3	PF02690_Na_Pi_cotrans_2.8e-28|PF09972_DUF2207_0.00014
contig_002_length_1606744	1606744	868451	872751	-	3	stringtie.594.2	57.8738	5.46013	12.6379	3995	477	complete	braker1_g00400.t1	0	925	0.91	100	gi|195999576|ref|XP_002109656.1|	0	820	0.92	85.77	NPT2B_MOUSE_M.musculus_Sodium-dependent_phosphate_transport_protein_2B	1e-139	449	0.78	53.3	PF15159_PIG-Y_9.5e-05|PF02690_Na_Pi_cotrans_3e-21
contig_002_length_1606744	1606744	883612	888886	-	6	stringtie.595.1	111.043	10.4764	24.2486	3568	493	complete	braker1_g00402.t1	0	994	1	100	gi|195999574|ref|XP_002109655.1|	3e-150	456	1.01	68.35	CUBN_RAT_R.norvegicus_Cubilin	1e-27	126	0.09	27.44	PF00431_CUB_1e-23
contig_002_length_1606744	1606744	894415	894644	+	1	stringtie.596.1	2.71304	0.255963	0.592447	230	None	None	None	None	None	None	None	None	None	None	None	None	None	None	None	None	None	None
contig_002_length_1606744	1606744	895294	895939	+	1	stringtie.597.1	10.057	0.948835	2.19615	646	None	None	None	None	None	None	None	None	None	None	None	None	None	None	None	None	None	None
contig_002_length_1606744	1606744	899534	911295	+	11	stringtie.598.1	4.91198	0.463423	1.07263	3003	600	complete	braker1_g00405.t1	0	1077	1	100	gi|196000602|ref|XP_002110169.1|	0	670	1	63.87	None	None	None	None	None	PF00001_7tm_1_1.4e-13
contig_002_length_1606744	1606744	899534	911295	+	10	stringtie.598.2	3.14078	0.296318	0.685852	2868	600	complete	braker1_g00405.t1	0	1077	1	100	gi|196000602|ref|XP_002110169.1|	0	670	1	63.87	None	None	None	None	None	PF00001_7tm_1_1.4e-13
contig_002_length_1606744	1606744	912278	916642	+	5	stringtie.599.1	55.8641	5.27053	12.1991	2815	470	complete	braker1_g00406.t1	0	803	0.91	99.17	gi|196000600|ref|XP_002110168.1|	0	603	0.98	77.33	PCFT_XENLA_X.laevis_Proton-coupled_folate_transporter	4e-21	101	0.42	33.51	PF15183_MRAP_2.5e-05|PF07690_MFS_1_4.9e-24
contig_002_length_1606744	1606744	912278	916642	+	4	stringtie.599.2	7.02576	0.662848	1.53421	3781	470	complete	braker1_g00406.t1	0	830	1.03	91.64	gi|196000600|ref|XP_002110168.1|	0	603	0.98	77.33	PCFT_XENLA_X.laevis_Proton-coupled_folate_transporter	6e-21	101	0.42	33.51	PF15183_MRAP_2.5e-05|PF07690_MFS_1_4.9e-24
contig_002_length_1606744	1606744	916826	935890	-	18	stringtie.600.1	50.066	4.7235	10.9329	5543	757	complete	braker1_g00407.t1	0	1405	1	100	gi|195999570|ref|XP_002109653.1|	3e-150	467	0.99	79.28	AGAP7_HUMAN_H.sapiens_Putative_Arf-GAP_with_GTPase,_ANK_repeat_and_PH_domain-containing_protein_7	1e-79	284	0.69	39.87	PF12796_Ank_2_1.2e-09|PF01412_ArfGap_9e-44|PF13857_Ank_5_4.9e-09|PF15404_PH_4_0.0043|PF00023_Ank_0.0002|PF13637_Ank_4_0.00052|PF00169_PH_2.5e-06
contig_002_length_1606744	1606744	916826	935890	-	17	stringtie.600.2	6.21804	0.586644	1.35783	5628	569	complete	braker1_g00407.t1	0	1066	0.74	100	gi|195999570|ref|XP_002109653.1|	1e-125	253	0.63	74.61	AGAP7_HUMAN_H.sapiens_Putative_Arf-GAP_with_GTPase,_ANK_repeat_and_PH_domain-containing_protein_7	4e-71	164	0.46	36.48	PF12796_Ank_2_7.4e-11|PF01031_Dynamin_M_3.9e-05|PF01412_ArfGap_7.8e-28|PF13857_Ank_5_6.4e-10|PF15404_PH_4_0.0017|PF00023_Ank_2.5e-05|PF13606_Ank_3_0.0012|PF13637_Ank_4_7.9e-05|PF00169_PH_9.3e-07
contig_002_length_1606744	1606744	940727	941509	+	1	stringtie.601.1	3.03321	0.286169	0.662361	783	None	None	None	None	None	None	None	None	None	None	None	None	None	None	None	None	None	None
contig_002_length_1606744	1606744	937520	941660	-	8	stringtie.602.1	54.854	5.17522	11.9785	2841	284	complete	braker1_g00408.t1	0	587	1	100	gi|195999566|ref|XP_002109651.1|	3e-176	515	1	85.51	HUS1_HUMAN_H.sapiens_Checkpoint_protein_HUS1	2e-79	265	1.01	42.4	PF04005_Hus1_2.9e-82
contig_002_length_1606744	1606744	889383	891751	+	5	stringtie.603.1	689.083	65.0119	150.475	1464	129	complete	braker1_g00403.t1	1e-84	259	0.98	100	gi|196000604|ref|XP_002110170.1|	2e-74	233	0.98	87.3	VATF_HUMAN_H.sapiens_V-type_proton_ATPase_subunit_F	8e-50	172	0.95	69.91	PF01990_ATP-synt_F_6.3e-37
contig_002_length_1606744	1606744	891044	894000	-	6	stringtie.604.1	1956.99	184.633	427.349	1609	288	complete	braker1_g00404.t1	0	602	1	100	gi|195999572|ref|XP_002109654.1|	0	541	1	87.11	MSMO1_PIG_S.scrofa_Methylsterol_monooxygenase_1	2e-137	407	0.91	67.79	PF04116_FA_hydroxylase_2.4e-30
contig_002_length_1606744	1606744	951727	953194	-	1	stringtie.605.1	4.42847	0.417806	0.967045	1468	None	None	None	None	None	None	None	None	None	None	None	None	None	None	None	None	None	None
contig_002_length_1606744	1606744	941880	949330	+	12	stringtie.606.1	69.0776	6.51716	15.0845	3051	589	complete	braker1_g00409.t1	5e-114	367	0.32	100	gi|196000598|ref|XP_002110167.1|	1e-108	338	0.94	92.93	PPIG_RAT_R.norvegicus_Peptidyl-prolyl_cis-trans_isomerase_G	4e-66	241	0.23	66.86	PF14303_NAM-associated_2.1e-06|PF00160_Pro_isomerase_5.6e-52|PF04678_MCU_0.0012|PF08367_M16C_assoc_9.9e-05
contig_002_length_1606744	1606744	954780	973453	+	11	stringtie.607.1	187.169	17.6586	40.8721	6493	1242	complete	braker1_g00410.t1	0	2470	1	100	gi|196000596|ref|XP_002110166.1|	0	1818	0.99	77.35	SEM5A_MOUSE_M.musculus_Semaphorin-5A	5e-65	246	0.5	32.65	PF01437_PSI_2.3e-11|PF15330_SIT_0.00082|PF01403_Sema_2.8e-91|PF05359_DUF748_2.8e-05
contig_002_length_1606744	1606744	986159	993094	+	6	stringtie.608.1	43.7737	4.12985	9.55886	1458	256	5prime	braker1_g00413.t1	7e-164	466	1	100	gi|196000592|ref|XP_002110164.1|	2e-123	361	0.99	86.29	TSN_MOUSE_M.musculus_Translin	5e-59	200	0.94	42.52	PF13413_HTH_25_0.00037|PF01997_Translin_1.6e-48|PF08127_Propeptide_C1_9.8e-05|PF11172_DUF2959_5.6e-05|PF01093_Clusterin_9e-06|PF01267_F-actin_cap_A_4.2e-05|PF09177_Syntaxin-6_N_3.1e-05|PF02183_HALZ_0.00098
contig_002_length_1606744	1606744	986159	993094	+	5	stringtie.608.2	11.2455	1.06096	2.45567	1847	186	5prime	braker1_g00413.t1	3e-87	273	0.59	97.73	gi|196000592|ref|XP_002110164.1|	2e-56	190	0.48	95.79	TSN_MOUSE_M.musculus_Translin	2e-27	115	0.41	51.06	PF12167_DUF3596_0.00032|PF05276_SH3BP5_3.9e-05|PF01997_Translin_1.4e-15|PF08127_Propeptide_C1_5.6e-05|PF01093_Clusterin_7.8e-06|PF09177_Syntaxin-6_N_1.6e-05|PF01267_F-actin_cap_A_2e-05
contig_002_length_1606744	1606744	990232	993094	+	4	stringtie.608.3	6.38091	0.60201	1.3934	2092	None	None	braker1_g00413.t1	7e-58	197	0.43	100	gi|196000592|ref|XP_002110164.1|	5e-56	190	0.48	95.79	TSN_MOUSE_M.musculus_Translin	3e-27	115	0.41	51.06	None
contig_002_length_1606744	1606744	990232	993094	+	5	stringtie.608.4	4.54229	0.428544	0.991899	1703	126	complete	braker1_g00413.t1	2e-116	348	0.74	100	gi|196000592|ref|XP_002110164.1|	2e-101	308	0.82	88.41	TSN_CHICK_G.gallus_Translin	3e-51	181	0.7	49.38	PF01997_Translin_4e-40
contig_002_length_1606744	1606744	1017661	1018064	-	1	stringtie.609.1	5.2599	0.496248	1.14861	404	None	None	None	None	None	None	None	None	None	None	None	None	None	None	None	None	None	None
contig_002_length_1606744	1606744	975284	982151	+	24	stringtie.610.1	116.365	10.9785	25.4107	3525	837	complete	braker1_g00411.t1	0	1710	1	99.05	gi|196000594|ref|XP_002110165.1|	0	1242	0.98	83.62	VPS16_MOUSE_M.musculus_Vacuolar_protein_sorting-associated_protein_16_homolog	0	640	1	42.12	PF04841_Vps16_N_3.8e-93|PF04840_Vps16_C_7.2e-97|PF00515_TPR_1_0.0012
contig_002_length_1606744	1606744	975284	982151	+	23	stringtie.610.2	15.5201	1.46425	3.38913	3863	287	complete	braker1_g00411.t1	0	867	0.51	97.45	gi|196000594|ref|XP_002110165.1|	0	646	0.49	89.49	VPS16_DICDI_D.discoideum_Vacuolar_protein_sorting-associated_protein_16_homolog	9e-120	267	0.48	41.29	PF02829_3H_0.0028|PF07719_TPR_2_0.0005|PF04841_Vps16_N_4.3e-89|PF04840_Vps16_C_8.7e-82|PF13174_TPR_6_0.00012
contig_002_length_1606744	1606744	981629	985831	-	8	stringtie.611.1	72.2791	6.8192	15.7836	1828	381	5prime	braker1_g00412.t1	0	676	0.97	100	gi|195999564|ref|XP_002109650.1|	1e-174	502	0.97	75.15	RNF32_MACFA_M.fascicularis_RING_finger_protein_32	7e-97	307	0.97	44.03	PF09723_Zn-ribbon_8_0.0019|PF04710_Pellino_8.1e-05|PF14446_Prok-RING_1_5.9e-05|PF14447_Prok-RING_4_5.1e-07|PF08746_zf-RING-like_0.00011|PF15227_zf-C3HC4_4_0.00012|PF13923_zf-C3HC4_2_9.5e-08|PF13920_zf-C3HC4_3_1.6e-08|PF00628_PHD_0.00056|PF12678_zf-rbx1_1.1e-09|PF13445_zf-RING_UBOX_2.4e-11|PF17123_zf-RING_11_4.1e-08|PF14569_zf-UDP_0.0069|PF12861_zf-ANAPC11_5.2e-08|PF14169_YdjO_0.014|PF16744_Zf_RIN…
contig_002_length_1606744	1606744	981629	985831	-	7	stringtie.611.2	10.3123	0.972915	2.25189	1906	407	5prime	braker1_g00412.t1	0	660	1.04	92.97	gi|195999564|ref|XP_002109650.1|	3e-169	490	1.05	70.05	RNF32_MACFA_M.fascicularis_RING_finger_protein_32	7e-92	295	1.04	41.27	PF09723_Zn-ribbon_8_0.0023|PF04710_Pellino_0.00011|PF14446_Prok-RING_1_7.3e-05|PF14447_Prok-RING_4_6.2e-07|PF08746_zf-RING-like_0.00013|PF15227_zf-C3HC4_4_0.00015|PF13923_zf-C3HC4_2_1.1e-07|PF13920_zf-C3HC4_3_1.9e-08|PF00628_PHD_0.00067|PF12678_zf-rbx1_1.3e-09|PF13445_zf-RING_UBOX_2.8e-11|PF16744_Zf_RING_0.0038|PF14569_zf-UDP_0.0085|PF12861_zf-ANAPC11_6.2e-08|PF09716_ETRAMP_0.036|PF14169_YdjO_0.0…
contig_002_length_1606744	1606744	1018251	1019237	-	1	stringtie.612.1	6.96645	0.657252	1.52126	987	None	None	None	None	None	None	None	None	None	None	None	None	None	None	None	None	None	None
contig_002_length_1606744	1606744	1018251	1019237	-	2	stringtie.612.2	5.09152	0.480361	1.11183	898	None	None	None	None	None	None	None	None	None	None	None	None	None	None	None	None	None	None
contig_002_length_1606744	1606744	1019293	1020215	-	1	stringtie.612.3	11.3365	1.06955	2.47556	923	None	None	None	None	None	None	None	None	None	None	None	None	None	None	None	None	None	None
contig_002_length_1606744	1606744	1021115	1024512	+	2	stringtie.613.1	40.1424	3.78725	8.7659	2418	169	complete	braker1_g00415.t1	1e-92	290	1	100	gi|196000588|ref|XP_002110162.1|	1e-80	258	0.99	85.03	None	None	None	None	None	PF00007_Cys_knot_5.4e-06|PF05463_Sclerostin_6.2e-18
contig_002_length_1606744	1606744	1025769	1026188	-	1	stringtie.614.1	2.97619	0.28079	0.649911	420	None	None	None	None	None	None	None	None	None	None	None	None	None	None	None	None	None	None
contig_002_length_1606744	1606744	1002011	1002575	-	1	stringtie.615.1	4.42478	0.417458	0.96624	565	None	None	None	None	None	None	None	None	None	None	None	None	None	None	None	None	None	None
contig_002_length_1606744	1606744	998291	1014654	+	23	stringtie.616.1	117.453	11.0812	25.6483	4792	1087	complete	braker1_g00414.t1	0	2113	0.98	100	gi|196000590|ref|XP_002110163.1|	0	1786	0.97	84.7	SEM5A_HUMAN_H.sapiens_Semaphorin-5A	2e-145	481	0.84	33.92	PF15102_TMEM154_1.5e-05|PF00090_TSP_1_3.3e-16|PF01403_Sema_4.8e-90
contig_002_length_1606744	1606744	1002697	1003993	-	3	stringtie.617.1	3.19615	0.301542	0.697943	1068	None	None	None	None	None	None	None	None	None	None	None	None	None	None	None	None	None	None
contig_002_length_1606744	1606744	1002697	1003993	-	2	stringtie.617.2	3.00566	0.28357	0.656345	1132	None	None	None	None	None	None	None	None	None	None	None	None	None	None	None	None	None	None
contig_002_length_1606744	1606744	1036920	1048872	-	5	stringtie.618.1	21.8358	2.06011	4.7683	689	None	None	braker1_g00417.t1	1e-52	167	0.88	100	None	None	None	None	None	None	None	None	None	None	None
contig_002_length_1606744	1606744	1036920	1048872	-	4	stringtie.618.2	7.02796	0.663056	1.5347	516	None	None	braker1_g00417.t1	2e-38	129	0.69	98.44	None	None	None	None	None	None	None	None	None	None	None
contig_002_length_1606744	1606744	1052882	1053932	+	1	stringtie.619.1	3.92388	0.3702	0.856857	1051	None	None	None	None	None	None	None	None	None	None	None	None	None	None	None	None	None	None
contig_002_length_1606744	1606744	1049245	1052528	+	2	stringtie.620.1	4.55126	0.429391	0.99386	3136	None	None	None	None	None	None	None	None	None	None	None	None	None	None	None	None	None	None
contig_002_length_1606744	1606744	1056761	1057766	+	1	stringtie.621.1	4.47614	0.422304	0.977456	1006	None	None	None	None	None	None	None	None	None	None	None	None	None	None	None	None	None	None
contig_002_length_1606744	1606744	1058054	1059701	-	2	stringtie.622.1	16.9225	1.59656	3.69536	1504	None	None	None	None	None	None	None	None	None	None	None	None	None	None	None	None	None	None
contig_002_length_1606744	1606744	1058054	1059701	-	3	stringtie.622.2	5.14669	0.485567	1.12388	888	None	None	None	None	None	None	None	None	None	None	None	None	None	None	None	None	None	None
contig_002_length_1606744	1606744	1058054	1059701	-	3	stringtie.622.3	2.94537	0.277882	0.64318	892	None	None	None	None	None	None	None	None	None	None	None	None	None	None	None	None	None	None
contig_002_length_1606744	1606744	1027236	1033825	+	22	stringtie.623.1	347.913	32.824	75.9738	3236	796	complete	braker1_g00416.t1	0	1647	1	100	gi|196000586|ref|XP_002110161.1|	0	1446	1.02	89.41	CUL1_MOUSE_M.musculus_Cullin-1	0	980	1.01	61.48	PF02568_ThiI_0.00015|PF12363_Phage_TAC_12_3.9e-06|PF00888_Cullin_6.4e-188|PF10557_Cullin_Nedd8_3.3e-30
contig_002_length_1606744	1606744	1081762	1084664	+	1	stringtie.624.1	3.39332	0.320144	0.740999	2903	None	None	braker1_g00420.t1	4e-30	124	0.2	72.83	None	None	None	None	None	None	None	None	None	None	None
contig_002_length_1606744	1606744	1082853	1087930	-	15	stringtie.625.1	81.0981	7.65123	17.7094	2203	461	complete	braker1_g00420.t1	0	951	1	100	gi|195999558|ref|XP_002109647.1|	3e-158	461	0.99	88.38	ISPD_XENTR_X.tropicalis_Isoprenoid_synthase_domain-containing_protein	6e-81	270	0.6	50.41	PF12804_NTP_transf_3_1.3e-10|PF02348_CTP_transf_3_9.2e-06|PF01128_IspD_6.3e-45|PF00483_NTP_transferase_0.00011|PF00350_Dynamin_N_5.1e-05|PF00106_adh_short_3e-05
contig_002_length_1606744	1606744	1082853	1087930	-	14	stringtie.625.2	17.9336	1.69196	3.91617	2296	313	complete	braker1_g00420.t1	0	936	1.07	93.69	gi|195999558|ref|XP_002109647.1|	3e-157	459	0.99	88.38	ISPD_XENTR_X.tropicalis_Isoprenoid_synthase_domain-containing_protein	1e-80	270	0.6	50.41	PF00483_NTP_transferase_3.7e-05|PF12804_NTP_transf_3_3.7e-11|PF02348_CTP_transf_3_4e-06|PF01128_IspD_1.4e-45
contig_002_length_1606744	1606744	1088280	1091263	+	6	stringtie.626.1	366.882	34.6137	80.1161	1212	159	complete	braker1_g00421.t1	8e-96	286	1	100	gi|196000582|ref|XP_002110159.1|	7e-77	238	0.99	82.69	PFD5_HUMAN_H.sapiens_Prefoldin_subunit_5	1e-30	119	0.99	45.75	PF05531_NPV_P10_0.00024|PF12718_Tropomyosin_1_0.00035|PF12998_ING_9.6e-05|PF02996_Prefoldin_2.9e-24|PF08328_ASL_C_0.0016|PF07160_SKA1_0.00028
contig_002_length_1606744	1606744	1088280	1091263	+	7	stringtie.626.2	37.6937	3.55623	8.23119	1109	159	complete	braker1_g00421.t1	3e-96	286	1	100	gi|196000582|ref|XP_002110159.1|	3e-77	238	0.99	82.69	PFD5_HUMAN_H.sapiens_Prefoldin_subunit_5	1e-30	119	0.99	45.75	PF05531_NPV_P10_0.00024|PF12718_Tropomyosin_1_0.00035|PF12998_ING_9.6e-05|PF02996_Prefoldin_2.9e-24|PF08328_ASL_C_0.0016|PF07160_SKA1_0.00028
contig_002_length_1606744	1606744	1060020	1066317	+	20	stringtie.627.1	93.9737	8.866	20.5211	3472	1026	complete	braker1_g00418.t1	0	2050	1	100	gi|196000584|ref|XP_002110160.1|	0	1441	1.01	70.83	REV1_CHICK_G.gallus_DNA_repair_protein_REV1	2e-137	455	0.52	39.36	PF11799_IMS_C_8.5e-19|PF11798_IMS_HHH_5.4e-07|PF16727_REV1_C_3.5e-19|PF00533_BRCT_8.4e-10|PF11731_Cdd1_4.6e-05|PF12738_PTCB-BRCT_9.1e-06|PF16589_BRCT_2_1.4e-14|PF16759_LIG3_BRCT_5.3e-09|PF14377_DUF4414_3.4e-06|PF00817_IMS_3e-41
contig_002_length_1606744	1606744	1066322	1081307	-	26	stringtie.628.1	129.235	12.1928	28.2211	3880	881	5prime	braker1_g00419.t1	0	1627	1	100	gi|195999560|ref|XP_002109648.1|	0	1063	1	83.44	DGKB_MOUSE_M.musculus_Diacylglycerol_kinase_beta	0	694	0.88	50.21	PF14513_DAG_kinase_N_4.2e-20|PF13202_EF-hand_5_2.8e-06|PF00609_DAGK_acc_8.8e-56|PF13499_EF-hand_7_3.6e-12|PF00036_EF-hand_1_9e-08|PF10591_SPARC_Ca_bdg_5.3e-05|PF00781_DAGK_cat_5.4e-29|PF03107_C1_2_1.6e-05|PF13833_EF-hand_8_0.0048|PF13405_EF-hand_6_1.5e-06|PF00130_C1_1_1.6e-17|PF11782_DUF3319_0.00019
contig_002_length_1606744	1606744	1091618	1094440	-	4	stringtie.629.1	2403.71	226.779	524.898	1217	159	complete	braker1_g00422.t1	1e-44	154	0.65	100	gi|195999556|ref|XP_002109646.1|	8e-23	94	0.54	79.78	None	None	None	None	None	PF11029_DAZAP2_1.5e-35
contig_002_length_1606744	1606744	1104625	1107153	-	3	stringtie.630.1	11.4491	1.08018	2.50015	1887	208	complete	braker1_g00425.t1	6e-125	371	1	100	gi|195999552|ref|XP_002109644.1|	1e-59	200	1	57.55	None	None	None	None	None	PF15375_DUF4602_1.4e-21|PF03632_Glyco_hydro_65m_4.1e-06
contig_002_length_1606744	1606744	1104625	1107153	-	2	stringtie.630.2	10.3882	0.980078	2.26847	2014	208	complete	braker1_g00425.t1	2e-124	371	1	100	gi|195999552|ref|XP_002109644.1|	2e-59	200	1	57.55	None	None	None	None	None	PF15375_DUF4602_1.4e-21|PF03632_Glyco_hydro_65m_4.1e-06
contig_002_length_1606744	1606744	1101876	1104516	+	3	stringtie.631.1	24.3896	2.30105	5.32597	2390	None	None	None	None	None	None	None	None	None	None	None	None	None	None	None	None	None	None
contig_002_length_1606744	1606744	1101876	1104516	+	2	stringtie.631.2	18.0779	1.70557	3.94768	2348	None	None	None	None	None	None	None	None	None	None	None	None	None	None	None	None	None	None
contig_002_length_1606744	1606744	1101876	1104516	+	5	stringtie.631.3	17.8478	1.68386	3.89743	1908	101	5prime	None	None	None	None	None	None	None	None	None	None	None	None	None	None	None	PF08107_Antimicrobial12_5.9e-06
contig_002_length_1606744	1606744	1101876	1104516	+	4	stringtie.631.4	10.3803	0.979336	2.26675	2272	None	None	None	None	None	None	None	None	None	None	None	None	None	None	None	None	None	None
contig_002_length_1606744	1606744	1101876	1104516	+	3	stringtie.631.5	8.4276	0.795106	1.84034	2319	None	None	None	None	None	None	None	None	None	None	None	None	None	None	None	None	None	None
contig_002_length_1606744	1606744	1101876	1104516	+	4	stringtie.631.6	7.92483	0.747672	1.73055	2164	None	None	None	None	None	None	None	None	None	None	None	None	None	None	None	None	None	None
contig_002_length_1606744	1606744	1101876	1104516	+	3	stringtie.631.7	6.19758	0.584714	1.35337	2427	None	None	None	None	None	None	None	None	None	None	None	None	None	None	None	None	None	None
contig_002_length_1606744	1606744	1101876	1104516	+	2	stringtie.631.8	2.9056	0.27413	0.634496	2452	None	None	None	None	None	None	None	None	None	None	None	None	None	None	None	None	None	None
contig_002_length_1606744	1606744	1095287	1096240	+	1	stringtie.632.1	5.7631	0.543723	1.25849	954	None	None	braker1_g00423.t1	1e-26	102	0.43	100	gi|195999554|ref|XP_002109645.1|	4e-13	65.1	0.35	71.11	None	None	None	None	None	None
contig_002_length_1606744	1606744	1096306	1100803	+	9	stringtie.633.1	353.387	33.3404	77.1691	3304	658	complete	braker1_g00424.t1	0	1271	0.98	100	gi|196000580|ref|XP_002110158.1|	0	1071	0.97	83.78	None	None	None	None	None	PF09112_N-glycanase_N_7e-24|PF09113_N-glycanase_C_2.4e-44|PF02225_PA_5.7e-06
contig_002_length_1606744	1606744	1095400	1096895	-	2	stringtie.634.1	43.7048	4.12335	9.54381	1332	120	complete	braker1_g00423.t1	9e-79	243	1	100	gi|195999554|ref|XP_002109645.1|	1e-45	156	0.88	66.37	SDHF3_NEMVE_N.vectensis_Succinate_dehydrogenase_assembly_factor_3,_mitochondrial	2e-21	93.6	0.96	41.82	PF13232_Complex1_LYR_1_6e-07|PF13233_Complex1_LYR_2_1.7e-19|PF05347_Complex1_LYR_4.2e-10
contig_002_length_1606744	1606744	1095400	1096895	-	3	stringtie.634.2	40.9183	3.86045	8.93533	1066	120	complete	braker1_g00423.t1	1e-79	242	1	100	gi|195999554|ref|XP_002109645.1|	3e-46	155	0.88	66.37	SDHF3_NEMVE_N.vectensis_Succinate_dehydrogenase_assembly_factor_3,_mitochondrial	9e-22	93.2	0.96	41.82	PF13232_Complex1_LYR_1_6e-07|PF13233_Complex1_LYR_2_1.7e-19|PF05347_Complex1_LYR_4.2e-10
contig_002_length_1606744	1606744	1107616	1109631	+	1	stringtie.635.1	320.705	30.257	70.0323	2016	346	complete	braker1_g00426.t1	0	713	1	100	gi|196000578|ref|XP_002110157.1|	0	533	1	73.85	DNJB4_PONAB_P.abelii_DnaJ_homolog_subfamily_B_member_4	2e-104	328	1.04	50	PF13446_RPT_9.8e-05|PF01556_DnaJ_C_1.4e-48|PF00226_DnaJ_1.1e-32
contig_002_length_1606744	1606744	1109616	1110286	-	1	stringtie.636.1	10.8048	1.01938	2.35944	671	None	None	None	None	None	None	None	None	None	None	None	None	None	None	None	None	None	None
contig_002_length_1606744	1606744	1110971	1113229	+	2	stringtie.637.1	68.4363	6.45666	14.9445	2059	226	complete	braker1_g00427.t1	5e-113	342	1	100	gi|196000576|ref|XP_002110156.1|	2e-92	288	1	84	TSN13_BOVIN_B.taurus_Tetraspanin-13	2e-12	71.2	0.71	37.24	PF09586_YfhO_5.1e-05|PF00335_Tetraspannin_1.8e-20
contig_002_length_1606744	1606744	1112907	1113335	-	1	stringtie.638.1	4.94639	0.466669	1.08014	429	None	None	None	None	None	None	None	None	None	None	None	None	None	None	None	None	None	None
contig_002_length_1606744	1606744	1131370	1131667	-	1	stringtie.639.1	2.51678	0.237447	0.54959	298	None	None	None	None	None	None	None	None	None	None	None	None	None	None	None	None	None	None
contig_002_length_1606744	1606744	1122699	1130970	+	4	stringtie.640.1	39.6542	3.7412	8.6593	3191	596	complete	braker1_g00430.t1	0	1127	1	100	gi|196000570|ref|XP_002110153.1|	0	892	1	78.66	S45A2_MOUSE_M.musculus_Membrane-associated_transporter_protein	3e-52	197	0.96	26.04	PF13347_MFS_2_1.9e-11|PF07792_Afi1_0.00017|PF02238_COX7a_0.0038|PF11982_DUF3483_6.5e-05|PF07690_MFS_1_8.5e-18
contig_002_length_1606744	1606744	1115122	1116519	-	1	stringtie.641.1	3.3083	0.312123	0.722434	1398	None	None	braker1_g00428.t1	2e-147	423	1	100	gi|196000574|ref|XP_002110155.1|	1e-125	366	1	86.89	TSN31_PONAB_P.abelii_Tetraspanin-31	4e-40	148	0.92	40.21	None
contig_002_length_1606744	1606744	1120952	1121349	-	1	stringtie.642.1	3.1407	0.296311	0.685835	398	None	None	None	None	None	None	None	None	None	None	None	None	None	None	None	None	None	None
contig_002_length_1606744	1606744	1115022	1122126	+	2	stringtie.643.1	43.5962	4.1131	9.5201	6243	193	complete	braker1_g00428.t1	1e-135	423	1	100	gi|196000574|ref|XP_002110155.1|	1e-115	366	1	86.89	TSN31_PONAB_P.abelii_Tetraspanin-31	7e-38	148	0.92	40.21	PF00335_Tetraspannin_1.9e-22|PF02493_MORN_7.4e-09|PF08006_DUF1700_0.0043|PF05814_DUF843_2.3e-05|PF16185_MTABC_N_0.00039|PF13567_DUF4131_0.00074
contig_002_length_1606744	1606744	1115022	1122126	+	3	stringtie.643.2	41.5634	3.92132	9.07621	6489	193	complete	braker1_g00428.t1	2e-135	423	1	100	gi|196000574|ref|XP_002110155.1|	1e-115	366	1	86.89	TSN31_PONAB_P.abelii_Tetraspanin-31	7e-38	148	0.92	40.21	PF00335_Tetraspannin_1.9e-22|PF02493_MORN_7.4e-09|PF08006_DUF1700_0.0043|PF05814_DUF843_2.3e-05|PF16185_MTABC_N_0.00039|PF13567_DUF4131_0.00074
contig_002_length_1606744	1606744	1115022	1122126	+	3	stringtie.643.3	39.9067	3.76502	8.71444	6091	207	complete	braker1_g00428.t1	1e-135	423	1	100	gi|196000574|ref|XP_002110155.1|	1e-115	366	1	86.89	TSN31_PONAB_P.abelii_Tetraspanin-31	7e-38	148	0.92	40.21	PF00335_Tetraspannin_1.9e-22|PF02493_MORN_7.4e-09|PF08006_DUF1700_0.0043|PF13567_DUF4131_0.00074|PF16185_MTABC_N_0.00039|PF05814_DUF843_2.3e-05
contig_002_length_1606744	1606744	1115022	1122126	+	2	stringtie.643.4	28.2852	2.66858	6.17663	6587	193	complete	braker1_g00428.t1	2e-135	423	1	100	gi|196000574|ref|XP_002110155.1|	1e-115	366	1	86.89	TSN31_PONAB_P.abelii_Tetraspanin-31	7e-38	148	0.92	40.21	PF00335_Tetraspannin_1.9e-22|PF02493_MORN_7.4e-09|PF08006_DUF1700_0.0043|PF05814_DUF843_2.3e-05|PF16185_MTABC_N_0.00039|PF13567_DUF4131_0.00074
contig_002_length_1606744	1606744	1115022	1122482	+	4	stringtie.643.5	18.3041	1.72691	3.99706	5712	207	complete	braker1_g00428.t1	5e-136	423	1	100	gi|196000574|ref|XP_002110155.1|	6e-116	366	1	86.89	TSN31_PONAB_P.abelii_Tetraspanin-31	6e-38	148	0.92	40.21	PF00335_Tetraspannin_1.9e-22|PF02493_MORN_7.4e-09|PF08006_DUF1700_0.0043|PF13567_DUF4131_0.00074|PF16185_MTABC_N_0.00039|PF05814_DUF843_2.3e-05
contig_002_length_1606744	1606744	1121527	1121867	-	1	stringtie.644.1	3.66569	0.345841	0.800477	341	None	None	None	None	None	None	None	None	None	None	None	None	None	None	None	None	None	None
contig_002_length_1606744	1606744	1173290	1174437	+	1	stringtie.645.1	3.91986	0.369821	0.85598	1148	None	None	braker1_g00443.t1	2e-77	251	0.34	73.37	gi|195999540|ref|XP_002109638.1|	2e-46	160	0.33	49.71	None	None	None	None	None	None
contig_002_length_1606744	1606744	1173146	1176620	-	4	stringtie.646.1	15.445	1.45717	3.37273	2347	546	complete	braker1_g00443.t1	0	1117	1	100	gi|195999540|ref|XP_002109638.1|	0	806	1	72.95	S45A2_MOUSE_M.musculus_Membrane-associated_transporter_protein	2e-50	189	0.88	27.96	PF15281_Consortin_C_0.00063|PF13347_MFS_2_6e-15|PF07690_MFS_1_1.1e-11
contig_002_length_1606744	1606744	1177412	1178209	+	1	stringtie.647.1	2.57465	0.242907	0.562228	798	None	None	braker1_g00444.t1	5e-24	100	0.13	100	None	None	None	None	None	None	None	None	None	None	None
contig_002_length_1606744	1606744	1177414	1180916	-	4	stringtie.648.1	29.6236	2.79485	6.46891	2451	552	complete	braker1_g00444.t1	0	992	1	100	gi|195999548|ref|XP_002109642.1|	3e-77	260	1.15	33.76	S45A2_MOUSE_M.musculus_Membrane-associated_transporter_protein	5e-34	141	0.8	26.07	PF10112_Halogen_Hydrol_1.1e-06|PF13347_MFS_2_3.5e-13|PF07690_MFS_1_1.1e-22
contig_002_length_1606744	1606744	1190959	1191167	-	1	stringtie.649.1	4.78469	0.451414	1.04483	209	None	None	None	None	None	None	None	None	None	None	None	None	None	None	None	None	None	None
contig_002_length_1606744	1606744	1132514	1139544	-	4	stringtie.650.1	4.37329	0.4126	0.954996	1849	539	complete	braker1_g00432.t1	0	1058	1	100	gi|195999548|ref|XP_002109642.1|	1e-113	351	1.11	38.5	S45A2_MOUSE_M.musculus_Membrane-associated_transporter_protein	1e-43	168	0.96	25.24	PF13347_MFS_2_1.2e-11|PF07690_MFS_1_2.5e-20
contig_002_length_1606744	1606744	1132514	1135324	-	4	stringtie.650.2	3.53418	0.333434	0.77176	1833	539	complete	braker1_g00432.t1	0	1058	1	100	gi|195999548|ref|XP_002109642.1|	8e-114	351	1.11	38.5	S45A2_MOUSE_M.musculus_Membrane-associated_transporter_protein	1e-43	168	0.96	25.24	PF13347_MFS_2_1.2e-11|PF07690_MFS_1_2.5e-20
contig_002_length_1606744	1606744	1142956	1143364	-	1	stringtie.651.1	5.04279	0.475764	1.10119	409	137	internal	braker1_g00434.t1	9e-96	283	0.36	100	gi|196017941|ref|XP_002118689.1|	8e-37	126	0.6	45.24	S45A1_MOUSE_M.musculus_Proton-associated_sugar_transporter_A	6e-13	69.7	0.12	35.63	None
contig_002_length_1606744	1606744	1147259	1149351	-	3	stringtie.652.1	10.9972	1.03753	2.40145	916	274	5prime	braker1_g00435.t1	0	560	0.54	100	gi|195999544|ref|XP_002109640.1|	2e-85	263	0.78	45.29	S45A1_HUMAN_H.sapiens_Proton-associated_sugar_transporter_A	1e-27	117	0.37	27.14	PF07690_MFS_1_1.1e-07
contig_002_length_1606744	1606744	1149888	1150471	-	1	stringtie.653.1	6.42123	0.605814	1.4022	584	142	3prime	braker1_g00434.t1	1e-86	262	0.38	100	gi|195999546|ref|XP_002109641.1|	4e-32	120	0.35	47.1	S45A4_MOUSE_M.musculus_Solute_carrier_family_45_member_4	1e-11	67	0.11	37.5	PF13347_MFS_2_6.8e-09|PF03596_Cad_2.3e-06|PF01970_TctA_4.9e-07
contig_002_length_1606744	1606744	1164804	1165152	+	1	stringtie.654.1	3.2235	0.304122	0.703915	349	None	None	braker1_g00441.t1	1e-73	230	0.2	100	gi|195999546|ref|XP_002109641.1|	7e-32	116	0.27	50	S45A2_MOUSE_M.musculus_Membrane-associated_transporter_protein	6e-13	68.6	0.14	40.79	None
contig_002_length_1606744	1606744	1157859	1165244	-	5	stringtie.655.1	80.6579	7.6097	17.6133	1959	542	complete	braker1_g00441.t1	0	1008	1	94.81	gi|195999548|ref|XP_002109642.1|	5e-119	366	1.11	40.19	S45A2_MOUSE_M.musculus_Membrane-associated_transporter_protein	4e-44	170	0.96	25.44	PF15069_FAM163_3.2e-05|PF07690_MFS_1_9e-16|PF13347_MFS_2_1.2e-11|PF07420_DUF1509_9.3e-05|PF10296_MMM1_2.6e-05|PF11368_DUF3169_1.4e-07
contig_002_length_1606744	1606744	1162060	1165244	-	4	stringtie.655.2	42.2353	3.9847	9.22292	2698	544	complete	braker1_g00441.t1	0	1073	1	100	gi|195999548|ref|XP_002109642.1|	8e-123	383	1.11	41.31	S45A2_MOUSE_M.musculus_Membrane-associated_transporter_protein	5e-45	175	0.98	25.68	PF15069_FAM163_3.2e-05|PF07690_MFS_1_1.5e-19|PF13347_MFS_2_1.2e-11|PF07420_DUF1509_9.3e-05|PF10296_MMM1_2.6e-05|PF11368_DUF3169_1.4e-07
contig_002_length_1606744	1606744	1150900	1165244	-	4	stringtie.655.3	11.584	1.09289	2.52959	2154	273	complete	braker1_g00432.t1	0	497	0.63	71.68	gi|195999544|ref|XP_002109640.1|	2e-94	299	0.99	44.16	S45A1_HUMAN_H.sapiens_Proton-associated_sugar_transporter_A	3e-24	112	0.29	30.84	PF13347_MFS_2_1.8e-09|PF09972_DUF2207_0.0011|PF07690_MFS_1_1.6e-10
contig_002_length_1606744	1606744	1150900	1153538	-	5	stringtie.655.4	3.16561	0.298661	0.691275	1939	549	5prime	braker1_g00437.t1	0	773	1	100	gi|195999548|ref|XP_002109642.1|	2e-103	325	1.11	37.38	S45A2_MOUSE_M.musculus_Membrane-associated_transporter_protein	2e-36	147	0.94	25.7	PF13347_MFS_2_4.7e-08|PF07690_MFS_1_4.3e-13
contig_002_length_1606744	1606744	1169303	1171746	-	4	stringtie.655.5	14.3367	1.35261	3.13071	1983	589	complete	braker1_g00442.t1	0	1127	1	100	gi|195999542|ref|XP_002109639.1|	2e-100	318	0.95	40.66	S45A2_MOUSE_M.musculus_Membrane-associated_transporter_protein	4e-38	152	1.06	23.53	PF13347_MFS_2_1.4e-08|PF07690_MFS_1_7e-13
contig_002_length_1606744	1606744	1155570	1157330	-	5	stringtie.656.1	3.13784	0.296041	0.68521	1271	221	3prime	braker1_g00439.t1	4e-155	448	0.54	100	gi|195999542|ref|XP_002109639.1|	1e-59	203	0.46	45.91	S45A1_RAT_R.norvegicus_Proton-associated_sugar_transporter_A	6e-14	77.4	0.26	28.87	PF13347_MFS_2_4.6e-07
contig_002_length_1606744	1606744	1154132	1155469	-	3	stringtie.657.1	2.60835	0.246086	0.569586	1006	289	5prime	braker1_g00440.t1	3e-147	429	0.52	72.95	gi|195999544|ref|XP_002109640.1|	2e-83	259	0.76	47.76	S45A4_HUMAN_H.sapiens_Solute_carrier_family_45_member_4	2e-22	102	0.29	31.96	PF11977_RNase_Zc3h12a_3.5e-05|PF07690_MFS_1_3.2e-05|PF13789_DUF4181_6.4e-05
contig_002_length_1606744	1606744	1167781	1168270	+	1	stringtie.658.1	2.60782	0.246036	0.56947	490	None	None	None	None	None	None	None	None	None	None	None	None	None	None	None	None	None	None
contig_002_length_1606744	1606744	1168317	1169199	-	1	stringtie.659.1	13.735	1.29583	2.99931	883	None	None	None	None	None	None	None	None	None	None	None	None	None	None	None	None	None	None
contig_002_length_1606744	1606744	1169197	1170507	+	2	stringtie.660.1	3.44554	0.325071	0.752403	1230	None	None	braker1_g00442.t1	2e-81	263	0.28	81.82	gi|195999542|ref|XP_002109639.1|	1e-32	127	0.22	55.66	S45A1_HUMAN_H.sapiens_Proton-associated_sugar_transporter_A	1e-13	76.3	0.11	37.35	None
contig_002_length_1606744	1606744	1170622	1171611	+	1	stringtie.661.1	3.78687	0.357274	0.826939	990	None	None	braker1_g00442.t1	3e-148	405	0.35	99.51	gi|195999542|ref|XP_002109639.1|	5e-50	168	0.43	42.93	S45A2_MOUSE_M.musculus_Membrane-associated_transporter_protein	7e-13	72.8	0.28	30.2	None
contig_002_length_1606744	1606744	1171734	1172646	+	1	stringtie.662.1	3.56079	0.335944	0.777569	913	None	None	None	None	None	None	None	None	None	None	None	None	None	None	None	None	None	None
contig_002_length_1606744	1606744	1183180	1186416	-	3	stringtie.663.1	98.0181	9.24757	21.4042	2944	536	complete	braker1_g00445.t1	0	1006	1	100	gi|195999536|ref|XP_002109636.1|	0	625	1.02	64.88	S45A2_MOUSE_M.musculus_Membrane-associated_transporter_protein	7e-57	209	0.91	30.71	PF13347_MFS_2_5.3e-18|PF07690_MFS_1_8.1e-17
contig_002_length_1606744	1606744	1184337	1188488	+	2	stringtie.664.1	4.31485	0.407086	0.942233	2367	None	None	braker1_g00445.t1	0	706	0.72	100	gi|195999536|ref|XP_002109636.1|	5e-151	454	0.71	67.95	S45A2_MOUSE_M.musculus_Membrane-associated_transporter_protein	1e-43	169	0.64	31.18	None
contig_002_length_1606744	1606744	1182754	1186592	+	2	stringtie.664.2	3.12093	0.294446	0.681519	3638	None	None	braker1_g00445.t1	0	674	0.69	99.73	gi|195999536|ref|XP_002109636.1|	2e-137	430	0.68	68.3	S45A2_MOUSE_M.musculus_Membrane-associated_transporter_protein	6e-42	167	0.62	31.91	None
contig_002_length_1606744	1606744	1186905	1188488	+	3	stringtie.664.3	2.74813	0.259273	0.600108	741	None	None	None	None	None	None	None	None	None	None	None	None	None	None	None	None	None	None
contig_002_length_1606744	1606744	1188051	1190600	-	3	stringtie.665.1	102.039	9.62693	22.2823	2180	542	complete	braker1_g00446.t1	0	959	1	100	gi|195999534|ref|XP_002109635.1|	0	620	1	66.79	S45A2_HUMAN_H.sapiens_Membrane-associated_transporter_protein	8e-47	178	0.92	27.57	PF13347_MFS_2_3.1e-16|PF11368_DUF3169_4.9e-07|PF01733_Nucleoside_tran_2e-07|PF07690_MFS_1_4.4e-19|PF12832_MFS_1_like_8e-09
contig_002_length_1606744	1606744	1191404	1195318	-	7	stringtie.666.1	128.89	12.1602	28.1458	2614	457	complete	braker1_g00447.t1	0	801	0.97	100	gi|195999532|ref|XP_002109634.1|	0	590	1.04	70.61	None	None	None	None	None	None
contig_002_length_1606744	1606744	1191404	1195318	-	6	stringtie.666.2	19.3472	1.82532	4.22486	2732	230	complete	braker1_g00447.t1	5e-135	414	0.54	95.42	gi|195999532|ref|XP_002109634.1|	4e-94	306	0.52	71.24	None	None	None	None	None	PF06341_DUF1056_0.00074|PF11683_DUF3278_8.4e-05
contig_002_length_1606744	1606744	1197847	1203263	-	5	stringtie.667.1	10.1114	0.953969	2.20804	2096	364	complete	braker1_g00449.t1	0	740	1	100	gi|195999530|ref|XP_002109633.1|	0	618	1	82.09	GNA13_HUMAN_H.sapiens_Guanine_nucleotide-binding_protein_subunit_alpha-13	9e-109	341	0.98	47.55	PF13479_AAA_24_5.7e-05|PF00025_Arf_1.5e-11|PF01926_MMR_HSR1_0.001|PF08477_Roc_0.0031|PF00503_G-alpha_7.1e-96|PF03193_DUF258_0.0047
contig_002_length_1606744	1606744	1195732	1197297	+	1	stringtie.668.1	404.926	38.2029	88.4237	1566	129	5prime	braker1_g00448.t1	3e-69	219	1	100	None	None	None	None	None	None	None	None	None	None	PF10161_DDDD_1e-18
contig_002_length_1606744	1606744	1205248	1211797	-	4	stringtie.669.1	160.879	15.1782	35.1312	3026	364	complete	braker1_g00450.t1	0	751	1	100	gi|195999528|ref|XP_002109632.1|	0	627	0.99	86.92	GNA12_MOUSE_M.musculus_Guanine_nucleotide-binding_protein_subunit_alpha-12	7e-119	376	0.89	51.92	PF13555_AAA_29_0.00016|PF01926_MMR_HSR1_0.00016|PF00025_Arf_2e-12|PF08477_Roc_0.00056|PF00503_G-alpha_1.7e-104|PF01580_FtsK_SpoIIIE_3.5e-05
contig_002_length_1606744	1606744	1213236	1219039	-	9	stringtie.670.1	1607.79	151.688	351.093	2433	281	complete	braker1_g00451.t1	0	543	1	100	gi|195999526|ref|XP_002109631.1|	9e-160	469	0.99	83.87	S2538_XENLA_X.laevis_Solute_carrier_family_25_member_38	1e-82	272	0.92	52.52	PF00153_Mito_carr_7.1e-25
contig_002_length_1606744	1606744	1219660	1229439	+	1	stringtie.671.1	42.6883	4.02745	9.32185	9780	None	None	braker1_g00452.t1	1e-73	184	0.21	61.21	gi|195999524|ref|XP_002109630.1|	9e-45	135	0.19	51.85	None	None	None	None	None	None
contig_002_length_1606744	1606744	1217651	1229439	+	3	stringtie.671.2	7.95263	0.750295	1.73662	9513	None	None	braker1_g00452.t1	1e-73	184	0.21	61.21	gi|195999524|ref|XP_002109630.1|	8e-45	135	0.19	51.85	None	None	None	None	None	None
contig_002_length_1606744	1606744	1219660	1229439	+	2	stringtie.671.3	7.44346	0.702257	1.62543	9657	None	None	braker1_g00452.t1	1e-73	184	0.21	61.21	gi|195999524|ref|XP_002109630.1|	8e-45	135	0.19	51.85	None	None	None	None	None	None
contig_002_length_1606744	1606744	1219660	1229439	+	3	stringtie.671.4	6.73417	0.635339	1.47054	7755	None	None	braker1_g00452.t1	1e-73	184	0.21	61.21	gi|195999524|ref|XP_002109630.1|	7e-45	135	0.19	51.85	None	None	None	None	None	None
contig_002_length_1606744	1606744	1238620	1239618	+	3	stringtie.672.1	2.70521	0.255225	0.590739	454	None	None	None	None	None	None	None	None	None	None	None	None	None	None	None	None	None	None
contig_002_length_1606744	1606744	1223053	1234911	-	24	stringtie.673.1	19.3444	1.82505	4.22423	6923	790	complete	braker1_g00452.t1	0	1563	1	100	gi|195999524|ref|XP_002109630.1|	0	942	0.92	72.97	ANKF1_HUMAN_H.sapiens_Ankyrin_repeat_and_fibronectin_type-III_domain-containing_protein_1	4e-66	246	0.8	29.48	PF00041_fn3_2.2e-11
contig_002_length_1606744	1606744	1223053	1246344	-	25	stringtie.673.2	13.582	1.2814	2.96589	3558	790	complete	braker1_g00452.t1	0	1563	1	100	gi|195999524|ref|XP_002109630.1|	0	942	0.92	72.97	ANKF1_HUMAN_H.sapiens_Ankyrin_repeat_and_fibronectin_type-III_domain-containing_protein_1	2e-67	246	0.8	29.48	PF00041_fn3_2.2e-11
contig_002_length_1606744	1606744	1223053	1246344	-	25	stringtie.673.3	6.34253	0.598389	1.38502	7765	790	complete	braker1_g00452.t1	0	1563	1	100	gi|195999524|ref|XP_002109630.1|	0	942	0.92	72.97	ANKF1_HUMAN_H.sapiens_Ankyrin_repeat_and_fibronectin_type-III_domain-containing_protein_1	4e-66	246	0.8	29.48	PF00041_fn3_2.2e-11
contig_002_length_1606744	1606744	1223053	1246344	-	26	stringtie.673.4	4.66326	0.439958	1.01832	3610	790	complete	braker1_g00452.t1	0	1563	1	100	gi|195999524|ref|XP_002109630.1|	0	942	0.92	72.97	ANKF1_HUMAN_H.sapiens_Ankyrin_repeat_and_fibronectin_type-III_domain-containing_protein_1	3e-67	246	0.8	29.48	PF00041_fn3_2.2e-11
contig_002_length_1606744	1606744	1296599	1300820	-	7	stringtie.674.1	132.78	12.5272	28.9951	2001	312	complete	braker1_g00459.t1	7e-138	409	0.67	100	gi|195999516|ref|XP_002109626.1|	2e-85	267	0.97	83.89	PEF1_MOUSE_M.musculus_Peflin	4e-49	178	0.75	45.41	PF13202_EF-hand_5_2.8e-08|PF13499_EF-hand_7_5.6e-11|PF05419_GUN4_4.4e-05|PF14658_EF-hand_9_0.00081|PF00036_EF-hand_1_1.9e-09|PF13833_EF-hand_8_1.4e-09|PF13405_EF-hand_6_2.2e-10|PF09068_EF-hand_2_0.0075
contig_002_length_1606744	1606744	1296599	1300820	-	8	stringtie.674.2	75.0067	7.07654	16.3792	1938	291	complete	braker1_g00459.t1	2e-141	418	1	92.93	gi|195999516|ref|XP_002109626.1|	7e-86	268	0.97	83.89	PEF1_MOUSE_M.musculus_Peflin	4e-49	178	0.75	45.41	PF13202_EF-hand_5_2.5e-08|PF13499_EF-hand_7_5.1e-11|PF05419_GUN4_3.9e-05|PF14658_EF-hand_9_0.00073|PF00036_EF-hand_1_1.7e-09|PF13833_EF-hand_8_1.3e-09|PF13405_EF-hand_6_2e-10|PF09068_EF-hand_2_0.0067
contig_002_length_1606744	1606744	1285193	1296496	+	19	stringtie.675.1	338.633	31.9485	73.9474	4694	1174	complete	braker1_g00458.t1	0	2058	1	100	gi|196000562|ref|XP_002110149.1|	2e-82	269	0.89	93.75	UBE2O_MOUSE_M.musculus_(E3-independent)_E2_ubiquitin-conjugating_enzyme_UBE2O	2e-58	226	0.17	51.13	PF00179_UQ_con_3.9e-30
contig_002_length_1606744	1606744	1301558	1305674	+	17	stringtie.676.1	135.511	12.7848	29.5914	1549	458	5prime	braker1_g00460.t1	0	879	1	100	gi|196000560|ref|XP_002110148.1|	0	786	1	91.75	DDX47_HUMAN_H.sapiens_Probable_ATP-dependent_RNA_helicase_DDX47	0	643	0.96	73.52	PF04851_ResIII_1.4e-06|PF00270_DEAD_4.2e-51|PF00271_Helicase_C_3.4e-33|PF13245_AAA_19_7e-06|PF05300_DUF737_7e-06
contig_002_length_1606744	1606744	1305434	1310446	-	4	stringtie.677.1	24.9378	2.35277	5.44567	2551	537	complete	braker1_g00461.t1	0	955	1	100	gi|195999514|ref|XP_002109625.1|	5e-92	303	1.01	41.34	None	None	None	None	None	PF15898_PRKG1_interact_0.00018|PF06034_DUF919_3e-05|PF16535_T3SSipB_7.9e-05|PF16794_fn3_4_6.4e-15
contig_002_length_1606744	1606744	1249183	1252442	+	13	stringtie.678.1	40.1583	3.78876	8.76938	1618	470	complete	braker1_g00453.t1	0	981	1	100	gi|196000568|ref|XP_002110152.1|	0	632	0.99	73.24	SYYM_DROME_D.melanogaster_Tyrosine--tRNA_ligase,_mitochondrial	6e-117	360	0.9	42.11	PF00579_tRNA-synt_1b_2.5e-78|PF01479_S4_5.8e-08
contig_002_length_1606744	1606744	1252899	1260333	-	21	stringtie.679.1	96.3575	9.0909	21.0416	3299	755	complete	braker1_g00454.t1	0	1499	1	100	gi|195999522|ref|XP_002109629.1|	0	1077	0.95	74.16	CCNF_XENTR_X.tropicalis_Cyclin-F	2e-101	343	0.65	39.39	PF12937_F-box-like_2.8e-14|PF08238_Sel1_0.00057|PF00134_Cyclin_N_4.9e-29|PF02984_Cyclin_C_7.2e-14|PF00646_F-box_4.1e-10
contig_002_length_1606744	1606744	1261039	1268041	-	5	stringtie.679.2	87.5636	8.26123	19.1213	3822	819	complete	braker1_g00455.t1	0	1561	1	100	gi|195999518|ref|XP_002109627.1|	0	736	0.99	83.85	TBC16_HUMAN_H.sapiens_TBC1_domain_family_member_16	8e-111	372	0.57	43.61	PF00566_RabGAP-TBC_3.7e-43
contig_002_length_1606744	1606744	1254352	1257089	+	1	stringtie.680.1	2.80771	0.264894	0.613118	2738	None	None	braker1_g00454.t1	2e-58	147	0.18	62.12	gi|195999522|ref|XP_002109629.1|	4e-49	125	0.17	53.79	CCNF_XENTR_X.tropicalis_Cyclin-F	4e-17	57	0.14	36.54	None
contig_002_length_1606744	1606744	1270750	1271168	-	1	stringtie.681.1	2.98329	0.28146	0.651462	419	None	None	braker1_g00456.t1	3e-26	103	0.07	92.73	gi|196000566|ref|XP_002110151.1|	8e-26	102	0.07	90.91	HID1_HUMAN_H.sapiens_Protein_HID1	1e-15	77.4	0.07	61.82	None
contig_002_length_1606744	1606744	1268974	1278940	+	28	stringtie.682.1	388.632	36.6657	84.8656	3421	781	complete	braker1_g00456.t1	0	1537	1	100	gi|196000566|ref|XP_002110151.1|	0	1335	1.05	86.23	HID1_HUMAN_H.sapiens_Protein_HID1	0	1021	1.03	63.49	PF14181_YqfQ_0.0001|PF09742_Dymeclin_2.2e-242|PF12722_Hid1_5.3e-285
contig_002_length_1606744	1606744	1278870	1284313	-	10	stringtie.683.1	524.711	49.5041	114.581	3645	980	complete	braker1_g00457.t1	0	1732	1	100	None	None	None	None	None	CCD40_HUMAN_H.sapiens_Coiled-coil_domain-containing_protein_40	7e-145	474	0.76	39.19	PF08647_BRE1_3.6e-17|PF06160_EzrA_5.5e-08|PF08405_Calici_PP_N_4e-06|PF04582_Reo_sigmaC_2.8e-05|PF14070_YjfB_motility_0.00071
contig_002_length_1606744	1606744	1313204	1322942	-	28	stringtie.684.1	98.4978	9.29282	21.509	3885	972	complete	braker1_g00463.t1	0	1672	1	100	gi|195999512|ref|XP_002109624.1|	7e-95	310	0.99	66.58	CP131_DANRE_D.rerio_Centrosomal_protein_of_131_kDa	4e-174	553	0.79	44.49	PF00612_IQ_8.5e-09
contig_002_length_1606744	1606744	1323820	1332394	+	23	stringtie.685.1	308.815	29.1353	67.4359	2857	748	complete	braker1_g00464.t1	0	1280	1	100	gi|196000558|ref|XP_002110147.1|	6e-103	320	1	94.01	CNOT3_MOUSE_M.musculus_CCR4-NOT_transcription_complex_subunit_3	7e-92	314	0.32	62.81	PF16723_DUF5065_0.00033|PF09969_DUF2203_0.0072|PF07061_Swi5_0.0015|PF04153_NOT2_3_5_5.8e-39|PF16454_PI3K_P85_iSH2_6.2e-06|PF14362_DUF4407_0.002|PF04065_Not3_4.8e-93|PF11068_YlqD_0.00055|PF03962_Mnd1_0.00041|PF14523_Syntaxin_2_0.00015|PF04316_FlgM_0.00028|PF06421_LepA_C_0.0002
contig_002_length_1606744	1606744	1330274	1335853	-	5	stringtie.686.1	12.0054	1.13265	2.62161	1852	None	None	braker1_g00464.t1	1e-68	155	0.17	67.69	gi|196000558|ref|XP_002110147.1|	2e-56	137	0.78	63.85	CNOT3_HUMAN_H.sapiens_CCR4-NOT_transcription_complex_subunit_3	1e-40	115	0.17	53.08	None
contig_002_length_1606744	1606744	1330274	1335853	-	8	stringtie.686.2	7.26973	0.685866	1.58749	1521	None	None	braker1_g00464.t1	6e-87	145	0.17	66.67	gi|196000558|ref|XP_002110147.1|	2e-54	130	0.75	63.49	CNOT3_HUMAN_H.sapiens_CCR4-NOT_transcription_complex_subunit_3	4e-41	112	0.17	52.38	None
contig_002_length_1606744	1606744	1337887	1339742	+	4	stringtie.687.1	140.294	13.2361	30.6361	1292	226	complete	braker1_g00466.t1	1e-164	466	1	100	gi|195998433|ref|XP_002109085.1|	1e-119	351	0.97	71.49	ECI1_ARATH_A.thaliana_Enoyl-CoA_delta_isomerase_1,_peroxisomal	3e-23	101	0.67	33.75	PF00378_ECH_1_1.5e-34|PF16113_ECH_2_6.7e-14
contig_002_length_1606744	1606744	1340060	1340909	-	3	stringtie.688.1	98.8526	9.32629	21.5864	424	None	None	braker1_g00467.t1	2e-50	158	0.99	100	None	None	None	None	None	COXM2_DANRE_D.rerio_COX_assembly_mitochondrial_protein_2_homolog	7e-14	67.4	0.91	45.07	None
contig_002_length_1606744	1606744	1341082	1341520	-	1	stringtie.689.1	6.80593	0.642109	1.48621	439	None	None	None	None	None	None	None	None	None	None	None	None	None	None	None	None	None	None
contig_002_length_1606744	1606744	1341660	1342137	-	1	stringtie.689.2	14.6899	1.38592	3.20783	478	None	None	None	None	None	None	None	None	None	None	None	None	None	None	None	None	None	None
contig_002_length_1606744	1606744	1343179	1343896	+	1	stringtie.690.1	2.61142	0.246376	0.570257	718	None	None	None	None	None	None	None	None	None	None	None	None	None	None	None	None	None	None
contig_002_length_1606744	1606744	1342312	1343635	-	1	stringtie.691.1	23.7953	2.24498	5.19618	1324	None	None	None	None	None	None	None	None	None	None	None	None	None	None	None	None	None	None
contig_002_length_1606744	1606744	1335904	1337397	+	1	stringtie.692.1	3706.11	349.655	809.303	1494	203	5prime	braker1_g00465.t1	3e-42	150	0.49	100	gi|196000556|ref|XP_002110146.1|	4e-36	132	0.48	81.52	H1_LYTPI_L.pictus_Late_histone_H1	7e-17	83.6	0.33	60	PF00538_Linker_histone_2.6e-31|PF06459_RR_TM4-6_0.00031
contig_002_length_1606744	1606744	1336033	1336327	-	1	stringtie.693.1	2.54237	0.239861	0.555177	295	None	None	braker1_g00465.t1	1e-39	132	0.33	100	gi|196000556|ref|XP_002110146.1|	7e-31	109	0.33	85.48	H1_LYTPI_L.pictus_Late_histone_H1	1e-16	75.9	0.3	62.9	None
contig_002_length_1606744	1606744	1343948	1346912	+	1	stringtie.694.1	37.9423	3.57969	8.28547	2965	155	complete	braker1_g00468.t1	7e-85	272	0.94	100	None	None	None	None	None	None	None	None	None	None	PF07204_Orthoreo_P10_4.4e-05|PF00482_T2SSF_0.00049|PF04588_HIG_1_N_0.0027|PF07690_MFS_1_1.9e-06|PF10717_ODV-E18_0.00012
contig_002_length_1606744	1606744	1346358	1350936	-	12	stringtie.695.1	143.486	13.5373	31.3331	1905	323	complete	braker1_g00469.t1	0	633	0.99	100	gi|195999510|ref|XP_002109623.1|	9e-152	444	0.95	70.67	None	None	None	None	None	PF01351_RNase_HII_1.5e-05|PF01657_Stress-antifung_1.7e-05
contig_002_length_1606744	1606744	1346358	1350936	-	11	stringtie.695.2	18.0295	1.70101	3.93711	2553	312	complete	braker1_g00469.t1	0	657	0.97	100	gi|195999510|ref|XP_002109623.1|	2e-152	452	0.99	69.33	None	None	None	None	None	PF01351_RNase_HII_1.4e-05|PF01657_Stress-antifung_1.6e-05
contig_002_length_1606744	1606744	1374822	1375592	-	2	stringtie.696.1	4.51267	0.42575	0.985432	701	None	None	None	None	None	None	None	None	None	None	None	None	None	None	None	None	None	None
contig_002_length_1606744	1606744	1381486	1382186	+	4	stringtie.697.1	2.89948	0.273553	0.63316	388	130	internal	braker1_g00474.t1	2e-81	263	0.03	100	gi|196000550|ref|XP_002110143.1|	4e-72	236	0.03	88.64	PRKDC_CANLF_C.lupus_DNA-dependent_protein_kinase_catalytic_subunit	1e-18	86.7	0.03	37.31	PF03981_Ubiq_cyt_C_chap_8.1e-06
contig_002_length_1606744	1606744	1382738	1384599	+	10	stringtie.698.1	4.88314	0.460702	1.06633	1044	348	internal	braker1_g00474.t1	0	688	0.08	100	gi|196000550|ref|XP_002110143.1|	0	562	0.09	82.42	PRKDC_HUMAN_H.sapiens_DNA-dependent_protein_kinase_catalytic_subunit	2e-82	280	0.09	43.02	None
contig_002_length_1606744	1606744	1351578	1356294	+	12	stringtie.699.1	32.5404	3.07004	7.10585	2351	479	complete	braker1_g00470.t1	0	911	1	100	gi|196000554|ref|XP_002110145.1|	0	822	1	85.05	PUR8_HUMAN_H.sapiens_Adenylosuccinate_lyase	0	655	0.96	69.61	PF00206_Lyase_1_7.1e-32|PF10397_ADSL_C_3.1e-17|PF11109_RFamide_26RFa_0.00026
contig_002_length_1606744	1606744	1351578	1356294	+	11	stringtie.699.2	5.4672	0.515806	1.19387	2599	156	complete	braker1_g00470.t1	0	674	0.71	99.38	gi|196000554|ref|XP_002110145.1|	0	587	0.68	84.92	PUR8_HUMAN_H.sapiens_Adenylosuccinate_lyase	2e-157	476	0.65	70.48	PF03484_B5_2e-05|PF00206_Lyase_1_3e-16|PF10397_ADSL_C_9.4e-18|PF11109_RFamide_26RFa_3.5e-05
contig_002_length_1606744	1606744	1355916	1360649	-	14	stringtie.700.1	75.055	7.0811	16.3898	1962	576	5prime	braker1_g00471.t1	0	1151	1	100	gi|195999508|ref|XP_002109622.1|	0	942	1.01	82.06	ARP8_AILME_A.melanoleuca_Actin-related_protein_8	8e-149	452	0.95	41.86	PF00022_Actin_2.5e-21|PF17003_Actin_micro_3.7e-09
contig_002_length_1606744	1606744	1361092	1365557	+	8	stringtie.701.1	27.8453	2.62708	6.08059	2157	519	complete	braker1_g00472.t1	0	1048	1	100	gi|196000552|ref|XP_002110144.1|	0	634	0.98	62.43	PTCD1_RAT_R.norvegicus_Pentatricopeptide_repeat-containing_protein_1,_mitochondrial	2e-24	112	0.27	32.43	PF17177_PPR_long_4.8e-10|PF12854_PPR_1_7.3e-07|PF01535_PPR_1.8e-11|PF13041_PPR_2_1.1e-18|PF13762_MNE1_0.00048|PF02758_PYRIN_0.0015|PF13812_PPR_3_2.5e-09
contig_002_length_1606744	1606744	1361092	1365557	+	6	stringtie.701.2	3.53131	0.333163	0.771132	2495	400	complete	braker1_g00472.t1	0	810	0.75	99.48	gi|196000552|ref|XP_002110144.1|	2e-168	501	0.75	64.8	PTCD1_RAT_R.norvegicus_Pentatricopeptide_repeat-containing_protein_1,_mitochondrial	2e-24	112	0.27	32.43	PF17177_PPR_long_3.2e-10|PF12854_PPR_1_5.3e-07|PF01535_PPR_1.3e-11|PF13041_PPR_2_7.5e-19|PF13762_MNE1_0.00032|PF02758_PYRIN_0.001|PF13812_PPR_3_1.7e-09
contig_002_length_1606744	1606744	1361092	1365557	+	4	stringtie.701.3	2.87084	0.27085	0.626904	2689	234	complete	braker1_g00472.t1	0	463	0.44	99.11	gi|196000552|ref|XP_002110144.1|	6e-149	312	0.43	70.54	PTCD1_RAT_R.norvegicus_Pentatricopeptide_repeat-containing_protein_1,_mitochondrial	5e-19	95.5	0.2	35.77	PF17177_PPR_long_3.4e-08|PF12854_PPR_1_6.5e-06|PF01535_PPR_6.6e-09|PF13041_PPR_2_4.4e-15|PF04561_RNA_pol_Rpb2_2_2.2e-05|PF13812_PPR_3_5e-10
contig_002_length_1606744	1606744	1368714	1369521	+	1	stringtie.702.1	2.62995	0.248124	0.574303	808	None	None	braker1_g00473.t1	3e-92	289	0.21	95.77	gi|195999506|ref|XP_002109621.1|	2e-52	181	0.2	68.99	None	None	None	None	None	None
contig_002_length_1606744	1606744	1364892	1374356	-	3	stringtie.703.1	23.1478	2.18389	5.0548	4388	670	complete	braker1_g00473.t1	0	1164	1	100	gi|195999506|ref|XP_002109621.1|	0	863	1.01	75.38	None	None	None	None	None	PF04108_APG17_0.0022|PF00038_Filament_0.018|PF12795_MscS_porin_1.5e-05|PF09726_Macoilin_2e-05|PF16716_BST2_6.2e-05|PF08647_BRE1_0.0032|PF05622_HOOK_0.002|PF06156_DUF972_0.011|PF06013_WXG100_0.0089|PF14584_DUF4446_0.0088|PF09789_DUF2353_0.00058|PF08317_Spc7_0.00013|PF14282_FlxA_0.001|PF14073_Cep57_CLD_0.0053|PF00531_Death_5.2e-15|PF12718_Tropomyosin_1_0.0017|PF05043_Mga_0.037|PF10046_BLOC1_2_0.000…
contig_002_length_1606744	1606744	1404633	1405483	-	1	stringtie.704.1	2.78966	0.263192	0.609179	851	None	None	None	None	None	None	None	None	None	None	None	None	None	None	None	None	None	None
contig_002_length_1606744	1606744	1405644	1409967	-	3	stringtie.705.1	23.1508	2.18417	5.05544	3247	421	complete	braker1_g00475.t1	0	833	1	100	gi|195999504|ref|XP_002109620.1|	2e-133	415	0.92	50.61	None	None	None	None	None	PF01007_IRK_8.4e-18
contig_002_length_1606744	1606744	1411500	1411743	-	1	stringtie.706.1	14.8566	1.40165	3.24423	244	None	None	None	None	None	None	None	None	None	None	None	None	None	None	None	None	None	None
contig_002_length_1606744	1606744	1411503	1413082	+	3	stringtie.707.1	5.05607	0.477017	1.10409	1186	None	None	braker1_g00476.t1	2e-53	146	0.17	98.57	gi|195999498|ref|XP_002109617.1|	1e-22	78.6	0.18	44	None	None	None	None	None	None
contig_002_length_1606744	1606744	1411850	1417284	-	4	stringtie.708.1	11.473	1.08242	2.50536	2597	420	complete	braker1_g00476.t1	0	757	1	100	gi|195999498|ref|XP_002109617.1|	2e-141	428	0.98	56.55	None	None	None	None	None	PF01007_IRK_1.4e-13
contig_002_length_1606744	1606744	1411850	1417284	-	4	stringtie.708.2	4.90977	0.463214	1.07215	2334	420	complete	braker1_g00476.t1	0	757	1	100	gi|195999498|ref|XP_002109617.1|	2e-142	428	0.98	56.55	None	None	None	None	None	PF01007_IRK_1.4e-13
contig_002_length_1606744	1606744	1411850	1417284	-	4	stringtie.708.3	4.20984	0.39718	0.919305	2732	420	complete	braker1_g00476.t1	0	757	1	100	gi|195999498|ref|XP_002109617.1|	7e-141	428	0.98	56.55	None	None	None	None	None	PF01007_IRK_1.4e-13
contig_002_length_1606744	1606744	1418223	1419254	+	1	stringtie.709.1	2.5436	0.239978	0.555448	1032	None	None	braker1_g00477.t1	2e-173	490	0.64	100	gi|196014880|ref|XP_002117298.1|	2e-53	181	0.63	40.26	None	None	None	None	None	None
contig_002_length_1606744	1606744	1417364	1419869	-	1	stringtie.710.1	78.4617	7.4025	17.1337	2506	377	complete	braker1_g00477.t1	0	775	1	100	gi|196014880|ref|XP_002117298.1|	5e-83	272	0.98	41	None	None	None	None	None	None
contig_002_length_1606744	1606744	1423225	1427310	-	3	stringtie.711.1	80.9032	7.63285	17.6668	2175	378	complete	braker1_g00478.t1	0	777	1	100	gi|196014880|ref|XP_002117298.1|	3e-82	268	0.99	40	None	None	None	None	None	None
contig_002_length_1606744	1606744	1432399	1433129	+	1	stringtie.712.1	2.90698	0.27426	0.634797	731	None	None	None	None	None	None	None	None	None	None	None	None	None	None	None	None	None	None
contig_002_length_1606744	1606744	1432066	1432734	-	1	stringtie.713.1	3.36323	0.317305	0.734428	669	None	None	None	None	None	None	None	None	None	None	None	None	None	None	None	None	None	None
contig_002_length_1606744	1606744	1429137	1431611	-	1	stringtie.714.1	93.777	8.84743	20.4781	2475	382	complete	braker1_g00479.t1	0	788	1	100	gi|196014988|ref|XP_002117352.1|	6e-86	280	0.99	40.75	None	None	None	None	None	None
contig_002_length_1606744	1606744	1384684	1404495	+	79	stringtie.715.1	51.673	4.87511	11.2838	9849	3168	5prime	braker1_g00474.t1	0	6407	0.77	100	gi|196000550|ref|XP_002110143.1|	0	5232	0.79	80.98	PRKDC_CHICK_G.gallus_DNA-dependent_protein_kinase_catalytic_subunit	0	2370	0.78	40.69	PF08163_NUC194_5.4e-135|PF00454_PI3_PI4_kinase_2.5e-56|PF04212_MIT_0.0002|PF02260_FATC_1.7e-18|PF13424_TPR_12_0.0028|PF07719_TPR_2_0.014|PF02259_FAT_3e-30
contig_002_length_1606744	1606744	1391569	1404495	+	51	stringtie.715.2	5.30332	0.500344	1.15809	6763	694	5prime	braker1_g00474.t1	0	2296	0.27	100	gi|196000550|ref|XP_002110143.1|	0	1815	0.28	77.97	PRKDC_CHICK_G.gallus_DNA-dependent_protein_kinase_catalytic_subunit	0	931	0.27	44.51	PF12495_Vip3A_N_4.5e-05|PF13080_DUF3926_3.9e-05|PF11538_Snurportin1_0.0014|PF00454_PI3_PI4_kinase_2.6e-57|PF08163_NUC194_2.4e-56|PF04212_MIT_6.4e-06|PF02260_FATC_2.9e-19|PF02259_FAT_1.9e-23
contig_002_length_1606744	1606744	1433801	1435754	-	1	stringtie.716.1	95.2221	8.98377	20.7937	1954	382	complete	braker1_g00480.t1	0	786	1	100	gi|196014988|ref|XP_002117352.1|	1e-86	278	0.99	39.68	None	None	None	None	None	None
contig_002_length_1606744	1606744	1452827	1457283	-	3	stringtie.717.1	11.5819	1.0927	2.52914	2360	423	complete	braker1_g00483.t1	0	848	0.97	100	gi|195999490|ref|XP_002109613.1|	0	576	0.97	64.88	IRK10_MAGMG_M.magnetotacticum_Inward_rectifier_potassium_channel_Kirbac3.1	8e-11	67.4	1.01	24.16	PF01007_IRK_6.9e-17
contig_002_length_1606744	1606744	1452827	1457283	-	2	stringtie.717.2	3.24608	0.306253	0.708847	3043	326	complete	braker1_g00483.t1	0	636	0.73	98.71	gi|195999490|ref|XP_002109613.1|	9e-142	434	0.73	65.81	None	None	None	None	None	PF01007_IRK_3e-14
contig_002_length_1606744	1606744	1437873	1441366	-	3	stringtie.718.1	8.16851	0.770662	1.78376	1965	413	complete	braker1_g00481.t1	0	824	1	100	gi|195999494|ref|XP_002109615.1|	1e-158	461	1	78.62	None	None	None	None	None	PF01007_IRK_3.1e-20
contig_002_length_1606744	1606744	1443114	1443551	+	1	stringtie.719.1	3.42466	0.323101	0.747843	438	None	None	None	None	None	None	None	None	None	None	None	None	None	None	None	None	None	None
contig_002_length_1606744	1606744	1443619	1444917	+	2	stringtie.720.1	2.53704	0.239358	0.554013	360	None	None	braker1_g00482.t1	9e-26	99.8	0.11	100	gi|195999492|ref|XP_002109614.1|	2e-15	71.2	0.11	70.21	None	None	None	None	None	None
contig_002_length_1606744	1606744	1448600	1448942	+	1	stringtie.721.1	2.55102	0.240677	0.557066	343	None	None	None	None	None	None	None	None	None	None	None	None	None	None	None	None	None	None
contig_002_length_1606744	1606744	1442602	1449790	-	4	stringtie.722.1	9.62108	0.907705	2.10096	3514	426	complete	braker1_g00482.t1	0	887	1	100	gi|195999492|ref|XP_002109614.1|	3e-178	533	0.92	63.08	None	None	None	None	None	PF01007_IRK_2.2e-19
contig_002_length_1606744	1606744	1442602	1449790	-	5	stringtie.722.2	4.41472	0.416509	0.964043	2853	426	complete	braker1_g00482.t1	0	885	1	100	gi|195999492|ref|XP_002109614.1|	1e-180	533	0.92	63.08	None	None	None	None	None	PF01007_IRK_2.2e-19
contig_002_length_1606744	1606744	1461065	1465460	+	11	stringtie.723.1	475.04	44.8178	103.734	1903	377	complete	braker1_g00484.t1	0	752	1	100	gi|196000548|ref|XP_002110142.1|	3e-163	477	0.91	65	UBXN4_RAT_R.norvegicus_UBX_domain-containing_protein_4	3e-17	89	0.31	33.54	PF00789_UBX_1.6e-21|PF13899_Thioredoxin_7_7.1e-07
contig_002_length_1606744	1606744	1465371	1468048	-	4	stringtie.724.1	66.4467	6.26895	14.51	1281	256	complete	braker1_g00485.t1	9e-171	482	1	100	gi|195999488|ref|XP_002109612.1|	2e-131	382	1.01	76.08	DNJC9_MOUSE_M.musculus_DnaJ_homolog_subfamily_C_member_9	7e-69	225	0.98	44.09	PF07168_Ureide_permease_0.00018|PF00226_DnaJ_1.5e-22
contig_002_length_1606744	1606744	1476815	1480304	+	8	stringtie.725.1	79.586	7.50858	17.3792	2161	340	complete	braker1_g00488.t1	0	653	0.91	100	gi|196000544|ref|XP_002110140.1|	0	531	0.92	79.87	NHEJ1_DANRE_D.rerio_Non-homologous_end-joining_factor_1	5e-21	99	0.69	28.3	PF09302_XLF_1.2e-37
contig_002_length_1606744	1606744	1468449	1474357	+	20	stringtie.726.1	39.9235	3.7666	8.7181	2792	738	complete	braker1_g00486.t1	0	1501	1	100	gi|196000546|ref|XP_002110141.1|	0	892	1.07	60.13	MTRR_MOUSE_M.musculus_Methionine_synthase_reductase	3e-161	496	1.06	36.67	PF00258_Flavodoxin_1_9.9e-31|PF12724_Flavodoxin_5_1.3e-06|PF12641_Flavodoxin_3_8.6e-05|PF01746_tRNA_m1G_MT_0.0003|PF00175_NAD_binding_1_4.2e-15|PF00667_FAD_binding_1_2e-45
contig_002_length_1606744	1606744	1468449	1474357	+	20	stringtie.726.2	5.70631	0.538365	1.24609	2749	300	complete	braker1_g00486.t1	0	874	0.58	100	gi|196000546|ref|XP_002110141.1|	0	625	0.6	72.27	MTRR_MOUSE_M.musculus_Methionine_synthase_reductase	2e-136	349	0.62	41.72	PF08030_NAD_binding_6_4.9e-05|PF00258_Flavodoxin_1_8.7e-32|PF12724_Flavodoxin_5_1.5e-07|PF12641_Flavodoxin_3_1.1e-05|PF01746_tRNA_m1G_MT_6.2e-05|PF00175_NAD_binding_1_5.8e-16|PF00667_FAD_binding_1_5.1e-24
contig_002_length_1606744	1606744	1473600	1476231	-	2	stringtie.727.1	283.848	26.7798	61.9839	1439	178	complete	braker1_g00487.t1	2e-123	361	1	100	gi|195999486|ref|XP_002109611.1|	1e-64	207	1	72.59	YS11_DROME_D.melanogaster_Putative_gamma-glutamylcyclotransferase_CG2811	3e-32	125	1.03	39.13	PF06094_GGACT_3e-24|PF13772_AIG2_2_3.3e-06
contig_002_length_1606744	1606744	1490769	1491216	-	1	stringtie.728.1	2.52009	0.237759	0.550312	448	None	None	None	None	None	None	None	None	None	None	None	None	None	None	None	None	None	None
contig_002_length_1606744	1606744	1494220	1494903	+	1	stringtie.729.1	4.38596	0.413796	0.957764	684	None	None	None	None	None	None	None	None	None	None	None	None	None	None	None	None	None	None
contig_002_length_1606744	1606744	1496891	1497122	+	1	stringtie.730.1	3.23276	0.304996	0.705938	232	None	None	None	None	None	None	None	None	None	None	None	None	None	None	None	None	None	None
contig_002_length_1606744	1606744	1503694	1504096	-	1	stringtie.731.1	2.7866	0.262903	0.60851	403	None	None	None	None	None	None	None	None	None	None	None	None	None	None	None	None	None	None
contig_002_length_1606744	1606744	1481667	1484823	-	8	stringtie.732.1	125.774	11.8662	27.4653	2323	484	complete	braker1_g00489.t1	0	922	1	100	gi|195999484|ref|XP_002109610.1|	0	653	1.01	68.76	CG031_HUMAN_H.sapiens_Uncharacterized_protein_C7orf31	8e-30	129	0.49	31.49	PF15093_DUF4555_4.6e-112
contig_002_length_1606744	1606744	1481667	1484823	-	7	stringtie.732.2	15.5804	1.46994	3.40229	2489	343	complete	braker1_g00489.t1	0	602	0.65	99.68	gi|195999484|ref|XP_002109610.1|	3e-171	508	0.66	80.12	CG031_HUMAN_H.sapiens_Uncharacterized_protein_C7orf31	6e-30	129	0.54	30.63	PF15093_DUF4555_1.6e-112
contig_002_length_1606744	1606744	1566400	1569600	-	7	stringtie.733.1	177.452	16.7417	38.7501	1183	220	complete	braker1_g00495.t1	2e-158	448	1	100	gi|196010744|ref|XP_002115236.1|	9e-136	390	1	86.7	CDIPT_HUMAN_H.sapiens_CDP-diacylglycerol--inositol_3-phosphatidyltransferase	1e-80	253	1.01	55.81	PF01066_CDP-OH_P_transf_8.9e-16|PF09531_Ndc1_Nup_5.3e-05
contig_002_length_1606744	1606744	1570171	1574521	+	8	stringtie.734.1	110.539	10.4288	24.1384	1756	349	complete	braker1_g00496.t1	0	681	1	100	gi|196000540|ref|XP_002110138.1|	5e-65	211	0.92	82.79	3BP5H_DROME_D.melanogaster_SH3_domain-binding_protein_5_homolog	2e-44	169	0.47	41.26	PF09177_Syntaxin-6_N_0.00083|PF05276_SH3BP5_2e-66|PF05478_Prominin_0.00019
contig_002_length_1606744	1606744	1575876	1579928	+	3	stringtie.735.1	13.1044	1.23634	2.8616	3727	531	complete	braker1_g00497.t1	0	1112	1	100	gi|196000538|ref|XP_002110137.1|	5e-131	403	1	79.83	KLH17_HUMAN_H.sapiens_Kelch-like_protein_17	7e-58	217	0.75	28.42	PF01344_Kelch_1_1.2e-11|PF11822_DUF3342_1.1e-05|PF13854_Kelch_5_0.00016|PF07646_Kelch_2_3.2e-06|PF13418_Kelch_4_1.9e-05|PF07707_BACK_7.1e-23|PF15412_Nse4-Nse3_bdg_2.4e-05|PF13964_Kelch_6_1.6e-09|PF00651_BTB_2.2e-26|PF13415_Kelch_3_1.7e-05
contig_002_length_1606744	1606744	1582492	1585276	+	1	stringtie.736.1	6.13924	0.57921	1.34063	2785	346	complete	braker1_g00498.t1	0	678	0.66	98.51	gi|196000538|ref|XP_002110137.1|	2e-49	175	0.97	40.43	KLH18_HUMAN_H.sapiens_Kelch-like_protein_18	5e-28	123	0.45	31.25	PF01344_Kelch_1_4.7e-10|PF11816_DUF3337_2.3e-05|PF11822_DUF3342_1.4e-05|PF07707_BACK_4e-18|PF13964_Kelch_6_7.2e-07|PF00651_BTB_1.1e-24
contig_002_length_1606744	1606744	1582492	1585276	+	2	stringtie.736.2	4.51128	0.425619	0.985129	2500	512	complete	braker1_g00498.t1	0	1063	1	100	gi|196015662|ref|XP_002117687.1|	1e-51	189	0.9	27.58	KLH28_HUMAN_H.sapiens_Kelch-like_protein_28	2e-40	161	0.85	25.05	PF01344_Kelch_1_1.7e-08|PF11816_DUF3337_0.00011|PF11822_DUF3342_6.6e-05|PF13854_Kelch_5_2.5e-06|PF07646_Kelch_2_0.00041|PF13418_Kelch_4_0.00031|PF07707_BACK_2e-17|PF13964_Kelch_6_6.1e-08|PF00651_BTB_5.6e-24|PF13415_Kelch_3_0.00012
contig_002_length_1606744	1606744	1588686	1591053	+	2	stringtie.740.1	73.0607	6.89295	15.9543	2049	529	complete	braker1_g00499.t1	0	1093	1	100	gi|196015662|ref|XP_002117687.1|	1e-49	182	0.96	26.21	KLHL8_MOUSE_M.musculus_Kelch-like_protein_8	1e-39	157	0.79	22.83	PF01344_Kelch_1_2.8e-09|PF11822_DUF3342_3.4e-06|PF13854_Kelch_5_2.8e-06|PF07646_Kelch_2_8.1e-05|PF13418_Kelch_4_1e-06|PF07707_BACK_7.1e-18|PF13964_Kelch_6_7.2e-10|PF00651_BTB_9e-27
contig_002_length_1606744	1606744	1592839	1595790	+	2	stringtie.741.1	41.5173	3.91697	9.06615	2679	395	5prime	braker1_g00500.t1	0	670	1	100	gi|196017974|ref|XP_002118697.1|	1e-41	154	0.74	48.07	KELC_ANOST_A.stephensi_Ring_canal_kelch_homolog	2e-14	81.6	0.35	22.96	PF01344_Kelch_1_4.4e-11|PF05179_CDC73_C_0.00019|PF13854_Kelch_5_3.7e-06|PF07646_Kelch_2_7.8e-06|PF13418_Kelch_4_8e-07|PF07707_BACK_8.7e-14|PF13964_Kelch_6_4.2e-07|PF00651_BTB_4.2e-23|PF13415_Kelch_3_0.0021
contig_002_length_1606744	1606744	1597922	1598134	+	1	stringtie.742.1	24.061	2.27005	5.25421	213	None	None	braker1_g04752.t1	4e-11	55.1	0.16	92.59	None	None	None	None	None	None	None	None	None	None	None
contig_002_length_1606744	1606744	1599860	1600225	+	1	stringtie.743.1	66.9399	6.31548	14.6177	366	None	None	None	None	None	None	None	None	None	None	None	None	None	None	None	None	None	None
contig_002_length_1606744	1606744	1504621	1536180	+	5	stringtie.746.1	158.682	14.971	34.6515	6567	None	None	braker1_g00490.t1	1e-35	133	1	100	None	None	None	None	None	None	None	None	None	None	None
contig_002_length_1606744	1606744	1540444	1542395	+	1	stringtie.746.2	4.00447	0.377803	0.874455	1952	None	None	braker1_g00491.t1	1e-131	359	0.46	97.24	gi|195999482|ref|XP_002109609.1|	7e-27	107	0.39	86.67	None	None	None	None	None	None
contig_002_length_1606744	1606744	1539668	1552468	-	5	stringtie.747.1	65.7499	6.2032	14.3578	2391	396	complete	braker1_g00491.t1	0	800	1	100	gi|195999482|ref|XP_002109609.1|	1e-97	302	1	94.16	MSIR6_DROME_D.melanogaster_RNA-binding_protein_Musashi_homolog_Rbp6	1e-43	166	0.47	46.82	PF08777_RRM_3_9e-06|PF00076_RRM_1_5.3e-19|PF14605_Nup35_RRM_2_1.5e-05|PF16367_RRM_7_1.5e-11|PF15513_DUF4651_0.002
contig_002_length_1606744	1606744	1539668	1544960	-	5	stringtie.747.2	8.99182	0.848337	1.96354	3477	396	complete	braker1_g00491.t1	0	798	1	100	gi|195999482|ref|XP_002109609.1|	2e-95	302	1	94.16	MSIR6_DROME_D.melanogaster_RNA-binding_protein_Musashi_homolog_Rbp6	1e-42	166	0.47	46.82	PF08777_RRM_3_9e-06|PF00076_RRM_1_5.3e-19|PF14605_Nup35_RRM_2_1.5e-05|PF16367_RRM_7_1.5e-11|PF15513_DUF4651_0.002
contig_002_length_1606744	1606744	1553931	1556472	+	2	stringtie.748.1	161.748	15.2602	35.321	2388	297	complete	braker1_g00492.t1	0	553	1	100	gi|196000542|ref|XP_002110139.1|	2e-71	238	1	48.9	None	None	None	None	None	PF13881_Rad60-SLD_2_4.4e-08|PF00240_ubiquitin_5.4e-15|PF11976_Rad60-SLD_6.1e-07|PF10302_DUF2407_4.6e-06
contig_002_length_1606744	1606744	1556172	1564416	-	30	stringtie.749.1	20.391	1.9238	4.45278	5259	1494	complete	braker1_g00493.t2	0	3018	1	100	gi|195999480|ref|XP_002109608.1|	0	1899	1.08	64.72	SHPRH_MOUSE_M.musculus_E3_ubiquitin-protein_ligase_SHPRH	0	813	0.62	41.09	PF05062_RICH_0.00066|PF13920_zf-C3HC4_3_5.3e-08|PF05288_Pox_A3L_0.00014|PF00628_PHD_2.5e-09|PF09486_HrpB7_0.001|PF13012_MitMem_reg_0.0036|PF00176_SNF2_N_2.1e-94|PF00097_zf-C3HC4_7.5e-06|PF07566_DUF1543_0.0004|PF00271_Helicase_C_1.4e-09|PF05147_LANC_like_9.1e-05|PF03564_DUF1759_0.0069|PF13747_DUF4164_0.0027|PF00397_WW_0.00041|PF13639_zf-RING_2_7e-07
contig_003_length_1518489	1518489	8273	9036	+	1	stringtie.737.1	6.81762	0.643212	1.48877	764	124	3prime	braker1_g11789.t1	6e-115	269	0.07	100	gi|196012447|ref|XP_002116086.1|	3e-87	188	0.14	68.7	NPHP3_XENTR_X.tropicalis_Nephrocystin-3	1e-28	95.1	0.1	34.38	PF10975_DUF2802_0.0099|PF10602_RPN7_0.0025|PF04733_Coatomer_E_9.1e-05|PF13424_TPR_12_9.9e-28|PF08311_Mad3_BUB1_I_0.0081|PF13429_TPR_15_0.0051|PF13428_TPR_14_1.6e-05|PF16068_DUF4810_0.01|PF13174_TPR_6_0.00013|PF13176_TPR_7_2.2e-10|PF12569_NARP1_6.6e-05|PF13374_TPR_10_3.1e-14|PF12895_ANAPC3_2.6e-06|PF13371_TPR_9_0.00072|PF07719_TPR_2_1.2e-08|PF03091_CutA1_0.0053|PF00515_TPR_1_1.2e-11|PF10516_SHNi-T…
contig_003_length_1518489	1518489	13994	14652	+	2	stringtie.738.1	19.3305	1.82375	4.22121	359	101	5prime	braker1_g00511.t1	5e-69	206	0.7	100	gi|196011575|ref|XP_002115651.1|	1e-17	74.3	0.51	50	None	None	None	None	None	PF12307_DUF3631_6.8e-05|PF00531_Death_6.1e-17
contig_003_length_1518489	1518489	14361	14620	-	1	stringtie.739.1	3.84615	0.362867	0.839885	260	None	None	braker1_g00511.t1	3e-52	162	0.55	100	gi|196011575|ref|XP_002115651.1|	5e-16	68.6	0.47	49.28	None	None	None	None	None	None
contig_003_length_1518489	1518489	20856	22139	-	8	stringtie.744.1	68.9263	6.50288	15.0514	708	236	internal	braker1_g00512.t1	2e-166	478	0.37	100	gi|195995451|ref|XP_002107594.1|	5e-120	371	0.19	79.57	DPOLA_HUMAN_H.sapiens_DNA_polymerase_alpha_catalytic_subunit	8e-84	277	0.16	65.09	PF03175_DNA_pol_B_2_1.1e-05|PF08490_DUF1744_1.6e-07|PF00136_DNA_pol_B_3.8e-80
contig_003_length_1518489	1518489	17967	20777	-	13	stringtie.745.1	144.113	13.5964	31.4699	1697	387	5prime	braker1_g00512.t1	0	778	0.61	100	gi|195995451|ref|XP_002107594.1|	0	630	0.32	78.76	DPOLA_XENLA_X.laevis_DNA_polymerase_alpha_catalytic_subunit	2e-92	315	0.28	43.14	PF08996_zf-DNA_Pol_3.5e-45|PF14616_DUF4451_0.009|PF10058_zinc_ribbon_10_5.8e-05|PF13717_zinc_ribbon_4_0.00038|PF00136_DNA_pol_B_2.1e-37
contig_003_length_1518489	1518489	31181	33986	+	5	stringtie.750.1	68.1068	6.42557	14.8725	1164	177	5prime	braker1_g00514.t1	7e-119	345	1	100	gi|195997087|ref|XP_002108412.1|	2e-92	277	1	77.11	SAT1_BOVIN_B.taurus_Diamine_acetyltransferase_1	4e-40	145	0.94	46.88	PF03339_Pox_L3_FP4_1.2e-06|PF13508_Acetyltransf_7_6.7e-10|PF00583_Acetyltransf_1_5.5e-18|PF14542_Acetyltransf_CG_4e-06|PF08445_FR47_1.6e-05|PF13673_Acetyltransf_10_4.5e-10|PF13420_Acetyltransf_4_3.7e-08
contig_003_length_1518489	1518489	23336	30947	-	32	stringtie.751.1	35.3588	3.33594	7.72131	2111	207	complete	braker1_g00513.t1	0	953	0.57	100	gi|195995451|ref|XP_002107594.1|	4e-171	525	0.26	78.57	DPOLA_RAT_R.norvegicus_DNA_polymerase_alpha_catalytic_subunit_	1e-99	340	0.23	49.85	PF03104_DNA_pol_B_exo1_5e-44|PF12254_DNA_pol_alpha_N_5e-25
contig_003_length_1518489	1518489	23336	30947	-	32	stringtie.751.2	9.94411	0.938181	2.17149	2108	206	complete	braker1_g00513.t1	0	953	0.57	100	gi|195995451|ref|XP_002107594.1|	4e-171	525	0.26	78.57	DPOLA_RAT_R.norvegicus_DNA_polymerase_alpha_catalytic_subunit_	1e-99	340	0.23	49.85	PF03104_DNA_pol_B_exo1_5e-44|PF12254_DNA_pol_alpha_N_4.9e-25
contig_003_length_1518489	1518489	23336	30947	-	32	stringtie.751.3	6.12371	0.577744	1.33723	2218	128	complete	braker1_g00513.t1	0	953	0.57	100	gi|195995451|ref|XP_002107594.1|	1e-170	525	0.26	78.57	DPOLA_RAT_R.norvegicus_DNA_polymerase_alpha_catalytic_subunit_	3e-99	340	0.23	49.85	PF03104_DNA_pol_B_exo1_5e-44|PF02276_CytoC_RC_2.2e-05|PF12254_DNA_pol_alpha_N_3.4e-25
contig_003_length_1518489	1518489	45890	47587	-	3	stringtie.752.1	13.92	1.31329	3.03971	1350	249	complete	braker1_g00517.t1	9e-175	493	1	100	gi|196013566|ref|XP_002116644.1|	1e-71	228	0.94	56.16	None	None	None	None	None	None
contig_003_length_1518489	1518489	45890	47587	-	2	stringtie.752.2	11.0212	1.0398	2.40669	1607	249	complete	braker1_g00517.t1	2e-173	493	1	100	gi|196013566|ref|XP_002116644.1|	9e-71	228	0.94	56.16	None	None	None	None	None	None
contig_003_length_1518489	1518489	34528	40837	+	19	stringtie.753.1	46.6713	4.40322	10.1916	2916	691	complete	braker1_g00515.t1	0	1395	0.99	100	gi|195997083|ref|XP_002108410.1|	0	777	1.08	64.62	RFX4_HUMAN_H.sapiens_Transcription_factor_RFX4	1e-105	351	0.59	41.51	PF03288_Pox_D5_4.2e-05|PF14769_CLAMP_0.004|PF02257_RFX_DNA_binding_2.6e-34
contig_003_length_1518489	1518489	34528	40837	+	16	stringtie.753.2	22.2356	2.09782	4.85558	3395	260	complete	braker1_g00515.t1	0	867	0.74	86.58	gi|195997083|ref|XP_002108410.1|	0	554	0.92	57.14	RFX6_MOUSE_M.musculus_DNA-binding_protein_RFX6	3e-69	179	0.53	27.52	PF03288_Pox_D5_5.8e-06|PF02257_RFX_DNA_binding_3.6e-35
contig_003_length_1518489	1518489	34528	40837	+	18	stringtie.753.3	19.2325	1.8145	4.1998	3111	406	complete	braker1_g00515.t1	0	1373	1.07	92.81	gi|195997083|ref|XP_002108410.1|	0	756	1.18	59.39	RFX4_HUMAN_H.sapiens_Transcription_factor_RFX4	2e-95	325	0.67	37.01	PF03288_Pox_D5_6.5e-06|PF02257_RFX_DNA_binding_3.9e-35
contig_003_length_1518489	1518489	34528	40837	+	13	stringtie.753.4	5.35847	0.505547	1.17013	3330	192	complete	braker1_g00515.t1	7e-143	449	0.33	93.86	gi|195997083|ref|XP_002108410.1|	1e-134	276	0.32	69.83	RFX4_HUMAN_H.sapiens_Transcription_factor_RFX4	7e-54	141	0.31	36.84	PF02669_KdpC_1.2e-05
contig_003_length_1518489	1518489	34528	40837	+	16	stringtie.753.5	4.72707	0.445978	1.03225	3602	192	complete	braker1_g00515.t1	0	792	0.55	98.43	gi|195997083|ref|XP_002108410.1|	7e-168	512	0.58	71.96	RFX4_HUMAN_H.sapiens_Transcription_factor_RFX4	3e-70	254	0.54	36.04	PF03288_Pox_D5_4.1e-06|PF02257_RFX_DNA_binding_2.2e-29|PF02669_KdpC_1.2e-05
contig_003_length_1518489	1518489	90485	90782	-	1	stringtie.754.1	2.51678	0.237447	0.54959	298	None	None	None	None	None	None	None	None	None	None	None	None	None	None	None	None	None	None
contig_003_length_1518489	1518489	80794	86227	+	11	stringtie.755.1	35.8774	3.38487	7.83455	2590	530	complete	braker1_g00521.t1	0	1100	1	100	gi|195997073|ref|XP_002108405.1|	0	633	1	59.03	RSF1_HUMAN_H.sapiens_Remodeling_and_spacing_factor_1	3e-31	135	0.14	38.19	PF13639_zf-RING_2_0.0076|PF00628_PHD_1.1e-12|PF14446_Prok-RING_1_0.00014|PF13831_PHD_2_1.4e-05
contig_003_length_1518489	1518489	93574	93885	-	1	stringtie.756.1	3.20513	0.302389	0.699903	312	None	None	None	None	None	None	None	None	None	None	None	None	None	None	None	None	None	None
contig_003_length_1518489	1518489	93703	95102	+	4	stringtie.757.1	3.43256	0.323847	0.74957	577	None	None	braker1_g00523.t1	5e-73	223	0.5	89.43	gi|195995443|ref|XP_002107590.1|	3e-46	154	0.55	55.64	None	None	None	None	None	None
contig_003_length_1518489	1518489	94258	96027	-	2	stringtie.758.1	306.876	28.9523	67.0124	1677	246	complete	braker1_g00523.t1	8e-172	489	1	100	gi|195995443|ref|XP_002107590.1|	3e-115	345	1	66.8	None	None	None	None	None	PF13824_zf-Mss51_2.8e-05|PF00147_Fibrinogen_C_1.6e-06
contig_003_length_1518489	1518489	104133	120096	+	35	stringtie.759.1	11.6299	1.09723	2.53962	3663	1148	5prime	braker1_g00524.t1	0	2216	0.93	100	gi|196000863|ref|XP_002110299.1|	3e-159	485	1.01	57.14	GR101_LYMST_L.stagnalis_G-protein_coupled_receptor_GRL101	2e-41	169	0.39	29.3	PF13855_LRR_8_1.5e-16|PF12799_LRR_4_1.4e-07|PF13306_LRR_5_2.1e-14|PF00001_7tm_1_4.5e-27|PF14580_LRR_9_1.4e-08|PF00560_LRR_1_3.2e-05
contig_003_length_1518489	1518489	104133	120096	+	32	stringtie.759.2	3.31321	0.312586	0.723505	3661	599	complete	braker1_g00524.t1	0	1325	0.6	93.78	gi|196000863|ref|XP_002110299.1|	3e-159	485	1.01	57.14	GR101_LYMST_L.stagnalis_G-protein_coupled_receptor_GRL101	5e-41	168	0.39	29.3	PF13516_LRR_6_0.0027|PF13855_LRR_8_5.6e-17|PF12799_LRR_4_4.3e-08|PF13306_LRR_5_4.5e-15|PF07725_LRR_3_0.0081|PF00001_7tm_1_1e-27|PF14580_LRR_9_8.1e-07|PF00560_LRR_1_1.2e-05
contig_003_length_1518489	1518489	49381	60617	-	43	stringtie.760.1	17.7042	1.67031	3.86606	5582	1628	5prime	braker1_g00518.t1	0	3168	0.9	100	gi|195995447|ref|XP_002107592.1|	0	1815	0.94	79.54	NALCN_RAT_R.norvegicus_Sodium_leak_channel_non-selective_protein	0	1055	0.96	39.8	PF00520_Ion_trans_9.7e-40|PF08016_PKD_channel_4e-07
contig_003_length_1518489	1518489	49381	68621	-	46	stringtie.760.2	8.60693	0.812025	1.8795	6515	1688	complete	braker1_g00518.t1	0	3308	0.94	100	gi|195995447|ref|XP_002107592.1|	0	1854	1	76.9	NALCN_MOUSE_M.musculus_Sodium_leak_channel_non-selective_protein	0	1116	1	39.35	PF00520_Ion_trans_1e-39|PF08016_PKD_channel_4.2e-07
contig_003_length_1518489	1518489	49381	65868	-	46	stringtie.760.3	8.25273	0.778608	1.80215	6173	1825	5prime	braker1_g00518.t1	0	3554	1	100	gi|195995447|ref|XP_002107592.1|	0	1976	1.07	76.39	NALCN_MOUSE_M.musculus_Sodium_leak_channel_non-selective_protein	0	1182	1.04	39.43	PF00520_Ion_trans_1.2e-39|PF08016_PKD_channel_4.7e-07
contig_003_length_1518489	1518489	66535	73937	+	32	stringtie.761.1	27.2935	2.57502	5.96008	2605	689	complete	braker1_g00519.t1	0	1400	1	100	gi|195997081|ref|XP_002108409.1|	0	800	1.02	66.18	MIPEP_PONAB_P.abelii_Mitochondrial_intermediate_peptidase	7e-164	501	0.94	38.71	PF14891_Peptidase_M91_1.3e-05|PF01432_Peptidase_M3_6.9e-121
contig_003_length_1518489	1518489	66535	73937	+	33	stringtie.761.2	5.45334	0.514498	1.19085	2500	689	complete	braker1_g00519.t1	0	1398	1	100	gi|195997081|ref|XP_002108409.1|	0	799	1.02	66.18	MIPEP_PONAB_P.abelii_Mitochondrial_intermediate_peptidase	4e-164	501	0.94	38.71	PF14891_Peptidase_M91_1.3e-05|PF01432_Peptidase_M3_6.9e-121
contig_003_length_1518489	1518489	66535	73937	+	32	stringtie.761.3	5.13448	0.484415	1.12122	2534	564	complete	braker1_g00519.t1	0	1302	0.93	100	gi|195997081|ref|XP_002108409.1|	0	799	1.02	66.18	MIPEP_PONAB_P.abelii_Mitochondrial_intermediate_peptidase	3e-162	496	0.9	39.16	PF14891_Peptidase_M91_9.9e-06|PF01432_Peptidase_M3_3.7e-121
contig_003_length_1518489	1518489	73700	80198	-	18	stringtie.762.1	150.301	14.1802	32.8212	2371	526	complete	braker1_g00520.t1	0	1030	0.98	100	gi|195995445|ref|XP_002107591.1|	3e-179	523	0.8	78.85	None	None	None	None	None	PF01484_Col_cuticle_N_7.1e-05
contig_003_length_1518489	1518489	187102	192739	+	21	stringtie.763.1	10.7157	1.01097	2.33998	1914	427	complete	braker1_g00529.t1	0	866	0.99	100	gi|196000865|ref|XP_002110300.1|	3e-89	285	1.1	44.04	None	None	None	None	None	None
contig_003_length_1518489	1518489	194686	195698	-	1	stringtie.764.1	2.71372	0.256027	0.592595	1013	None	None	None	None	None	None	None	None	None	None	None	None	None	None	None	None	None	None
contig_003_length_1518489	1518489	195048	204715	+	24	stringtie.765.1	20.4042	1.92505	4.45568	2491	474	complete	braker1_g00530.t1	0	961	1	100	gi|196000867|ref|XP_002110301.1|	0	555	1.08	62.1	None	None	None	None	None	None
contig_003_length_1518489	1518489	204487	205808	-	1	stringtie.766.1	4.34947	0.410353	0.949795	1322	None	None	None	None	None	None	None	None	None	None	None	None	None	None	None	None	None	None
contig_003_length_1518489	1518489	121772	125425	+	8	stringtie.767.1	5.42715	0.512027	1.18513	623	206	3prime	braker1_g00525.t1	1e-140	428	0.15	100	gi|196000861|ref|XP_002110298.1|	2e-84	262	0.37	59.5	ALS_RAT_R.norvegicus_Insulin-like_growth_factor-binding_protein_complex_acid_labile_subunit	2e-16	81.6	0.2	33.88	PF13516_LRR_6_0.0021|PF13855_LRR_8_2.3e-18|PF12714_TILa_5.8e-06|PF12799_LRR_4_1.4e-08|PF13306_LRR_5_1.6e-14|PF14263_DUF4354_4.7e-05|PF14580_LRR_9_1.8e-07|PF00560_LRR_1_0.002
contig_003_length_1518489	1518489	143878	171108	+	53	stringtie.768.1	17.1244	1.61561	3.73946	5008	1385	complete	braker1_g00526.t1	0	2674	0.99	100	gi|196000863|ref|XP_002110299.1|	7e-168	319	0.45	79.49	ALS_HUMAN_H.sapiens_Insulin-like_growth_factor-binding_protein_complex_acid_labile_subunit	5e-47	185	0.77	30.19	PF13855_LRR_8_3.2e-18|PF12714_TILa_0.00051|PF12799_LRR_4_5.8e-08|PF13306_LRR_5_1.6e-14|PF00560_LRR_1_0.00066|PF00001_7tm_1_7.8e-05|PF14580_LRR_9_8.5e-08|PF07723_LRR_2_0.0023
contig_003_length_1518489	1518489	126797	171108	+	40	stringtie.768.2	5.0636	0.477728	1.10574	4551	1091	complete	braker1_g00525.t1	0	1956	0.78	98.59	gi|196000863|ref|XP_002110299.1|	3e-168	319	0.45	79.49	ALS_MOUSE_M.musculus_Insulin-like_growth_factor-binding_protein_complex_acid_labile_subunit	5e-40	162	0.77	30.62	PF13855_LRR_8_1.8e-17|PF12799_LRR_4_2e-08|PF00001_7tm_1_4.4e-05|PF13306_LRR_5_1.5e-14|PF14580_LRR_9_3.2e-06|PF07723_LRR_2_0.00095
contig_003_length_1518489	1518489	125993	171108	+	43	stringtie.768.3	4.24628	0.400617	0.92726	4237	1153	5prime	braker1_g00525.t1	0	2057	0.83	97.88	gi|196000863|ref|XP_002110299.1|	3e-168	319	0.45	79.49	ALS_MOUSE_M.musculus_Insulin-like_growth_factor-binding_protein_complex_acid_labile_subunit	2e-40	163	0.78	30.64	PF13855_LRR_8_2e-17|PF12799_LRR_4_2.2e-08|PF00001_7tm_1_4.7e-05|PF13306_LRR_5_1.5e-14|PF14580_LRR_9_3.1e-06|PF07723_LRR_2_0.001
contig_003_length_1518489	1518489	126797	141607	+	39	stringtie.768.4	3.72834	0.351752	0.814158	5194	987	complete	braker1_g00525.t1	0	1927	0.76	100	gi|196000863|ref|XP_002110299.1|	9e-166	311	0.44	79.89	ALS_MOUSE_M.musculus_Insulin-like_growth_factor-binding_protein_complex_acid_labile_subunit	2e-36	152	0.74	30.07	PF13855_LRR_8_1.9e-17|PF12799_LRR_4_2.1e-08|PF00001_7tm_1_4.5e-05|PF00560_LRR_1_0.00011|PF13306_LRR_5_1.5e-14|PF14580_LRR_9_3.4e-06|PF07723_LRR_2_0.001
contig_003_length_1518489	1518489	143878	171108	+	52	stringtie.768.5	2.71695	0.256332	0.593301	5268	895	complete	braker1_g00526.t1	0	2657	1.01	97.5	gi|196000863|ref|XP_002110299.1|	8e-168	319	0.45	79.49	ALS_MOUSE_M.musculus_Insulin-like_growth_factor-binding_protein_complex_acid_labile_subunit	3e-37	154	0.66	30.9	PF13855_LRR_8_3.4e-18|PF12714_TILa_0.00016|PF12799_LRR_4_7.8e-09|PF13306_LRR_5_4.5e-13|PF07723_LRR_2_0.0013|PF13644_DKNYY_0.0012|PF00001_7tm_1_4e-05|PF14580_LRR_9_2.1e-08|PF00560_LRR_1_0.00021
contig_003_length_1518489	1518489	172625	176999	-	14	stringtie.769.1	5.70563	0.538301	1.24594	1871	126	complete	braker1_g00527.t1	8e-131	392	0.62	88.26	gi|196001929|ref|XP_002110832.1|	2e-23	100	1.17	28.3	None	None	None	None	None	PF12998_ING_2.9e-07|PF11398_DUF2813_1.4e-06
contig_003_length_1518489	1518489	172625	176999	-	15	stringtie.769.2	2.55324	0.240887	0.557552	1789	115	complete	braker1_g00527.t1	4e-104	322	0.42	100	gi|196001929|ref|XP_002110832.1|	4e-35	134	0.98	33.98	None	None	None	None	None	PF05711_TylF_1e-05|PF12998_ING_2.9e-07|PF11398_DUF2813_1.4e-06
contig_003_length_1518489	1518489	177795	184296	-	23	stringtie.769.3	69.4723	6.55439	15.1707	2638	492	complete	braker1_g00528.t1	0	959	1	100	gi|196001931|ref|XP_002110833.1|	8e-154	461	1.12	59.35	None	None	None	None	None	PF15046_DUF4532_2e-05
contig_003_length_1518489	1518489	172609	172901	+	1	stringtie.770.1	4.26621	0.402498	0.931614	293	None	None	braker1_g00527.t1	2e-11	58.9	0.08	100	None	None	None	None	None	None	None	None	None	None	None
contig_003_length_1518489	1518489	206024	215190	+	22	stringtie.771.1	50.9433	4.80627	11.1245	2081	487	complete	braker1_g00531.t1	0	955	1	100	gi|196000869|ref|XP_002110302.1|	1e-149	442	0.96	63.19	None	None	None	None	None	PF11865_DUF3385_0.00063
contig_003_length_1518489	1518489	206024	215190	+	21	stringtie.771.2	8.36394	0.7891	1.82643	2149	370	complete	braker1_g00531.t1	0	771	0.81	100	gi|196000869|ref|XP_002110302.1|	2e-149	442	0.96	63.19	None	None	None	None	None	None
contig_003_length_1518489	1518489	215141	227229	-	20	stringtie.772.1	141.708	13.3695	30.9448	3978	644	complete	braker1_g00532.t1	0	1294	1	100	gi|196001933|ref|XP_002110834.1|	9e-168	503	1	90.48	M3K2_HUMAN_H.sapiens_Mitogen-activated_protein_kinase_kinase_kinase_2	7e-116	382	1.07	38.16	PF14531_Kinase-like_6.8e-10|PF00564_PB1_1.8e-06|PF07714_Pkinase_Tyr_7.1e-51|PF00069_Pkinase_1.5e-71|PF06293_Kdo_1.5e-06
contig_003_length_1518489	1518489	215141	223787	-	20	stringtie.772.2	20.6245	1.94583	4.50378	4211	672	complete	braker1_g00532.t2	0	1354	1	100	gi|196001933|ref|XP_002110834.1|	4e-167	503	1	90.48	M3K2_HUMAN_H.sapiens_Mitogen-activated_protein_kinase_kinase_kinase_2	1e-115	383	1.07	38.16	PF14531_Kinase-like_7.3e-10|PF00564_PB1_1.9e-06|PF07714_Pkinase_Tyr_7.8e-51|PF00069_Pkinase_1.6e-71|PF06293_Kdo_1.6e-06
contig_003_length_1518489	1518489	215141	227229	-	21	stringtie.772.3	17.4971	1.65077	3.82084	4143	629	complete	braker1_g00532.t2	0	1294	1	96.87	gi|196001933|ref|XP_002110834.1|	3e-167	503	1	90.48	M3K2_HUMAN_H.sapiens_Mitogen-activated_protein_kinase_kinase_kinase_2	1e-115	382	1.07	38.16	PF14531_Kinase-like_6.5e-10|PF00564_PB1_1.7e-06|PF07714_Pkinase_Tyr_6.7e-51|PF00069_Pkinase_1.4e-71|PF06293_Kdo_1.4e-06
contig_003_length_1518489	1518489	258870	259151	+	1	stringtie.773.1	2.65957	0.250919	0.580772	282	None	None	None	None	None	None	None	None	None	None	None	None	None	None	None	None	None	None
contig_003_length_1518489	1518489	261307	266665	-	11	stringtie.774.1	15.3617	1.44931	3.35453	1673	266	complete	braker1_g00535.t1	0	547	1	100	gi|196001937|ref|XP_002110836.1|	3e-41	151	0.85	33.7	None	None	None	None	None	PF05184_SapB_1_4.8e-08|PF02199_SapA_1.8e-12
contig_003_length_1518489	1518489	256544	258105	+	1	stringtie.775.1	10.6428	1.0041	2.32406	1562	None	None	None	None	None	None	None	None	None	None	None	None	None	None	None	None	None	None
contig_003_length_1518489	1518489	252870	256242	-	10	stringtie.776.1	249.234	23.5141	54.4252	1317	328	5prime	braker1_g00534.t1	0	593	1	100	gi|196001935|ref|XP_002110835.1|	2e-129	379	1	58.42	SAP_HUMAN_H.sapiens_Prosaposin	1e-12	73.2	0.41	25.82	PF13981_SopA_4.1e-05|PF05184_SapB_1_1.3e-07|PF02199_SapA_8.8e-14|PF03489_SapB_2_1.2e-05
contig_003_length_1518489	1518489	268107	272096	-	10	stringtie.777.1	50.6096	4.77479	11.0516	1556	296	complete	braker1_g00536.t1	0	578	1	100	gi|196001937|ref|XP_002110836.1|	6e-101	310	0.87	50.71	None	None	None	None	None	PF05184_SapB_1_2.4e-05|PF02199_SapA_4.3e-10|PF03489_SapB_2_8.5e-06|PF05817_Ribophorin_II_5.9e-07
contig_003_length_1518489	1518489	268107	272096	-	9	stringtie.777.2	7.35175	0.693604	1.6054	1653	225	complete	braker1_g00536.t1	2e-160	415	0.68	99	gi|196001937|ref|XP_002110836.1|	6e-79	231	0.57	53.51	None	None	None	None	None	PF05184_SapB_1_1.3e-06|PF02199_SapA_1.5e-10|PF03489_SapB_2_2.9e-06
contig_003_length_1518489	1518489	228661	243052	-	6	stringtie.778.1	6.18184	0.583229	1.34993	2873	None	None	None	None	None	None	None	None	None	None	None	None	None	None	None	None	None	None
contig_003_length_1518489	1518489	235445	243052	-	2	stringtie.778.2	6.83934	0.645261	1.49351	1359	None	None	None	None	None	None	None	None	None	None	None	None	None	None	None	None	None	None
contig_003_length_1518489	1518489	235558	252676	+	15	stringtie.779.1	154.643	14.5899	33.7694	4935	921	complete	braker1_g00533.t1	0	1818	1	100	gi|196000871|ref|XP_002110303.1|	0	1020	0.99	81.25	ARM_AEDAE_A.aegypti_Armadillo_segment_polarity_protein	1e-159	514	0.8	44.25	PF10165_Ric8_6.8e-06|PF09759_Atx10homo_assoc_4e-05|PF11698_V-ATPase_H_C_0.0029|PF00514_Arm_7.7e-09
contig_003_length_1518489	1518489	235271	252676	+	16	stringtie.779.2	57.6284	5.43698	12.5843	4892	921	complete	braker1_g00533.t1	0	1818	1	100	gi|196000871|ref|XP_002110303.1|	0	1020	0.99	81.25	ARM_AEDAE_A.aegypti_Armadillo_segment_polarity_protein	9e-160	514	0.8	44.25	PF10165_Ric8_6.8e-06|PF09759_Atx10homo_assoc_4e-05|PF11698_V-ATPase_H_C_0.0029|PF00514_Arm_7.7e-09
contig_003_length_1518489	1518489	243149	244818	-	2	stringtie.780.1	11.9649	1.12883	2.61277	1386	None	None	None	None	None	None	None	None	None	None	None	None	None	None	None	None	None	None
contig_003_length_1518489	1518489	272578	277338	-	11	stringtie.781.1	69.2207	6.53066	15.1157	1751	261	complete	braker1_g00537.t1	3e-171	490	1	100	gi|196001939|ref|XP_002110837.1|	2e-95	295	0.91	60.83	None	None	None	None	None	PF05184_SapB_1_1.3e-06|PF08389_Xpo1_0.00017|PF02058_Guanylin_2.9e-05|PF02199_SapA_8.1e-08|PF06685_DUF1186_0.0002|PF14629_ORC4_C_0.0013
contig_003_length_1518489	1518489	272578	277338	-	9	stringtie.781.2	7.89202	0.744576	1.72338	3098	255	complete	braker1_g00537.t1	8e-158	470	0.97	98.81	gi|196001939|ref|XP_002110837.1|	2e-92	297	0.92	59.59	None	None	None	None	None	PF05184_SapB_1_1.3e-06|PF08389_Xpo1_0.00024|PF06685_DUF1186_0.00019|PF02199_SapA_4.6e-05|PF02058_Guanylin_2.8e-05|PF14629_ORC4_C_0.0013
contig_003_length_1518489	1518489	277422	281107	+	11	stringtie.782.1	340.477	32.1225	74.3501	1680	378	complete	braker1_g00538.t1	0	783	1	100	gi|196000873|ref|XP_002110304.1|	0	680	1	84.08	SUOX_CHICK_G.gallus_Sulfite_oxidase	2e-108	339	0.8	50.54	PF03404_Mo-co_dimer_2.2e-33|PF00174_Oxidored_molyb_3.5e-65|PF02012_BNR_3.9e-05
contig_003_length_1518489	1518489	280977	285028	-	6	stringtie.783.1	36.7687	3.46896	8.02918	1721	231	complete	braker1_g00539.t1	1e-155	448	1	100	gi|196001941|ref|XP_002110838.1|	2e-101	308	1.06	70.43	CC103_XENTR_X.tropicalis_Coiled-coil_domain-containing_protein_103	3e-32	128	0.85	40.1	PF06260_DUF1024_0.0023|PF07743_HSCB_C_0.00028|PF15867_Dynein_attach_N_9.3e-33|PF13877_RPAP3_C_9.7e-18
contig_003_length_1518489	1518489	280977	285028	-	5	stringtie.783.2	4.60541	0.4345	1.00568	2409	None	None	braker1_g00539.t1	1e-76	201	0.41	100	gi|196001941|ref|XP_002110838.1|	6e-49	120	0.44	63.16	CC103_MOUSE_M.musculus_Coiled-coil_domain-containing_protein_103	1e-18	63.2	0.19	72.73	None
contig_003_length_1518489	1518489	280977	285028	-	4	stringtie.783.3	4.40323	0.415425	0.961534	2797	133	complete	braker1_g00539.t1	4e-81	264	0.55	100	gi|196001941|ref|XP_002110838.1|	1e-53	186	0.61	71.21	CC103_MOUSE_M.musculus_Coiled-coil_domain-containing_protein_103	2e-21	99.8	0.51	45.08	PF15867_Dynein_attach_N_6.6e-34
contig_003_length_1518489	1518489	298238	301748	+	3	stringtie.784.1	17.8389	1.68302	3.89548	3183	594	complete	braker1_g00542.t1	0	1175	1	100	gi|196000877|ref|XP_002110306.1|	0	596	1.01	61.59	PDE12_RAT_R.norvegicus_2,5-phosphodiesterase_12	4e-80	279	0.93	31.56	PF14529_Exo_endo_phos_2_9.5e-06|PF03372_Exo_endo_phos_1.4e-14
contig_003_length_1518489	1518489	305615	307362	+	2	stringtie.785.1	7.19561	0.678873	1.57131	1572	None	None	braker1_g00543.t1	2e-168	274	0.11	100	gi|196001945|ref|XP_002110840.1|	8e-71	116	0.06	96.43	B3A2_RAT_R.norvegicus_Anion_exchange_protein_2	1e-20	72	0.05	65.57	None
contig_003_length_1518489	1518489	313243	314258	+	2	stringtie.786.1	5.81271	0.548403	1.26932	881	None	None	None	None	None	None	None	None	None	None	None	None	None	None	None	None	None	None
contig_003_length_1518489	1518489	302023	316717	-	19	stringtie.787.1	103.958	9.80795	22.7013	4925	1261	complete	braker1_g00543.t1	0	2330	1	100	gi|196001945|ref|XP_002110840.1|	0	1343	1.06	71.79	B3A2_RAT_R.norvegicus_Anion_exchange_protein_2	0	612	0.86	39.91	PF07565_Band_3_cyto_1.5e-85|PF00955_HCO3_cotransp_2e-180
contig_003_length_1518489	1518489	302023	311640	-	19	stringtie.787.2	56.5705	5.33717	12.3533	4966	1244	complete	braker1_g00543.t1	0	2294	0.99	99.92	gi|196001945|ref|XP_002110840.1|	0	1343	1.06	71.79	B3A2_RAT_R.norvegicus_Anion_exchange_protein_2	0	612	0.86	39.91	PF07565_Band_3_cyto_1.5e-85|PF00955_HCO3_cotransp_2e-180
contig_003_length_1518489	1518489	302023	309509	-	19	stringtie.787.3	26.7699	2.52562	5.84575	5141	1247	complete	braker1_g00543.t2	0	2301	1	100	gi|196001945|ref|XP_002110840.1|	0	1343	1.06	71.79	B3A2_RAT_R.norvegicus_Anion_exchange_protein_2	0	612	0.86	39.91	PF07565_Band_3_cyto_1.5e-85|PF00955_HCO3_cotransp_2e-180
contig_003_length_1518489	1518489	286426	288347	-	1	stringtie.788.1	8.77575	0.827953	1.91636	1922	None	None	braker1_g00540.t1	3e-21	68.2	0.04	96.88	gi|196000875|ref|XP_002110305.1|	3e-12	48.9	0.05	51.22	None	None	None	None	None	None
contig_003_length_1518489	1518489	285694	294468	+	17	stringtie.789.1	513.77	48.4719	112.192	4331	850	complete	braker1_g00540.t1	0	1654	1	100	gi|196000875|ref|XP_002110305.1|	0	952	0.98	59.93	NBR1_MOUSE_M.musculus_Next_to_BRCA1_gene_1_protein	1e-36	154	0.53	25.14	PF00564_PB1_3.1e-10|PF16158_N_BRCA1_IG_3e-19|PF03107_C1_2_9.7e-07|PF00569_ZZ_1.6e-12
contig_003_length_1518489	1518489	285694	294468	+	16	stringtie.789.2	469.998	44.3421	102.633	4462	850	complete	braker1_g00540.t1	0	1654	1	100	gi|196000875|ref|XP_002110305.1|	0	952	0.98	59.93	NBR1_MOUSE_M.musculus_Next_to_BRCA1_gene_1_protein	1e-36	154	0.53	25.14	PF00564_PB1_3.1e-10|PF16158_N_BRCA1_IG_3e-19|PF03107_C1_2_9.7e-07|PF00569_ZZ_1.6e-12
contig_003_length_1518489	1518489	285694	294468	+	15	stringtie.789.3	64.5231	6.08746	14.0899	4962	729	complete	braker1_g00540.t1	0	1530	0.93	100	gi|196000875|ref|XP_002110305.1|	0	877	0.91	59.73	NBR1_MOUSE_M.musculus_Next_to_BRCA1_gene_1_protein	8e-27	123	0.49	24.12	PF16158_N_BRCA1_IG_1.8e-19|PF03107_C1_2_6.1e-07|PF00569_ZZ_9.8e-13
contig_003_length_1518489	1518489	293602	297802	-	3	stringtie.790.1	43.0488	4.06146	9.40057	3864	565	complete	braker1_g00541.t1	0	1167	0.99	100	gi|196001943|ref|XP_002110839.1|	0	658	1.01	65.42	PDE12_BOVIN_B.taurus_2,5-phosphodiesterase_12	5e-86	298	0.78	35.22	PF03372_Exo_endo_phos_1.7e-16
contig_003_length_1518489	1518489	329277	329478	+	1	stringtie.791.1	4.33168	0.408675	0.945911	202	None	None	None	None	None	None	None	None	None	None	None	None	None	None	None	None	None	None
contig_003_length_1518489	1518489	336355	336650	+	1	stringtie.792.1	2.95608	0.278893	0.64552	296	None	None	None	None	None	None	None	None	None	None	None	None	None	None	None	None	None	None
contig_003_length_1518489	1518489	336456	337473	-	1	stringtie.793.1	3.31631	0.312879	0.724183	1018	None	None	None	None	None	None	None	None	None	None	None	None	None	None	None	None	None	None
contig_003_length_1518489	1518489	332231	332815	+	3	stringtie.794.1	3.18791	0.300765	0.696145	353	None	None	None	None	None	None	None	None	None	None	None	None	None	None	None	None	None	None
contig_003_length_1518489	1518489	333083	333770	+	2	stringtie.795.1	2.55682	0.241224	0.558332	440	None	None	None	None	None	None	None	None	None	None	None	None	None	None	None	None	None	None
contig_003_length_1518489	1518489	332786	335963	-	1	stringtie.796.1	3.1943	0.301368	0.69754	3178	None	None	None	None	None	None	None	None	None	None	None	None	None	None	None	None	None	None
contig_003_length_1518489	1518489	322963	323691	+	1	stringtie.797.1	3.94239	0.371946	0.860899	729	None	None	braker1_g00544.t1	6e-57	196	0.1	100	gi|196001947|ref|XP_002110841.1|	1e-40	149	0.1	70.09	S4A7_MOUSE_M.musculus_Sodium_bicarbonate_cotransporter_3	1e-19	92.8	0.1	44.44	None
contig_003_length_1518489	1518489	317790	327593	-	17	stringtie.798.1	829.769	78.2849	181.197	3990	1101	complete	braker1_g00544.t1	0	2023	1	100	gi|196001947|ref|XP_002110841.1|	0	1422	1.04	69.55	B3A3_RABIT_O.cuniculus_Anion_exchange_protein_3	0	659	0.84	40.89	PF15158_DUF4579_0.0013|PF07565_Band_3_cyto_8.6e-91|PF00955_HCO3_cotransp_1.8e-202|PF04592_SelP_N_0.00026
contig_003_length_1518489	1518489	337692	348160	+	14	stringtie.799.1	367.067	34.6311	80.1564	2996	605	complete	braker1_g00545.t1	0	1209	0.97	100	gi|196000879|ref|XP_002110307.1|	0	708	0.95	61.78	PTN9_HUMAN_H.sapiens_Tyrosine-protein_phosphatase_non-receptor_type_9	6e-92	311	0.97	31.65	PF13350_Y_phosphatase3_5.4e-05|PF13716_CRAL_TRIO_2_7.9e-10|PF00782_DSPc_4.9e-06|PF14566_PTPlike_phytase_4.5e-05|PF00650_CRAL_TRIO_3.2e-25|PF00102_Y_phosphatase_1.4e-81
contig_003_length_1518489	1518489	349432	357416	+	24	stringtie.800.1	100.703	9.50087	21.9905	2920	699	5prime	braker1_g00546.t1	0	1292	1	100	gi|196000881|ref|XP_002110308.1|	0	809	1.07	63.46	ARMC8_HUMAN_H.sapiens_Armadillo_repeat-containing_protein_8	8e-126	404	0.95	37.52	PF05004_IFRD_2.3e-06|PF11698_V-ATPase_H_C_0.018|PF02985_HEAT_1.1e-05|PF11919_DUF3437_0.00077|PF12717_Cnd1_0.0003|PF13646_HEAT_2_0.0012|PF12755_Vac14_Fab1_bd_5.6e-05|PF00514_Arm_0.0053
contig_003_length_1518489	1518489	356100	359931	-	5	stringtie.801.1	49.3057	4.65177	10.7669	2190	284	complete	braker1_g00547.t1	0	575	1	100	gi|196001951|ref|XP_002110843.1|	9e-62	210	0.72	50.92	CB047_RAT_R.norvegicus_Uncharacterized_protein_C2orf47_homolog,_mitochondrial	6e-11	67.8	0.63	28.8	PF03864_Phage_cap_E_9.6e-06|PF04280_Tim44_1.4e-08
contig_003_length_1518489	1518489	356100	359931	-	4	stringtie.801.2	9.23002	0.87081	2.01556	2673	162	complete	braker1_g00547.t1	8e-96	305	0.55	100	gi|196001951|ref|XP_002110843.1|	7e-33	129	0.36	55.56	None	None	None	None	None	PF04280_Tim44_8.8e-09
contig_003_length_1518489	1518489	360290	365569	+	14	stringtie.802.1	34.9854	3.30072	7.63977	2143	363	complete	braker1_g00548.t1	0	691	1	100	gi|196000883|ref|XP_002110309.1|	2e-70	229	0.8	77.04	F172A_CHICK_G.gallus_Protein_FAM172A	1e-87	288	0.81	45.7	PF09757_Arb2_1.1e-11|PF12697_Abhydrolase_6_1.2e-05|PF06821_Ser_hydrolase_0.00012|PF12146_Hydrolase_4_7.6e-07|PF07819_PGAP1_3.2e-05|PF00561_Abhydrolase_1_1.7e-05
contig_003_length_1518489	1518489	360290	365569	+	13	stringtie.802.2	26.3923	2.48999	5.76329	2231	331	complete	braker1_g00548.t1	0	669	0.98	99.72	gi|196000883|ref|XP_002110309.1|	3e-70	229	0.8	77.04	F172A_CHICK_G.gallus_Protein_FAM172A	2e-87	288	0.81	45.7	PF09757_Arb2_9e-12|PF12697_Abhydrolase_6_9.5e-06|PF06821_Ser_hydrolase_0.0001|PF12146_Hydrolase_4_6.4e-07|PF07819_PGAP1_2.7e-05|PF00561_Abhydrolase_1_1.4e-05
contig_003_length_1518489	1518489	362141	365569	+	7	stringtie.802.3	6.74239	0.636114	1.47234	2805	None	None	braker1_g00548.t1	2e-92	300	0.4	98.61	gi|196000883|ref|XP_002110309.1|	4e-58	197	0.73	74.59	F172A_CHICK_G.gallus_Protein_FAM172A	2e-50	188	0.34	62.94	None
contig_003_length_1518489	1518489	360290	365569	+	13	stringtie.802.4	4.97897	0.469744	1.08726	2859	136	complete	braker1_g00548.t1	0	577	0.77	99.28	gi|196000883|ref|XP_002110309.1|	2e-58	198	0.73	74.59	F172A_CHICK_G.gallus_Protein_FAM172A	3e-79	270	0.78	44.79	PF04979_IPP-2_1.2e-05|PF09757_Arb2_6.6e-10|PF12697_Abhydrolase_6_2.5e-06|PF06821_Ser_hydrolase_4e-05|PF15106_TMEM156_8.5e-05|PF12146_Hydrolase_4_1.9e-07|PF07819_PGAP1_8.1e-06|PF00561_Abhydrolase_1_5.9e-06
contig_003_length_1518489	1518489	364770	368876	-	7	stringtie.803.1	92.6453	8.74066	20.231	1304	164	complete	braker1_g00549.t1	3e-113	344	0.35	100	gi|196001953|ref|XP_002110844.1|	2e-52	176	0.54	81.73	None	None	None	None	None	PF00787_PX_8.1e-18
contig_003_length_1518489	1518489	364770	368876	-	6	stringtie.803.2	25.0738	2.3656	5.47537	2433	164	complete	braker1_g00549.t1	1e-107	341	0.35	100	gi|196001953|ref|XP_002110844.1|	1e-50	176	0.54	81.73	None	None	None	None	None	PF00787_PX_8.1e-18
contig_003_length_1518489	1518489	409463	411380	-	1	stringtie.804.1	4.17258	0.393664	0.911167	1918	None	None	None	None	None	None	None	None	None	None	None	None	None	None	None	None	None	None
contig_003_length_1518489	1518489	416666	420646	+	12	stringtie.805.1	153.156	14.4496	33.4448	1804	439	complete	braker1_g00555.t1	0	864	0.94	100	gi|196000889|ref|XP_002110312.1|	0	728	0.97	84.25	IDHP_MOUSE_M.musculus_Isocitrate_dehydrogenase_[NADP],_mitochondrial	0	605	0.88	69.67	PF08916_Phe_ZIP_1e-05|PF00180_Iso_dh_1.7e-77
contig_003_length_1518489	1518489	420194	423364	-	8	stringtie.806.1	46.4517	4.3825	10.1437	1705	338	complete	braker1_g00556.t1	0	632	1	100	gi|196001961|ref|XP_002110848.1|	3e-120	359	0.98	64.75	ADAT3_DANRE_D.rerio_Probable_inactive_tRNA-specific_adenosine_deaminase-like_protein_3	4e-57	200	0.94	37.22	PF14439_Bd3614-deam_6.5e-10|PF00383_dCMP_cyt_deam_1_9.1e-19|PF14437_MafB19-deam_3.5e-13
contig_003_length_1518489	1518489	420194	423364	-	6	stringtie.806.2	5.27809	0.497964	1.15258	2659	282	complete	braker1_g00556.t1	0	551	0.94	94.97	gi|196001961|ref|XP_002110848.1|	9e-117	360	0.98	64.75	ADAT3_MOUSE_M.musculus_Probable_inactive_tRNA-specific_adenosine_deaminase-like_protein_3	1e-53	194	0.95	35.65	PF14439_Bd3614-deam_4.3e-10|PF00383_dCMP_cyt_deam_1_6e-19|PF14437_MafB19-deam_2.3e-13
contig_003_length_1518489	1518489	420194	423364	-	7	stringtie.806.3	4.97384	0.46926	1.08614	1826	282	complete	braker1_g00556.t1	0	602	0.96	100	gi|196001961|ref|XP_002110848.1|	1e-119	359	0.98	64.75	ADAT3_DANRE_D.rerio_Probable_inactive_tRNA-specific_adenosine_deaminase-like_protein_3	9e-57	200	0.94	37.22	PF14439_Bd3614-deam_4.3e-10|PF00383_dCMP_cyt_deam_1_6e-19|PF14437_MafB19-deam_2.3e-13
contig_003_length_1518489	1518489	420194	423364	-	7	stringtie.806.4	4.96162	0.468106	1.08347	2046	138	complete	braker1_g00556.t1	7e-153	280	0.45	98	gi|196001961|ref|XP_002110848.1|	4e-59	202	0.52	67.35	ADAT3_MOUSE_M.musculus_Probable_inactive_tRNA-specific_adenosine_deaminase-like_protein_3	5e-28	120	0.45	41.4	PF14439_Bd3614-deam_3.3e-10|PF00270_DEAD_6.9e-06|PF00383_dCMP_cyt_deam_1_2.2e-12|PF14437_MafB19-deam_2.6e-13
contig_003_length_1518489	1518489	382392	390888	+	21	stringtie.807.1	97.6691	9.21463	21.328	4811	1236	complete	braker1_g00553.t1	0	2403	1	100	gi|196000887|ref|XP_002110311.1|	0	1360	0.75	79.98	K0825_MOUSE_M.musculus_Uncharacterized_protein_KIAA0825_homolog	1e-22	110	0.31	26.15	PF05064_Nsp1_C_9.4e-05|PF14906_DUF4495_9.9e-97
contig_003_length_1518489	1518489	382392	390888	+	21	stringtie.807.2	49.5812	4.67776	10.8271	4814	1237	complete	braker1_g00553.t2	0	2404	1	100	gi|196000887|ref|XP_002110311.1|	0	1356	0.75	79.89	K0825_MOUSE_M.musculus_Uncharacterized_protein_KIAA0825_homolog	6e-22	107	0.28	27.35	PF05064_Nsp1_C_9.4e-05|PF14906_DUF4495_5.5e-98
contig_003_length_1518489	1518489	389549	408114	-	28	stringtie.808.1	32.6336	3.07883	7.12619	7741	1367	complete	braker1_g00554.t1	0	2510	1	100	gi|196001959|ref|XP_002110847.1|	0	1152	0.69	82.09	RGRF2_RAT_R.norvegicus_Ras-specific_guanine_nucleotide-releasing_factor_2	2e-176	582	0.58	46.69	PF00612_IQ_4.6e-07|PF00169_PH_1.2e-15|PF00617_RasGEF_3.4e-59|PF00618_RasGEF_N_1.4e-16|PF00621_RhoGEF_1.5e-32|PF15410_PH_9_1.3e-05|PF16652_PH_13_4.1e-06|PF14533_USP7_C2_0.00036
contig_003_length_1518489	1518489	389549	408114	-	29	stringtie.808.2	26.0522	2.45791	5.68902	6876	1367	complete	braker1_g00554.t1	0	2510	1	100	gi|196001959|ref|XP_002110847.1|	0	1152	0.69	82.09	RGRF2_RAT_R.norvegicus_Ras-specific_guanine_nucleotide-releasing_factor_2	6e-177	582	0.58	46.69	PF00612_IQ_4.6e-07|PF00169_PH_1.2e-15|PF00617_RasGEF_3.4e-59|PF00618_RasGEF_N_1.4e-16|PF00621_RhoGEF_1.5e-32|PF15410_PH_9_1.3e-05|PF16652_PH_13_4.1e-06|PF14533_USP7_C2_0.00036
contig_003_length_1518489	1518489	423551	429959	+	17	stringtie.809.1	65.8429	6.21198	14.3781	3376	627	complete	braker1_g00557.t1	0	1202	1	100	gi|196000891|ref|XP_002110313.1|	0	823	1.01	68.64	NUB1_HUMAN_H.sapiens_NEDD8_ultimate_buster_1	6e-70	250	1.04	29.89	PF13374_TPR_10_4e-06|PF11269_DUF3069_0.00088|PF13881_Rad60-SLD_2_0.00014|PF00627_UBA_5.9e-08|PF00240_ubiquitin_1.2e-06|PF10302_DUF2407_5.5e-06|PF16678_HOIP-UBA_0.00012|PF09288_UBA_3_0.00043|PF09911_DUF2140_0.00043|PF07719_TPR_2_0.00052|PF14555_UBA_4_0.0055|PF13174_TPR_6_0.037|PF02845_CUE_0.0079
contig_003_length_1518489	1518489	369975	375282	-	11	stringtie.810.1	2603.7	245.647	568.571	1869	311	complete	braker1_g00549.t1	5e-175	509	0.65	99.68	gi|196001955|ref|XP_002110845.1|	4e-166	479	1	93.55	DAZP1_XENLA_X.laevis_DAZ-associated_protein_1	2e-51	186	0.56	44.06	PF00076_RRM_1_5.8e-20|PF10309_NCBP3_0.00013|PF00313_CSD_0.00068|PF08777_RRM_3_3.5e-06|PF14703_PHM7_cyt_0.00015|PF13893_RRM_5_0.0006|PF08206_OB_RNB_0.0063|PF16367_RRM_7_1.8e-09
contig_003_length_1518489	1518489	369975	375282	-	11	stringtie.810.2	404.236	38.1378	88.2731	1839	301	complete	braker1_g00549.t1	8e-168	490	0.65	96.13	gi|196001955|ref|XP_002110845.1|	2e-159	462	1	90.32	DAZP1_XENLA_X.laevis_DAZ-associated_protein_1	2e-51	186	0.56	44.06	PF00076_RRM_1_5.5e-20|PF10309_NCBP3_0.00012|PF00313_CSD_0.00065|PF08777_RRM_3_3.3e-06|PF14703_PHM7_cyt_0.00014|PF13893_RRM_5_0.00057|PF08206_OB_RNB_0.0061|PF16367_RRM_7_1.8e-09
contig_003_length_1518489	1518489	378170	380243	-	5	stringtie.810.3	738.233	69.649	161.208	1134	129	complete	braker1_g00551.t1	6e-77	236	1	100	None	None	None	None	None	None	None	None	None	None	PF10715_REGB_T4_2.4e-05|PF15104_DUF4558_3.3e-26
contig_003_length_1518489	1518489	376211	379395	+	8	stringtie.811.1	59.4283	5.60679	12.9774	2022	201	complete	braker1_g00550.t1	6e-126	374	1	100	gi|196000885|ref|XP_002110310.1|	5e-107	325	1	84.65	COMDA_HUMAN_H.sapiens_COMM_domain-containing_protein_10	1e-50	179	1	49.26	PF07258_COMM_domain_7.9e-24
contig_003_length_1518489	1518489	376211	379395	+	7	stringtie.811.2	8.50215	0.80214	1.85662	2202	None	None	braker1_g00550.t1	7e-115	348	0.95	98.43	gi|196000885|ref|XP_002110310.1|	8e-98	303	0.96	83.42	COMDA_HUMAN_H.sapiens_COMM_domain-containing_protein_10	7e-51	181	0.95	52.6	None
contig_003_length_1518489	1518489	432088	433757	-	3	stringtie.812.1	2.72494	0.257086	0.595046	697	None	None	braker1_g00558.t1	1e-50	167	0.17	98.82	gi|196000893|ref|XP_002110314.1|	2e-13	60.1	0.17	47.06	None	None	None	None	None	None
contig_003_length_1518489	1518489	430654	435472	+	14	stringtie.813.1	48.9515	4.61835	10.6895	2290	508	complete	braker1_g00558.t1	0	1038	0.99	100	gi|196000893|ref|XP_002110314.1|	0	665	1	67.98	HASP_MOUSE_M.musculus_Serine/threonine-protein_kinase_haspin	5e-83	286	0.41	47.39	PF12330_DUF3635_4.8e-22|PF07714_Pkinase_Tyr_1.5e-09|PF00069_Pkinase_4.6e-12
contig_003_length_1518489	1518489	430654	435472	+	13	stringtie.813.2	31.8873	3.00842	6.96323	2407	347	complete	braker1_g00558.t1	0	1024	1.06	92.76	gi|196000893|ref|XP_002110314.1|	0	651	1.08	63.12	HASP_MOUSE_M.musculus_Serine/threonine-protein_kinase_haspin	2e-77	271	0.45	42.57	PF07714_Pkinase_Tyr_4.3e-06|PF00069_Pkinase_3.5e-07
contig_003_length_1518489	1518489	435055	445008	-	25	stringtie.814.1	329.594	31.0957	71.9735	4374	874	complete	braker1_g00559.t1	0	1780	1	100	gi|196001963|ref|XP_002110849.1|	0	1504	0.99	85.47	IMB1_MOUSE_M.musculus_Importin_subunit_beta-1	0	1060	1	61.3	PF13513_HEAT_EZ_7.9e-12|PF02985_HEAT_8.5e-06|PF03810_IBN_N_1.1e-14|PF12460_MMS19_C_3.1e-05|PF13646_HEAT_2_2.2e-07|PF12348_CLASP_N_0.00077|PF01602_Adaptin_N_2.6e-05|PF00514_Arm_0.00015
contig_003_length_1518489	1518489	454493	455487	-	1	stringtie.815.1	8.92362	0.841903	1.94865	995	None	None	None	None	None	None	None	None	None	None	None	None	None	None	None	None	None	None
contig_003_length_1518489	1518489	455816	460705	+	8	stringtie.816.1	125.202	11.8122	27.3403	2711	449	complete	braker1_g00562.t1	0	769	1	100	gi|196003076|ref|XP_002111405.1|	4e-14	73.9	0.56	28.5	Y381_RICFE_R.felis_Putative_ankyrin_repeat_protein_RF_0381	1e-16	89	0.16	36.51	PF12796_Ank_2_8.3e-21|PF00023_Ank_8.2e-08|PF13857_Ank_5_5.8e-12|PF10211_Ax_dynein_light_0.0007|PF13606_Ank_3_1.3e-07|PF13637_Ank_4_9.4e-15
contig_003_length_1518489	1518489	446148	451351	+	8	stringtie.817.1	2018.77	190.462	440.84	1611	217	complete	braker1_g00560.t1	1e-142	414	1	95.09	gi|196000895|ref|XP_002110315.1|	9e-129	378	1	86.9	RAB5B_CHICK_G.gallus_Ras-related_protein_Rab-5B	7e-110	333	1	76.85	PF04670_Gtr1_RagA_1.6e-07|PF00071_Ras_5.8e-65|PF13191_AAA_16_9.3e-06|PF00025_Arf_8.2e-16|PF01926_MMR_HSR1_3.4e-08|PF08477_Roc_2.9e-38|PF00009_GTP_EFTU_2e-06|PF03193_DUF258_8.3e-05
contig_003_length_1518489	1518489	450183	453638	-	2	stringtie.818.1	26.8396	2.53219	5.86096	2894	292	complete	braker1_g00561.t1	0	602	1	100	gi|196001965|ref|XP_002110850.1|	1e-155	462	1.01	76.07	RWD2B_MOUSE_M.musculus_RWD_domain-containing_protein_2B	3e-62	217	1.04	38.28	PF06544_DUF1115_1.9e-19|PF05773_RWD_4.2e-18
contig_003_length_1518489	1518489	469949	470261	+	1	stringtie.819.1	5.20447	0.491018	1.1365	313	None	None	None	None	None	None	None	None	None	None	None	None	None	None	None	None	None	None
contig_003_length_1518489	1518489	471472	471878	+	1	stringtie.820.1	3.07125	0.289759	0.67067	407	None	None	None	None	None	None	None	None	None	None	None	None	None	None	None	None	None	None
contig_003_length_1518489	1518489	475920	477170	+	2	stringtie.821.1	6.05887	0.571627	1.32308	1155	None	None	braker1_g00566.t1	2e-72	233	0.43	78.52	gi|196001969|ref|XP_002110852.1|	7e-62	204	0.44	66	ABHD8_MOUSE_M.musculus_Protein_ABHD8	5e-19	91.7	0.18	55.7	None
contig_003_length_1518489	1518489	471009	476949	-	7	stringtie.822.1	285.068	26.8949	62.2504	2695	345	complete	braker1_g00566.t1	0	677	1	100	gi|196001969|ref|XP_002110852.1|	0	580	1	81.1	ABHD8_MOUSE_M.musculus_Protein_ABHD8	3e-58	211	0.55	43.98	PF01738_DLH_4.9e-06|PF00326_Peptidase_S9_0.0043|PF12697_Abhydrolase_6_6.1e-17|PF06259_Abhydrolase_8_2.9e-05|PF02230_Abhydrolase_2_0.00021|PF07224_Chlorophyllase_1.9e-07|PF02129_Peptidase_S15_0.0049|PF12740_Chlorophyllase2_9.9e-08|PF03403_PAF-AH_p_II_0.00013|PF06821_Ser_hydrolase_0.00078|PF04083_Abhydro_lipase_0.00023|PF03959_FSH1_5e-08|PF12146_Hydrolase_4_2.8e-20|PF00561_Abhydrolase_1_4e-21
contig_003_length_1518489	1518489	478374	483342	+	7	stringtie.823.1	64.5513	6.09012	14.0961	3731	472	complete	braker1_g00567.t1	0	944	1	100	gi|196000899|ref|XP_002110317.1|	0	733	1	76.33	ADPGK_BOVIN_B.taurus_ADP-dependent_glucokinase	4e-105	347	0.86	44.47	PF00294_PfkB_2.9e-07|PF04587_ADP_PFK_GK_1e-127
contig_003_length_1518489	1518489	484459	489604	+	6	stringtie.824.1	10.0729	0.95033	2.19961	2214	239	complete	braker1_g00568.t1	9e-150	439	0.98	100	gi|196000901|ref|XP_002110318.1|	1e-103	320	0.91	77.83	None	None	None	None	None	PF00219_IGFBP_9.9e-13
contig_003_length_1518489	1518489	484459	489604	+	5	stringtie.824.2	2.74997	0.259447	0.600511	4616	145	complete	braker1_g00568.t1	2e-69	235	0.65	88.96	gi|196000901|ref|XP_002110318.1|	5e-55	194	0.61	74.5	None	None	None	None	None	PF00219_IGFBP_2.1e-13
contig_003_length_1518489	1518489	487504	493116	-	12	stringtie.825.1	34.0647	3.21385	7.43872	3703	364	complete	braker1_g00569.t1	0	750	1	100	gi|196001971|ref|XP_002110853.1|	0	620	0.99	83.47	CDK7_HUMAN_H.sapiens_Cyclin-dependent_kinase_7	6e-159	485	0.99	69.01	PF07387_Seadorna_VP7_1.3e-07|PF14531_Kinase-like_4.4e-06|PF07714_Pkinase_Tyr_1.1e-33|PF00069_Pkinase_2.2e-77|PF01636_APH_3.1e-05
contig_003_length_1518489	1518489	487504	493116	-	11	stringtie.825.2	7.62289	0.719186	1.66461	3770	364	complete	braker1_g00569.t1	0	750	1	100	gi|196001971|ref|XP_002110853.1|	0	620	0.99	83.47	CDK7_HUMAN_H.sapiens_Cyclin-dependent_kinase_7	1e-158	485	0.99	69.01	PF07387_Seadorna_VP7_1.3e-07|PF14531_Kinase-like_4.4e-06|PF07714_Pkinase_Tyr_1.1e-33|PF00069_Pkinase_2.2e-77|PF01636_APH_3.1e-05
contig_003_length_1518489	1518489	460840	461206	+	1	stringtie.826.1	2.7248	0.257072	0.595014	367	None	None	None	None	None	None	None	None	None	None	None	None	None	None	None	None	None	None
contig_003_length_1518489	1518489	460787	462347	-	4	stringtie.827.1	8934.32	842.912	1950.99	576	None	None	None	None	None	None	None	None	None	None	None	None	None	None	None	None	None	None
contig_003_length_1518489	1518489	460787	462347	-	3	stringtie.827.2	2094.12	197.57	457.292	1380	None	None	None	None	None	None	None	None	None	None	None	None	None	None	None	None	None	None
contig_003_length_1518489	1518489	463233	466251	+	8	stringtie.828.1	75.7562	7.14725	16.5429	1714	153	complete	braker1_g00564.t2	2e-102	309	1	100	gi|196000897|ref|XP_002110316.1|	1e-90	278	0.99	87.42	MOC2B_HUMAN_H.sapiens_Molybdopterin_synthase_catalytic_subunit	1e-56	194	0.81	61.44	PF02391_MoaE_6.8e-43
contig_003_length_1518489	1518489	463233	466251	+	8	stringtie.828.2	30.5978	2.88677	6.68165	1611	None	None	braker1_g00564.t2	2e-99	300	0.97	100	gi|196000897|ref|XP_002110316.1|	2e-90	276	0.97	89.12	MOC2B_HUMAN_H.sapiens_Molybdopterin_synthase_catalytic_subunit	9e-57	194	0.92	56.07	None
contig_003_length_1518489	1518489	463233	466251	+	7	stringtie.828.3	14.497	1.36773	3.16571	2112	140	complete	braker1_g00564.t2	5e-83	262	0.86	100	gi|196000897|ref|XP_002110316.1|	4e-74	238	0.86	87.79	MOC2B_HUMAN_H.sapiens_Molybdopterin_synthase_catalytic_subunit	4e-46	166	0.7	62.88	PF02391_MoaE_5.1e-43
contig_003_length_1518489	1518489	463233	466251	+	6	stringtie.828.4	11.5152	1.0864	2.51457	2077	140	complete	braker1_g00564.t2	4e-83	262	0.86	100	gi|196000897|ref|XP_002110316.1|	3e-74	238	0.86	87.79	MOC2B_HUMAN_H.sapiens_Molybdopterin_synthase_catalytic_subunit	4e-46	166	0.7	62.88	PF02391_MoaE_5.1e-43
contig_003_length_1518489	1518489	463233	466251	+	5	stringtie.828.5	8.23418	0.776857	1.7981	2243	140	complete	braker1_g00564.t2	1e-82	262	0.86	100	gi|196000897|ref|XP_002110316.1|	8e-74	238	0.86	87.79	MOC2B_HUMAN_H.sapiens_Molybdopterin_synthase_catalytic_subunit	6e-46	166	0.7	62.88	PF02391_MoaE_5.1e-43
contig_003_length_1518489	1518489	463233	466251	+	6	stringtie.828.6	7.93165	0.748315	1.73203	2116	153	complete	braker1_g00564.t1	9e-83	262	0.87	100	gi|196000897|ref|XP_002110316.1|	8e-71	229	0.95	79.86	MOC2B_HUMAN_H.sapiens_Molybdopterin_synthase_catalytic_subunit	9e-43	157	0.77	57.24	PF02391_MoaE_4.6e-39|PF05999_Herpes_U5_1.1e-05
contig_003_length_1518489	1518489	465954	469656	-	16	stringtie.829.1	52.8763	4.98864	11.5466	1883	556	5prime	braker1_g00565.t1	0	1097	1	100	gi|196001967|ref|XP_002110851.1|	0	687	1.03	67.93	RPC3_HUMAN_H.sapiens_DNA-directed_RNA_polymerase_III_subunit_RPC3	1e-105	336	1	37.01	PF08221_HTH_9_4.6e-20|PF05645_RNA_pol_Rpc82_2.6e-19|PF09202_Rio2_N_0.0016|PF09339_HTH_IclR_0.00023|PF02002_TFIIE_alpha_0.0014
contig_003_length_1518489	1518489	465954	469656	-	14	stringtie.829.2	6.74163	0.636042	1.47217	2170	245	complete	braker1_g00565.t1	0	659	0.6	99.38	gi|196001967|ref|XP_002110851.1|	5e-123	380	0.68	58.57	RPC3_RAT_R.norvegicus_DNA-directed_RNA_polymerase_III_subunit_RPC3	9e-46	175	0.38	42.79	PF08221_HTH_9_2.3e-20|PF05645_RNA_pol_Rpc82_1.6e-19|PF09202_Rio2_N_0.00088|PF09339_HTH_IclR_0.00012|PF02002_TFIIE_alpha_0.00072
contig_003_length_1518489	1518489	505482	510763	+	24	stringtie.830.1	31.8059	3.00074	6.94545	2634	703	complete	braker1_g00572.t1	0	1401	0.98	100	gi|196000905|ref|XP_002110320.1|	0	988	1.01	75.86	SYTC1_DICDI_D.discoideum_Probable_threonine--tRNA_ligase_1,_cytoplasmic	0	642	0.94	47.76	PF02824_TGS_3e-13|PF07973_tRNA_SAD_8.5e-17|PF03129_HGTP_anticodon_2.2e-18|PF00587_tRNA-synt_2b_3e-43
contig_003_length_1518489	1518489	505482	511647	+	25	stringtie.830.2	12.9552	1.22226	2.82902	2585	703	complete	braker1_g00572.t1	0	1401	0.98	100	gi|196000905|ref|XP_002110320.1|	0	988	1.01	75.86	SYTC1_DICDI_D.discoideum_Probable_threonine--tRNA_ligase_1,_cytoplasmic	0	642	0.94	47.76	PF02824_TGS_3e-13|PF07973_tRNA_SAD_8.5e-17|PF03129_HGTP_anticodon_2.2e-18|PF00587_tRNA-synt_2b_3e-43
contig_003_length_1518489	1518489	505790	510763	+	21	stringtie.830.3	8.44911	0.797135	1.84503	3015	343	complete	braker1_g00572.t1	0	877	0.61	100	gi|196000905|ref|XP_002110320.1|	0	672	0.65	80.21	SYTC1_DICDI_D.discoideum_Probable_threonine--tRNA_ligase_1,_cytoplasmic	1e-157	444	0.59	52.49	PF00587_tRNA-synt_2b_2.8e-44|PF03129_HGTP_anticodon_3.5e-19|PF07973_tRNA_SAD_1.1e-15
contig_003_length_1518489	1518489	505790	510763	+	20	stringtie.830.4	5.51749	0.52055	1.20485	2980	101	complete	braker1_g00572.t1	0	970	0.78	89.44	gi|196000905|ref|XP_002110320.1|	0	751	0.85	70.9	SYTC1_DICDI_D.discoideum_Probable_threonine--tRNA_ligase_1,_cytoplasmic	3e-168	475	0.78	45.24	PF03129_HGTP_anticodon_1.6e-19|PF00587_tRNA-synt_2b_1.6e-26
contig_003_length_1518489	1518489	503899	504692	+	1	stringtie.830.5	4.72712	0.445982	1.03226	794	None	None	None	None	None	None	None	None	None	None	None	None	None	None	None	None	None	None
contig_003_length_1518489	1518489	503899	510763	+	22	stringtie.830.6	4.61141	0.435066	1.00699	3033	211	complete	braker1_g00572.t1	0	877	0.61	100	gi|196000905|ref|XP_002110320.1|	0	672	0.65	80.21	SYTC1_DICDI_D.discoideum_Probable_threonine--tRNA_ligase_1,_cytoplasmic	1e-157	444	0.59	52.49	PF07973_tRNA_SAD_1.1e-15|PF03129_HGTP_anticodon_3.5e-19|PF00587_tRNA-synt_2b_2.8e-44
contig_003_length_1518489	1518489	505790	510763	+	20	stringtie.830.7	4.06848	0.383842	0.888433	3049	347	complete	braker1_g00572.t1	0	1161	0.9	92.2	gi|196000905|ref|XP_002110320.1|	0	863	0.98	70.24	SYTC1_DICDI_D.discoideum_Probable_threonine--tRNA_ligase_1,_cytoplasmic	0	560	0.87	46.28	PF07973_tRNA_SAD_1.6e-17|PF03129_HGTP_anticodon_3.8e-19|PF00587_tRNA-synt_2b_6.2e-25
contig_003_length_1518489	1518489	507121	508289	-	1	stringtie.831.1	3.04662	0.287435	0.665291	1169	None	None	braker1_g00572.t1	8e-48	104	0.07	100	gi|196000905|ref|XP_002110320.1|	1e-19	89.7	0.08	82.98	None	None	None	None	None	None
contig_003_length_1518489	1518489	493511	495824	+	1	stringtie.832.1	56.7826	5.35718	12.3996	2314	324	complete	braker1_g00570.t1	0	570	1	100	gi|196000903|ref|XP_002110319.1|	2e-131	393	1.05	78.4	ESCO1_HUMAN_H.sapiens_N-acetyltransferase_ESCO1	2e-49	190	0.3	42.4	PF13878_zf-C2H2_3_4.6e-19|PF13880_Acetyltransf_13_1.7e-31|PF13508_Acetyltransf_7_2.6e-05
contig_003_length_1518489	1518489	495231	496130	-	1	stringtie.833.1	3.33333	0.314485	0.727901	900	None	None	None	None	None	None	None	None	None	None	None	None	None	None	None	None	None	None
contig_003_length_1518489	1518489	496158	496628	+	1	stringtie.834.1	2.91932	0.275425	0.637493	471	None	None	None	None	None	None	None	None	None	None	None	None	None	None	None	None	None	None
contig_003_length_1518489	1518489	497122	501690	-	19	stringtie.835.1	681.906	64.3347	148.908	2038	540	complete	braker1_g00571.t1	0	1110	1	100	gi|196001973|ref|XP_002110854.1|	0	961	1	90.16	AL7A1_BOVIN_B.taurus_Alpha-aminoadipic_semialdehyde_dehydrogenase	0	779	0.99	67.54	PF13376_OmdA_3.6e-06|PF00171_Aldedh_3.4e-135
contig_003_length_1518489	1518489	512021	517666	+	13	stringtie.836.1	1104.09	104.166	241.1	2014	443	complete	braker1_g00573.t1	0	881	1	100	gi|196000907|ref|XP_002110321.1|	0	626	1.06	70.95	PPR32_RAT_R.norvegicus_Protein_phosphatase_1_regulatory_subunit_32	1e-39	155	1.06	28.6	PF15691_PPP1R32_3.6e-137
contig_003_length_1518489	1518489	512021	517666	+	12	stringtie.836.2	141.366	13.3373	30.8702	3547	443	complete	braker1_g00573.t1	0	881	1	100	gi|196000907|ref|XP_002110321.1|	0	626	1.06	70.95	PPR32_RAT_R.norvegicus_Protein_phosphatase_1_regulatory_subunit_32	1e-38	155	1.06	28.6	PF15691_PPP1R32_3.6e-137
contig_003_length_1518489	1518489	517362	520285	-	8	stringtie.837.1	108.052	10.1942	23.5953	1509	315	5prime	braker1_g00574.t1	0	566	0.97	100	gi|196004831|ref|XP_002112282.1|	1e-102	311	1.09	57.3	MTX1_PIG_S.scrofa_Metaxin-1	1e-53	189	0.82	36.4	PF14497_GST_C_3_0.00052|PF13410_GST_C_2_4.2e-08|PF10568_Tom37_3.2e-44|PF17171_GST_C_6_2.2e-20|PF17172_GST_N_4_1.3e-20
contig_003_length_1518489	1518489	550526	558660	-	9	stringtie.838.1	207.718	19.5972	45.3593	2986	551	complete	braker1_g00578.t1	0	1046	1	100	gi|196001975|ref|XP_002110855.1|	0	594	1	92.14	TGFR1_BOVIN_B.taurus_TGF-beta_receptor_type-1	2e-108	352	0.66	53.03	PF08693_SKG6_3e-05|PF07714_Pkinase_Tyr_2.5e-38|PF00069_Pkinase_1.5e-41|PF01636_APH_9.2e-05
contig_003_length_1518489	1518489	550526	558660	-	8	stringtie.838.2	63.8421	6.02321	13.9412	3165	551	complete	braker1_g00578.t1	0	1046	1	100	gi|196001975|ref|XP_002110855.1|	0	594	1	92.14	TGFR1_BOVIN_B.taurus_TGF-beta_receptor_type-1	4e-108	352	0.66	53.03	PF08693_SKG6_3e-05|PF07714_Pkinase_Tyr_2.5e-38|PF00069_Pkinase_1.5e-41|PF01636_APH_9.2e-05
contig_003_length_1518489	1518489	520665	521309	+	1	stringtie.839.1	5.03876	0.475384	1.10031	645	None	None	None	None	None	None	None	None	None	None	None	None	None	None	None	None	None	None
[truncated: 24,075 more rows]
