# Supplementary material for: Comparative genomics and the nature of placozoan species
Source: PLoS Biol. 2018 Jul 31;16(7):e2005359. doi: 10.1371/journal.pbio.2005359 (PMC6067683; doi:10.1371/journal.pbio.2005359)
Supplement: S3 Data — (XLSX) [file pbio.2005359.s035.xlsx]

## Sheet: trichoplax_augustus_proteins_al
SeqName	Tags	Description	Length	#Hits	e-Value	sim mean	#GO	GO IDs	GO Names	Enzyme Codes	Enzyme Names	InterPro IDs	InterPro GO IDs	InterPro GO Names
Trichoplax_g00001.t1	INTERPRO, BLASTED, MAPPED, ANNOTATED	TLR4_CRIGR Toll-like receptor 4	205	20	6.52e-11	50.1	22	F:GO:0038023; C:GO:0044421; P:GO:0008104; C:GO:0044464; P:GO:0007166; P:GO:0048513; C:GO:0045202; P:GO:0048523; P:GO:0002376; P:GO:0006935; P:GO:0048583; F:GO:0005515; P:GO:0051960; P:GO:0023051; P:GO:0071310; P:GO:0006928; P:GO:0007409; P:GO:0044089; P:GO:0051130; C:GO:0016021; P:GO:0010646; P:GO:0032496	F:signaling receptor activity; C:extracellular region part; P:protein localization; C:cell part; P:cell surface receptor signaling pathway; P:animal organ development; C:synapse; P:negative regulation of cellular process; P:immune system process; P:chemotaxis; P:regulation of response to stimulus; F:protein binding; P:regulation of nervous system development; P:regulation of signaling; P:cellular…			IPR001611 (PFAM)	F:GO:0005515	F:protein binding
Trichoplax_g00001.t2	INTERPRO, BLASTED, MAPPED, ANNOTATED	TLR4_CRIGR Toll-like receptor 4	195	20	4.46e-11	50	22	F:GO:0038023; C:GO:0044421; P:GO:0008104; C:GO:0044464; P:GO:0007166; P:GO:0048513; C:GO:0045202; P:GO:0048523; P:GO:0002376; P:GO:0006935; P:GO:0048583; F:GO:0005515; P:GO:0051960; P:GO:0023051; P:GO:0071310; P:GO:0006928; P:GO:0007409; P:GO:0044089; P:GO:0051130; C:GO:0016021; P:GO:0010646; P:GO:0032496	F:signaling receptor activity; C:extracellular region part; P:protein localization; C:cell part; P:cell surface receptor signaling pathway; P:animal organ development; C:synapse; P:negative regulation of cellular process; P:immune system process; P:chemotaxis; P:regulation of response to stimulus; F:protein binding; P:regulation of nervous system development; P:regulation of signaling; P:cellular…			IPR001611 (PFAM)	F:GO:0005515	F:protein binding
Trichoplax_g00001.t3	INTERPRO, BLASTED, MAPPED, ANNOTATED	LGR4_BOVIN Leucine-rich repeat-containing G-coupled receptor 4	229	20	2.17e-12	47.2	28	P:GO:0048513; P:GO:0051171; C:GO:0043227; P:GO:0048584; P:GO:0006935; P:GO:0009968; P:GO:0071310; P:GO:0007409; P:GO:0044089; P:GO:0070201; P:GO:0060255; C:GO:0044421; P:GO:0007166; P:GO:0006810; C:GO:0005622; C:GO:0005886; P:GO:0002376; P:GO:0044702; F:GO:0004888; F:GO:0005515; P:GO:0048511; P:GO:0006928; P:GO:0051130; C:GO:0016021; P:GO:0032496; P:GO:0051239; P:GO:0080090; P:GO:0031323	P:animal organ development; P:regulation of nitrogen compound metabolic process; C:membrane-bounded organelle; P:positive regulation of response to stimulus; P:chemotaxis; P:negative regulation of signal transduction; P:cellular response to organic substance; P:axonogenesis; P:positive regulation of cellular component biogenesis; P:regulation of establishment of protein localization; P:regulation…			IPR026906 (PFAM)	no GO terms	no GO terms
Trichoplax_g00001.t4	INTERPRO, BLASTED, MAPPED, ANNOTATED	LGR4_BOVIN Leucine-rich repeat-containing G-coupled receptor 4	219	20	2.78e-12	47.3	28	P:GO:0048513; P:GO:0051171; C:GO:0043227; P:GO:0048584; P:GO:0006935; P:GO:0009968; P:GO:0071310; P:GO:0007409; P:GO:0044089; P:GO:0070201; P:GO:0060255; C:GO:0044421; P:GO:0007166; P:GO:0006810; C:GO:0005622; C:GO:0005886; P:GO:0002376; P:GO:0044702; F:GO:0004888; F:GO:0005515; P:GO:0048511; P:GO:0006928; P:GO:0051130; C:GO:0016021; P:GO:0032496; P:GO:0051239; P:GO:0080090; P:GO:0031323	P:animal organ development; P:regulation of nitrogen compound metabolic process; C:membrane-bounded organelle; P:positive regulation of response to stimulus; P:chemotaxis; P:negative regulation of signal transduction; P:cellular response to organic substance; P:axonogenesis; P:positive regulation of cellular component biogenesis; P:regulation of establishment of protein localization; P:regulation…			IPR001611 (PFAM)	F:GO:0005515	F:protein binding
Trichoplax_g00002.t1	INTERPRO, BLASTED, MAPPED, ANNOTATED	LGR5_BOVIN Leucine-rich repeat-containing G-coupled receptor 5	335	20	5e-17	45.65	10	P:GO:0023056; P:GO:0010647; C:GO:0016020; P:GO:0048856; C:GO:0044464; C:GO:0045202; P:GO:0044763; C:GO:0043227; P:GO:0032501; P:GO:0044767	P:positive regulation of signaling; P:positive regulation of cell communication; C:membrane; P:anatomical structure development; C:cell part; C:synapse; P:single-organism cellular process; C:membrane-bounded organelle; P:multicellular organismal process; P:single-organism developmental process			IPR001611 (PFAM)	F:GO:0005515	F:protein binding
Trichoplax_g00002.t2	INTERPRO, BLASTED, MAPPED, ANNOTATED	ALS_RAT Insulin-like growth factor-binding complex acid labile subunit	359	20	2.54e-17	44.5	7	P:GO:0050794; P:GO:0048731; C:GO:0016020; C:GO:0005576; C:GO:0044424; P:GO:0009987; C:GO:0043227	P:regulation of cellular process; P:system development; C:membrane; C:extracellular region; C:intracellular part; P:cellular process; C:membrane-bounded organelle			IPR001611 (PFAM)	F:GO:0005515	F:protein binding
Trichoplax_g00003.t1	INTERPRO, NO-BLAST	--NA---	363									no IPS match	no IPS match	no IPS match
Trichoplax_g00004.t1	INTERPRO, NO-BLAST	--NA---	763									no IPS match	no IPS match	no IPS match
Trichoplax_g00004.t2	INTERPRO, NO-BLAST	--NA---	764									no IPS match	no IPS match	no IPS match
Trichoplax_g00005.t1	INTERPRO, NO-BLAST	--NA---	95									no IPS match	no IPS match	no IPS match
Trichoplax_g00006.t1	INTERPRO, NO-BLAST	--NA---	144									no IPS match	no IPS match	no IPS match
Trichoplax_g00007.t1	INTERPRO, NO-BLAST	--NA---	244									no IPS match	no IPS match	no IPS match
Trichoplax_g00008.t1	INTERPRO, BLASTED, MAPPED	PSYR_MOUSE Psychosine receptor	373	2	2.6e-05	41	16	P:GO:0007186; P:GO:0090630; P:GO:0007275; P:GO:0007165; P:GO:0030819; F:GO:0004871; C:GO:0005886; F:GO:0004930; C:GO:0005887; P:GO:0006955; P:GO:0051496; P:GO:0006915; C:GO:0016020; C:GO:0016021; P:GO:0010447; P:GO:0031532	P:G-protein coupled receptor signaling pathway; P:activation of GTPase activity; P:multicellular organism development; P:signal transduction; P:positive regulation of cAMP biosynthetic process; F:signal transducer activity; C:plasma membrane; F:G-protein coupled receptor activity; C:integral component of plasma membrane; P:immune response; P:positive regulation of stress fiber assembly; P:apoptot…			IPR000276 (PFAM)	F:GO:0004930; P:GO:0007186; C:GO:0016021	F:G-protein coupled receptor activity; P:G-protein coupled receptor signaling pathway; C:integral component of membrane
Trichoplax_g00009.t1	INTERPRO, BLASTED, MAPPED, ANNOTATED	RSF1_HUMAN Remodeling and spacing factor 1	527	20	2.19e-32	54	33	F:GO:0016887; P:GO:0043627; P:GO:0008284; C:GO:0044454; F:GO:0000977; F:GO:0043167; P:GO:0048856; C:GO:0000118; C:GO:1990391; F:GO:0004386; P:GO:0006468; P:GO:0045944; P:GO:0000122; F:GO:0004713; P:GO:0016570; C:GO:0070603; P:GO:0006351; P:GO:0044707; F:GO:0003682; F:GO:0008134; P:GO:0044763; P:GO:0006974; C:GO:0000785; C:GO:0044666; P:GO:0006334; P:GO:0040029; P:GO:0065009; P:GO:0044767; C:GO:00…	F:ATPase activity; P:response to estrogen; P:positive regulation of cell proliferation; C:nuclear chromosome part; F:RNA polymerase II regulatory region sequence-specific DNA binding; F:ion binding; P:anatomical structure development; C:histone deacetylase complex; C:DNA repair complex; F:helicase activity; P:protein phosphorylation; P:positive regulation of transcription from RNA polymerase II p…	EC:2.7.10; EC:3.6.1.3; EC:2.1.1.43; EC:3.6.1.15	Transferring phosphorus-containing groups; Adenosinetriphosphatase; Histone-lysine N-methyltransferase; Nucleoside-triphosphate phosphatase	IPR019787 (PFAM)	no GO terms	no GO terms
Trichoplax_g00010.t1	INTERPRO, BLASTED, MAPPED, ANNOTATED	RXFP1_HUMAN Relaxin receptor 1	436	20	6.03e-12	46.55	15	P:GO:0065008; P:GO:0048609; P:GO:0007187; C:GO:0044464; P:GO:0046546; F:GO:0005488; P:GO:0009966; P:GO:0008406; P:GO:0048522; C:GO:0016020; P:GO:0016043; P:GO:0030154; P:GO:0080090; F:GO:0016500; P:GO:0031323	P:regulation of biological quality; P:multicellular organismal reproductive process; P:G-protein coupled receptor signaling pathway, coupled to cyclic nucleotide second messenger; C:cell part; P:development of primary male sexual characteristics; F:binding; P:regulation of signal transduction; P:gonad development; P:positive regulation of cellular process; C:membrane; P:cellular component organiz…			IPR000276 (PFAM)	F:GO:0004930; P:GO:0007186; C:GO:0016021	F:G-protein coupled receptor activity; P:G-protein coupled receptor signaling pathway; C:integral component of membrane
Trichoplax_g00011.t1	INTERPRO, BLASTED, MAPPED, ANNOTATED	ALS_MOUSE Insulin-like growth factor-binding complex acid labile subunit	935	20	4.28e-28	44.35	8	P:GO:0060255; P:GO:0007165; C:GO:0016020; P:GO:0048513; P:GO:0048523; C:GO:0005576; C:GO:0044424; C:GO:0043227	P:regulation of macromolecule metabolic process; P:signal transduction; C:membrane; P:animal organ development; P:negative regulation of cellular process; C:extracellular region; C:intracellular part; C:membrane-bounded organelle			IPR001611 (PFAM); IPR026906 (PFAM)	F:GO:0005515	F:protein binding
Trichoplax_g00011.t2	INTERPRO, BLASTED, MAPPED, ANNOTATED	LGR4_DANRE Leucine-rich repeat-containing G-coupled receptor 4	189	20	4.15e-11	45.05	20	C:GO:0044421; P:GO:0007411; P:GO:0022029; P:GO:0007166; P:GO:0048523; F:GO:0004872; C:GO:0044446; F:GO:0004871; P:GO:0009966; P:GO:0021772; P:GO:0044702; C:GO:0043227; P:GO:0048584; F:GO:0005515; P:GO:0048511; P:GO:0048522; C:GO:0005737; C:GO:0016021; P:GO:0051239; P:GO:0051128	C:extracellular region part; P:axon guidance; P:telencephalon cell migration; P:cell surface receptor signaling pathway; P:negative regulation of cellular process; F:receptor activity; C:intracellular organelle part; F:signal transducer activity; P:regulation of signal transduction; P:olfactory bulb development; P:single organism reproductive process; C:membrane-bounded organelle; P:positive regu…			IPR001611 (PFAM)	F:GO:0005515	F:protein binding
Trichoplax_g00011.t3	INTERPRO, BLASTED, MAPPED, ANNOTATED	LGR4_DANRE Leucine-rich repeat-containing G-coupled receptor 4	215	20	3.14e-09	46.65	3	P:GO:0050794; P:GO:0048513; P:GO:0044763	P:regulation of cellular process; P:animal organ development; P:single-organism cellular process			IPR001611 (PFAM)	F:GO:0005515	F:protein binding
Trichoplax_g00012.t1	INTERPRO, NO-BLAST	--NA---	498									no IPS match	no IPS match	no IPS match
Trichoplax_g00012.t2	INTERPRO, NO-BLAST	--NA---	492									no IPS match	no IPS match	no IPS match
Trichoplax_g00012.t3	INTERPRO, NO-BLAST	--NA---	528									no IPS match	no IPS match	no IPS match
Trichoplax_g00012.t4	INTERPRO, NO-BLAST	--NA---	522									no IPS match	no IPS match	no IPS match
Trichoplax_g00013.t1	INTERPRO, BLASTED, MAPPED, ANNOTATED	MIPEP_HUMAN Mitochondrial intermediate peptidase	703	16	9.99e-153	45.69	5	C:GO:0005739; P:GO:0006508; F:GO:0004175; P:GO:0044237; F:GO:0008237	C:mitochondrion; P:proteolysis; F:endopeptidase activity; P:cellular metabolic process; F:metallopeptidase activity			IPR001567 (PFAM)	P:GO:0006508; F:GO:0004222	P:proteolysis; F:metalloendopeptidase activity
Trichoplax_g00013.t2	INTERPRO, BLASTED, MAPPED, ANNOTATED	MIPEP_HUMAN Mitochondrial intermediate peptidase	708	16	2.67e-151	45.63	5	C:GO:0005739; P:GO:0006508; F:GO:0004175; P:GO:0044237; F:GO:0008237	C:mitochondrion; P:proteolysis; F:endopeptidase activity; P:cellular metabolic process; F:metallopeptidase activity			IPR001567 (PFAM)	P:GO:0006508; F:GO:0004222	P:proteolysis; F:metalloendopeptidase activity
Trichoplax_g00014.t1	INTERPRO, BLASTED, MAPPED, ANNOTATED	NALCN_HUMAN Sodium leak channel non-selective	1768	20	0	47.1	26	C:GO:0043229; P:GO:0086012; P:GO:0015672; P:GO:2000021; P:GO:0060306; P:GO:0048513; P:GO:0086019; P:GO:0048518; C:GO:0044459; P:GO:0050794; C:GO:0042383; P:GO:0006816; P:GO:0051924; C:GO:0034703; P:GO:0086002; P:GO:0086067; F:GO:0086006; F:GO:0086007; C:GO:0044444; P:GO:0098662; C:GO:0097458; P:GO:0051716; P:GO:0098900; P:GO:0055117; P:GO:1904062; F:GO:0019899	C:intracellular organelle; P:membrane depolarization during cardiac muscle cell action potential; P:monovalent inorganic cation transport; P:regulation of ion homeostasis; P:regulation of membrane repolarization; P:animal organ development; P:cell-cell signaling involved in cardiac conduction; P:positive regulation of biological process; C:plasma membrane part; P:regulation of cellular process; C…			IPR005821 (PFAM)	F:GO:0005216; P:GO:0006811; P:GO:0055085; C:GO:0016020	F:ion channel activity; P:ion transport; P:transmembrane transport; C:membrane
Trichoplax_g00014.t2	INTERPRO, BLASTED, MAPPED, ANNOTATED	NALCN_HUMAN Sodium leak channel non-selective	1788	20	0	47.2	26	C:GO:0043229; P:GO:0086012; P:GO:0015672; P:GO:2000021; P:GO:0060306; P:GO:0048513; P:GO:0086019; P:GO:0048518; C:GO:0044459; P:GO:0050794; C:GO:0042383; P:GO:0006816; P:GO:0051924; C:GO:0034703; P:GO:0086002; P:GO:0086067; F:GO:0086006; F:GO:0086007; C:GO:0044444; P:GO:0098662; C:GO:0097458; P:GO:0051716; P:GO:0098900; P:GO:0055117; P:GO:1904062; F:GO:0019899	C:intracellular organelle; P:membrane depolarization during cardiac muscle cell action potential; P:monovalent inorganic cation transport; P:regulation of ion homeostasis; P:regulation of membrane repolarization; P:animal organ development; P:cell-cell signaling involved in cardiac conduction; P:positive regulation of biological process; C:plasma membrane part; P:regulation of cellular process; C…			IPR005821 (PFAM)	F:GO:0005216; P:GO:0006811; P:GO:0055085; C:GO:0016020	F:ion channel activity; P:ion transport; P:transmembrane transport; C:membrane
Trichoplax_g00014.t3	INTERPRO, BLASTED, MAPPED, ANNOTATED	NALCN_HUMAN Sodium leak channel non-selective	1745	20	0	45.65	18	P:GO:0086002; C:GO:0043229; P:GO:0086012; P:GO:0086067; F:GO:0086006; P:GO:0015672; P:GO:0007399; P:GO:0086019; C:GO:0044444; P:GO:0048518; C:GO:0044459; P:GO:0050794; P:GO:0098662; C:GO:0016021; P:GO:0034765; P:GO:0030001; P:GO:0050896; F:GO:0019899	P:cardiac muscle cell action potential involved in contraction; C:intracellular organelle; P:membrane depolarization during cardiac muscle cell action potential; P:AV node cell to bundle of His cell communication; F:voltage-gated sodium channel activity involved in cardiac muscle cell action potential; P:monovalent inorganic cation transport; P:nervous system development; P:cell-cell signaling in…			IPR005821 (PFAM)	F:GO:0005216; P:GO:0006811; P:GO:0055085; C:GO:0016020	F:ion channel activity; P:ion transport; P:transmembrane transport; C:membrane
Trichoplax_g00014.t4	INTERPRO, BLASTED, MAPPED, ANNOTATED	NALCN_HUMAN Sodium leak channel non-selective	1809	20	0	47.25	26	C:GO:0043229; P:GO:0086012; P:GO:0015672; P:GO:2000021; P:GO:0060306; P:GO:0048513; P:GO:0086019; P:GO:0048518; C:GO:0044459; P:GO:0050794; C:GO:0042383; P:GO:0006816; P:GO:0051924; C:GO:0034703; P:GO:0086002; P:GO:0086067; F:GO:0086006; C:GO:0044444; F:GO:0005245; P:GO:0098662; C:GO:0097458; P:GO:0051716; P:GO:0098900; P:GO:0055117; P:GO:1904062; F:GO:0019899	C:intracellular organelle; P:membrane depolarization during cardiac muscle cell action potential; P:monovalent inorganic cation transport; P:regulation of ion homeostasis; P:regulation of membrane repolarization; P:animal organ development; P:cell-cell signaling involved in cardiac conduction; P:positive regulation of biological process; C:plasma membrane part; P:regulation of cellular process; C…			IPR005821 (PFAM)	F:GO:0005216; P:GO:0006811; P:GO:0055085; C:GO:0016020	F:ion channel activity; P:ion transport; P:transmembrane transport; C:membrane
Trichoplax_g00014.t5	INTERPRO, BLASTED, MAPPED, ANNOTATED	NALCN_HUMAN Sodium leak channel non-selective	1791	20	0	45.95	25	C:GO:0043229; P:GO:0086012; P:GO:0015672; P:GO:2000021; P:GO:0060306; P:GO:0048513; P:GO:0086019; P:GO:0048518; C:GO:0044459; P:GO:0010959; P:GO:0050794; C:GO:0042383; P:GO:0006816; C:GO:0034703; P:GO:0086002; P:GO:0086067; F:GO:0086006; C:GO:0044444; F:GO:0005245; P:GO:0098662; P:GO:0051716; P:GO:0098900; P:GO:0055117; P:GO:1904062; F:GO:0019899	C:intracellular organelle; P:membrane depolarization during cardiac muscle cell action potential; P:monovalent inorganic cation transport; P:regulation of ion homeostasis; P:regulation of membrane repolarization; P:animal organ development; P:cell-cell signaling involved in cardiac conduction; P:positive regulation of biological process; C:plasma membrane part; P:regulation of metal ion transport…			IPR005821 (PFAM)	F:GO:0005216; P:GO:0006811; P:GO:0055085; C:GO:0016020	F:ion channel activity; P:ion transport; P:transmembrane transport; C:membrane
Trichoplax_g00015.t1	INTERPRO, BLASTED, MAPPED, ANNOTATED	RFX4_HUMAN Transcription factor RFX4	676	20	2.61e-101	50.45	12	C:GO:0005634; P:GO:0048583; P:GO:0050796; F:GO:0001077; F:GO:0005515; P:GO:0035883; F:GO:0000978; P:GO:0007389; P:GO:0009653; P:GO:0007420; P:GO:0045944; P:GO:0031018	C:nucleus; P:regulation of response to stimulus; P:regulation of insulin secretion; F:transcriptional activator activity, RNA polymerase II core promoter proximal region sequence-specific binding; F:protein binding; P:enteroendocrine cell differentiation; F:RNA polymerase II core promoter proximal region sequence-specific DNA binding; P:pattern specification process; P:anatomical structure morpho…			IPR003150 (PFAM)	F:GO:0003677; P:GO:0006355	F:DNA binding; P:regulation of transcription, DNA-templated
Trichoplax_g00015.t2	INTERPRO, BLASTED, MAPPED, ANNOTATED	RFX4_HUMAN Transcription factor RFX4	704	20	5.01e-110	52.45	13	P:GO:0035883; F:GO:0000978; P:GO:0007389; P:GO:0048646; P:GO:0007420; P:GO:0048468; P:GO:0045944; C:GO:0005634; P:GO:0048583; P:GO:0050796; F:GO:0001077; F:GO:0005515; P:GO:0031018	P:enteroendocrine cell differentiation; F:RNA polymerase II core promoter proximal region sequence-specific DNA binding; P:pattern specification process; P:anatomical structure formation involved in morphogenesis; P:brain development; P:cell development; P:positive regulation of transcription from RNA polymerase II promoter; C:nucleus; P:regulation of response to stimulus; P:regulation of insulin…			IPR003150 (PFAM)	F:GO:0003677; P:GO:0006355	F:DNA binding; P:regulation of transcription, DNA-templated
Trichoplax_g00016.t1	INTERPRO, BLASTED, MAPPED, ANNOTATED	SAT1_BOVIN Diamine acetyltransferase 1	166	15	1.68e-45	62.8	12	C:GO:0070062; F:GO:0005515; P:GO:0001525; P:GO:0032918; P:GO:0006596; P:GO:0046204; C:GO:0005829; P:GO:0032919; P:GO:0032920; P:GO:0046208; F:GO:0004145; P:GO:0042127	C:extracellular exosome; F:protein binding; P:angiogenesis; P:spermidine acetylation; P:polyamine biosynthetic process; P:nor-spermidine metabolic process; C:cytosol; P:spermine acetylation; P:putrescine acetylation; P:spermine catabolic process; F:diamine N-acetyltransferase activity; P:regulation of cell proliferation	EC:2.3.1.57	Diamine N-acetyltransferase	IPR000182 (PFAM)	F:GO:0008080	F:N-acetyltransferase activity
Trichoplax_g00017.t1	INTERPRO, BLASTED, MAPPED, ANNOTATED	DPOLA_XENLA DNA polymerase alpha catalytic subunit	1477	14	0	50.14	23	P:GO:0008283; F:GO:0019901; P:GO:0006270; P:GO:0006273; P:GO:0006272; P:GO:0006289; P:GO:0000722; F:GO:0003682; C:GO:0005730; P:GO:0000731; P:GO:0006303; C:GO:0000785; C:GO:0005654; C:GO:0005635; F:GO:0000166; F:GO:0003896; F:GO:0003677; F:GO:0003887; C:GO:0005658; C:GO:0005737; P:GO:0000083; F:GO:0004518; C:GO:0016363	P:cell proliferation; F:protein kinase binding; P:DNA replication initiation; P:lagging strand elongation; P:leading strand elongation; P:nucleotide-excision repair; P:telomere maintenance via recombination; F:chromatin binding; C:nucleolus; P:DNA synthesis involved in DNA repair; P:double-strand break repair via nonhomologous end joining; C:chromatin; C:nucleoplasm; C:nuclear envelope; F:nucleot…	EC:2.7.7.7; EC:2.7.7.6	DNA-directed DNA polymerase; DNA-directed RNA polymerase	IPR015088 (PFAM); IPR006133 (PFAM); IPR024647 (PFAM); IPR006134 (PFAM)	F:GO:0000166; F:GO:0008408; F:GO:0003677; F:GO:0003887; P:GO:0006260; F:GO:0001882	F:nucleotide binding; F:3'-5' exonuclease activity; F:DNA binding; F:DNA-directed DNA polymerase activity; P:DNA replication; F:nucleoside binding
Trichoplax_g00017.t2	INTERPRO, BLASTED, MAPPED, ANNOTATED	DPOLA_XENLA DNA polymerase alpha catalytic subunit	1496	14	0	51.43	24	P:GO:0008283; F:GO:0019901; P:GO:0006270; P:GO:0090305; P:GO:0006273; P:GO:0006272; P:GO:0006289; P:GO:0000722; F:GO:0003682; C:GO:0005730; P:GO:0000731; P:GO:0006303; C:GO:0000785; C:GO:0005654; C:GO:0005635; F:GO:0000166; F:GO:0003896; F:GO:0003677; F:GO:0003887; C:GO:0005658; C:GO:0005737; F:GO:0004527; P:GO:0000083; C:GO:0016363	P:cell proliferation; F:protein kinase binding; P:DNA replication initiation; P:nucleic acid phosphodiester bond hydrolysis; P:lagging strand elongation; P:leading strand elongation; P:nucleotide-excision repair; P:telomere maintenance via recombination; F:chromatin binding; C:nucleolus; P:DNA synthesis involved in DNA repair; P:double-strand break repair via nonhomologous end joining; C:chromati…	EC:2.7.7.7; EC:2.7.7.6	DNA-directed DNA polymerase; DNA-directed RNA polymerase	IPR024647 (PFAM); IPR006134 (PFAM); IPR006133 (PFAM); IPR015088 (PFAM)	F:GO:0000166; F:GO:0003677; F:GO:0008408; F:GO:0003887; P:GO:0006260; F:GO:0001882	F:nucleotide binding; F:DNA binding; F:3'-5' exonuclease activity; F:DNA-directed DNA polymerase activity; P:DNA replication; F:nucleoside binding
Trichoplax_g00017.t3	INTERPRO, BLASTED, MAPPED, ANNOTATED	DPOLA_XENLA DNA polymerase alpha catalytic subunit	1473	14	0	50.07	24	P:GO:0008283; F:GO:0019901; P:GO:0006270; P:GO:0090305; P:GO:0006273; P:GO:0006272; P:GO:0006289; P:GO:0000722; F:GO:0003682; C:GO:0005730; P:GO:0000731; P:GO:0006303; C:GO:0000785; C:GO:0005654; C:GO:0005635; F:GO:0000166; F:GO:0003896; F:GO:0003677; F:GO:0003887; C:GO:0005658; C:GO:0005737; F:GO:0004527; P:GO:0000083; C:GO:0016363	P:cell proliferation; F:protein kinase binding; P:DNA replication initiation; P:nucleic acid phosphodiester bond hydrolysis; P:lagging strand elongation; P:leading strand elongation; P:nucleotide-excision repair; P:telomere maintenance via recombination; F:chromatin binding; C:nucleolus; P:DNA synthesis involved in DNA repair; P:double-strand break repair via nonhomologous end joining; C:chromati…	EC:2.7.7.7; EC:2.7.7.6	DNA-directed DNA polymerase; DNA-directed RNA polymerase	IPR006134 (PFAM); IPR015088 (PFAM); IPR024647 (PFAM); IPR006133 (PFAM)	F:GO:0000166; F:GO:0003677; F:GO:0008408; F:GO:0003887; P:GO:0006260; F:GO:0001882	F:nucleotide binding; F:DNA binding; F:3'-5' exonuclease activity; F:DNA-directed DNA polymerase activity; P:DNA replication; F:nucleoside binding
Trichoplax_g00017.t4	INTERPRO, BLASTED, MAPPED, ANNOTATED	DPOLA_XENLA DNA polymerase alpha catalytic subunit	1480	14	0	50	23	P:GO:0008283; F:GO:0019901; P:GO:0006270; P:GO:0006273; P:GO:0006272; P:GO:0006289; P:GO:0000722; F:GO:0003682; C:GO:0005730; P:GO:0000731; P:GO:0006303; C:GO:0000785; C:GO:0005654; C:GO:0005635; F:GO:0000166; F:GO:0003896; F:GO:0003677; F:GO:0003887; C:GO:0005658; C:GO:0005737; P:GO:0000083; F:GO:0004518; C:GO:0016363	P:cell proliferation; F:protein kinase binding; P:DNA replication initiation; P:lagging strand elongation; P:leading strand elongation; P:nucleotide-excision repair; P:telomere maintenance via recombination; F:chromatin binding; C:nucleolus; P:DNA synthesis involved in DNA repair; P:double-strand break repair via nonhomologous end joining; C:chromatin; C:nucleoplasm; C:nuclear envelope; F:nucleot…	EC:2.7.7.7; EC:2.7.7.6	DNA-directed DNA polymerase; DNA-directed RNA polymerase	IPR006134 (PFAM); IPR024647 (PFAM); IPR015088 (PFAM); IPR006133 (PFAM)	F:GO:0000166; F:GO:0003677; F:GO:0008408; F:GO:0003887; P:GO:0006260; F:GO:0001882	F:nucleotide binding; F:DNA binding; F:3'-5' exonuclease activity; F:DNA-directed DNA polymerase activity; P:DNA replication; F:nucleoside binding
Trichoplax_g00017.t5	INTERPRO, BLASTED, MAPPED, ANNOTATED	DPOLA_XENLA DNA polymerase alpha catalytic subunit	1485	14	0	49.79	23	P:GO:0008283; F:GO:0019901; P:GO:0006270; P:GO:0006273; P:GO:0006272; P:GO:0006289; P:GO:0000722; F:GO:0003682; C:GO:0005730; P:GO:0000731; P:GO:0006303; C:GO:0000785; C:GO:0005654; C:GO:0005635; F:GO:0000166; F:GO:0003896; F:GO:0003677; F:GO:0003887; C:GO:0005658; C:GO:0005737; P:GO:0000083; F:GO:0004518; C:GO:0016363	P:cell proliferation; F:protein kinase binding; P:DNA replication initiation; P:lagging strand elongation; P:leading strand elongation; P:nucleotide-excision repair; P:telomere maintenance via recombination; F:chromatin binding; C:nucleolus; P:DNA synthesis involved in DNA repair; P:double-strand break repair via nonhomologous end joining; C:chromatin; C:nucleoplasm; C:nuclear envelope; F:nucleot…	EC:2.7.7.7; EC:2.7.7.6	DNA-directed DNA polymerase; DNA-directed RNA polymerase	IPR024647 (PFAM); IPR015088 (PFAM); IPR006133 (PFAM); IPR006134 (PFAM)	F:GO:0000166; F:GO:0008408; F:GO:0003677; F:GO:0003887; P:GO:0006260; F:GO:0001882	F:nucleotide binding; F:3'-5' exonuclease activity; F:DNA binding; F:DNA-directed DNA polymerase activity; P:DNA replication; F:nucleoside binding
Trichoplax_g00017.t6	INTERPRO, BLASTED, MAPPED, ANNOTATED	DPOLA_XENLA DNA polymerase alpha catalytic subunit	1504	14	0	51.29	24	P:GO:0008283; F:GO:0019901; P:GO:0006270; P:GO:0090305; P:GO:0006273; P:GO:0006272; P:GO:0006289; P:GO:0000722; F:GO:0003682; C:GO:0005730; P:GO:0000731; P:GO:0006303; C:GO:0000785; C:GO:0005654; C:GO:0005635; F:GO:0000166; F:GO:0003896; F:GO:0003677; F:GO:0003887; C:GO:0005658; C:GO:0005737; F:GO:0004527; P:GO:0000083; C:GO:0016363	P:cell proliferation; F:protein kinase binding; P:DNA replication initiation; P:nucleic acid phosphodiester bond hydrolysis; P:lagging strand elongation; P:leading strand elongation; P:nucleotide-excision repair; P:telomere maintenance via recombination; F:chromatin binding; C:nucleolus; P:DNA synthesis involved in DNA repair; P:double-strand break repair via nonhomologous end joining; C:chromati…	EC:2.7.7.7; EC:2.7.7.6	DNA-directed DNA polymerase; DNA-directed RNA polymerase	IPR024647 (PFAM); IPR006134 (PFAM); IPR006133 (PFAM); IPR015088 (PFAM)	F:GO:0000166; F:GO:0003677; F:GO:0008408; F:GO:0003887; P:GO:0006260; F:GO:0001882	F:nucleotide binding; F:DNA binding; F:3'-5' exonuclease activity; F:DNA-directed DNA polymerase activity; P:DNA replication; F:nucleoside binding
Trichoplax_g00017.t7	INTERPRO, BLASTED, MAPPED, ANNOTATED	DPOLA_XENLA DNA polymerase alpha catalytic subunit	1481	14	0	49.86	23	P:GO:0008283; F:GO:0019901; P:GO:0006270; P:GO:0006273; P:GO:0006272; P:GO:0006289; P:GO:0000722; F:GO:0003682; C:GO:0005730; P:GO:0000731; P:GO:0006303; C:GO:0000785; C:GO:0005654; C:GO:0005635; F:GO:0000166; F:GO:0003896; F:GO:0003677; F:GO:0003887; C:GO:0005658; C:GO:0005737; P:GO:0000083; F:GO:0004518; C:GO:0016363	P:cell proliferation; F:protein kinase binding; P:DNA replication initiation; P:lagging strand elongation; P:leading strand elongation; P:nucleotide-excision repair; P:telomere maintenance via recombination; F:chromatin binding; C:nucleolus; P:DNA synthesis involved in DNA repair; P:double-strand break repair via nonhomologous end joining; C:chromatin; C:nucleoplasm; C:nuclear envelope; F:nucleot…	EC:2.7.7.7; EC:2.7.7.6	DNA-directed DNA polymerase; DNA-directed RNA polymerase	IPR024647 (PFAM); IPR015088 (PFAM); IPR006133 (PFAM); IPR006134 (PFAM)	F:GO:0000166; F:GO:0008408; F:GO:0003677; F:GO:0003887; P:GO:0006260; F:GO:0001882	F:nucleotide binding; F:3'-5' exonuclease activity; F:DNA binding; F:DNA-directed DNA polymerase activity; P:DNA replication; F:nucleoside binding
Trichoplax_g00017.t8	INTERPRO, BLASTED, MAPPED, ANNOTATED	DPOLA_XENLA DNA polymerase alpha catalytic subunit	1488	14	0	49.71	23	P:GO:0008283; F:GO:0019901; P:GO:0006270; P:GO:0006273; P:GO:0006272; P:GO:0006289; P:GO:0000722; F:GO:0003682; C:GO:0005730; P:GO:0000731; P:GO:0006303; C:GO:0000785; C:GO:0005654; C:GO:0005635; F:GO:0000166; F:GO:0003896; F:GO:0003677; F:GO:0003887; C:GO:0005658; C:GO:0005737; P:GO:0000083; F:GO:0004518; C:GO:0016363	P:cell proliferation; F:protein kinase binding; P:DNA replication initiation; P:lagging strand elongation; P:leading strand elongation; P:nucleotide-excision repair; P:telomere maintenance via recombination; F:chromatin binding; C:nucleolus; P:DNA synthesis involved in DNA repair; P:double-strand break repair via nonhomologous end joining; C:chromatin; C:nucleoplasm; C:nuclear envelope; F:nucleot…	EC:2.7.7.7; EC:2.7.7.6	DNA-directed DNA polymerase; DNA-directed RNA polymerase	IPR015088 (PFAM); IPR024647 (PFAM); IPR006133 (PFAM); IPR006134 (PFAM)	F:GO:0000166; F:GO:0008408; F:GO:0003677; F:GO:0003887; P:GO:0006260; F:GO:0001882	F:nucleotide binding; F:3'-5' exonuclease activity; F:DNA binding; F:DNA-directed DNA polymerase activity; P:DNA replication; F:nucleoside binding
Trichoplax_g00018.t1	INTERPRO, BLASTED, MAPPED, ANNOTATED	IPO5_HUMAN Importin-5	1073	13	0	53.69	10	C:GO:0031965; F:GO:0005095; P:GO:0006607; P:GO:0034622; C:GO:0005794; F:GO:0008536; P:GO:0050789; C:GO:0005643; C:GO:0005654; P:GO:0006610	C:nuclear membrane; F:GTPase inhibitor activity; P:NLS-bearing protein import into nucleus; P:cellular macromolecular complex assembly; C:Golgi apparatus; F:Ran GTPase binding; P:regulation of biological process; C:nuclear pore; C:nucleoplasm; P:ribosomal protein import into nucleus			PF13513 (PFAM)	no GO terms	no GO terms
Trichoplax_g00018.t2	INTERPRO, BLASTED, MAPPED, ANNOTATED	IPO5_HUMAN Importin-5	1064	14	0	53.93	10	C:GO:0031965; F:GO:0005095; P:GO:0006607; P:GO:0034622; C:GO:0005794; F:GO:0008536; P:GO:0050789; C:GO:0005643; C:GO:0005654; P:GO:0006610	C:nuclear membrane; F:GTPase inhibitor activity; P:NLS-bearing protein import into nucleus; P:cellular macromolecular complex assembly; C:Golgi apparatus; F:Ran GTPase binding; P:regulation of biological process; C:nuclear pore; C:nucleoplasm; P:ribosomal protein import into nucleus			PF13513 (PFAM)	no GO terms	no GO terms
Trichoplax_g00019.t1	INTERPRO, BLASTED, MAPPED, ANNOTATED	NWD2_MOUSE NACHT and WD repeat domain-containing 2	1436	20	8.68e-110	45.5	3	C:GO:0005634; F:GO:0005488; C:GO:0044446	C:nucleus; F:binding; C:intracellular organelle part			PF05729 (PFAM)	no GO terms	no GO terms
Trichoplax_g00019.t2	INTERPRO, BLASTED, MAPPED, ANNOTATED	NWD2_MOUSE NACHT and WD repeat domain-containing 2	910	8	1.04e-105	47.5	3	C:GO:0005634; F:GO:0005488; C:GO:0044446	C:nucleus; F:binding; C:intracellular organelle part			PF05729 (PFAM)	no GO terms	no GO terms
Trichoplax_g00020.t1	INTERPRO, BLASTED, MAPPED, ANNOTATED	CB39L_MOUSE Calcium-binding 39-like	334	9	2.86e-151	71.22	18	P:GO:0007050; F:GO:0043539; C:GO:1902554; P:GO:0051291; P:GO:1901017; C:GO:0043234; F:GO:0004674; P:GO:0023014; C:GO:0070062; P:GO:0071476; C:GO:0005829; P:GO:0032147; P:GO:2000687; P:GO:0010800; P:GO:0018105; P:GO:0071902; F:GO:0019900; P:GO:0035556	P:cell cycle arrest; F:protein serine/threonine kinase activator activity; C:serine/threonine protein kinase complex; P:protein heterooligomerization; P:negative regulation of potassium ion transmembrane transporter activity; C:protein complex; F:protein serine/threonine kinase activity; P:signal transduction by protein phosphorylation; C:extracellular exosome; P:cellular hypotonic response; C:cy…	EC:2.7.11	Transferring phosphorus-containing groups	IPR013878 (PFAM)	no GO terms	no GO terms
Trichoplax_g00021.t1	INTERPRO, NO-BLAST	--NA---	269									no IPS match	no IPS match	no IPS match
Trichoplax_g00022.t1	INTERPRO, NO-BLAST	--NA---	236									no IPS match	no IPS match	no IPS match
Trichoplax_g00022.t2	INTERPRO, NO-BLAST	--NA---	199									no IPS match	no IPS match	no IPS match
Trichoplax_g00022.t3	INTERPRO, NO-BLAST	--NA---	244									no IPS match	no IPS match	no IPS match
Trichoplax_g00022.t4	INTERPRO, NO-BLAST	--NA---	207									no IPS match	no IPS match	no IPS match
Trichoplax_g00022.t5	INTERPRO, NO-BLAST	--NA---	247									no IPS match	no IPS match	no IPS match
Trichoplax_g00022.t6	INTERPRO, NO-BLAST	--NA---	210									no IPS match	no IPS match	no IPS match
Trichoplax_g00022.t7	INTERPRO, NO-BLAST	--NA---	255									no IPS match	no IPS match	no IPS match
Trichoplax_g00022.t8	INTERPRO, NO-BLAST	--NA---	218									no IPS match	no IPS match	no IPS match
Trichoplax_g00023.t1	INTERPRO, BLASTED, MAPPED, ANNOTATED	SMG9_RAT SMG9	256	7	1.63e-54	59.14	4	F:GO:0042802; P:GO:0000184; P:GO:0048513; C:GO:0005622	F:identical protein binding; P:nuclear-transcribed mRNA catabolic process, nonsense-mediated decay; P:animal organ development; C:intracellular			no IPS match	no IPS match	no IPS match
Trichoplax_g00023.t2	INTERPRO, BLASTED, MAPPED, ANNOTATED	SMG9_RAT SMG9	221	7	3.18e-44	58.86	4	F:GO:0042802; P:GO:0000184; P:GO:0048513; C:GO:0005622	F:identical protein binding; P:nuclear-transcribed mRNA catabolic process, nonsense-mediated decay; P:animal organ development; C:intracellular			no IPS match	no IPS match	no IPS match
Trichoplax_g00024.t1	INTERPRO, BLASTED, MAPPED, ANNOTATED	SMG9_XENTR SMG9	237	7	4.34e-11	62.71	4	F:GO:0042802; P:GO:0000184; C:GO:0005829; P:GO:0048513	F:identical protein binding; P:nuclear-transcribed mRNA catabolic process, nonsense-mediated decay; C:cytosol; P:animal organ development			no IPS match	no IPS match	no IPS match
Trichoplax_g00025.t1	INTERPRO, BLASTED, MAPPED, ANNOTATED	PCY1B_HUMAN Choline-phosphate cytidylyltransferase B	363	12	2.18e-115	65.33	5	C:GO:0005789; F:GO:0004105; P:GO:0006657; F:GO:0042803; C:GO:0042587	C:endoplasmic reticulum membrane; F:choline-phosphate cytidylyltransferase activity; P:CDP-choline pathway; F:protein homodimerization activity; C:glycogen granule	EC:2.7.7.15	Choline-phosphate cytidylyltransferase	IPR004821 (PFAM)	F:GO:0003824; P:GO:0009058	F:catalytic activity; P:biosynthetic process
Trichoplax_g00025.t2	INTERPRO, BLASTED, MAPPED, ANNOTATED	PCY1B_HUMAN Choline-phosphate cytidylyltransferase B	370	12	1.59e-115	65.17	5	C:GO:0005789; F:GO:0004105; P:GO:0006657; F:GO:0042803; C:GO:0042587	C:endoplasmic reticulum membrane; F:choline-phosphate cytidylyltransferase activity; P:CDP-choline pathway; F:protein homodimerization activity; C:glycogen granule	EC:2.7.7.15	Choline-phosphate cytidylyltransferase	IPR004821 (PFAM)	F:GO:0003824; P:GO:0009058	F:catalytic activity; P:biosynthetic process
Trichoplax_g00026.t1	INTERPRO, BLASTED, MAPPED, ANNOTATED	FLTOP_NEMVE Flattop homolog	121	8	1.46e-21	67.63	3	C:GO:0036064; P:GO:0044782; C:GO:0016324	C:ciliary basal body; P:cilium organization; C:apical plasma membrane			no IPS match	no IPS match	no IPS match
Trichoplax_g00026.t2	INTERPRO, BLASTED, MAPPED, ANNOTATED	FLTOP_NEMVE Flattop homolog	103	8	2.32e-25	67	3	C:GO:0036064; P:GO:0044782; C:GO:0016324	C:ciliary basal body; P:cilium organization; C:apical plasma membrane			no IPS match	no IPS match	no IPS match
Trichoplax_g00026.t3	INTERPRO, BLASTED, MAPPED, ANNOTATED	FLTOP_NEMVE Flattop homolog	132	8	2.24e-21	67.63	3	C:GO:0036064; P:GO:0044782; C:GO:0016324	C:ciliary basal body; P:cilium organization; C:apical plasma membrane			no IPS match	no IPS match	no IPS match
Trichoplax_g00027.t1	INTERPRO, BLASTED, MAPPED, ANNOTATED	PCY1B_HUMAN Choline-phosphate cytidylyltransferase B	296	12	4.07e-78	63.67	4	C:GO:0005789; F:GO:0004105; P:GO:0006657; F:GO:0042803	C:endoplasmic reticulum membrane; F:choline-phosphate cytidylyltransferase activity; P:CDP-choline pathway; F:protein homodimerization activity	EC:2.7.7.15	Choline-phosphate cytidylyltransferase	IPR004821 (PFAM)	F:GO:0003824; P:GO:0009058	F:catalytic activity; P:biosynthetic process
Trichoplax_g00027.t2	INTERPRO, BLASTED, MAPPED, ANNOTATED	PCY1B_HUMAN Choline-phosphate cytidylyltransferase B	297	12	6.5e-78	63.67	4	C:GO:0005789; F:GO:0004105; P:GO:0006657; F:GO:0042803	C:endoplasmic reticulum membrane; F:choline-phosphate cytidylyltransferase activity; P:CDP-choline pathway; F:protein homodimerization activity	EC:2.7.7.15	Choline-phosphate cytidylyltransferase	IPR004821 (PFAM)	F:GO:0003824; P:GO:0009058	F:catalytic activity; P:biosynthetic process
Trichoplax_g00028.t1	INTERPRO, NO-BLAST	--NA---	75									no IPS match	no IPS match	no IPS match
Trichoplax_g00029.t1	INTERPRO, NO-BLAST	--NA---	67									no IPS match	no IPS match	no IPS match
Trichoplax_g00030.t1	INTERPRO, BLASTED, MAPPED, ANNOTATED	RL22_CAEEL 60S ribosomal L22	118	17	8.25e-40	75.29	14	P:GO:0002181; C:GO:0022625; P:GO:0006364; P:GO:0006413; P:GO:0019083; P:GO:0030217; C:GO:0005634; C:GO:0070062; F:GO:0003723; F:GO:0005515; P:GO:0006614; C:GO:0005925; F:GO:0003735; P:GO:0000184	P:cytoplasmic translation; C:cytosolic large ribosomal subunit; P:rRNA processing; P:translational initiation; P:viral transcription; P:T cell differentiation; C:nucleus; C:extracellular exosome; F:RNA binding; F:protein binding; P:SRP-dependent cotranslational protein targeting to membrane; C:focal adhesion; F:structural constituent of ribosome; P:nuclear-transcribed mRNA catabolic process, nons…			IPR002671 (PFAM)	F:GO:0003735; C:GO:0005840; C:GO:0005622; P:GO:0006412	F:structural constituent of ribosome; C:ribosome; C:intracellular; P:translation
Trichoplax_g00031.t1	INTERPRO, BLASTED, MAPPED, ANNOTATED	CUL3B_XENLA Cullin-3-B	681	20	0	61.05	49	P:GO:0007050; P:GO:0030030; P:GO:0080134; P:GO:0045842; C:GO:0000139; P:GO:0043149; P:GO:0051246; P:GO:0035518; F:GO:0046982; C:GO:0005827; C:GO:0005829; P:GO:0016055; P:GO:0017145; P:GO:0070914; P:GO:0002376; P:GO:0042787; P:GO:0048208; F:GO:0031625; P:GO:0001831; P:GO:0072576; P:GO:0002768; C:GO:0031464; P:GO:0031145; C:GO:0031465; F:GO:0030332; C:GO:0031463; P:GO:0040016; F:GO:0061630; P:GO:00…	P:cell cycle arrest; P:cell projection organization; P:regulation of response to stress; P:positive regulation of mitotic metaphase/anaphase transition; C:Golgi membrane; P:stress fiber assembly; P:regulation of protein metabolic process; P:histone H2A monoubiquitination; F:protein heterodimerization activity; C:polar microtubule; C:cytosol; P:Wnt signaling pathway; P:stem cell division; P:UV-dam…			IPR001373 (PFAM)	F:GO:0031625; P:GO:0006511	F:ubiquitin protein ligase binding; P:ubiquitin-dependent protein catabolic process
Trichoplax_g00031.t2	INTERPRO, BLASTED, MAPPED, ANNOTATED	CUL3B_XENLA Cullin-3-B	692	20	0	60.75	49	P:GO:0007050; P:GO:0030030; P:GO:0080134; P:GO:0045842; C:GO:0000139; P:GO:0043149; P:GO:0051246; P:GO:0035518; F:GO:0046982; C:GO:0005827; C:GO:0005829; P:GO:0016055; P:GO:0017145; P:GO:0070914; P:GO:0002376; P:GO:0042787; P:GO:0048208; F:GO:0031625; P:GO:0001831; P:GO:0072576; P:GO:0002768; C:GO:0031464; P:GO:0031145; C:GO:0031465; F:GO:0030332; C:GO:0031463; P:GO:0040016; F:GO:0061630; P:GO:00…	P:cell cycle arrest; P:cell projection organization; P:regulation of response to stress; P:positive regulation of mitotic metaphase/anaphase transition; C:Golgi membrane; P:stress fiber assembly; P:regulation of protein metabolic process; P:histone H2A monoubiquitination; F:protein heterodimerization activity; C:polar microtubule; C:cytosol; P:Wnt signaling pathway; P:stem cell division; P:UV-dam…			IPR001373 (PFAM)	F:GO:0031625; P:GO:0006511	F:ubiquitin protein ligase binding; P:ubiquitin-dependent protein catabolic process
Trichoplax_g00031.t3	INTERPRO, BLASTED, MAPPED, ANNOTATED	CUL3B_XENLA Cullin-3-B	710	20	0	59.35	47	P:GO:0007050; P:GO:0040016; F:GO:0061630; P:GO:0035024; P:GO:0033683; P:GO:0008284; P:GO:0030030; P:GO:0080134; P:GO:0045842; C:GO:0005794; P:GO:0097193; P:GO:0043149; C:GO:0005654; P:GO:0051246; P:GO:0000165; P:GO:0007229; C:GO:0070062; P:GO:0035518; P:GO:0001701; P:GO:0071630; C:GO:0005827; P:GO:0000082; C:GO:0005829; P:GO:0017145; P:GO:0016477; P:GO:0032467; P:GO:0070914; P:GO:0000209; P:GO:00…	P:cell cycle arrest; P:embryonic cleavage; F:ubiquitin protein ligase activity; P:negative regulation of Rho protein signal transduction; P:nucleotide-excision repair, DNA incision; P:positive regulation of cell proliferation; P:cell projection organization; P:regulation of response to stress; P:positive regulation of mitotic metaphase/anaphase transition; C:Golgi apparatus; P:intrinsic apoptotic…			IPR001373 (PFAM); IPR019559 (PFAM)	F:GO:0031625; P:GO:0006511	F:ubiquitin protein ligase binding; P:ubiquitin-dependent protein catabolic process
Trichoplax_g00031.t4	INTERPRO, BLASTED, MAPPED, ANNOTATED	CUL3B_XENLA Cullin-3-B	721	20	0	59.3	47	P:GO:0007050; P:GO:0040016; F:GO:0061630; P:GO:0035024; P:GO:0033683; P:GO:0008284; P:GO:0030030; P:GO:0080134; P:GO:0045842; C:GO:0005794; P:GO:0097193; P:GO:0043149; C:GO:0005654; P:GO:0051246; P:GO:0000165; P:GO:0007229; C:GO:0070062; P:GO:0035518; P:GO:0001701; P:GO:0071630; C:GO:0005827; P:GO:0000082; C:GO:0005829; P:GO:0017145; P:GO:0016477; P:GO:0032467; P:GO:0070914; P:GO:0000209; P:GO:00…	P:cell cycle arrest; P:embryonic cleavage; F:ubiquitin protein ligase activity; P:negative regulation of Rho protein signal transduction; P:nucleotide-excision repair, DNA incision; P:positive regulation of cell proliferation; P:cell projection organization; P:regulation of response to stress; P:positive regulation of mitotic metaphase/anaphase transition; C:Golgi apparatus; P:intrinsic apoptotic…			IPR019559 (PFAM); IPR001373 (PFAM)	F:GO:0031625; P:GO:0006511	F:ubiquitin protein ligase binding; P:ubiquitin-dependent protein catabolic process
Trichoplax_g00032.t1	INTERPRO, BLASTED, MAPPED, ANNOTATED	ISOC1_DANRE Isochorismatase domain-containing 1	199	18	6.15e-82	70.94	5	P:GO:0031648; C:GO:0005634; C:GO:0005777; C:GO:0070062; F:GO:0005515	P:protein destabilization; C:nucleus; C:peroxisome; C:extracellular exosome; F:protein binding			IPR000868 (PFAM)	F:GO:0003824; P:GO:0008152	F:catalytic activity; P:metabolic process
Trichoplax_g00033.t1	INTERPRO, BLASTED, MAPPED, ANNOTATED	LGMN_MOUSE Legumain	436	17	1.4e-133	57.47	13	P:GO:0009057; F:GO:0004197; P:GO:0044267; C:GO:0043202; P:GO:0044248; P:GO:0042359; P:GO:0043524; C:GO:0005789; P:GO:0002224; C:GO:0070062; P:GO:0006508; C:GO:0016021; P:GO:0019886	P:macromolecule catabolic process; F:cysteine-type endopeptidase activity; P:cellular protein metabolic process; C:lysosomal lumen; P:cellular catabolic process; P:vitamin D metabolic process; P:negative regulation of neuron apoptotic process; C:endoplasmic reticulum membrane; P:toll-like receptor signaling pathway; C:extracellular exosome; P:proteolysis; C:integral component of membrane; P:antig…	EC:3.4.22	Acting on peptide bonds (peptidases)	IPR001096 (PFAM)	P:GO:0006508; F:GO:0008233	P:proteolysis; F:peptidase activity
Trichoplax_g00033.t2	INTERPRO, BLASTED, MAPPED, ANNOTATED	LGMN_MOUSE Legumain	427	17	1.72e-132	57.65	13	P:GO:0009057; F:GO:0004197; P:GO:0044267; C:GO:0043202; P:GO:0044248; P:GO:0042359; P:GO:0043524; C:GO:0005789; P:GO:0002224; C:GO:0070062; P:GO:0006508; C:GO:0016021; P:GO:0019886	P:macromolecule catabolic process; F:cysteine-type endopeptidase activity; P:cellular protein metabolic process; C:lysosomal lumen; P:cellular catabolic process; P:vitamin D metabolic process; P:negative regulation of neuron apoptotic process; C:endoplasmic reticulum membrane; P:toll-like receptor signaling pathway; C:extracellular exosome; P:proteolysis; C:integral component of membrane; P:antig…	EC:3.4.22	Acting on peptide bonds (peptidases)	IPR001096 (PFAM)	P:GO:0006508; F:GO:0008233	P:proteolysis; F:peptidase activity
Trichoplax_g00034.t1	INTERPRO, BLASTED, MAPPED, ANNOTATED	MTRR_MOUSE Methionine synthase reductase	996	20	2.31e-11	46.25	45	P:GO:1901360; C:GO:0016529; F:GO:0043168; P:GO:1901700; F:GO:0000166; P:GO:0051246; P:GO:0046483; P:GO:0048583; P:GO:0009628; P:GO:0043271; P:GO:0048522; P:GO:0071310; F:GO:0016491; P:GO:0050790; P:GO:0034641; P:GO:0051924; P:GO:0065008; P:GO:0044707; P:GO:0008016; C:GO:0043232; P:GO:0008015; P:GO:0014070; P:GO:0048523; C:GO:0044425; P:GO:0006952; P:GO:0044249; C:GO:0031090; C:GO:0044446; P:GO:00…	P:organic cyclic compound metabolic process; C:sarcoplasmic reticulum; F:anion binding; P:response to oxygen-containing compound; F:nucleotide binding; P:regulation of protein metabolic process; P:heterocycle metabolic process; P:regulation of response to stimulus; P:response to abiotic stimulus; P:negative regulation of ion transport; P:positive regulation of cellular process; P:cellular respons…			IPR001433 (PFAM); IPR001199 (PFAM)	F:GO:0016491; P:GO:0055114	F:oxidoreductase activity; P:oxidation-reduction process
Trichoplax_g00035.t1	INTERPRO, BLASTED, MAPPED, ANNOTATED	DPH2_DANRE 2-(3-amino-3-carboxypropyl)histidine synthase subunit 2	482	20	3.1e-148	50.45	2	C:GO:0044424; P:GO:0009987	C:intracellular part; P:cellular process			IPR016435 (PFAM)	no GO terms	no GO terms
Trichoplax_g00035.t2	INTERPRO, BLASTED, MAPPED, ANNOTATED	DPH2_DANRE 2-(3-amino-3-carboxypropyl)histidine synthase subunit 2	474	20	7.17e-147	50.55	1	C:GO:0044424	C:intracellular part			IPR016435 (PFAM)	no GO terms	no GO terms
Trichoplax_g00035.t3	INTERPRO, BLASTED, MAPPED, ANNOTATED	DPH2_DANRE 2-(3-amino-3-carboxypropyl)histidine synthase subunit 2	490	20	3.85e-147	50.1	1	C:GO:0044424	C:intracellular part			IPR016435 (PFAM)	no GO terms	no GO terms
Trichoplax_g00035.t4	INTERPRO, BLASTED, MAPPED, ANNOTATED	DPH2_DANRE 2-(3-amino-3-carboxypropyl)histidine synthase subunit 2	482	20	1.14e-145	50.3	1	C:GO:0044424	C:intracellular part			IPR016435 (PFAM)	no GO terms	no GO terms
Trichoplax_g00036.t1	INTERPRO, BLASTED, MAPPED, ANNOTATED	NUFP1_RAT Nuclear fragile X mental retardation-interacting 1	465	3	1.55e-31	50.67	7	F:GO:0003723; F:GO:0005515; C:GO:0030529; P:GO:0065003; C:GO:0031981; C:GO:0043232; C:GO:0043234	F:RNA binding; F:protein binding; C:intracellular ribonucleoprotein complex; P:macromolecular complex assembly; C:nuclear lumen; C:intracellular non-membrane-bounded organelle; C:protein complex			IPR019496 (PFAM)	no GO terms	no GO terms
Trichoplax_g00036.t2	INTERPRO, BLASTED, MAPPED, ANNOTATED	NUFP1_RAT Nuclear fragile X mental retardation-interacting 1	473	3	3.86e-31	49.67	6	F:GO:0003676; F:GO:0005515; C:GO:0031981; C:GO:0043232; C:GO:0032991; P:GO:0009987	F:nucleic acid binding; F:protein binding; C:nuclear lumen; C:intracellular non-membrane-bounded organelle; C:macromolecular complex; P:cellular process			IPR019496 (PFAM)	no GO terms	no GO terms
Trichoplax_g00037.t1	INTERPRO, BLASTED, MAPPED, ANNOTATED	NCBP2_IXOSC Nuclear cap-binding subunit 2	104	20	3.2e-32	86.5	25	P:GO:0008543; P:GO:0042795; P:GO:0006369; P:GO:0006446; P:GO:0046833; C:GO:0005654; P:GO:0006368; F:GO:0000166; C:GO:0005846; F:GO:0000340; P:GO:0045292; C:GO:0005845; P:GO:0000184; C:GO:0005829; F:GO:0003729; F:GO:0017069; P:GO:0006370; P:GO:1900363; P:GO:0008334; P:GO:0006406; F:GO:0005515; P:GO:0098789; P:GO:0006408; P:GO:0031442; P:GO:0031047	P:fibroblast growth factor receptor signaling pathway; P:snRNA transcription from RNA polymerase II promoter; P:termination of RNA polymerase II transcription; P:regulation of translational initiation; P:positive regulation of RNA export from nucleus; C:nucleoplasm; P:transcription elongation from RNA polymerase II promoter; F:nucleotide binding; C:nuclear cap binding complex; F:RNA 7-methylguano…			no IPS match	no IPS match	no IPS match
Trichoplax_g00037.t2	INTERPRO, BLASTED, MAPPED, ANNOTATED	NCBP2_IXOSC Nuclear cap-binding subunit 2	147	20	7.3e-59	74.15	23	P:GO:0006370; P:GO:1900363; P:GO:0008334; P:GO:0008543; P:GO:0042795; P:GO:0006369; P:GO:0006446; P:GO:0046833; C:GO:0005654; P:GO:0006368; P:GO:0006406; C:GO:0005846; F:GO:0000340; P:GO:0045292; C:GO:0005845; F:GO:0005515; P:GO:0000184; P:GO:0098789; P:GO:0006408; P:GO:0031442; C:GO:0005829; F:GO:0003729; F:GO:0017069	P:7-methylguanosine mRNA capping; P:regulation of mRNA polyadenylation; P:histone mRNA metabolic process; P:fibroblast growth factor receptor signaling pathway; P:snRNA transcription from RNA polymerase II promoter; P:termination of RNA polymerase II transcription; P:regulation of translational initiation; P:positive regulation of RNA export from nucleus; C:nucleoplasm; P:transcription elongation…			IPR000504 (PFAM)	F:GO:0003676	F:nucleic acid binding
Trichoplax_g00038.t1	INTERPRO, BLASTED, MAPPED, ANNOTATED	ANR42_MOUSE Ankyrin repeat domain-containing 42	489	20	4.46e-118	45	24	P:GO:0086001; P:GO:1904064; P:GO:1903169; P:GO:0046907; P:GO:0043266; C:GO:0098590; P:GO:0009653; C:GO:0044304; P:GO:0044765; C:GO:0044449; P:GO:0045184; P:GO:0050794; P:GO:0048731; C:GO:0043231; P:GO:0051716; C:GO:0012505; F:GO:0008092; P:GO:0032414; P:GO:0055117; P:GO:0086065; P:GO:0048193; P:GO:0072659; C:GO:0030016; F:GO:0019899	P:cardiac muscle cell action potential; P:positive regulation of cation transmembrane transport; P:regulation of calcium ion transmembrane transport; P:intracellular transport; P:regulation of potassium ion transport; C:plasma membrane region; P:anatomical structure morphogenesis; C:main axon; P:single-organism transport; C:contractile fiber part; P:establishment of protein localization; P:regula…			PF13637 (PFAM); PF13857 (PFAM); IPR020683 (PFAM)	no GO terms	no GO terms
Trichoplax_g00038.t2	INTERPRO, BLASTED, MAPPED, ANNOTATED	ANR42_MOUSE Ankyrin repeat domain-containing 42	501	20	3.39e-122	45.25	25	P:GO:1903169; P:GO:0043266; P:GO:0009653; C:GO:0043231; P:GO:0086065; P:GO:0086001; P:GO:1904064; P:GO:0007165; P:GO:0046907; C:GO:0098590; C:GO:0044304; P:GO:0044765; C:GO:0044449; P:GO:1903779; P:GO:0045184; P:GO:0048731; C:GO:0012505; F:GO:0008092; P:GO:0032414; F:GO:0016301; P:GO:0055117; P:GO:0048193; P:GO:0072659; C:GO:0030016; F:GO:0019899	P:regulation of calcium ion transmembrane transport; P:regulation of potassium ion transport; P:anatomical structure morphogenesis; C:intracellular membrane-bounded organelle; P:cell communication involved in cardiac conduction; P:cardiac muscle cell action potential; P:positive regulation of cation transmembrane transport; P:signal transduction; P:intracellular transport; C:plasma membrane regio…			PF13637 (PFAM); PF13857 (PFAM); IPR020683 (PFAM)	no GO terms	no GO terms
Trichoplax_g00039.t1	INTERPRO, BLASTED, MAPPED, ANNOTATED	CAN5_MOUSE Calpain-5	647	20	0	58.9	17	P:GO:0007165; P:GO:0044707; P:GO:0048856; F:GO:0004198; P:GO:0044763; C:GO:0005886; C:GO:0009986; P:GO:0044767; C:GO:0005876; C:GO:0048471; C:GO:0070062; F:GO:0005515; C:GO:0005925; F:GO:0046872; P:GO:0006508; P:GO:0016043; C:GO:0005829	P:signal transduction; P:single-multicellular organism process; P:anatomical structure development; F:calcium-dependent cysteine-type endopeptidase activity; P:single-organism cellular process; C:plasma membrane; C:cell surface; P:single-organism developmental process; C:spindle microtubule; C:perinuclear region of cytoplasm; C:extracellular exosome; F:protein binding; C:focal adhesion; F:metal i…	EC:3.4.22	Acting on peptide bonds (peptidases)	IPR001300 (PFAM); IPR022682 (PFAM); IPR000008 (PFAM)	P:GO:0006508; F:GO:0004198; C:GO:0005622	P:proteolysis; F:calcium-dependent cysteine-type endopeptidase activity; C:intracellular
Trichoplax_g00040.t1	INTERPRO, BLASTED, MAPPED, ANNOTATED	RENR_BOVIN Renin receptor	507	5	7.28e-16	57.8	10	P:GO:0032914; P:GO:0043408; C:GO:0070062; F:GO:0005515; P:GO:0048069; P:GO:0021903; C:GO:0009897; P:GO:0030177; P:GO:0060323; P:GO:0002003	P:positive regulation of transforming growth factor beta1 production; P:regulation of MAPK cascade; C:extracellular exosome; F:protein binding; P:eye pigmentation; P:rostrocaudal neural tube patterning; C:external side of plasma membrane; P:positive regulation of Wnt signaling pathway; P:head morphogenesis; P:angiotensin maturation			IPR012493 (PFAM)	C:GO:0016021; F:GO:0004872	C:integral component of membrane; F:receptor activity
Trichoplax_g00040.t2	INTERPRO, BLASTED, MAPPED, ANNOTATED	RENR_BOVIN Renin receptor	501	5	6.13e-16	57.8	10	P:GO:0032914; P:GO:0043408; C:GO:0070062; F:GO:0005515; P:GO:0048069; P:GO:0021903; C:GO:0009897; P:GO:0030177; P:GO:0060323; P:GO:0002003	P:positive regulation of transforming growth factor beta1 production; P:regulation of MAPK cascade; C:extracellular exosome; F:protein binding; P:eye pigmentation; P:rostrocaudal neural tube patterning; C:external side of plasma membrane; P:positive regulation of Wnt signaling pathway; P:head morphogenesis; P:angiotensin maturation			IPR012493 (PFAM)	C:GO:0016021; F:GO:0004872	C:integral component of membrane; F:receptor activity
Trichoplax_g00040.t3	INTERPRO, BLASTED, MAPPED, ANNOTATED	RENR_BOVIN Renin receptor	529	5	9.07e-16	57.8	10	P:GO:0032914; P:GO:0043408; C:GO:0070062; F:GO:0005515; P:GO:0048069; P:GO:0021903; C:GO:0009897; P:GO:0030177; P:GO:0060323; P:GO:0002003	P:positive regulation of transforming growth factor beta1 production; P:regulation of MAPK cascade; C:extracellular exosome; F:protein binding; P:eye pigmentation; P:rostrocaudal neural tube patterning; C:external side of plasma membrane; P:positive regulation of Wnt signaling pathway; P:head morphogenesis; P:angiotensin maturation			IPR012493 (PFAM)	C:GO:0016021; F:GO:0004872	C:integral component of membrane; F:receptor activity
Trichoplax_g00040.t4	INTERPRO, BLASTED, MAPPED, ANNOTATED	RENR_BOVIN Renin receptor	489	5	3.09e-22	54.6	10	P:GO:0032914; P:GO:0043408; C:GO:0070062; F:GO:0005515; P:GO:0048069; P:GO:0021903; C:GO:0009897; P:GO:0030177; P:GO:0060323; P:GO:0002003	P:positive regulation of transforming growth factor beta1 production; P:regulation of MAPK cascade; C:extracellular exosome; F:protein binding; P:eye pigmentation; P:rostrocaudal neural tube patterning; C:external side of plasma membrane; P:positive regulation of Wnt signaling pathway; P:head morphogenesis; P:angiotensin maturation			IPR012493 (PFAM)	C:GO:0016021; F:GO:0004872	C:integral component of membrane; F:receptor activity
Trichoplax_g00040.t5	INTERPRO, BLASTED, MAPPED, ANNOTATED	RENR_BOVIN Renin receptor	523	5	7.74e-16	57.8	10	P:GO:0032914; P:GO:0043408; C:GO:0070062; F:GO:0005515; P:GO:0048069; P:GO:0021903; C:GO:0009897; P:GO:0030177; P:GO:0060323; P:GO:0002003	P:positive regulation of transforming growth factor beta1 production; P:regulation of MAPK cascade; C:extracellular exosome; F:protein binding; P:eye pigmentation; P:rostrocaudal neural tube patterning; C:external side of plasma membrane; P:positive regulation of Wnt signaling pathway; P:head morphogenesis; P:angiotensin maturation			IPR012493 (PFAM)	C:GO:0016021; F:GO:0004872	C:integral component of membrane; F:receptor activity
Trichoplax_g00040.t6	INTERPRO, BLASTED, MAPPED, ANNOTATED	RENR_BOVIN Renin receptor	483	5	3.07e-22	54.6	10	P:GO:0032914; P:GO:0043408; C:GO:0070062; F:GO:0005515; P:GO:0048069; P:GO:0021903; C:GO:0009897; P:GO:0030177; P:GO:0060323; P:GO:0002003	P:positive regulation of transforming growth factor beta1 production; P:regulation of MAPK cascade; C:extracellular exosome; F:protein binding; P:eye pigmentation; P:rostrocaudal neural tube patterning; C:external side of plasma membrane; P:positive regulation of Wnt signaling pathway; P:head morphogenesis; P:angiotensin maturation			IPR012493 (PFAM)	C:GO:0016021; F:GO:0004872	C:integral component of membrane; F:receptor activity
Trichoplax_g00040.t7	INTERPRO, BLASTED, MAPPED, ANNOTATED	RENR_BOVIN Renin receptor	511	5	8.41e-16	57.8	10	P:GO:0032914; P:GO:0043408; C:GO:0070062; F:GO:0005515; P:GO:0048069; P:GO:0021903; C:GO:0009897; P:GO:0030177; P:GO:0060323; P:GO:0002003	P:positive regulation of transforming growth factor beta1 production; P:regulation of MAPK cascade; C:extracellular exosome; F:protein binding; P:eye pigmentation; P:rostrocaudal neural tube patterning; C:external side of plasma membrane; P:positive regulation of Wnt signaling pathway; P:head morphogenesis; P:angiotensin maturation			IPR012493 (PFAM)	C:GO:0016021; F:GO:0004872	C:integral component of membrane; F:receptor activity
Trichoplax_g00040.t8	INTERPRO, BLASTED, MAPPED, ANNOTATED	RENR_BOVIN Renin receptor	505	5	7.15e-16	57.8	10	P:GO:0032914; P:GO:0043408; C:GO:0070062; F:GO:0005515; P:GO:0048069; P:GO:0021903; C:GO:0009897; P:GO:0030177; P:GO:0060323; P:GO:0002003	P:positive regulation of transforming growth factor beta1 production; P:regulation of MAPK cascade; C:extracellular exosome; F:protein binding; P:eye pigmentation; P:rostrocaudal neural tube patterning; C:external side of plasma membrane; P:positive regulation of Wnt signaling pathway; P:head morphogenesis; P:angiotensin maturation			IPR012493 (PFAM)	C:GO:0016021; F:GO:0004872	C:integral component of membrane; F:receptor activity
Trichoplax_g00041.t1	INTERPRO, NO-BLAST	--NA---	890									no IPS match	no IPS match	no IPS match
Trichoplax_g00042.t1	INTERPRO, BLASTED, MAPPED, ANNOTATED	SPT13_MOUSE Spermatogenesis-associated 13	530	20	1.05e-105	55.35	20	F:GO:0019904; P:GO:0007165; P:GO:0034220; P:GO:0060284; F:GO:0043167; P:GO:0048699; P:GO:0046847; P:GO:0002376; C:GO:0005654; P:GO:0051056; P:GO:0043065; C:GO:0005829; C:GO:0030175; C:GO:0032587; P:GO:0030032; P:GO:0030334; P:GO:0016477; C:GO:0030027; F:GO:0030676; P:GO:0051128	F:protein domain specific binding; P:signal transduction; P:ion transmembrane transport; P:regulation of cell development; F:ion binding; P:generation of neurons; P:filopodium assembly; P:immune system process; C:nucleoplasm; P:regulation of small GTPase mediated signal transduction; P:positive regulation of apoptotic process; C:cytosol; C:filopodium; C:ruffle membrane; P:lamellipodium assembly; …			IPR000219 (PFAM); IPR001452 (PFAM)	P:GO:0035023; F:GO:0005515; F:GO:0005089	P:regulation of Rho protein signal transduction; F:protein binding; F:Rho guanyl-nucleotide exchange factor activity
Trichoplax_g00043.t1	INTERPRO, BLASTED, MAPPED, ANNOTATED	RRAGA_MOUSE Ras-related GTP-binding A	290	12	2e-177	70.42	23	P:GO:0007050; P:GO:1904263; F:GO:0042803; P:GO:0045919; P:GO:0034198; C:GO:0005794; C:GO:1990130; C:GO:0005765; C:GO:1990131; F:GO:0005525; C:GO:0005634; P:GO:0071230; F:GO:0031625; F:GO:0046982; F:GO:0003924; P:GO:0010507; P:GO:0006915; C:GO:0005829; F:GO:0051219; P:GO:0019048; C:GO:0034448; P:GO:0016236; P:GO:0034613	P:cell cycle arrest; P:positive regulation of TORC1 signaling; F:protein homodimerization activity; P:positive regulation of cytolysis; P:cellular response to amino acid starvation; C:Golgi apparatus; C:Iml1 complex; C:lysosomal membrane; C:Gtr1-Gtr2 GTPase complex; F:GTP binding; C:nucleus; P:cellular response to amino acid stimulus; F:ubiquitin protein ligase binding; F:protein heterodimerizati…	EC:3.6.1.15	Nucleoside-triphosphate phosphatase	IPR006762 (PFAM)	F:GO:0005525	F:GTP binding
Trichoplax_g00043.t2	INTERPRO, BLASTED, MAPPED, ANNOTATED	RRAGA_MOUSE Ras-related GTP-binding A	300	12	0	70.42	23	P:GO:0007050; P:GO:1904263; F:GO:0042803; P:GO:0045919; P:GO:0034198; C:GO:0005794; C:GO:1990130; C:GO:0005765; C:GO:1990131; F:GO:0005525; C:GO:0005634; P:GO:0071230; F:GO:0031625; F:GO:0046982; F:GO:0003924; P:GO:0010507; P:GO:0006915; C:GO:0005829; F:GO:0051219; P:GO:0019048; C:GO:0034448; P:GO:0016236; P:GO:0034613	P:cell cycle arrest; P:positive regulation of TORC1 signaling; F:protein homodimerization activity; P:positive regulation of cytolysis; P:cellular response to amino acid starvation; C:Golgi apparatus; C:Iml1 complex; C:lysosomal membrane; C:Gtr1-Gtr2 GTPase complex; F:GTP binding; C:nucleus; P:cellular response to amino acid stimulus; F:ubiquitin protein ligase binding; F:protein heterodimerizati…	EC:3.6.1.15	Nucleoside-triphosphate phosphatase	IPR006762 (PFAM)	F:GO:0005525	F:GTP binding
Trichoplax_g00044.t1	INTERPRO, BLASTED, MAPPED, ANNOTATED	DCNL1_HUMAN DCN1 1	343	20	8.08e-115	64.45	12	F:GO:0032182; C:GO:0005634; F:GO:0031624; C:GO:0048471; P:GO:0051443; C:GO:0000151; P:GO:0030308; P:GO:0043065; F:GO:0097602; P:GO:0010225; P:GO:0045116; P:GO:0010332	F:ubiquitin-like protein binding; C:nucleus; F:ubiquitin conjugating enzyme binding; C:perinuclear region of cytoplasm; P:positive regulation of ubiquitin-protein transferase activity; C:ubiquitin ligase complex; P:negative regulation of cell growth; P:positive regulation of apoptotic process; F:cullin family protein binding; P:response to UV-C; P:protein neddylation; P:response to gamma radiation			IPR005176 (PFAM); PF14555 (PFAM)	no GO terms	no GO terms
Trichoplax_g00044.t2	INTERPRO, BLASTED, MAPPED, ANNOTATED	DCNL1_HUMAN DCN1 1	316	20	5.25e-116	64.55	12	F:GO:0032182; C:GO:0005634; F:GO:0031624; C:GO:0048471; P:GO:0051443; C:GO:0000151; P:GO:0030308; P:GO:0043065; F:GO:0097602; P:GO:0010225; P:GO:0045116; P:GO:0010332	F:ubiquitin-like protein binding; C:nucleus; F:ubiquitin conjugating enzyme binding; C:perinuclear region of cytoplasm; P:positive regulation of ubiquitin-protein transferase activity; C:ubiquitin ligase complex; P:negative regulation of cell growth; P:positive regulation of apoptotic process; F:cullin family protein binding; P:response to UV-C; P:protein neddylation; P:response to gamma radiation			PF14555 (PFAM); IPR005176 (PFAM)	no GO terms	no GO terms
Trichoplax_g00045.t1	INTERPRO, BLASTED, MAPPED, ANNOTATED	SR140_HUMAN U2 snRNP-associated SURP motif-containing	828	20	0	56.6	21	P:GO:0060211; C:GO:0010494; P:GO:1900153; F:GO:0008022; F:GO:0008143; F:GO:0008494; F:GO:0008266; P:GO:0006413; P:GO:0000289; P:GO:0006378; C:GO:0005654; P:GO:0000398; C:GO:0070062; C:GO:0005925; C:GO:0071013; P:GO:0000184; C:GO:0016020; P:GO:0048255; C:GO:0005829; P:GO:2000623; P:GO:0045070	P:regulation of nuclear-transcribed mRNA poly(A) tail shortening; C:cytoplasmic stress granule; P:positive regulation of nuclear-transcribed mRNA catabolic process, deadenylation-dependent decay; F:protein C-terminus binding; F:poly(A) binding; F:translation activator activity; F:poly(U) RNA binding; P:translational initiation; P:nuclear-transcribed mRNA poly(A) tail shortening; P:mRNA polyadenyl…			IPR013170 (PFAM); IPR000061 (PFAM); IPR000504 (PFAM)	F:GO:0003676; F:GO:0003723; P:GO:0006396	F:nucleic acid binding; F:RNA binding; P:RNA processing
Trichoplax_g00046.t1	INTERPRO, BLASTED, MAPPED, ANNOTATED	EIF2A_XENLA Eukaryotic translation initiation factor 2A	556	20	3.01e-131	44.15	9	P:GO:0006417; F:GO:0003743; F:GO:0005515; F:GO:0043022; C:GO:0072562; P:GO:0042255; F:GO:0000049; C:GO:0005850; P:GO:0006412	P:regulation of translation; F:translation initiation factor activity; F:protein binding; F:ribosome binding; C:blood microparticle; P:ribosome assembly; F:tRNA binding; C:eukaryotic translation initiation factor 2 complex; P:translation			IPR013979 (PFAM)	no GO terms	no GO terms
Trichoplax_g00047.t1	INTERPRO, BLASTED, MAPPED, ANNOTATED	SPRY7_CHICK SPRY domain-containing 7	199	5	1.84e-65	66.4	1	F:GO:0005515	F:protein binding			IPR003877 (PFAM)	F:GO:0005515	F:protein binding
Trichoplax_g00048.t1	INTERPRO, BLASTED, MAPPED, ANNOTATED	PCID2_HUMAN PCI domain-containing 2	400	11	4.21e-155	60.18	7	F:GO:0005515; P:GO:0090267; P:GO:0045893; P:GO:0043066; P:GO:0048536; P:GO:0043488; P:GO:2000117	F:protein binding; P:positive regulation of mitotic cell cycle spindle assembly checkpoint; P:positive regulation of transcription, DNA-templated; P:negative regulation of apoptotic process; P:spleen development; P:regulation of mRNA stability; P:negative regulation of cysteine-type endopeptidase activity			IPR000717 (PFAM)	F:GO:0005515	F:protein binding
Trichoplax_g00048.t2	INTERPRO, BLASTED, MAPPED, ANNOTATED	PCID2_HUMAN PCI domain-containing 2	386	11	1.75e-149	60.82	7	F:GO:0005515; P:GO:0090267; P:GO:0045893; P:GO:0043066; P:GO:0048536; P:GO:0043488; P:GO:2000117	F:protein binding; P:positive regulation of mitotic cell cycle spindle assembly checkpoint; P:positive regulation of transcription, DNA-templated; P:negative regulation of apoptotic process; P:spleen development; P:regulation of mRNA stability; P:negative regulation of cysteine-type endopeptidase activity			IPR000717 (PFAM)	F:GO:0005515	F:protein binding
Trichoplax_g00049.t1	INTERPRO, BLASTED, MAPPED, ANNOTATED	TMPS9_HUMAN Transmembrane protease serine 9	520	20	1.14e-36	49.5	15	C:GO:0043229; P:GO:0044707; P:GO:0030195; C:GO:0044421; C:GO:0043234; F:GO:0008233; C:GO:0044425; P:GO:0007338; P:GO:0048518; C:GO:0005886; P:GO:0006950; P:GO:0007599; P:GO:0031638; F:GO:0005515; C:GO:0031982	C:intracellular organelle; P:single-multicellular organism process; P:negative regulation of blood coagulation; C:extracellular region part; C:protein complex; F:peptidase activity; C:membrane part; P:single fertilization; P:positive regulation of biological process; C:plasma membrane; P:response to stress; P:hemostasis; P:zymogen activation; F:protein binding; C:vesicle			IPR001304 (PFAM); IPR001254 (PFAM)	P:GO:0006508; F:GO:0004252	P:proteolysis; F:serine-type endopeptidase activity
Trichoplax_g00050.t1	INTERPRO, BLASTED, MAPPED, ANNOTATED	TC1D2_BOVIN Tctex1 domain-containing 2	164	13	2.36e-28	58.77	3	F:GO:0008157; C:GO:0036126; C:GO:0044424	F:protein phosphatase 1 binding; C:sperm flagellum; C:intracellular part			IPR005334 (PFAM)	no GO terms	no GO terms
Trichoplax_g00050.t2	INTERPRO, BLASTED, MAPPED, ANNOTATED	TC1D2_BOVIN Tctex1 domain-containing 2	180	13	2.08e-28	58.77	3	F:GO:0008157; C:GO:0036126; C:GO:0044424	F:protein phosphatase 1 binding; C:sperm flagellum; C:intracellular part			IPR005334 (PFAM)	no GO terms	no GO terms
Trichoplax_g00051.t1	INTERPRO, BLASTED, MAPPED, ANNOTATED	QCR6_HUMAN Cytochrome b-c1 complex subunit mitochondrial	116	6	3.56e-16	64	5	C:GO:0005746; F:GO:0005515; F:GO:0008121; P:GO:0006122; P:GO:0009060	C:mitochondrial respiratory chain; F:protein binding; F:ubiquinol-cytochrome-c reductase activity; P:mitochondrial electron transport, ubiquinol to cytochrome c; P:aerobic respiration	EC:1.10.2; EC:1.10.2.2	Acting on diphenols and related substances as donors; Quinol--cytochrome-c reductase	IPR023184 (PFAM)	no GO terms	no GO terms
Trichoplax_g00051.t2	INTERPRO, BLASTED, MAPPED, ANNOTATED	QCR6_HUMAN Cytochrome b-c1 complex subunit mitochondrial	203	6	1.46e-15	64	5	C:GO:0005746; F:GO:0005515; F:GO:0008121; P:GO:0006122; P:GO:0009060	C:mitochondrial respiratory chain; F:protein binding; F:ubiquinol-cytochrome-c reductase activity; P:mitochondrial electron transport, ubiquinol to cytochrome c; P:aerobic respiration	EC:1.10.2; EC:1.10.2.2	Acting on diphenols and related substances as donors; Quinol--cytochrome-c reductase	IPR023184 (PFAM)	no GO terms	no GO terms
Trichoplax_g00052.t1	INTERPRO, BLASTED, MAPPED, ANNOTATED	MCF2L_HUMAN Guanine nucleotide exchange factor DBS	1054	20	6.66e-110	51.85	16	F:GO:0005085; F:GO:0043167; P:GO:0007399; F:GO:0004672; P:GO:0007167; C:GO:0005856; C:GO:0070062; P:GO:0051179; P:GO:0048522; P:GO:0051056; C:GO:0016020; P:GO:0030154; P:GO:0016310; F:GO:0008092; P:GO:0035556; C:GO:0030016	F:guanyl-nucleotide exchange factor activity; F:ion binding; P:nervous system development; F:protein kinase activity; P:enzyme linked receptor protein signaling pathway; C:cytoskeleton; C:extracellular exosome; P:localization; P:positive regulation of cellular process; P:regulation of small GTPase mediated signal transduction; C:membrane; P:cell differentiation; P:phosphorylation; F:cytoskeletal …			IPR000219 (PFAM); IPR001849 (PFAM)	P:GO:0035023; F:GO:0005089	P:regulation of Rho protein signal transduction; F:Rho guanyl-nucleotide exchange factor activity
Trichoplax_g00052.t2	INTERPRO, BLASTED, MAPPED, ANNOTATED	MCF2L_HUMAN Guanine nucleotide exchange factor DBS	1043	20	5.1e-110	51.85	16	F:GO:0005085; F:GO:0043167; P:GO:0007399; F:GO:0004672; P:GO:0007167; C:GO:0005856; C:GO:0070062; P:GO:0051179; P:GO:0048522; P:GO:0051056; C:GO:0016020; P:GO:0030154; P:GO:0016310; F:GO:0008092; P:GO:0035556; C:GO:0030016	F:guanyl-nucleotide exchange factor activity; F:ion binding; P:nervous system development; F:protein kinase activity; P:enzyme linked receptor protein signaling pathway; C:cytoskeleton; C:extracellular exosome; P:localization; P:positive regulation of cellular process; P:regulation of small GTPase mediated signal transduction; C:membrane; P:cell differentiation; P:phosphorylation; F:cytoskeletal …			IPR001849 (PFAM); IPR000219 (PFAM)	P:GO:0035023; F:GO:0005089	P:regulation of Rho protein signal transduction; F:Rho guanyl-nucleotide exchange factor activity
Trichoplax_g00052.t3	INTERPRO, BLASTED, MAPPED, ANNOTATED	MCF2L_HUMAN Guanine nucleotide exchange factor DBS	1053	20	4.53e-109	51.75	16	F:GO:0005085; F:GO:0043167; P:GO:0007399; F:GO:0004672; P:GO:0007167; C:GO:0005856; C:GO:0070062; P:GO:0051179; P:GO:0048522; P:GO:0051056; C:GO:0016020; P:GO:0030154; P:GO:0016310; F:GO:0008092; P:GO:0035556; C:GO:0030016	F:guanyl-nucleotide exchange factor activity; F:ion binding; P:nervous system development; F:protein kinase activity; P:enzyme linked receptor protein signaling pathway; C:cytoskeleton; C:extracellular exosome; P:localization; P:positive regulation of cellular process; P:regulation of small GTPase mediated signal transduction; C:membrane; P:cell differentiation; P:phosphorylation; F:cytoskeletal …			IPR000219 (PFAM); IPR001849 (PFAM)	P:GO:0035023; F:GO:0005089	P:regulation of Rho protein signal transduction; F:Rho guanyl-nucleotide exchange factor activity
Trichoplax_g00052.t4	INTERPRO, BLASTED, MAPPED, ANNOTATED	MCF2L_HUMAN Guanine nucleotide exchange factor DBS	1042	20	3.65e-109	51.75	16	F:GO:0005085; F:GO:0043167; P:GO:0007399; F:GO:0004672; P:GO:0007167; C:GO:0005856; C:GO:0070062; P:GO:0051179; P:GO:0048522; P:GO:0051056; C:GO:0016020; P:GO:0030154; P:GO:0016310; F:GO:0008092; P:GO:0035556; C:GO:0030016	F:guanyl-nucleotide exchange factor activity; F:ion binding; P:nervous system development; F:protein kinase activity; P:enzyme linked receptor protein signaling pathway; C:cytoskeleton; C:extracellular exosome; P:localization; P:positive regulation of cellular process; P:regulation of small GTPase mediated signal transduction; C:membrane; P:cell differentiation; P:phosphorylation; F:cytoskeletal …			IPR000219 (PFAM); IPR001849 (PFAM)	P:GO:0035023; F:GO:0005089	P:regulation of Rho protein signal transduction; F:Rho guanyl-nucleotide exchange factor activity
Trichoplax_g00053.t1	INTERPRO, BLASTED, MAPPED, ANNOTATED	MCF2L_HUMAN Guanine nucleotide exchange factor DBS	1078	20	1.37e-148	54.45	16	P:GO:0035023; F:GO:0005085; P:GO:0007399; F:GO:0004672; F:GO:0008289; C:GO:0044444; F:GO:0043168; P:GO:0007167; C:GO:0005886; C:GO:0005856; C:GO:0070062; F:GO:0005515; P:GO:0048522; P:GO:0016310; C:GO:0019898; P:GO:0035556	P:regulation of Rho protein signal transduction; F:guanyl-nucleotide exchange factor activity; P:nervous system development; F:protein kinase activity; F:lipid binding; C:cytoplasmic part; F:anion binding; P:enzyme linked receptor protein signaling pathway; C:plasma membrane; C:cytoskeleton; C:extracellular exosome; F:protein binding; P:positive regulation of cellular process; P:phosphorylation; …			IPR001849 (PFAM); IPR000219 (PFAM); IPR001251 (PFAM)	P:GO:0035023; F:GO:0005089	P:regulation of Rho protein signal transduction; F:Rho guanyl-nucleotide exchange factor activity
Trichoplax_g00053.t10	INTERPRO, BLASTED, MAPPED, ANNOTATED	MCF2L_HUMAN Guanine nucleotide exchange factor DBS	1086	20	5.7e-146	53.45	16	P:GO:0035023; F:GO:0005085; P:GO:0007399; F:GO:0004672; F:GO:0008289; C:GO:0044444; F:GO:0043168; P:GO:0007167; C:GO:0005886; C:GO:0005856; C:GO:0070062; F:GO:0005515; P:GO:0048522; P:GO:0016310; C:GO:0019898; P:GO:0035556	P:regulation of Rho protein signal transduction; F:guanyl-nucleotide exchange factor activity; P:nervous system development; F:protein kinase activity; F:lipid binding; C:cytoplasmic part; F:anion binding; P:enzyme linked receptor protein signaling pathway; C:plasma membrane; C:cytoskeleton; C:extracellular exosome; F:protein binding; P:positive regulation of cellular process; P:phosphorylation; …			IPR001849 (PFAM); IPR001251 (PFAM); IPR000219 (PFAM)	P:GO:0035023; F:GO:0005089	P:regulation of Rho protein signal transduction; F:Rho guanyl-nucleotide exchange factor activity
Trichoplax_g00053.t2	INTERPRO, BLASTED, MAPPED, ANNOTATED	MCF2L_HUMAN Guanine nucleotide exchange factor DBS	1045	20	4.04e-131	50.95	14	F:GO:0005085; F:GO:0043167; P:GO:0007399; F:GO:0004672; C:GO:0044444; P:GO:0007167; C:GO:0005856; C:GO:0070062; F:GO:0005515; P:GO:0048522; P:GO:0051056; C:GO:0016020; P:GO:0016310; P:GO:0035556	F:guanyl-nucleotide exchange factor activity; F:ion binding; P:nervous system development; F:protein kinase activity; C:cytoplasmic part; P:enzyme linked receptor protein signaling pathway; C:cytoskeleton; C:extracellular exosome; F:protein binding; P:positive regulation of cellular process; P:regulation of small GTPase mediated signal transduction; C:membrane; P:phosphorylation; P:intracellular …			IPR000219 (PFAM); IPR001849 (PFAM); IPR001251 (PFAM)	P:GO:0035023; F:GO:0005089	P:regulation of Rho protein signal transduction; F:Rho guanyl-nucleotide exchange factor activity
Trichoplax_g00053.t3	INTERPRO, BLASTED, MAPPED, ANNOTATED	MCF2L_HUMAN Guanine nucleotide exchange factor DBS	1068	20	1.15e-148	53.75	16	P:GO:0035023; F:GO:0005085; P:GO:0007399; F:GO:0004672; F:GO:0008289; C:GO:0044444; F:GO:0043168; P:GO:0007167; C:GO:0005886; C:GO:0005856; C:GO:0070062; F:GO:0005515; P:GO:0048522; P:GO:0016310; C:GO:0019898; P:GO:0035556	P:regulation of Rho protein signal transduction; F:guanyl-nucleotide exchange factor activity; P:nervous system development; F:protein kinase activity; F:lipid binding; C:cytoplasmic part; F:anion binding; P:enzyme linked receptor protein signaling pathway; C:plasma membrane; C:cytoskeleton; C:extracellular exosome; F:protein binding; P:positive regulation of cellular process; P:phosphorylation; …			IPR000219 (PFAM); IPR001849 (PFAM); IPR001251 (PFAM)	P:GO:0035023; F:GO:0005089	P:regulation of Rho protein signal transduction; F:Rho guanyl-nucleotide exchange factor activity
Trichoplax_g00053.t4	INTERPRO, BLASTED, MAPPED, ANNOTATED	MCF2L_HUMAN Guanine nucleotide exchange factor DBS	1035	20	1.97e-131	50.3	13	F:GO:0005085; F:GO:0043167; P:GO:0007399; F:GO:0004672; C:GO:0044444; P:GO:0007167; C:GO:0005856; C:GO:0070062; F:GO:0005515; P:GO:0048522; P:GO:0051056; C:GO:0016020; P:GO:0016310	F:guanyl-nucleotide exchange factor activity; F:ion binding; P:nervous system development; F:protein kinase activity; C:cytoplasmic part; P:enzyme linked receptor protein signaling pathway; C:cytoskeleton; C:extracellular exosome; F:protein binding; P:positive regulation of cellular process; P:regulation of small GTPase mediated signal transduction; C:membrane; P:phosphorylation			IPR001849 (PFAM); IPR000219 (PFAM); IPR001251 (PFAM)	P:GO:0035023; F:GO:0005089	P:regulation of Rho protein signal transduction; F:Rho guanyl-nucleotide exchange factor activity
Trichoplax_g00053.t5	INTERPRO, BLASTED, MAPPED, ANNOTATED	MCF2L_HUMAN Guanine nucleotide exchange factor DBS	1066	20	2.29e-141	53.85	16	P:GO:0035023; F:GO:0005085; P:GO:0007399; F:GO:0004672; F:GO:0008289; C:GO:0044444; F:GO:0043168; P:GO:0007167; C:GO:0005886; C:GO:0005856; C:GO:0070062; F:GO:0005515; P:GO:0048522; P:GO:0016310; C:GO:0019898; P:GO:0035556	P:regulation of Rho protein signal transduction; F:guanyl-nucleotide exchange factor activity; P:nervous system development; F:protein kinase activity; F:lipid binding; C:cytoplasmic part; F:anion binding; P:enzyme linked receptor protein signaling pathway; C:plasma membrane; C:cytoskeleton; C:extracellular exosome; F:protein binding; P:positive regulation of cellular process; P:phosphorylation; …			IPR001251 (PFAM); IPR000219 (PFAM); IPR001849 (PFAM)	P:GO:0035023; F:GO:0005089	P:regulation of Rho protein signal transduction; F:Rho guanyl-nucleotide exchange factor activity
Trichoplax_g00053.t6	INTERPRO, BLASTED, MAPPED, ANNOTATED	MCF2L_HUMAN Guanine nucleotide exchange factor DBS	1056	20	1.92e-141	53.25	16	P:GO:0035023; F:GO:0005085; P:GO:0007399; F:GO:0004672; F:GO:0008289; C:GO:0044444; F:GO:0043168; P:GO:0007167; C:GO:0005886; C:GO:0005856; C:GO:0070062; F:GO:0005515; P:GO:0048522; P:GO:0016310; C:GO:0019898; P:GO:0035556	P:regulation of Rho protein signal transduction; F:guanyl-nucleotide exchange factor activity; P:nervous system development; F:protein kinase activity; F:lipid binding; C:cytoplasmic part; F:anion binding; P:enzyme linked receptor protein signaling pathway; C:plasma membrane; C:cytoskeleton; C:extracellular exosome; F:protein binding; P:positive regulation of cellular process; P:phosphorylation; …			IPR000219 (PFAM); IPR001849 (PFAM); IPR001251 (PFAM)	P:GO:0035023; F:GO:0005089	P:regulation of Rho protein signal transduction; F:Rho guanyl-nucleotide exchange factor activity
Trichoplax_g00053.t7	INTERPRO, BLASTED, MAPPED, ANNOTATED	MCF2L_HUMAN Guanine nucleotide exchange factor DBS	1096	20	7.4e-146	54.15	16	P:GO:0035023; F:GO:0005085; P:GO:0007399; F:GO:0004672; F:GO:0008289; C:GO:0044444; F:GO:0043168; P:GO:0007167; C:GO:0005886; C:GO:0005856; C:GO:0070062; F:GO:0005515; P:GO:0048522; P:GO:0016310; C:GO:0019898; P:GO:0035556	P:regulation of Rho protein signal transduction; F:guanyl-nucleotide exchange factor activity; P:nervous system development; F:protein kinase activity; F:lipid binding; C:cytoplasmic part; F:anion binding; P:enzyme linked receptor protein signaling pathway; C:plasma membrane; C:cytoskeleton; C:extracellular exosome; F:protein binding; P:positive regulation of cellular process; P:phosphorylation; …			IPR001849 (PFAM); IPR001251 (PFAM); IPR000219 (PFAM)	P:GO:0035023; F:GO:0005089	P:regulation of Rho protein signal transduction; F:Rho guanyl-nucleotide exchange factor activity
Trichoplax_g00053.t8	INTERPRO, BLASTED, MAPPED, ANNOTATED	MCF2L_HUMAN Guanine nucleotide exchange factor DBS	1023	20	2.18e-124	49.6	11	C:GO:0070062; F:GO:0005515; P:GO:0007165; P:GO:0051056; C:GO:0016020; F:GO:0005085; F:GO:0043167; P:GO:0007399; C:GO:0043232; C:GO:0044444; F:GO:0016301	C:extracellular exosome; F:protein binding; P:signal transduction; P:regulation of small GTPase mediated signal transduction; C:membrane; F:guanyl-nucleotide exchange factor activity; F:ion binding; P:nervous system development; C:intracellular non-membrane-bounded organelle; C:cytoplasmic part; F:kinase activity			IPR001251 (PFAM); IPR000219 (PFAM); IPR001849 (PFAM)	P:GO:0035023; F:GO:0005089	P:regulation of Rho protein signal transduction; F:Rho guanyl-nucleotide exchange factor activity
Trichoplax_g00053.t9	INTERPRO, BLASTED, MAPPED, ANNOTATED	MCF2L_HUMAN Guanine nucleotide exchange factor DBS	1063	20	8.19e-129	50.8	14	F:GO:0005085; F:GO:0043167; P:GO:0007399; F:GO:0004672; C:GO:0044444; P:GO:0007167; C:GO:0005856; C:GO:0070062; F:GO:0005515; P:GO:0048522; P:GO:0051056; C:GO:0016020; P:GO:0016310; P:GO:0035556	F:guanyl-nucleotide exchange factor activity; F:ion binding; P:nervous system development; F:protein kinase activity; C:cytoplasmic part; P:enzyme linked receptor protein signaling pathway; C:cytoskeleton; C:extracellular exosome; F:protein binding; P:positive regulation of cellular process; P:regulation of small GTPase mediated signal transduction; C:membrane; P:phosphorylation; P:intracellular …			IPR000219 (PFAM); IPR001849 (PFAM); IPR001251 (PFAM)	P:GO:0035023; F:GO:0005089	P:regulation of Rho protein signal transduction; F:Rho guanyl-nucleotide exchange factor activity
Trichoplax_g00054.t1	INTERPRO, BLASTED, MAPPED, ANNOTATED	IWS1_MOUSE IWS1 homolog	267	7	8.74e-60	59	6	P:GO:0090239; F:GO:0005515; P:GO:0050684; P:GO:2001253; P:GO:0010793; C:GO:0005654	P:regulation of histone H4 acetylation; F:protein binding; P:regulation of mRNA processing; P:regulation of histone H3-K36 trimethylation; P:regulation of mRNA export from nucleus; C:nucleoplasm			IPR017923 (PFAM)	C:GO:0005634	C:nucleus
Trichoplax_g00054.t2	INTERPRO, BLASTED, MAPPED, ANNOTATED	IWS1_MOUSE IWS1 homolog	449	7	8.43e-68	59.71	7	P:GO:0090239; F:GO:0005515; P:GO:0050684; P:GO:2001253; P:GO:0006355; P:GO:0010793; C:GO:0005654	P:regulation of histone H4 acetylation; F:protein binding; P:regulation of mRNA processing; P:regulation of histone H3-K36 trimethylation; P:regulation of transcription, DNA-templated; P:regulation of mRNA export from nucleus; C:nucleoplasm			IPR017923 (PFAM)	C:GO:0005634	C:nucleus
Trichoplax_g00054.t3	INTERPRO, BLASTED, MAPPED, ANNOTATED	IWS1_MOUSE IWS1 homolog	444	7	9.76e-68	59.71	7	P:GO:0090239; F:GO:0005515; P:GO:0050684; P:GO:2001253; P:GO:0006355; P:GO:0010793; C:GO:0005654	P:regulation of histone H4 acetylation; F:protein binding; P:regulation of mRNA processing; P:regulation of histone H3-K36 trimethylation; P:regulation of transcription, DNA-templated; P:regulation of mRNA export from nucleus; C:nucleoplasm			IPR017923 (PFAM)	C:GO:0005634	C:nucleus
Trichoplax_g00055.t1	INTERPRO, NO-BLAST	--NA---	140									no IPS match	no IPS match	no IPS match
Trichoplax_g00056.t1	INTERPRO, NO-BLAST	--NA---	1519									no IPS match	no IPS match	no IPS match
Trichoplax_g00056.t2	INTERPRO, NO-BLAST	--NA---	1499									no IPS match	no IPS match	no IPS match
Trichoplax_g00057.t1	INTERPRO, NO-BLAST	--NA---	2256									no IPS match	no IPS match	no IPS match
Trichoplax_g00058.t1	INTERPRO, BLASTED, MAPPED, ANNOTATED	GLPK3_HUMAN Glycerol kinase 3	521	20	0	60.85	12	F:GO:0000166; P:GO:0006071; P:GO:0010033; C:GO:0070062; F:GO:0005515; P:GO:0046167; P:GO:0042592; C:GO:0005739; C:GO:0016020; F:GO:0004370; P:GO:0019432; C:GO:0005829	F:nucleotide binding; P:glycerol metabolic process; P:response to organic substance; C:extracellular exosome; F:protein binding; P:glycerol-3-phosphate biosynthetic process; P:homeostatic process; C:mitochondrion; C:membrane; F:glycerol kinase activity; P:triglyceride biosynthetic process; C:cytosol	EC:2.7.1.30	Glycerol kinase	IPR018484 (PFAM); IPR018485 (PFAM)	P:GO:0005975; F:GO:0016773	P:carbohydrate metabolic process; F:phosphotransferase activity, alcohol group as acceptor
Trichoplax_g00058.t2	INTERPRO, BLASTED, MAPPED, ANNOTATED	GLPK3_HUMAN Glycerol kinase 3	515	20	0	60.9	14	P:GO:0010033; F:GO:0004370; C:GO:0005741; C:GO:0005634; F:GO:0005524; C:GO:0070062; F:GO:0005515; P:GO:0046167; P:GO:0042593; P:GO:0019432; C:GO:0005829; P:GO:0019563; P:GO:0016310; P:GO:0019217	P:response to organic substance; F:glycerol kinase activity; C:mitochondrial outer membrane; C:nucleus; F:ATP binding; C:extracellular exosome; F:protein binding; P:glycerol-3-phosphate biosynthetic process; P:glucose homeostasis; P:triglyceride biosynthetic process; C:cytosol; P:glycerol catabolic process; P:phosphorylation; P:regulation of fatty acid metabolic process	EC:2.7.1.30	Glycerol kinase	IPR018485 (PFAM); IPR018484 (PFAM)	P:GO:0005975; F:GO:0016773	P:carbohydrate metabolic process; F:phosphotransferase activity, alcohol group as acceptor
Trichoplax_g00059.t1	INTERPRO, BLASTED, MAPPED, ANNOTATED	GABPA_HUMAN GA-binding alpha chain	283	20	4.9e-50	70.95	39	P:GO:0060982; P:GO:0008285; F:GO:0000978; P:GO:0007498; P:GO:0009611; P:GO:0045786; P:GO:0046677; P:GO:0061614; P:GO:0045765; P:GO:0021536; P:GO:1904996; C:GO:0005576; P:GO:0045944; P:GO:0045648; P:GO:1901700; C:GO:0005654; P:GO:0000122; F:GO:0001078; F:GO:0001077; P:GO:0009628; P:GO:0001501; P:GO:0006955; F:GO:0046982; P:GO:0001569; P:GO:0010595; F:GO:0035259; F:GO:0042802; P:GO:0010033; P:GO:00…	P:coronary artery morphogenesis; P:negative regulation of cell proliferation; F:RNA polymerase II core promoter proximal region sequence-specific DNA binding; P:mesoderm development; P:response to wounding; P:negative regulation of cell cycle; P:response to antibiotic; P:pri-miRNA transcription from RNA polymerase II promoter; P:regulation of angiogenesis; P:diencephalon development; P:positive r…			IPR003118 (PFAM); IPR000418 (PFAM)	C:GO:0005634; F:GO:0003700; P:GO:0006355; F:GO:0043565	C:nucleus; F:transcription factor activity, sequence-specific DNA binding; P:regulation of transcription, DNA-templated; F:sequence-specific DNA binding
Trichoplax_g00059.t2	INTERPRO, BLASTED, MAPPED, ANNOTATED	ETS1B_XENLA c-ets-1-B (Fragment)	322	20	1.34e-49	70.05	47	P:GO:0060982; P:GO:0008285; F:GO:0000978; P:GO:0008284; P:GO:0007498; P:GO:0045786; P:GO:0046677; P:GO:0061614; F:GO:0001228; P:GO:0021854; P:GO:1904996; C:GO:0005576; P:GO:0045944; P:GO:0045648; P:GO:0045766; C:GO:0005654; P:GO:0009612; P:GO:0000122; C:GO:0005667; F:GO:0001078; P:GO:0001501; P:GO:0001666; P:GO:0006955; P:GO:0001569; P:GO:0010715; P:GO:0070301; P:GO:0010595; F:GO:0035259; P:GO:00…	P:coronary artery morphogenesis; P:negative regulation of cell proliferation; F:RNA polymerase II core promoter proximal region sequence-specific DNA binding; P:positive regulation of cell proliferation; P:mesoderm development; P:negative regulation of cell cycle; P:response to antibiotic; P:pri-miRNA transcription from RNA polymerase II promoter; F:transcriptional activator activity, RNA polymer…			IPR003118 (PFAM); IPR000418 (PFAM)	C:GO:0005634; F:GO:0003700; P:GO:0006355; F:GO:0043565	C:nucleus; F:transcription factor activity, sequence-specific DNA binding; P:regulation of transcription, DNA-templated; F:sequence-specific DNA binding
Trichoplax_g00059.t3	INTERPRO, BLASTED, MAPPED, ANNOTATED	ETS1B_XENLA c-ets-1-B (Fragment)	345	20	2.1e-49	69.7	47	P:GO:0060982; P:GO:0008285; F:GO:0000978; P:GO:0008284; P:GO:0007498; P:GO:0045786; P:GO:0046677; P:GO:0061614; F:GO:0001228; P:GO:0021854; P:GO:1904996; C:GO:0005576; P:GO:0045944; P:GO:0045648; P:GO:0045766; C:GO:0005654; P:GO:0009612; P:GO:0000122; C:GO:0005667; F:GO:0001078; P:GO:0001501; P:GO:0001666; P:GO:0006955; P:GO:0001569; P:GO:0010715; P:GO:0070301; P:GO:0010595; F:GO:0035259; P:GO:00…	P:coronary artery morphogenesis; P:negative regulation of cell proliferation; F:RNA polymerase II core promoter proximal region sequence-specific DNA binding; P:positive regulation of cell proliferation; P:mesoderm development; P:negative regulation of cell cycle; P:response to antibiotic; P:pri-miRNA transcription from RNA polymerase II promoter; F:transcriptional activator activity, RNA polymer…			IPR003118 (PFAM); IPR000418 (PFAM)	C:GO:0005634; F:GO:0003700; P:GO:0006355; F:GO:0043565	C:nucleus; F:transcription factor activity, sequence-specific DNA binding; P:regulation of transcription, DNA-templated; F:sequence-specific DNA binding
Trichoplax_g00059.t4	INTERPRO, BLASTED, MAPPED, ANNOTATED	GABPA_HUMAN GA-binding alpha chain	306	20	9.7e-50	71.05	39	P:GO:0060982; P:GO:0008285; F:GO:0000978; P:GO:0007498; P:GO:0009611; P:GO:0045786; P:GO:0046677; P:GO:0061614; P:GO:0045765; P:GO:0021536; P:GO:1904996; C:GO:0005576; P:GO:0045944; P:GO:0045648; P:GO:1901700; C:GO:0005654; P:GO:0000122; F:GO:0001078; F:GO:0001077; P:GO:0009628; P:GO:0001501; P:GO:0006955; F:GO:0046982; P:GO:0001569; P:GO:0010595; F:GO:0035259; F:GO:0042802; P:GO:0010033; P:GO:00…	P:coronary artery morphogenesis; P:negative regulation of cell proliferation; F:RNA polymerase II core promoter proximal region sequence-specific DNA binding; P:mesoderm development; P:response to wounding; P:negative regulation of cell cycle; P:response to antibiotic; P:pri-miRNA transcription from RNA polymerase II promoter; P:regulation of angiogenesis; P:diencephalon development; P:positive r…			IPR000418 (PFAM); IPR003118 (PFAM)	C:GO:0005634; F:GO:0003700; P:GO:0006355; F:GO:0043565	C:nucleus; F:transcription factor activity, sequence-specific DNA binding; P:regulation of transcription, DNA-templated; F:sequence-specific DNA binding
Trichoplax_g00060.t1	INTERPRO, BLASTED, MAPPED, ANNOTATED	TBRG1_XENTR Transforming growth factor beta regulator 1	358	9	8.97e-47	50.78	12	P:GO:0007050; F:GO:0003677; F:GO:0005515; P:GO:0048522; P:GO:0032066; C:GO:0035097; P:GO:0006260; P:GO:0008285; P:GO:0016043; P:GO:0006355; F:GO:0008168; P:GO:0050821	P:cell cycle arrest; F:DNA binding; F:protein binding; P:positive regulation of cellular process; P:nucleolus to nucleoplasm transport; C:histone methyltransferase complex; P:DNA replication; P:negative regulation of cell proliferation; P:cellular component organization; P:regulation of transcription, DNA-templated; F:methyltransferase activity; P:protein stabilization			IPR003888 (PFAM); IPR003889 (PFAM)	C:GO:0005634	C:nucleus
Trichoplax_g00060.t2	INTERPRO, BLASTED, MAPPED, ANNOTATED	TBRG1_XENTR Transforming growth factor beta regulator 1	400	9	2.81e-52	50.56	12	P:GO:0007050; F:GO:0003677; F:GO:0005515; P:GO:0048522; P:GO:0032066; C:GO:0035097; P:GO:0006260; P:GO:0008285; P:GO:0016043; P:GO:0006355; F:GO:0008168; P:GO:0050821	P:cell cycle arrest; F:DNA binding; F:protein binding; P:positive regulation of cellular process; P:nucleolus to nucleoplasm transport; C:histone methyltransferase complex; P:DNA replication; P:negative regulation of cell proliferation; P:cellular component organization; P:regulation of transcription, DNA-templated; F:methyltransferase activity; P:protein stabilization			IPR003888 (PFAM); IPR003889 (PFAM)	C:GO:0005634	C:nucleus
Trichoplax_g00061.t1	INTERPRO, BLASTED, MAPPED, ANNOTATED	ATP5L_PONAB ATP synthase subunit mitochondrial	114	8	3.49e-23	59.25	5	F:GO:0016887; C:GO:0070062; F:GO:0022857; P:GO:0042776; C:GO:0005753	F:ATPase activity; C:extracellular exosome; F:transmembrane transporter activity; P:mitochondrial ATP synthesis coupled proton transport; C:mitochondrial proton-transporting ATP synthase complex	EC:3.6.1.3; EC:3.6.1.15	Adenosinetriphosphatase; Nucleoside-triphosphate phosphatase	IPR006808 (PFAM)	C:GO:0000276; F:GO:0015078; P:GO:0015986	C:mitochondrial proton-transporting ATP synthase complex, coupling factor F(o); F:hydrogen ion transmembrane transporter activity; P:ATP synthesis coupled proton transport
Trichoplax_g00062.t1	INTERPRO, BLASTED, MAPPED, ANNOTATED	TRPM2_MOUSE Transient receptor potential cation channel subfamily M member 2	758	20	4.24e-17	41.2	13	P:GO:0007165; P:GO:0044707; F:GO:0005262; P:GO:0042221; C:GO:0044444; P:GO:0060402; C:GO:0044459; P:GO:0007600; P:GO:0009628; F:GO:0005515; C:GO:0043231; P:GO:0070588; P:GO:0051239	P:signal transduction; P:single-multicellular organism process; F:calcium channel activity; P:response to chemical; C:cytoplasmic part; P:calcium ion transport into cytosol; C:plasma membrane part; P:sensory perception; P:response to abiotic stimulus; F:protein binding; C:intracellular membrane-bounded organelle; P:calcium ion transmembrane transport; P:regulation of multicellular organismal proc…			no IPS match	no IPS match	no IPS match
Trichoplax_g00063.t1	INTERPRO, BLASTED, MAPPED, ANNOTATED	GABPA_MOUSE GA-binding alpha chain	599	20	8.47e-77	62.75	36	P:GO:0060982; P:GO:0008285; F:GO:0000978; P:GO:0009611; P:GO:0045786; P:GO:0046677; P:GO:0061614; P:GO:0045765; F:GO:0001228; P:GO:0021536; P:GO:1904996; C:GO:0005576; P:GO:0045944; P:GO:0045648; P:GO:1901700; C:GO:0005654; P:GO:0000122; F:GO:0001078; P:GO:0009628; P:GO:0001501; P:GO:0006955; P:GO:0001569; P:GO:0010595; F:GO:0042802; P:GO:0010033; P:GO:0050729; P:GO:0022414; P:GO:0042981; F:GO:00…	P:coronary artery morphogenesis; P:negative regulation of cell proliferation; F:RNA polymerase II core promoter proximal region sequence-specific DNA binding; P:response to wounding; P:negative regulation of cell cycle; P:response to antibiotic; P:pri-miRNA transcription from RNA polymerase II promoter; P:regulation of angiogenesis; F:transcriptional activator activity, RNA polymerase II transcri…			IPR003118 (PFAM); IPR000418 (PFAM)	C:GO:0005634; F:GO:0003700; P:GO:0006355; F:GO:0043565	C:nucleus; F:transcription factor activity, sequence-specific DNA binding; P:regulation of transcription, DNA-templated; F:sequence-specific DNA binding
Trichoplax_g00063.t2	INTERPRO, BLASTED, MAPPED, ANNOTATED	GABPA_MOUSE GA-binding alpha chain	583	20	5.69e-79	65.4	38	P:GO:0060982; P:GO:0008285; F:GO:0000978; P:GO:0009611; P:GO:0045786; P:GO:0046677; P:GO:0061614; P:GO:0045765; F:GO:0001228; P:GO:0021536; P:GO:1904996; C:GO:0005576; P:GO:0045944; P:GO:0045648; P:GO:1901700; C:GO:0005654; P:GO:0000122; F:GO:0001078; P:GO:0009628; P:GO:0001501; P:GO:0006955; P:GO:0001569; P:GO:0010595; F:GO:0042802; P:GO:0010033; P:GO:0050729; P:GO:0022414; P:GO:0042981; F:GO:00…	P:coronary artery morphogenesis; P:negative regulation of cell proliferation; F:RNA polymerase II core promoter proximal region sequence-specific DNA binding; P:response to wounding; P:negative regulation of cell cycle; P:response to antibiotic; P:pri-miRNA transcription from RNA polymerase II promoter; P:regulation of angiogenesis; F:transcriptional activator activity, RNA polymerase II transcri…			IPR000418 (PFAM); IPR003118 (PFAM)	C:GO:0005634; F:GO:0003700; P:GO:0006355; F:GO:0043565	C:nucleus; F:transcription factor activity, sequence-specific DNA binding; P:regulation of transcription, DNA-templated; F:sequence-specific DNA binding
Trichoplax_g00064.t1	INTERPRO, NO-BLAST	--NA---	607									IPR029131 (PFAM)	P:GO:0051225; C:GO:0070652	P:spindle assembly; C:HAUS complex
Trichoplax_g00064.t2	INTERPRO, NO-BLAST	--NA---	673									IPR029131 (PFAM)	P:GO:0051225; C:GO:0070652	P:spindle assembly; C:HAUS complex
Trichoplax_g00065.t1	INTERPRO, BLASTED, MAPPED, ANNOTATED	FEV_DANRE FEV	222	20	5.12e-55	75.55	26	P:GO:0008283; F:GO:0000978; P:GO:0006366; P:GO:0042551; P:GO:0045765; P:GO:0006468; P:GO:0045944; P:GO:1903507; P:GO:0007599; C:GO:0005654; F:GO:0000980; F:GO:0001077; C:GO:0030529; P:GO:0048665; F:GO:0046982; P:GO:0035855; P:GO:0010595; P:GO:0007165; P:GO:0008015; F:GO:0003682; F:GO:0004871; P:GO:0007005; P:GO:0009887; C:GO:0000790; F:GO:0003713; F:GO:0003714	P:cell proliferation; F:RNA polymerase II core promoter proximal region sequence-specific DNA binding; P:transcription from RNA polymerase II promoter; P:neuron maturation; P:regulation of angiogenesis; P:protein phosphorylation; P:positive regulation of transcription from RNA polymerase II promoter; P:negative regulation of nucleic acid-templated transcription; P:hemostasis; C:nucleoplasm; F:RNA…			IPR000418 (PFAM)	F:GO:0003700; P:GO:0006355; F:GO:0043565	F:transcription factor activity, sequence-specific DNA binding; P:regulation of transcription, DNA-templated; F:sequence-specific DNA binding
Trichoplax_g00065.t2	INTERPRO, BLASTED, MAPPED, ANNOTATED	FEV_DANRE FEV	216	20	4.16e-55	77.7	26	P:GO:0008283; F:GO:0000978; P:GO:0006366; P:GO:0042551; P:GO:0045765; P:GO:0006468; P:GO:0045944; P:GO:1903507; P:GO:0007599; C:GO:0005654; F:GO:0000980; F:GO:0001077; C:GO:0030529; P:GO:0048665; F:GO:0046982; P:GO:0035855; P:GO:0010595; P:GO:0007165; P:GO:0008015; F:GO:0003682; F:GO:0004871; P:GO:0007005; P:GO:0009887; C:GO:0000790; F:GO:0003713; F:GO:0003714	P:cell proliferation; F:RNA polymerase II core promoter proximal region sequence-specific DNA binding; P:transcription from RNA polymerase II promoter; P:neuron maturation; P:regulation of angiogenesis; P:protein phosphorylation; P:positive regulation of transcription from RNA polymerase II promoter; P:negative regulation of nucleic acid-templated transcription; P:hemostasis; C:nucleoplasm; F:RNA…			IPR000418 (PFAM)	F:GO:0003700; P:GO:0006355; F:GO:0043565	F:transcription factor activity, sequence-specific DNA binding; P:regulation of transcription, DNA-templated; F:sequence-specific DNA binding
Trichoplax_g00066.t1	INTERPRO, NO-BLAST	--NA---	151									no IPS match	no IPS match	no IPS match
Trichoplax_g00067.t1	INTERPRO, BLASTED, MAPPED, ANNOTATED	AT1A_TETCF Sodium potassium-transporting ATPase subunit alpha	1038	20	0	83.8	65	C:GO:0014069; F:GO:0043548; P:GO:0036376; P:GO:0086036; P:GO:0015991; F:GO:0086037; P:GO:0006883; C:GO:0005794; P:GO:0008344; P:GO:0008542; P:GO:0060048; P:GO:0007613; C:GO:0005901; F:GO:0030506; P:GO:0001504; F:GO:0043395; F:GO:0051087; P:GO:0035235; F:GO:0050998; C:GO:0030424; F:GO:0019901; F:GO:0019904; P:GO:0086004; C:GO:0043234; C:GO:0044326; P:GO:1903416; P:GO:1903779; C:GO:0044327; P:GO:19…	C:postsynaptic density; F:phosphatidylinositol 3-kinase binding; P:sodium ion export from cell; P:regulation of cardiac muscle cell membrane potential; P:ATP hydrolysis coupled proton transport; F:sodium:potassium-exchanging ATPase activity involved in regulation of cardiac muscle cell membrane potential; P:cellular sodium ion homeostasis; C:Golgi apparatus; P:adult locomotory behavior; P:visual …	EC:3.6.1.3; EC:3.6.3.12; EC:3.1.3.41; EC:3.6.3.9; EC:3.6.1.15	Adenosinetriphosphatase; Potassium-transporting ATPase; 4-nitrophenylphosphatase; Sodium/potassium-exchanging ATPase; Nucleoside-triphosphate phosphatase	PF13246 (PFAM); PF00122 (PFAM); PF00702 (PFAM); IPR004014 (PFAM); IPR006068 (PFAM)	no GO terms	no GO terms
Trichoplax_g00067.t2	INTERPRO, BLASTED, MAPPED, ANNOTATED	AT1A_TETCF Sodium potassium-transporting ATPase subunit alpha	1017	20	0	81.9	74	C:GO:0014069; F:GO:0043548; P:GO:0036376; P:GO:0086036; F:GO:0008144; P:GO:0015991; F:GO:0086037; P:GO:0006883; C:GO:0005794; P:GO:0008344; P:GO:0008542; P:GO:0002087; P:GO:0060048; P:GO:0007613; C:GO:0005901; F:GO:0030506; P:GO:0001504; F:GO:0043395; F:GO:0051087; C:GO:0005829; P:GO:0035235; F:GO:0050998; C:GO:0030424; F:GO:0019901; F:GO:0019904; P:GO:0086004; C:GO:0043234; C:GO:0044326; P:GO:19…	C:postsynaptic density; F:phosphatidylinositol 3-kinase binding; P:sodium ion export from cell; P:regulation of cardiac muscle cell membrane potential; F:drug binding; P:ATP hydrolysis coupled proton transport; F:sodium:potassium-exchanging ATPase activity involved in regulation of cardiac muscle cell membrane potential; P:cellular sodium ion homeostasis; C:Golgi apparatus; P:adult locomotory beh…	EC:3.6.1.3; EC:3.6.3.12; EC:3.1.3.41; EC:3.6.3.9; EC:3.6.1.15	Adenosinetriphosphatase; Potassium-transporting ATPase; 4-nitrophenylphosphatase; Sodium/potassium-exchanging ATPase; Nucleoside-triphosphate phosphatase	IPR006068 (PFAM); PF13246 (PFAM); PF00122 (PFAM); PF00702 (PFAM); IPR004014 (PFAM)	no GO terms	no GO terms
Trichoplax_g00068.t1	INTERPRO, BLASTED, MAPPED, ANNOTATED	EIF3F_CULQU Eukaryotic translation initiation factor 3 subunit F	281	20	1.98e-59	56.15	7	F:GO:0004843; P:GO:0016579; F:GO:0003743; P:GO:0075522; F:GO:0005515; C:GO:0016020; C:GO:0005852	F:thiol-dependent ubiquitin-specific protease activity; P:protein deubiquitination; F:translation initiation factor activity; P:IRES-dependent viral translational initiation; F:protein binding; C:membrane; C:eukaryotic translation initiation factor 3 complex	EC:3.4.19.12	Ubiquitinyl hydrolase 1	IPR000555 (PFAM); IPR024969 (PFAM)	F:GO:0005515	F:protein binding
Trichoplax_g00068.t2	INTERPRO, BLASTED, MAPPED, ANNOTATED	EIF3F_CULQU Eukaryotic translation initiation factor 3 subunit F	291	20	3.19e-59	56.15	7	F:GO:0004843; P:GO:0016579; F:GO:0003743; P:GO:0075522; F:GO:0005515; C:GO:0016020; C:GO:0005852	F:thiol-dependent ubiquitin-specific protease activity; P:protein deubiquitination; F:translation initiation factor activity; P:IRES-dependent viral translational initiation; F:protein binding; C:membrane; C:eukaryotic translation initiation factor 3 complex	EC:3.4.19.12	Ubiquitinyl hydrolase 1	IPR000555 (PFAM); IPR024969 (PFAM)	F:GO:0005515	F:protein binding
Trichoplax_g00069.t1	INTERPRO, BLASTED, MAPPED, ANNOTATED	S17A5_SHEEP Sialin	537	20	2.1e-74	48.75	17	P:GO:0015698; F:GO:0015103; F:GO:0015136; F:GO:0015294; P:GO:0044763; C:GO:0043005; C:GO:0044446; P:GO:0006865; C:GO:0005886; C:GO:0005764; P:GO:0006835; C:GO:0098793; P:GO:0098656; C:GO:0098588; C:GO:0030133; C:GO:0098805; P:GO:0032501	P:inorganic anion transport; F:inorganic anion transmembrane transporter activity; F:sialic acid transmembrane transporter activity; F:solute:cation symporter activity; P:single-organism cellular process; C:neuron projection; C:intracellular organelle part; P:amino acid transport; C:plasma membrane; C:lysosome; P:dicarboxylic acid transport; C:presynapse; P:anion transmembrane transport; C:boundi…			IPR011701 (PFAM)	P:GO:0055085; C:GO:0016021	P:transmembrane transport; C:integral component of membrane
Trichoplax_g00069.t2	INTERPRO, BLASTED, MAPPED, ANNOTATED	S17A5_SHEEP Sialin	573	20	2.37e-70	46.65	15	P:GO:0015698; F:GO:0015103; P:GO:0034220; F:GO:0015294; P:GO:0044763; C:GO:0043005; C:GO:0044446; P:GO:0006865; F:GO:0046943; P:GO:0006835; C:GO:0098793; C:GO:0098588; C:GO:0012505; C:GO:0031410; C:GO:0098805	P:inorganic anion transport; F:inorganic anion transmembrane transporter activity; P:ion transmembrane transport; F:solute:cation symporter activity; P:single-organism cellular process; C:neuron projection; C:intracellular organelle part; P:amino acid transport; F:carboxylic acid transmembrane transporter activity; P:dicarboxylic acid transport; C:presynapse; C:bounding membrane of organelle; C:e…			IPR011701 (PFAM)	P:GO:0055085; C:GO:0016021	P:transmembrane transport; C:integral component of membrane
Trichoplax_g00070.t1	INTERPRO, BLASTED, MAPPED, ANNOTATED	S17A4_MOUSE Probable small intestine urate exporter	469	20	6.73e-49	41.95	9	C:GO:0043229; C:GO:0097458; C:GO:0016020; F:GO:0008509; F:GO:0015293; P:GO:0046942; C:GO:0044444; C:GO:0042995; C:GO:0043227	C:intracellular organelle; C:neuron part; C:membrane; F:anion transmembrane transporter activity; F:symporter activity; P:carboxylic acid transport; C:cytoplasmic part; C:cell projection; C:membrane-bounded organelle			IPR011701 (PFAM)	P:GO:0055085; C:GO:0016021	P:transmembrane transport; C:integral component of membrane
Trichoplax_g00070.t2	INTERPRO, BLASTED, MAPPED, ANNOTATED	S17A4_MOUSE Probable small intestine urate exporter	519	20	9.37e-61	46.25	11	C:GO:0043229; F:GO:0015114; P:GO:0055085; F:GO:0015294; P:GO:0046942; C:GO:0044444; C:GO:0045202; C:GO:0043005; C:GO:0005886; F:GO:0046943; C:GO:0043227	C:intracellular organelle; F:phosphate ion transmembrane transporter activity; P:transmembrane transport; F:solute:cation symporter activity; P:carboxylic acid transport; C:cytoplasmic part; C:synapse; C:neuron projection; C:plasma membrane; F:carboxylic acid transmembrane transporter activity; C:membrane-bounded organelle			IPR011701 (PFAM)	P:GO:0055085; C:GO:0016021	P:transmembrane transport; C:integral component of membrane
Trichoplax_g00071.t1	INTERPRO, BLASTED, MAPPED	ASCC2_HUMAN Activating signal cointegrator 1 complex subunit 2	689	2	5.55e-96	48	4	P:GO:0006307; P:GO:0006351; P:GO:0006355; C:GO:0005654	P:DNA dealkylation involved in DNA repair; P:transcription, DNA-templated; P:regulation of transcription, DNA-templated; C:nucleoplasm			IPR003892 (PFAM)	F:GO:0005515	F:protein binding
Trichoplax_g00071.t2	INTERPRO, BLASTED, MAPPED	ASCC2_HUMAN Activating signal cointegrator 1 complex subunit 2	680	2	3.38e-94	47.5	4	P:GO:0006307; P:GO:0006351; P:GO:0006355; C:GO:0005654	P:DNA dealkylation involved in DNA repair; P:transcription, DNA-templated; P:regulation of transcription, DNA-templated; C:nucleoplasm			IPR003892 (PFAM)	F:GO:0005515	F:protein binding
Trichoplax_g00071.t3	INTERPRO, BLASTED, MAPPED	ASCC2_HUMAN Activating signal cointegrator 1 complex subunit 2	710	2	1.46e-95	48	4	P:GO:0006307; P:GO:0006351; P:GO:0006355; C:GO:0005654	P:DNA dealkylation involved in DNA repair; P:transcription, DNA-templated; P:regulation of transcription, DNA-templated; C:nucleoplasm			IPR003892 (PFAM)	F:GO:0005515	F:protein binding
Trichoplax_g00071.t4	INTERPRO, BLASTED, MAPPED	ASCC2_HUMAN Activating signal cointegrator 1 complex subunit 2	701	2	6.84e-94	47.5	4	P:GO:0006307; P:GO:0006351; P:GO:0006355; C:GO:0005654	P:DNA dealkylation involved in DNA repair; P:transcription, DNA-templated; P:regulation of transcription, DNA-templated; C:nucleoplasm			IPR003892 (PFAM)	F:GO:0005515	F:protein binding
Trichoplax_g00072.t1	INTERPRO, BLASTED, MAPPED, ANNOTATED	GABR2_HUMAN Gamma-aminobutyric acid type B receptor subunit 2	845	20	1.93e-140	47.05	27	P:GO:0007193; C:GO:0043229; C:GO:0038039; C:GO:0036477; F:GO:0036094; F:GO:0043168; C:GO:0043005; P:GO:0043269; P:GO:0007214; C:GO:0043227; C:GO:0098793; P:GO:0048522; C:GO:0044463; P:GO:0050877; P:GO:0031279; P:GO:0044708; P:GO:0044707; P:GO:1903530; C:GO:0098590; P:GO:0007268; P:GO:0030818; C:GO:0044444; F:GO:0004965; F:GO:0005515; P:GO:0023051; P:GO:0010646; P:GO:0051952	P:adenylate cyclase-inhibiting G-protein coupled receptor signaling pathway; C:intracellular organelle; C:G-protein coupled receptor heterodimeric complex; C:somatodendritic compartment; F:small molecule binding; F:anion binding; C:neuron projection; P:regulation of ion transport; P:gamma-aminobutyric acid signaling pathway; C:membrane-bounded organelle; C:presynapse; P:positive regulation of cel…			IPR001828 (PFAM); IPR017978 (PFAM)	F:GO:0004930; P:GO:0007186; C:GO:0016021	F:G-protein coupled receptor activity; P:G-protein coupled receptor signaling pathway; C:integral component of membrane
Trichoplax_g00072.t2	INTERPRO, BLASTED, MAPPED, ANNOTATED	GABR2_HUMAN Gamma-aminobutyric acid type B receptor subunit 2	898	20	1.17e-134	46.85	25	P:GO:0007193; C:GO:0043229; C:GO:0038039; C:GO:0036477; C:GO:0043005; P:GO:0043269; P:GO:0007214; C:GO:0043227; C:GO:0098793; P:GO:0048522; C:GO:0044463; P:GO:0050877; P:GO:0031279; P:GO:0044708; P:GO:0044707; P:GO:1903530; C:GO:0098590; P:GO:0007268; P:GO:0030818; C:GO:0044444; F:GO:0004965; F:GO:0005515; P:GO:0023051; P:GO:0010646; P:GO:0051952	P:adenylate cyclase-inhibiting G-protein coupled receptor signaling pathway; C:intracellular organelle; C:G-protein coupled receptor heterodimeric complex; C:somatodendritic compartment; C:neuron projection; P:regulation of ion transport; P:gamma-aminobutyric acid signaling pathway; C:membrane-bounded organelle; C:presynapse; P:positive regulation of cellular process; C:cell projection part; P:ne…			IPR001828 (PFAM); IPR017978 (PFAM)	F:GO:0004930; P:GO:0007186; C:GO:0016021	F:G-protein coupled receptor activity; P:G-protein coupled receptor signaling pathway; C:integral component of membrane
Trichoplax_g00072.t3	INTERPRO, BLASTED, MAPPED, ANNOTATED	GABR2_HUMAN Gamma-aminobutyric acid type B receptor subunit 2	884	20	7.86e-137	46.8	24	P:GO:0007193; C:GO:0043229; C:GO:0038039; C:GO:0036477; P:GO:0044708; P:GO:0044707; P:GO:1903530; C:GO:0098590; P:GO:0007268; P:GO:0030818; C:GO:0044444; C:GO:0043005; P:GO:0007214; C:GO:0043227; C:GO:0098793; F:GO:0004965; F:GO:0005515; P:GO:0023051; P:GO:0048522; C:GO:0044463; P:GO:0010646; P:GO:0050877; P:GO:0031279; P:GO:0051952	P:adenylate cyclase-inhibiting G-protein coupled receptor signaling pathway; C:intracellular organelle; C:G-protein coupled receptor heterodimeric complex; C:somatodendritic compartment; P:single-organism behavior; P:single-multicellular organism process; P:regulation of secretion by cell; C:plasma membrane region; P:chemical synaptic transmission; P:negative regulation of cAMP biosynthetic proce…			IPR001828 (PFAM); IPR017978 (PFAM)	F:GO:0004930; P:GO:0007186; C:GO:0016021	F:G-protein coupled receptor activity; P:G-protein coupled receptor signaling pathway; C:integral component of membrane
Trichoplax_g00073.t1	INTERPRO, BLASTED, MAPPED, ANNOTATED	GABR2_HUMAN Gamma-aminobutyric acid type B receptor subunit 2	887	20	1.18e-88	43.75	8	C:GO:0005887; P:GO:0051046; P:GO:0007186; C:GO:0097458; P:GO:0048523; F:GO:0005488; C:GO:0042995; F:GO:0004871	C:integral component of plasma membrane; P:regulation of secretion; P:G-protein coupled receptor signaling pathway; C:neuron part; P:negative regulation of cellular process; F:binding; C:cell projection; F:signal transducer activity			IPR001828 (PFAM); IPR017978 (PFAM)	F:GO:0004930; P:GO:0007186; C:GO:0016021	F:G-protein coupled receptor activity; P:G-protein coupled receptor signaling pathway; C:integral component of membrane
Trichoplax_g00073.t2	INTERPRO, BLASTED, MAPPED, ANNOTATED	GABR2_HUMAN Gamma-aminobutyric acid type B receptor subunit 2	872	20	9.21e-91	43.85	7	C:GO:0005887; P:GO:0051046; P:GO:0007186; C:GO:0097458; P:GO:0048523; C:GO:0042995; F:GO:0004871	C:integral component of plasma membrane; P:regulation of secretion; P:G-protein coupled receptor signaling pathway; C:neuron part; P:negative regulation of cellular process; C:cell projection; F:signal transducer activity			IPR001828 (PFAM); IPR017978 (PFAM)	F:GO:0004930; P:GO:0007186; C:GO:0016021	F:G-protein coupled receptor activity; P:G-protein coupled receptor signaling pathway; C:integral component of membrane
Trichoplax_g00073.t3	INTERPRO, BLASTED, MAPPED, ANNOTATED	GABR2_HUMAN Gamma-aminobutyric acid type B receptor subunit 2	875	20	1.72e-88	43.65	7	C:GO:0005887; P:GO:0051046; P:GO:0007186; C:GO:0097458; P:GO:0048523; C:GO:0042995; F:GO:0004871	C:integral component of plasma membrane; P:regulation of secretion; P:G-protein coupled receptor signaling pathway; C:neuron part; P:negative regulation of cellular process; C:cell projection; F:signal transducer activity			IPR017978 (PFAM); IPR001828 (PFAM)	F:GO:0004930; P:GO:0007186; C:GO:0016021	F:G-protein coupled receptor activity; P:G-protein coupled receptor signaling pathway; C:integral component of membrane
Trichoplax_g00073.t4	INTERPRO, BLASTED, MAPPED, ANNOTATED	GABR2_HUMAN Gamma-aminobutyric acid type B receptor subunit 2	902	12	7.36e-85	42.83	7	C:GO:0005887; P:GO:0051046; P:GO:0007186; C:GO:0097458; P:GO:0048523; C:GO:0042995; F:GO:0004871	C:integral component of plasma membrane; P:regulation of secretion; P:G-protein coupled receptor signaling pathway; C:neuron part; P:negative regulation of cellular process; C:cell projection; F:signal transducer activity			IPR001828 (PFAM); IPR017978 (PFAM)	F:GO:0004930; P:GO:0007186; C:GO:0016021	F:G-protein coupled receptor activity; P:G-protein coupled receptor signaling pathway; C:integral component of membrane
Trichoplax_g00073.t5	INTERPRO, BLASTED, MAPPED, ANNOTATED	GABR2_HUMAN Gamma-aminobutyric acid type B receptor subunit 2	860	20	1.76e-90	43.65	8	C:GO:0005887; P:GO:0051046; P:GO:0007186; C:GO:0097458; P:GO:0048523; F:GO:0005488; C:GO:0042995; F:GO:0004871	C:integral component of plasma membrane; P:regulation of secretion; P:G-protein coupled receptor signaling pathway; C:neuron part; P:negative regulation of cellular process; F:binding; C:cell projection; F:signal transducer activity			IPR001828 (PFAM); IPR017978 (PFAM)	F:GO:0004930; P:GO:0007186; C:GO:0016021	F:G-protein coupled receptor activity; P:G-protein coupled receptor signaling pathway; C:integral component of membrane
Trichoplax_g00073.t6	INTERPRO, BLASTED, MAPPED, ANNOTATED	GABR2_HUMAN Gamma-aminobutyric acid type B receptor subunit 2	887	12	9.88e-87	43	7	C:GO:0005887; P:GO:0051046; P:GO:0007186; C:GO:0097458; P:GO:0048523; C:GO:0042995; F:GO:0004871	C:integral component of plasma membrane; P:regulation of secretion; P:G-protein coupled receptor signaling pathway; C:neuron part; P:negative regulation of cellular process; C:cell projection; F:signal transducer activity			IPR017978 (PFAM); IPR001828 (PFAM)	F:GO:0004930; P:GO:0007186; C:GO:0016021	F:G-protein coupled receptor activity; P:G-protein coupled receptor signaling pathway; C:integral component of membrane
Trichoplax_g00073.t7	INTERPRO, BLASTED, MAPPED, ANNOTATED	GABR2_HUMAN Gamma-aminobutyric acid type B receptor subunit 2	890	12	4.48e-85	42.92	7	C:GO:0005887; P:GO:0051046; P:GO:0007186; C:GO:0097458; P:GO:0048523; C:GO:0042995; F:GO:0004871	C:integral component of plasma membrane; P:regulation of secretion; P:G-protein coupled receptor signaling pathway; C:neuron part; P:negative regulation of cellular process; C:cell projection; F:signal transducer activity			IPR001828 (PFAM); IPR017978 (PFAM)	F:GO:0004930; P:GO:0007186; C:GO:0016021	F:G-protein coupled receptor activity; P:G-protein coupled receptor signaling pathway; C:integral component of membrane
Trichoplax_g00073.t8	INTERPRO, BLASTED, MAPPED, ANNOTATED	GABR2_HUMAN Gamma-aminobutyric acid type B receptor subunit 2	875	11	9.07e-87	43.27	7	C:GO:0005887; P:GO:0051046; P:GO:0007186; C:GO:0097458; P:GO:0048523; C:GO:0042995; F:GO:0004871	C:integral component of plasma membrane; P:regulation of secretion; P:G-protein coupled receptor signaling pathway; C:neuron part; P:negative regulation of cellular process; C:cell projection; F:signal transducer activity			IPR017978 (PFAM); IPR001828 (PFAM)	F:GO:0004930; P:GO:0007186; C:GO:0016021	F:G-protein coupled receptor activity; P:G-protein coupled receptor signaling pathway; C:integral component of membrane
Trichoplax_g00074.t1	INTERPRO, BLASTED, MAPPED, ANNOTATED	GABR2_HUMAN Gamma-aminobutyric acid type B receptor subunit 2	812	20	7.01e-106	44.45	17	C:GO:0038037; C:GO:0043229; P:GO:0050909; P:GO:0007186; P:GO:0007268; C:GO:0044456; P:GO:0048523; C:GO:0043005; C:GO:0043227; F:GO:0004930; P:GO:0051046; F:GO:0005515; P:GO:0023051; C:GO:0005737; P:GO:0019220; P:GO:0010646; P:GO:0080090	C:G-protein coupled receptor dimeric complex; C:intracellular organelle; P:sensory perception of taste; P:G-protein coupled receptor signaling pathway; P:chemical synaptic transmission; C:synapse part; P:negative regulation of cellular process; C:neuron projection; C:membrane-bounded organelle; F:G-protein coupled receptor activity; P:regulation of secretion; F:protein binding; P:regulation of si…			IPR017978 (PFAM); IPR001828 (PFAM)	F:GO:0004930; P:GO:0007186; C:GO:0016021	F:G-protein coupled receptor activity; P:G-protein coupled receptor signaling pathway; C:integral component of membrane
Trichoplax_g00074.t2	INTERPRO, BLASTED, MAPPED, ANNOTATED	GABR2_HUMAN Gamma-aminobutyric acid type B receptor subunit 2	805	20	5.17e-106	44.45	17	C:GO:0038037; C:GO:0043229; P:GO:0050909; P:GO:0007186; P:GO:0007268; C:GO:0044456; P:GO:0048523; C:GO:0043005; C:GO:0043227; F:GO:0004930; P:GO:0051046; F:GO:0005515; P:GO:0023051; C:GO:0005737; P:GO:0019220; P:GO:0010646; P:GO:0080090	C:G-protein coupled receptor dimeric complex; C:intracellular organelle; P:sensory perception of taste; P:G-protein coupled receptor signaling pathway; P:chemical synaptic transmission; C:synapse part; P:negative regulation of cellular process; C:neuron projection; C:membrane-bounded organelle; F:G-protein coupled receptor activity; P:regulation of secretion; F:protein binding; P:regulation of si…			IPR017978 (PFAM); IPR001828 (PFAM)	F:GO:0004930; P:GO:0007186; C:GO:0016021	F:G-protein coupled receptor activity; P:G-protein coupled receptor signaling pathway; C:integral component of membrane
Trichoplax_g00075.t1	INTERPRO, NO-BLAST	--NA---	301									no IPS match	no IPS match	no IPS match
Trichoplax_g00075.t2	INTERPRO, NO-BLAST	--NA---	600									no IPS match	no IPS match	no IPS match
Trichoplax_g00075.t3	INTERPRO, NO-BLAST	--NA---	326									no IPS match	no IPS match	no IPS match
Trichoplax_g00075.t4	INTERPRO, NO-BLAST	--NA---	625									no IPS match	no IPS match	no IPS match
Trichoplax_g00076.t1	INTERPRO, NO-BLAST	--NA---	555									no IPS match	no IPS match	no IPS match
Trichoplax_g00076.t2	INTERPRO, NO-BLAST	--NA---	635									no IPS match	no IPS match	no IPS match
Trichoplax_g00076.t3	INTERPRO, NO-BLAST	--NA---	612									no IPS match	no IPS match	no IPS match
Trichoplax_g00077.t1	INTERPRO, BLASTED, MAPPED, ANNOTATED	GABR1_HUMAN Gamma-aminobutyric acid type B receptor subunit 1	711	20	1.08e-91	45.85	20	C:GO:0038037; P:GO:0007193; P:GO:0044707; P:GO:1903530; P:GO:0030818; C:GO:0044456; C:GO:0044444; P:GO:0044763; C:GO:0043005; P:GO:0043269; P:GO:0007610; P:GO:0007600; F:GO:0004930; F:GO:0005515; P:GO:0023051; C:GO:0043231; C:GO:0012505; P:GO:0010646; P:GO:0031279; P:GO:0051952	C:G-protein coupled receptor dimeric complex; P:adenylate cyclase-inhibiting G-protein coupled receptor signaling pathway; P:single-multicellular organism process; P:regulation of secretion by cell; P:negative regulation of cAMP biosynthetic process; C:synapse part; C:cytoplasmic part; P:single-organism cellular process; C:neuron projection; P:regulation of ion transport; P:behavior; P:sensory pe…			IPR017978 (PFAM); IPR001828 (PFAM)	F:GO:0004930; P:GO:0007186; C:GO:0016021	F:G-protein coupled receptor activity; P:G-protein coupled receptor signaling pathway; C:integral component of membrane
Trichoplax_g00077.t10	INTERPRO, NO-BLAST	--NA---	454									no IPS match	no IPS match	no IPS match
Trichoplax_g00077.t11	INTERPRO, NO-BLAST	--NA---	441									no IPS match	no IPS match	no IPS match
Trichoplax_g00077.t12	INTERPRO, NO-BLAST	--NA---	473									no IPS match	no IPS match	no IPS match
Trichoplax_g00077.t2	INTERPRO, BLASTED, MAPPED, ANNOTATED	GABR1_HUMAN Gamma-aminobutyric acid type B receptor subunit 1	721	20	1.1e-90	44.85	18	C:GO:0038037; P:GO:0007193; P:GO:0044708; P:GO:0044707; P:GO:1903530; P:GO:0030818; C:GO:0044456; P:GO:0044763; C:GO:0043005; P:GO:0043269; F:GO:0004930; F:GO:0005515; P:GO:0023051; C:GO:0005737; P:GO:0010646; P:GO:0050877; P:GO:0031279; P:GO:0051952	C:G-protein coupled receptor dimeric complex; P:adenylate cyclase-inhibiting G-protein coupled receptor signaling pathway; P:single-organism behavior; P:single-multicellular organism process; P:regulation of secretion by cell; P:negative regulation of cAMP biosynthetic process; C:synapse part; P:single-organism cellular process; C:neuron projection; P:regulation of ion transport; F:G-protein coup…			IPR001828 (PFAM); IPR017978 (PFAM)	F:GO:0004930; P:GO:0007186; C:GO:0016021	F:G-protein coupled receptor activity; P:G-protein coupled receptor signaling pathway; C:integral component of membrane
Trichoplax_g00077.t3	INTERPRO, BLASTED, MAPPED, ANNOTATED	GABR1_HUMAN Gamma-aminobutyric acid type B receptor subunit 1	1135	20	2.78e-89	46.9	15	C:GO:0038037; P:GO:0007193; P:GO:0050909; P:GO:1903530; P:GO:0030818; C:GO:0044456; P:GO:0044763; C:GO:0043226; C:GO:0043005; C:GO:0044424; F:GO:0004930; F:GO:0005515; P:GO:0023051; P:GO:0010646; P:GO:0051952	C:G-protein coupled receptor dimeric complex; P:adenylate cyclase-inhibiting G-protein coupled receptor signaling pathway; P:sensory perception of taste; P:regulation of secretion by cell; P:negative regulation of cAMP biosynthetic process; C:synapse part; P:single-organism cellular process; C:organelle; C:neuron projection; C:intracellular part; F:G-protein coupled receptor activity; F:protein b…			IPR017978 (PFAM); IPR001828 (PFAM)	F:GO:0004930; P:GO:0007186; C:GO:0016021	F:G-protein coupled receptor activity; P:G-protein coupled receptor signaling pathway; C:integral component of membrane
Trichoplax_g00077.t4	INTERPRO, BLASTED, MAPPED, ANNOTATED	GABR1_HUMAN Gamma-aminobutyric acid type B receptor subunit 1	1120	20	1.72e-89	46.55	17	C:GO:0038037; P:GO:0007193; P:GO:0050909; P:GO:1903530; P:GO:0030818; C:GO:0044444; C:GO:0045202; P:GO:0044763; C:GO:0043005; P:GO:0043269; F:GO:0004930; F:GO:0005515; P:GO:0023051; C:GO:0043231; C:GO:0012505; P:GO:0010646; P:GO:0051952	C:G-protein coupled receptor dimeric complex; P:adenylate cyclase-inhibiting G-protein coupled receptor signaling pathway; P:sensory perception of taste; P:regulation of secretion by cell; P:negative regulation of cAMP biosynthetic process; C:cytoplasmic part; C:synapse; P:single-organism cellular process; C:neuron projection; P:regulation of ion transport; F:G-protein coupled receptor activity; …			IPR001828 (PFAM); IPR017978 (PFAM)	F:GO:0004930; P:GO:0007186; C:GO:0016021	F:G-protein coupled receptor activity; P:G-protein coupled receptor signaling pathway; C:integral component of membrane
Trichoplax_g00077.t5	INTERPRO, BLASTED, MAPPED, ANNOTATED	GABR1_HUMAN Gamma-aminobutyric acid type B receptor subunit 1	1145	20	2.69e-88	45.15	18	C:GO:0038037; P:GO:0007193; P:GO:0044708; P:GO:0044707; P:GO:1903530; P:GO:0030818; C:GO:0044456; P:GO:0044763; C:GO:0043005; P:GO:0043269; F:GO:0004930; F:GO:0005515; P:GO:0023051; C:GO:0005737; P:GO:0010646; P:GO:0050877; P:GO:0031279; P:GO:0051952	C:G-protein coupled receptor dimeric complex; P:adenylate cyclase-inhibiting G-protein coupled receptor signaling pathway; P:single-organism behavior; P:single-multicellular organism process; P:regulation of secretion by cell; P:negative regulation of cAMP biosynthetic process; C:synapse part; P:single-organism cellular process; C:neuron projection; P:regulation of ion transport; F:G-protein coup…			IPR001828 (PFAM); IPR017978 (PFAM)	F:GO:0004930; P:GO:0007186; C:GO:0016021	F:G-protein coupled receptor activity; P:G-protein coupled receptor signaling pathway; C:integral component of membrane
Trichoplax_g00077.t6	INTERPRO, BLASTED, MAPPED, ANNOTATED	GABR1_HUMAN Gamma-aminobutyric acid type B receptor subunit 1	1130	20	2.71e-88	45.15	18	C:GO:0038037; P:GO:0007193; P:GO:0044708; P:GO:0044707; P:GO:1903530; P:GO:0030818; C:GO:0044456; P:GO:0044763; C:GO:0043005; P:GO:0043269; F:GO:0004930; F:GO:0005515; P:GO:0023051; C:GO:0005737; P:GO:0010646; P:GO:0050877; P:GO:0031279; P:GO:0051952	C:G-protein coupled receptor dimeric complex; P:adenylate cyclase-inhibiting G-protein coupled receptor signaling pathway; P:single-organism behavior; P:single-multicellular organism process; P:regulation of secretion by cell; P:negative regulation of cAMP biosynthetic process; C:synapse part; P:single-organism cellular process; C:neuron projection; P:regulation of ion transport; F:G-protein coup…			IPR001828 (PFAM); IPR017978 (PFAM)	F:GO:0004930; P:GO:0007186; C:GO:0016021	F:G-protein coupled receptor activity; P:G-protein coupled receptor signaling pathway; C:integral component of membrane
Trichoplax_g00077.t7	INTERPRO, BLASTED, MAPPED, ANNOTATED	GABR1_HUMAN Gamma-aminobutyric acid type B receptor subunit 1	1117	20	1.94e-88	45.15	18	C:GO:0038037; P:GO:0007193; P:GO:0044708; P:GO:0044707; P:GO:1903530; P:GO:0030818; C:GO:0044456; P:GO:0044763; C:GO:0043005; P:GO:0043269; F:GO:0004930; F:GO:0005515; P:GO:0023051; C:GO:0005737; P:GO:0010646; P:GO:0050877; P:GO:0031279; P:GO:0051952	C:G-protein coupled receptor dimeric complex; P:adenylate cyclase-inhibiting G-protein coupled receptor signaling pathway; P:single-organism behavior; P:single-multicellular organism process; P:regulation of secretion by cell; P:negative regulation of cAMP biosynthetic process; C:synapse part; P:single-organism cellular process; C:neuron projection; P:regulation of ion transport; F:G-protein coup…			IPR017978 (PFAM); IPR001828 (PFAM)	F:GO:0004930; P:GO:0007186; C:GO:0016021	F:G-protein coupled receptor activity; P:G-protein coupled receptor signaling pathway; C:integral component of membrane
Trichoplax_g00077.t8	INTERPRO, BLASTED, MAPPED, ANNOTATED	GABR1_HUMAN Gamma-aminobutyric acid type B receptor subunit 1	1167	20	3.34e-89	47	15	C:GO:0038037; P:GO:0007193; P:GO:0050909; P:GO:1903530; P:GO:0030818; C:GO:0044456; P:GO:0044763; C:GO:0043226; C:GO:0043005; C:GO:0044424; F:GO:0004930; F:GO:0005515; P:GO:0023051; P:GO:0010646; P:GO:0051952	C:G-protein coupled receptor dimeric complex; P:adenylate cyclase-inhibiting G-protein coupled receptor signaling pathway; P:sensory perception of taste; P:regulation of secretion by cell; P:negative regulation of cAMP biosynthetic process; C:synapse part; P:single-organism cellular process; C:organelle; C:neuron projection; C:intracellular part; F:G-protein coupled receptor activity; F:protein b…			IPR001828 (PFAM); IPR017978 (PFAM)	F:GO:0004930; P:GO:0007186; C:GO:0016021	F:G-protein coupled receptor activity; P:G-protein coupled receptor signaling pathway; C:integral component of membrane
Trichoplax_g00077.t9	INTERPRO, BLASTED, MAPPED, ANNOTATED	GABR1_HUMAN Gamma-aminobutyric acid type B receptor subunit 1	1177	20	3.21e-88	45.15	18	C:GO:0038037; P:GO:0007193; P:GO:0044708; P:GO:0044707; P:GO:1903530; P:GO:0030818; C:GO:0044456; P:GO:0044763; C:GO:0043005; P:GO:0043269; F:GO:0004930; F:GO:0005515; P:GO:0023051; C:GO:0005737; P:GO:0010646; P:GO:0050877; P:GO:0031279; P:GO:0051952	C:G-protein coupled receptor dimeric complex; P:adenylate cyclase-inhibiting G-protein coupled receptor signaling pathway; P:single-organism behavior; P:single-multicellular organism process; P:regulation of secretion by cell; P:negative regulation of cAMP biosynthetic process; C:synapse part; P:single-organism cellular process; C:neuron projection; P:regulation of ion transport; F:G-protein coup…			IPR001828 (PFAM); IPR017978 (PFAM)	F:GO:0004930; P:GO:0007186; C:GO:0016021	F:G-protein coupled receptor activity; P:G-protein coupled receptor signaling pathway; C:integral component of membrane
Trichoplax_g00078.t1	INTERPRO, BLASTED, MAPPED, ANNOTATED	RAD17_PONAB Cell cycle checkpoint RAD17	645	9	3.43e-106	49.33	10	P:GO:0006281; F:GO:0005515; F:GO:0097159; F:GO:1901363; P:GO:0031570; C:GO:0031981; P:GO:0006275; C:GO:0044427; P:GO:0007049; P:GO:0034645	P:DNA repair; F:protein binding; F:organic cyclic compound binding; F:heterocyclic compound binding; P:DNA integrity checkpoint; C:nuclear lumen; P:regulation of DNA replication; C:chromosomal part; P:cell cycle; P:cellular macromolecule biosynthetic process			PF03215 (PFAM)	no GO terms	no GO terms
Trichoplax_g00078.t2	INTERPRO, BLASTED, MAPPED, ANNOTATED	RAD17_PONAB Cell cycle checkpoint RAD17	603	9	4.45e-82	47.67	8	C:GO:0005634; P:GO:0006281; P:GO:0000075; F:GO:0097159; F:GO:1901363; C:GO:0044427; P:GO:0031323; P:GO:0034645	C:nucleus; P:DNA repair; P:cell cycle checkpoint; F:organic cyclic compound binding; F:heterocyclic compound binding; C:chromosomal part; P:regulation of cellular metabolic process; P:cellular macromolecule biosynthetic process			PF03215 (PFAM)	no GO terms	no GO terms
Trichoplax_g00078.t3	INTERPRO, BLASTED, MAPPED, ANNOTATED	RAD17_PONAB Cell cycle checkpoint RAD17	632	9	4.79e-106	49.56	11	F:GO:0005515; F:GO:0097159; F:GO:1901363; P:GO:0031570; C:GO:0031981; P:GO:0006289; P:GO:0006275; C:GO:0043234; C:GO:0044427; P:GO:0007049; P:GO:0034645	F:protein binding; F:organic cyclic compound binding; F:heterocyclic compound binding; P:DNA integrity checkpoint; C:nuclear lumen; P:nucleotide-excision repair; P:regulation of DNA replication; C:protein complex; C:chromosomal part; P:cell cycle; P:cellular macromolecule biosynthetic process			PF03215 (PFAM)	no GO terms	no GO terms
Trichoplax_g00078.t4	INTERPRO, BLASTED, MAPPED, ANNOTATED	RAD17_PONAB Cell cycle checkpoint RAD17	627	9	5.19e-105	49.22	10	P:GO:0006281; F:GO:0005515; F:GO:0097159; F:GO:1901363; P:GO:0031570; C:GO:0031981; P:GO:0006275; C:GO:0044427; P:GO:0007049; P:GO:0034645	P:DNA repair; F:protein binding; F:organic cyclic compound binding; F:heterocyclic compound binding; P:DNA integrity checkpoint; C:nuclear lumen; P:regulation of DNA replication; C:chromosomal part; P:cell cycle; P:cellular macromolecule biosynthetic process			PF03215 (PFAM)	no GO terms	no GO terms
Trichoplax_g00078.t5	INTERPRO, BLASTED, MAPPED, ANNOTATED	RAD17_PONAB Cell cycle checkpoint RAD17	590	9	5.1e-82	47.56	9	C:GO:0005634; P:GO:0000075; F:GO:0097159; F:GO:1901363; P:GO:0006289; C:GO:0043234; C:GO:0044427; P:GO:0031323; P:GO:0034645	C:nucleus; P:cell cycle checkpoint; F:organic cyclic compound binding; F:heterocyclic compound binding; P:nucleotide-excision repair; C:protein complex; C:chromosomal part; P:regulation of cellular metabolic process; P:cellular macromolecule biosynthetic process			PF03215 (PFAM)	no GO terms	no GO terms
Trichoplax_g00078.t6	INTERPRO, BLASTED, MAPPED, ANNOTATED	RAD17_CHLAE Cell cycle checkpoint RAD17	585	9	6.2e-81	47.44	8	C:GO:0005634; P:GO:0006281; P:GO:0000075; F:GO:0097159; F:GO:1901363; C:GO:0044427; P:GO:0031323; P:GO:0034645	C:nucleus; P:DNA repair; P:cell cycle checkpoint; F:organic cyclic compound binding; F:heterocyclic compound binding; C:chromosomal part; P:regulation of cellular metabolic process; P:cellular macromolecule biosynthetic process			PF03215 (PFAM)	no GO terms	no GO terms
Trichoplax_g00078.t7	INTERPRO, BLASTED, MAPPED, ANNOTATED	RAD17_PONAB Cell cycle checkpoint RAD17	614	9	6.15e-105	47.89	11	F:GO:0005515; F:GO:0097159; F:GO:1901363; P:GO:0031570; C:GO:0031981; P:GO:0006289; P:GO:0006275; C:GO:0043234; C:GO:0044427; P:GO:0007049; P:GO:0034645	F:protein binding; F:organic cyclic compound binding; F:heterocyclic compound binding; P:DNA integrity checkpoint; C:nuclear lumen; P:nucleotide-excision repair; P:regulation of DNA replication; C:protein complex; C:chromosomal part; P:cell cycle; P:cellular macromolecule biosynthetic process			PF03215 (PFAM)	no GO terms	no GO terms
Trichoplax_g00079.t1	INTERPRO, BLASTED, MAPPED, ANNOTATED	LSM4_MOUSE U6 snRNA-associated Sm LSm4	120	13	1.32e-54	66.23	18	C:GO:1902494; P:GO:0043928; C:GO:0000932; C:GO:0005681; C:GO:0043234; P:GO:0002230; C:GO:0043005; P:GO:0098792; C:GO:0005688; P:GO:0000245; C:GO:0005654; P:GO:0000387; F:GO:0017070; F:GO:0005515; C:GO:0097526; P:GO:0033962; C:GO:0005829; P:GO:0098779	C:catalytic complex; P:exonucleolytic nuclear-transcribed mRNA catabolic process involved in deadenylation-dependent decay; C:P-body; C:spliceosomal complex; C:protein complex; P:positive regulation of defense response to virus by host; C:neuron projection; P:xenophagy; C:U6 snRNP; P:spliceosomal complex assembly; C:nucleoplasm; P:spliceosomal snRNP assembly; F:U6 snRNA binding; F:protein binding…			IPR001163 (PFAM)	no GO terms	no GO terms
Trichoplax_g00080.t1	INTERPRO, BLASTED, MAPPED, ANNOTATED	GABR2_HUMAN Gamma-aminobutyric acid type B receptor subunit 2	862	20	3.33e-83	43.6	20	P:GO:0065008; P:GO:0007186; P:GO:1903530; C:GO:0098590; P:GO:0007268; C:GO:0044444; P:GO:0048523; C:GO:0043005; P:GO:0043269; P:GO:0048518; P:GO:0007600; C:GO:0005887; F:GO:0004930; C:GO:0098793; F:GO:0005515; P:GO:0023051; C:GO:0043231; P:GO:0030817; C:GO:0012505; P:GO:0010646	P:regulation of biological quality; P:G-protein coupled receptor signaling pathway; P:regulation of secretion by cell; C:plasma membrane region; P:chemical synaptic transmission; C:cytoplasmic part; P:negative regulation of cellular process; C:neuron projection; P:regulation of ion transport; P:positive regulation of biological process; P:sensory perception; C:integral component of plasma membran…			IPR001828 (PFAM); IPR017978 (PFAM)	F:GO:0004930; P:GO:0007186; C:GO:0016021	F:G-protein coupled receptor activity; P:G-protein coupled receptor signaling pathway; C:integral component of membrane
Trichoplax_g00080.t2	INTERPRO, BLASTED, MAPPED, ANNOTATED	GABR2_HUMAN Gamma-aminobutyric acid type B receptor subunit 2	855	20	2.42e-83	43.65	20	P:GO:0065008; P:GO:0007186; P:GO:1903530; C:GO:0098590; P:GO:0007268; C:GO:0044444; P:GO:0048523; C:GO:0043005; P:GO:0043269; P:GO:0048518; P:GO:0007600; C:GO:0005887; F:GO:0004930; C:GO:0098793; F:GO:0005515; P:GO:0023051; C:GO:0043231; P:GO:0030817; C:GO:0012505; P:GO:0010646	P:regulation of biological quality; P:G-protein coupled receptor signaling pathway; P:regulation of secretion by cell; C:plasma membrane region; P:chemical synaptic transmission; C:cytoplasmic part; P:negative regulation of cellular process; C:neuron projection; P:regulation of ion transport; P:positive regulation of biological process; P:sensory perception; C:integral component of plasma membran…			IPR001828 (PFAM); IPR017978 (PFAM)	F:GO:0004930; P:GO:0007186; C:GO:0016021	F:G-protein coupled receptor activity; P:G-protein coupled receptor signaling pathway; C:integral component of membrane
Trichoplax_g00080.t3	INTERPRO, BLASTED, MAPPED, ANNOTATED	GABR2_HUMAN Gamma-aminobutyric acid type B receptor subunit 2	878	20	1.15e-80	43.25	20	P:GO:0065008; P:GO:0007186; P:GO:1903530; C:GO:0098590; P:GO:0007268; C:GO:0044444; P:GO:0048523; C:GO:0043005; P:GO:0043269; P:GO:0048518; P:GO:0007600; C:GO:0005887; F:GO:0004930; C:GO:0098793; F:GO:0005515; P:GO:0023051; C:GO:0043231; P:GO:0030817; C:GO:0012505; P:GO:0010646	P:regulation of biological quality; P:G-protein coupled receptor signaling pathway; P:regulation of secretion by cell; C:plasma membrane region; P:chemical synaptic transmission; C:cytoplasmic part; P:negative regulation of cellular process; C:neuron projection; P:regulation of ion transport; P:positive regulation of biological process; P:sensory perception; C:integral component of plasma membran…			IPR017978 (PFAM); IPR001828 (PFAM)	F:GO:0004930; P:GO:0007186; C:GO:0016021	F:G-protein coupled receptor activity; P:G-protein coupled receptor signaling pathway; C:integral component of membrane
Trichoplax_g00080.t4	INTERPRO, BLASTED, MAPPED, ANNOTATED	GABR2_HUMAN Gamma-aminobutyric acid type B receptor subunit 2	871	20	7.29e-81	43.25	19	P:GO:0007186; P:GO:0007268; C:GO:0044456; C:GO:0044444; P:GO:0048523; C:GO:0043005; P:GO:0043269; P:GO:0048518; C:GO:0005887; F:GO:0004930; P:GO:0051046; F:GO:0005515; P:GO:0023051; C:GO:0043231; P:GO:0019220; C:GO:0012505; P:GO:0010646; P:GO:0080090; P:GO:0032501	P:G-protein coupled receptor signaling pathway; P:chemical synaptic transmission; C:synapse part; C:cytoplasmic part; P:negative regulation of cellular process; C:neuron projection; P:regulation of ion transport; P:positive regulation of biological process; C:integral component of plasma membrane; F:G-protein coupled receptor activity; P:regulation of secretion; F:protein binding; P:regulation of…			IPR001828 (PFAM); IPR017978 (PFAM)	F:GO:0004930; P:GO:0007186; C:GO:0016021	F:G-protein coupled receptor activity; P:G-protein coupled receptor signaling pathway; C:integral component of membrane
Trichoplax_g00080.t5	INTERPRO, BLASTED, MAPPED, ANNOTATED	GABR2_HUMAN Gamma-aminobutyric acid type B receptor subunit 2	916	20	6.82e-83	43.65	20	P:GO:0065008; P:GO:0007186; P:GO:1903530; C:GO:0098590; P:GO:0007268; C:GO:0044444; P:GO:0048523; C:GO:0043005; P:GO:0043269; P:GO:0048518; P:GO:0007600; C:GO:0005887; F:GO:0004930; C:GO:0098793; F:GO:0005515; P:GO:0023051; C:GO:0043231; P:GO:0030817; C:GO:0012505; P:GO:0010646	P:regulation of biological quality; P:G-protein coupled receptor signaling pathway; P:regulation of secretion by cell; C:plasma membrane region; P:chemical synaptic transmission; C:cytoplasmic part; P:negative regulation of cellular process; C:neuron projection; P:regulation of ion transport; P:positive regulation of biological process; P:sensory perception; C:integral component of plasma membran…			IPR001828 (PFAM); IPR017978 (PFAM)	F:GO:0004930; P:GO:0007186; C:GO:0016021	F:G-protein coupled receptor activity; P:G-protein coupled receptor signaling pathway; C:integral component of membrane
Trichoplax_g00080.t6	INTERPRO, BLASTED, MAPPED, ANNOTATED	GABR2_HUMAN Gamma-aminobutyric acid type B receptor subunit 2	909	20	9.48e-83	43.75	20	P:GO:0065008; P:GO:0007186; P:GO:1903530; C:GO:0098590; P:GO:0007268; C:GO:0044444; P:GO:0048523; C:GO:0043005; P:GO:0043269; P:GO:0048518; P:GO:0007600; C:GO:0005887; F:GO:0004930; C:GO:0098793; F:GO:0005515; P:GO:0023051; C:GO:0043231; P:GO:0030817; C:GO:0012505; P:GO:0010646	P:regulation of biological quality; P:G-protein coupled receptor signaling pathway; P:regulation of secretion by cell; C:plasma membrane region; P:chemical synaptic transmission; C:cytoplasmic part; P:negative regulation of cellular process; C:neuron projection; P:regulation of ion transport; P:positive regulation of biological process; P:sensory perception; C:integral component of plasma membran…			IPR001828 (PFAM); IPR017978 (PFAM)	F:GO:0004930; P:GO:0007186; C:GO:0016021	F:G-protein coupled receptor activity; P:G-protein coupled receptor signaling pathway; C:integral component of membrane
Trichoplax_g00080.t7	INTERPRO, BLASTED, MAPPED, ANNOTATED	GABR2_HUMAN Gamma-aminobutyric acid type B receptor subunit 2	932	20	2.15e-80	43.25	20	P:GO:0065008; P:GO:0007186; P:GO:1903530; C:GO:0098590; P:GO:0007268; C:GO:0044444; P:GO:0048523; C:GO:0043005; P:GO:0043269; P:GO:0048518; P:GO:0007600; C:GO:0005887; F:GO:0004930; C:GO:0098793; F:GO:0005515; P:GO:0023051; C:GO:0043231; P:GO:0030817; C:GO:0012505; P:GO:0010646	P:regulation of biological quality; P:G-protein coupled receptor signaling pathway; P:regulation of secretion by cell; C:plasma membrane region; P:chemical synaptic transmission; C:cytoplasmic part; P:negative regulation of cellular process; C:neuron projection; P:regulation of ion transport; P:positive regulation of biological process; P:sensory perception; C:integral component of plasma membran…			IPR017978 (PFAM); IPR001828 (PFAM)	F:GO:0004930; P:GO:0007186; C:GO:0016021	F:G-protein coupled receptor activity; P:G-protein coupled receptor signaling pathway; C:integral component of membrane
Trichoplax_g00081.t1	INTERPRO, NO-BLAST	--NA---	629									no IPS match	no IPS match	no IPS match
Trichoplax_g00082.t1	INTERPRO, BLASTED, MAPPED, ANNOTATED	RS25_BRABE 40S ribosomal S25	131	11	1.07e-38	85.91	11	P:GO:0019083; C:GO:0070062; F:GO:0003723; F:GO:0005515; P:GO:0006614; P:GO:0000184; C:GO:0022627; P:GO:0006364; C:GO:0005730; P:GO:0006413; C:GO:0005654	P:viral transcription; C:extracellular exosome; F:RNA binding; F:protein binding; P:SRP-dependent cotranslational protein targeting to membrane; P:nuclear-transcribed mRNA catabolic process, nonsense-mediated decay; C:cytosolic small ribosomal subunit; P:rRNA processing; C:nucleolus; P:translational initiation; C:nucleoplasm			IPR004977 (PFAM); IPR004977 (PRODOM)	no GO terms	no GO terms
Trichoplax_g00083.t1	INTERPRO, BLASTED, MAPPED	ZNHI2_MOUSE Zinc finger HIT domain-containing 2	316	3	4.53e-07	48.67	1	F:GO:0046872	F:metal ion binding			no IPS match	no IPS match	no IPS match
Trichoplax_g00083.t10	INTERPRO, BLASTED, MAPPED	ZNHI2_BOVIN Zinc finger HIT domain-containing 2	400	3	1.28e-32	39.67	1	F:GO:0046872	F:metal ion binding			IPR007529 (PFAM)	no GO terms	no GO terms
Trichoplax_g00083.t2	INTERPRO, BLASTED, MAPPED	ZNHI2_MOUSE Zinc finger HIT domain-containing 2	269	3	2.97e-07	48.67	1	F:GO:0046872	F:metal ion binding			no IPS match	no IPS match	no IPS match
Trichoplax_g00083.t3	INTERPRO, BLASTED, MAPPED	ZNHI2_MOUSE Zinc finger HIT domain-containing 2	366	3	3.51e-26	48.33	1	F:GO:0046872	F:metal ion binding			IPR007529 (PFAM)	no GO terms	no GO terms
Trichoplax_g00083.t4	INTERPRO, BLASTED, MAPPED	ZNHI2_BOVIN Zinc finger HIT domain-containing 2	354	3	6.75e-17	37.67	1	F:GO:0046872	F:metal ion binding			no IPS match	no IPS match	no IPS match
Trichoplax_g00083.t5	INTERPRO, BLASTED, MAPPED	ZNHI2_BOVIN Zinc finger HIT domain-containing 2	350	3	2.1e-12	36.67	1	F:GO:0046872	F:metal ion binding			no IPS match	no IPS match	no IPS match
Trichoplax_g00083.t6	INTERPRO, BLASTED, MAPPED	ZNHI2_MOUSE Zinc finger HIT domain-containing 2	319	3	1.43e-26	51.67	1	F:GO:0046872	F:metal ion binding			IPR007529 (PFAM)	no GO terms	no GO terms
Trichoplax_g00083.t7	INTERPRO, BLASTED, MAPPED	ZNHI2_BOVIN Zinc finger HIT domain-containing 2	307	3	8.3e-15	39.33	1	F:GO:0046872	F:metal ion binding			no IPS match	no IPS match	no IPS match
Trichoplax_g00083.t8	INTERPRO, BLASTED, MAPPED	ZNHI2_HUMAN Zinc finger HIT domain-containing 2	303	3	2.3e-10	38	1	F:GO:0046872	F:metal ion binding			no IPS match	no IPS match	no IPS match
Trichoplax_g00083.t9	INTERPRO, BLASTED, MAPPED	ZNHI2_BOVIN Zinc finger HIT domain-containing 2	404	3	1.47e-37	40	1	F:GO:0046872	F:metal ion binding			IPR007529 (PFAM)	no GO terms	no GO terms
Trichoplax_g00084.t1	INTERPRO, BLASTED, MAPPED, ANNOTATED	TM192_MOUSE Transmembrane 192	277	7	6.59e-30	51.71	5	C:GO:0005634; C:GO:0005768; C:GO:0016020; C:GO:0044446; C:GO:0005764	C:nucleus; C:endosome; C:membrane; C:intracellular organelle part; C:lysosome			IPR029399 (PFAM)	no GO terms	no GO terms
Trichoplax_g00084.t2	INTERPRO, BLASTED, MAPPED, ANNOTATED	TM192_DANRE Transmembrane 192	242	7	7.5e-18	56.86	5	C:GO:0005634; C:GO:0005768; C:GO:0016020; C:GO:0044446; C:GO:0005764	C:nucleus; C:endosome; C:membrane; C:intracellular organelle part; C:lysosome			IPR029399 (PFAM)	no GO terms	no GO terms
Trichoplax_g00084.t3	INTERPRO, BLASTED, MAPPED, ANNOTATED	TM192_MOUSE Transmembrane 192	278	7	3.92e-28	51.57	5	C:GO:0005634; C:GO:0005768; C:GO:0016020; C:GO:0044446; C:GO:0005764	C:nucleus; C:endosome; C:membrane; C:intracellular organelle part; C:lysosome			IPR029399 (PFAM)	no GO terms	no GO terms
Trichoplax_g00084.t4	INTERPRO, BLASTED, MAPPED, ANNOTATED	TM192_DANRE Transmembrane 192	243	7	3.61e-16	56.29	5	C:GO:0005634; C:GO:0005768; C:GO:0016020; C:GO:0044446; C:GO:0005764	C:nucleus; C:endosome; C:membrane; C:intracellular organelle part; C:lysosome			IPR029399 (PFAM)	no GO terms	no GO terms
Trichoplax_g00084.t5	INTERPRO, BLASTED, MAPPED, ANNOTATED	TM192_DANRE Transmembrane 192	250	7	2.94e-20	55.14	9	C:GO:0048471; C:GO:0070062; F:GO:0042803; C:GO:0005770; C:GO:0005783; C:GO:0005794; C:GO:0005765; C:GO:0005886; C:GO:0005654	C:perinuclear region of cytoplasm; C:extracellular exosome; F:protein homodimerization activity; C:late endosome; C:endoplasmic reticulum; C:Golgi apparatus; C:lysosomal membrane; C:plasma membrane; C:nucleoplasm			IPR029399 (PFAM)	no GO terms	no GO terms
Trichoplax_g00084.t6	INTERPRO, BLASTED, MAPPED, ANNOTATED	TM192_DANRE Transmembrane 192	251	7	1.63e-18	54.71	5	C:GO:0005634; C:GO:0005768; C:GO:0016020; C:GO:0044446; C:GO:0005764	C:nucleus; C:endosome; C:membrane; C:intracellular organelle part; C:lysosome			IPR029399 (PFAM)	no GO terms	no GO terms
Trichoplax_g00085.t1	INTERPRO, BLASTED, MAPPED, ANNOTATED	DDX6_MOUSE Probable ATP-dependent RNA helicase DDX6	418	20	0	67.75	27	C:GO:0035145; P:GO:0008380; P:GO:0045727; F:GO:0008143; P:GO:0043928; P:GO:0045665; C:GO:0000932; C:GO:0005654; F:GO:0004004; F:GO:0005524; C:GO:0071013; P:GO:0000184; C:GO:0005829; F:GO:0003729; P:GO:0017148; P:GO:0051028; F:GO:0019904; P:GO:0019827; C:GO:0010494; P:GO:0048701; P:GO:0006397; P:GO:0019074; P:GO:0006405; C:GO:0016020; P:GO:0010501; P:GO:0033962; C:GO:0016442	C:exon-exon junction complex; P:RNA splicing; P:positive regulation of translation; F:poly(A) binding; P:exonucleolytic nuclear-transcribed mRNA catabolic process involved in deadenylation-dependent decay; P:negative regulation of neuron differentiation; C:P-body; C:nucleoplasm; F:ATP-dependent RNA helicase activity; F:ATP binding; C:catalytic step 2 spliceosome; P:nuclear-transcribed mRNA catabo…	EC:3.6.1.3; EC:3.6.1.15	Adenosinetriphosphatase; Nucleoside-triphosphate phosphatase	IPR001650 (PFAM); IPR011545 (PFAM)	F:GO:0003676; F:GO:0005524	F:nucleic acid binding; F:ATP binding
Trichoplax_g00085.t2	INTERPRO, BLASTED, MAPPED, ANNOTATED	DDX6_MOUSE Probable ATP-dependent RNA helicase DDX6	432	20	0	70.8	27	C:GO:0035145; P:GO:0008380; P:GO:0045727; F:GO:0008143; P:GO:0043928; P:GO:0045665; C:GO:0000932; C:GO:0005654; F:GO:0004004; F:GO:0005524; C:GO:0071013; P:GO:0000184; C:GO:0005829; F:GO:0003729; P:GO:0017148; P:GO:0051028; F:GO:0019904; P:GO:0019827; C:GO:0010494; P:GO:0048701; P:GO:0006397; P:GO:0019074; P:GO:0006405; C:GO:0016020; P:GO:0010501; P:GO:0033962; C:GO:0016442	C:exon-exon junction complex; P:RNA splicing; P:positive regulation of translation; F:poly(A) binding; P:exonucleolytic nuclear-transcribed mRNA catabolic process involved in deadenylation-dependent decay; P:negative regulation of neuron differentiation; C:P-body; C:nucleoplasm; F:ATP-dependent RNA helicase activity; F:ATP binding; C:catalytic step 2 spliceosome; P:nuclear-transcribed mRNA catabo…	EC:3.6.1.3; EC:3.6.1.15	Adenosinetriphosphatase; Nucleoside-triphosphate phosphatase	IPR011545 (PFAM); IPR001650 (PFAM)	F:GO:0003676; F:GO:0005524	F:nucleic acid binding; F:ATP binding
Trichoplax_g00086.t1	INTERPRO, BLASTED, MAPPED, ANNOTATED	GPN1_BOVIN GPN-loop GTPase 1	374	20	2.38e-131	53	5	F:GO:0005525; F:GO:0005515; F:GO:0003924; C:GO:0005739; C:GO:0005654	F:GTP binding; F:protein binding; F:GTPase activity; C:mitochondrion; C:nucleoplasm	EC:3.6.1.15	Nucleoside-triphosphate phosphatase	IPR004130 (PFAM)	no GO terms	no GO terms
Trichoplax_g00086.t2	INTERPRO, BLASTED, MAPPED, ANNOTATED	GPN1_BOVIN GPN-loop GTPase 1	402	20	4.8e-125	49.65	5	F:GO:0000166; F:GO:0005515; C:GO:0005739; C:GO:0005654; F:GO:0016787	F:nucleotide binding; F:protein binding; C:mitochondrion; C:nucleoplasm; F:hydrolase activity			IPR004130 (PFAM)	no GO terms	no GO terms
Trichoplax_g00087.t1	INTERPRO, BLASTED, MAPPED, ANNOTATED	RBM42_DANRE RNA-binding 42	257	20	7.22e-57	69.45	25	P:GO:0045727; F:GO:0008143; P:GO:0008543; P:GO:0009411; P:GO:0022008; P:GO:0042750; C:GO:0005730; C:GO:0005654; F:GO:0003730; F:GO:0000166; C:GO:0097165; P:GO:0009409; C:GO:0070062; P:GO:0048025; P:GO:0006915; P:GO:0016477; C:GO:0010494; P:GO:0060212; C:GO:0005840; F:GO:0070181; P:GO:0007369; P:GO:1903608; C:GO:0016020; P:GO:0048255; F:GO:0019899	P:positive regulation of translation; F:poly(A) binding; P:fibroblast growth factor receptor signaling pathway; P:response to UV; P:neurogenesis; P:hibernation; C:nucleolus; C:nucleoplasm; F:mRNA 3'-UTR binding; F:nucleotide binding; C:nuclear stress granule; P:response to cold; C:extracellular exosome; P:negative regulation of mRNA splicing, via spliceosome; P:apoptotic process; P:cell migration…			IPR000504 (PFAM)	F:GO:0003676	F:nucleic acid binding
Trichoplax_g00088.t1	INTERPRO, BLASTED, MAPPED, ANNOTATED	SC5D_HUMAN Lathosterol oxidase	279	15	7.04e-129	52.4	8	C:GO:0005789; P:GO:0033490; F:GO:0005506; C:GO:0016021; P:GO:0033489; P:GO:0055114; F:GO:0000248; P:GO:0006633	C:endoplasmic reticulum membrane; P:cholesterol biosynthetic process via lathosterol; F:iron ion binding; C:integral component of membrane; P:cholesterol biosynthetic process via desmosterol; P:oxidation-reduction process; F:C-5 sterol desaturase activity; P:fatty acid biosynthetic process	EC:1.14.19	Acting on paired donors, with incorporation or reduction of molecular oxygen. The oxygen incorporated need not be derived from O(2)	IPR006694 (PFAM)	F:GO:0016491; F:GO:0005506; P:GO:0008610; P:GO:0055114	F:oxidoreductase activity; F:iron ion binding; P:lipid biosynthetic process; P:oxidation-reduction process
Trichoplax_g00089.t1	INTERPRO, BLASTED, MAPPED, ANNOTATED	MYH10_MOUSE Myosin-10	7835	20	4.01e-33	43.5	24	C:GO:0016459; F:GO:1901363; P:GO:0000904; P:GO:0031032; P:GO:0022607; P:GO:0007399; P:GO:0022402; P:GO:0048646; C:GO:0044444; C:GO:0042995; P:GO:0006810; P:GO:0002376; P:GO:0007507; F:GO:0005515; P:GO:0050794; F:GO:0097159; C:GO:0043231; C:GO:0016020; P:GO:0055002; C:GO:0031982; F:GO:0017111; P:GO:0016477; P:GO:0050896; C:GO:0071944	C:myosin complex; F:heterocyclic compound binding; P:cell morphogenesis involved in differentiation; P:actomyosin structure organization; P:cellular component assembly; P:nervous system development; P:cell cycle process; P:anatomical structure formation involved in morphogenesis; C:cytoplasmic part; C:cell projection; P:transport; P:immune system process; P:heart development; F:protein binding; P…	EC:3.6.1.15	Nucleoside-triphosphate phosphatase	no IPS match	no IPS match	no IPS match
Trichoplax_g00089.t2	INTERPRO, BLASTED, MAPPED, ANNOTATED	MYH10_MOUSE Myosin-10	7837	20	4.01e-33	43.5	24	C:GO:0016459; F:GO:1901363; P:GO:0000904; P:GO:0031032; P:GO:0022607; P:GO:0007399; P:GO:0022402; P:GO:0048646; C:GO:0044444; C:GO:0042995; P:GO:0006810; P:GO:0002376; P:GO:0007507; F:GO:0005515; P:GO:0050794; F:GO:0097159; C:GO:0043231; C:GO:0016020; P:GO:0055002; C:GO:0031982; F:GO:0017111; P:GO:0016477; P:GO:0050896; C:GO:0071944	C:myosin complex; F:heterocyclic compound binding; P:cell morphogenesis involved in differentiation; P:actomyosin structure organization; P:cellular component assembly; P:nervous system development; P:cell cycle process; P:anatomical structure formation involved in morphogenesis; C:cytoplasmic part; C:cell projection; P:transport; P:immune system process; P:heart development; F:protein binding; P…	EC:3.6.1.15	Nucleoside-triphosphate phosphatase	no IPS match	no IPS match	no IPS match
Trichoplax_g00090.t1	INTERPRO, BLASTED, MAPPED, ANNOTATED	TUTLB_HUMAN turtle homolog B	1364	20	8.49e-64	41.5	17	P:GO:0065008; P:GO:0031175; P:GO:0040011; C:GO:0044421; P:GO:0008104; P:GO:0048646; P:GO:0048513; C:GO:0045202; C:GO:0043226; C:GO:0044425; C:GO:0044424; C:GO:0005886; F:GO:0005515; P:GO:0050794; P:GO:0006928; C:GO:0030424; P:GO:0050896	P:regulation of biological quality; P:neuron projection development; P:locomotion; C:extracellular region part; P:protein localization; P:anatomical structure formation involved in morphogenesis; P:animal organ development; C:synapse; C:organelle; C:membrane part; C:intracellular part; C:plasma membrane; F:protein binding; P:regulation of cellular process; P:movement of cell or subcellular compon…			IPR013106 (PFAM); IPR003961 (PFAM); PF13927 (PFAM); IPR013098 (PFAM)	F:GO:0005515	F:protein binding
Trichoplax_g00090.t2	INTERPRO, BLASTED, MAPPED, ANNOTATED	TUTLB_HUMAN turtle homolog B	1353	20	7.2e-64	41.4	16	P:GO:0065008; P:GO:0031175; P:GO:0040011; C:GO:0044421; P:GO:0009653; P:GO:0048513; C:GO:0045202; C:GO:0043226; C:GO:0044425; C:GO:0044424; C:GO:0005886; F:GO:0005515; P:GO:0050794; P:GO:0006928; C:GO:0097458; P:GO:0050896	P:regulation of biological quality; P:neuron projection development; P:locomotion; C:extracellular region part; P:anatomical structure morphogenesis; P:animal organ development; C:synapse; C:organelle; C:membrane part; C:intracellular part; C:plasma membrane; F:protein binding; P:regulation of cellular process; P:movement of cell or subcellular component; C:neuron part; P:response to stimulus			IPR013106 (PFAM); IPR003961 (PFAM); IPR013098 (PFAM); PF13927 (PFAM)	F:GO:0005515	F:protein binding
Trichoplax_g00090.t3	INTERPRO, BLASTED, MAPPED, ANNOTATED	TUTLB_HUMAN turtle homolog B	1344	20	2.22e-58	40.8	14	C:GO:0044421; P:GO:0009653; C:GO:0045202; P:GO:0048666; C:GO:0043226; C:GO:0044425; C:GO:0005622; C:GO:0005886; F:GO:0005515; P:GO:0050794; P:GO:0051179; P:GO:0016043; C:GO:0030424; P:GO:0050896	C:extracellular region part; P:anatomical structure morphogenesis; C:synapse; P:neuron development; C:organelle; C:membrane part; C:intracellular; C:plasma membrane; F:protein binding; P:regulation of cellular process; P:localization; P:cellular component organization; C:axon; P:response to stimulus			PF13927 (PFAM); IPR003961 (PFAM); IPR013106 (PFAM); IPR013098 (PFAM)	F:GO:0005515	F:protein binding
Trichoplax_g00090.t4	INTERPRO, BLASTED, MAPPED, ANNOTATED	TUTLB_HUMAN turtle homolog B	1333	20	1.55e-58	40.8	14	C:GO:0044421; P:GO:0009653; C:GO:0045202; P:GO:0048666; C:GO:0043226; C:GO:0044425; C:GO:0005622; C:GO:0005886; F:GO:0005515; P:GO:0050794; P:GO:0051179; P:GO:0016043; C:GO:0030424; P:GO:0050896	C:extracellular region part; P:anatomical structure morphogenesis; C:synapse; P:neuron development; C:organelle; C:membrane part; C:intracellular; C:plasma membrane; F:protein binding; P:regulation of cellular process; P:localization; P:cellular component organization; C:axon; P:response to stimulus			IPR013098 (PFAM); PF13927 (PFAM); IPR003961 (PFAM); IPR013106 (PFAM)	F:GO:0005515	F:protein binding
Trichoplax_g00090.t5	INTERPRO, BLASTED, MAPPED, ANNOTATED	TUTLB_HUMAN turtle homolog B	1374	20	2.18e-63	41.1	15	P:GO:0065008; P:GO:0031175; C:GO:0044421; P:GO:0009653; P:GO:0048513; C:GO:0045202; C:GO:0043226; C:GO:0044425; C:GO:0044424; C:GO:0005886; P:GO:0006935; F:GO:0005515; P:GO:0050794; P:GO:0006928; C:GO:0097458	P:regulation of biological quality; P:neuron projection development; C:extracellular region part; P:anatomical structure morphogenesis; P:animal organ development; C:synapse; C:organelle; C:membrane part; C:intracellular part; C:plasma membrane; P:chemotaxis; F:protein binding; P:regulation of cellular process; P:movement of cell or subcellular component; C:neuron part			PF13927 (PFAM); IPR013106 (PFAM); IPR013098 (PFAM); IPR003961 (PFAM)	F:GO:0005515	F:protein binding
Trichoplax_g00090.t6	INTERPRO, BLASTED, MAPPED, ANNOTATED	TUTLB_HUMAN turtle homolog B	1363	20	2.24e-63	41.1	15	P:GO:0065008; P:GO:0031175; C:GO:0044421; P:GO:0009653; P:GO:0048513; C:GO:0045202; C:GO:0043226; C:GO:0044425; C:GO:0044424; C:GO:0005886; P:GO:0006935; F:GO:0005515; P:GO:0050794; P:GO:0006928; C:GO:0097458	P:regulation of biological quality; P:neuron projection development; C:extracellular region part; P:anatomical structure morphogenesis; P:animal organ development; C:synapse; C:organelle; C:membrane part; C:intracellular part; C:plasma membrane; P:chemotaxis; F:protein binding; P:regulation of cellular process; P:movement of cell or subcellular component; C:neuron part			PF13927 (PFAM); IPR013106 (PFAM); IPR003961 (PFAM); IPR013098 (PFAM)	F:GO:0005515	F:protein binding
Trichoplax_g00090.t7	INTERPRO, BLASTED, MAPPED, ANNOTATED	TUTLB_HUMAN turtle homolog B	1354	20	6.26e-58	40.45	11	F:GO:0005515; P:GO:0050794; P:GO:0030182; C:GO:0044421; P:GO:0016043; P:GO:0009653; C:GO:0045202; C:GO:0043226; C:GO:0044425; C:GO:0005886; P:GO:0050896	F:protein binding; P:regulation of cellular process; P:neuron differentiation; C:extracellular region part; P:cellular component organization; P:anatomical structure morphogenesis; C:synapse; C:organelle; C:membrane part; C:plasma membrane; P:response to stimulus			IPR013106 (PFAM); PF13927 (PFAM); IPR003961 (PFAM); IPR013098 (PFAM)	F:GO:0005515	F:protein binding
Trichoplax_g00090.t8	INTERPRO, BLASTED, MAPPED, ANNOTATED	TUTLB_HUMAN turtle homolog B	1343	20	5.77e-58	40.4	11	F:GO:0005515; P:GO:0050794; P:GO:0030182; C:GO:0044421; P:GO:0016043; P:GO:0009653; C:GO:0045202; C:GO:0043226; C:GO:0044425; C:GO:0005886; P:GO:0050896	F:protein binding; P:regulation of cellular process; P:neuron differentiation; C:extracellular region part; P:cellular component organization; P:anatomical structure morphogenesis; C:synapse; C:organelle; C:membrane part; C:plasma membrane; P:response to stimulus			PF13927 (PFAM); IPR003961 (PFAM); IPR013106 (PFAM); IPR013098 (PFAM)	F:GO:0005515	F:protein binding
Trichoplax_g00091.t1	INTERPRO, BLASTED, MAPPED	TM246_PONAB Transmembrane 246	409	4	1.86e-40	46.5	2	C:GO:0016020; C:GO:0016021	C:membrane; C:integral component of membrane			no IPS match	no IPS match	no IPS match
Trichoplax_g00092.t1	INTERPRO, BLASTED, MAPPED, ANNOTATED	DAW1_XENLA Dynein assembly factor with WDR repeat domains 1	759	20	1.26e-10	43.65	36	P:GO:2000060; C:GO:0015630; P:GO:1903146; F:GO:0050816; P:GO:0006364; P:GO:0045741; C:GO:0005730; P:GO:1901800; C:GO:0005654; P:GO:0007017; P:GO:0051443; C:GO:0030529; F:GO:0097027; P:GO:0034644; C:GO:0019005; P:GO:0007062; F:GO:0042802; P:GO:1903378; P:GO:0006355; P:GO:0007166; C:GO:0043234; C:GO:0044444; P:GO:0006974; P:GO:1903955; C:GO:1990452; F:GO:0004842; F:GO:0031625; P:GO:0048731; C:GO:00…	P:positive regulation of protein ubiquitination involved in ubiquitin-dependent protein catabolic process; C:microtubule cytoskeleton; P:regulation of mitophagy; F:phosphothreonine binding; P:rRNA processing; P:positive regulation of epidermal growth factor-activated receptor activity; C:nucleolus; P:positive regulation of proteasomal protein catabolic process; C:nucleoplasm; P:microtubule-based …			IPR001680 (PFAM)	F:GO:0005515	F:protein binding
Trichoplax_g00092.t2	INTERPRO, BLASTED, MAPPED, ANNOTATED	SNR40_MOUSE U5 small nuclear ribonucleo 40 kDa	792	20	1.48e-10	43.1	23	C:GO:0044428; C:GO:0015630; P:GO:0060255; P:GO:0030163; P:GO:0006464; P:GO:0048856; P:GO:0007166; C:GO:0043234; C:GO:0044444; P:GO:0006364; P:GO:0048519; P:GO:0007049; P:GO:0007017; P:GO:0044767; P:GO:0048583; F:GO:0005515; C:GO:0030529; P:GO:0048522; F:GO:0003824; C:GO:0044430; P:GO:0080090; P:GO:0031323; P:GO:0032501	C:nuclear part; C:microtubule cytoskeleton; P:regulation of macromolecule metabolic process; P:protein catabolic process; P:cellular protein modification process; P:anatomical structure development; P:cell surface receptor signaling pathway; C:protein complex; C:cytoplasmic part; P:rRNA processing; P:negative regulation of biological process; P:cell cycle; P:microtubule-based process; P:single-or…			IPR001680 (PFAM)	F:GO:0005515	F:protein binding
Trichoplax_g00092.t3	INTERPRO, BLASTED, MAPPED, ANNOTATED	DAW1_XENLA Dynein assembly factor with WDR repeat domains 1	773	20	1.37e-10	43.65	36	P:GO:2000060; C:GO:0015630; P:GO:1903146; F:GO:0050816; P:GO:0006364; P:GO:0045741; C:GO:0005730; P:GO:1901800; C:GO:0005654; P:GO:0007017; P:GO:0051443; C:GO:0030529; F:GO:0097027; P:GO:0034644; C:GO:0019005; P:GO:0007062; F:GO:0042802; P:GO:1903378; P:GO:0006355; P:GO:0007166; C:GO:0043234; C:GO:0044444; P:GO:0006974; P:GO:1903955; C:GO:1990452; F:GO:0004842; F:GO:0031625; P:GO:0048731; C:GO:00…	P:positive regulation of protein ubiquitination involved in ubiquitin-dependent protein catabolic process; C:microtubule cytoskeleton; P:regulation of mitophagy; F:phosphothreonine binding; P:rRNA processing; P:positive regulation of epidermal growth factor-activated receptor activity; C:nucleolus; P:positive regulation of proteasomal protein catabolic process; C:nucleoplasm; P:microtubule-based …			IPR001680 (PFAM)	F:GO:0005515	F:protein binding
Trichoplax_g00092.t4	INTERPRO, BLASTED, MAPPED, ANNOTATED	DAW1_XENLA Dynein assembly factor with WDR repeat domains 1	806	20	1.46e-10	43.3	20	C:GO:0044428; C:GO:0015630; P:GO:0060255; P:GO:0030163; P:GO:0006464; P:GO:0007166; C:GO:0043234; C:GO:0044444; P:GO:0006364; P:GO:0048519; P:GO:0007049; P:GO:0007017; P:GO:0048583; F:GO:0005515; C:GO:0030529; P:GO:0048522; F:GO:0003824; C:GO:0044430; P:GO:0080090; P:GO:0031323	C:nuclear part; C:microtubule cytoskeleton; P:regulation of macromolecule metabolic process; P:protein catabolic process; P:cellular protein modification process; P:cell surface receptor signaling pathway; C:protein complex; C:cytoplasmic part; P:rRNA processing; P:negative regulation of biological process; P:cell cycle; P:microtubule-based process; P:regulation of response to stimulus; F:protein…			IPR001680 (PFAM)	F:GO:0005515	F:protein binding
Trichoplax_g00093.t1	INTERPRO, BLASTED, MAPPED, ANNOTATED	RBM7_MOUSE RNA-binding 7	427	20	2.4e-15	60.5	22	P:GO:0018208; F:GO:0019904; F:GO:0042803; P:GO:0030182; C:GO:0016607; F:GO:0008266; P:GO:0048518; C:GO:0005689; F:GO:0003677; C:GO:0070062; C:GO:0071013; P:GO:0071310; C:GO:0005737; C:GO:0042382; P:GO:0000381; P:GO:0000380; C:GO:0016020; C:GO:0016363; P:GO:0014902; P:GO:0034599; C:GO:0031012; F:GO:0016853	P:peptidyl-proline modification; F:protein domain specific binding; F:protein homodimerization activity; P:neuron differentiation; C:nuclear speck; F:poly(U) RNA binding; P:positive regulation of biological process; C:U12-type spliceosomal complex; F:DNA binding; C:extracellular exosome; C:catalytic step 2 spliceosome; P:cellular response to organic substance; C:cytoplasm; C:paraspeckles; P:regul…			IPR000504 (PFAM)	F:GO:0003676	F:nucleic acid binding
Trichoplax_g00094.t1	INTERPRO, BLASTED, MAPPED, ANNOTATED	CFA45_HUMAN Cilia-and flagella-associated 45	556	1	7.93e-113	66	1	C:GO:0005654	C:nucleoplasm			PF13868 (PFAM)	no GO terms	no GO terms
Trichoplax_g00094.t2	INTERPRO, BLASTED, MAPPED, ANNOTATED	CFA45_HUMAN Cilia-and flagella-associated 45	552	1	1.08e-111	65	1	C:GO:0005654	C:nucleoplasm			PF13868 (PFAM)	no GO terms	no GO terms
Trichoplax_g00095.t1	INTERPRO, NO-BLAST	--NA---	168									no IPS match	no IPS match	no IPS match
Trichoplax_g00096.t1	INTERPRO, BLASTED, MAPPED, ANNOTATED	ANR17_HUMAN Ankyrin repeat domain-containing 17	1772	20	7.64e-82	50.2	53	P:GO:0015031; P:GO:0022607; F:GO:0005198; P:GO:0043266; C:GO:0042383; P:GO:0070887; P:GO:0086002; P:GO:0010033; P:GO:1904064; P:GO:0046907; P:GO:0086004; C:GO:0000785; P:GO:0042742; P:GO:0044765; C:GO:0044449; P:GO:1903779; C:GO:0005911; P:GO:0033365; P:GO:0098901; C:GO:0016323; C:GO:0030016; P:GO:2001257; P:GO:0043123; P:GO:0086019; P:GO:0048699; C:GO:0005654; P:GO:0032507; P:GO:0032989; P:GO:00…	P:protein transport; P:cellular component assembly; F:structural molecule activity; P:regulation of potassium ion transport; C:sarcolemma; P:cellular response to chemical stimulus; P:cardiac muscle cell action potential involved in contraction; P:response to organic substance; P:positive regulation of cation transmembrane transport; P:intracellular transport; P:regulation of cardiac muscle cell c…			IPR020683 (PFAM); IPR002110 (PFAM); IPR001660 (PFAM); IPR002110 (PFAM); IPR004088 (PFAM)	F:GO:0005515; F:GO:0003723	F:protein binding; F:RNA binding
Trichoplax_g00097.t1	INTERPRO, BLASTED, MAPPED, ANNOTATED	NPHP3_XENTR Nephrocystin-3	1370	13	4.61e-10	42.92	4	P:GO:0050794; P:GO:0035295; P:GO:0048513; P:GO:0007368	P:regulation of cellular process; P:tube development; P:animal organ development; P:determination of left/right symmetry			PF13424 (PFAM)	no GO terms	no GO terms
Trichoplax_g00098.t1	INTERPRO, BLASTED, MAPPED, ANNOTATED	VANG1_HUMAN Vang 1	491	9	1.49e-92	55	12	P:GO:0003007; F:GO:0005515; P:GO:0001843; P:GO:0006928; P:GO:0040011; P:GO:0001736; P:GO:0030030; P:GO:0060071; P:GO:0048666; C:GO:0044425; P:GO:0060027; C:GO:0005886	P:heart morphogenesis; F:protein binding; P:neural tube closure; P:movement of cell or subcellular component; P:locomotion; P:establishment of planar polarity; P:cell projection organization; P:Wnt signaling pathway, planar cell polarity pathway; P:neuron development; C:membrane part; P:convergent extension involved in gastrulation; C:plasma membrane			IPR009539 (PFAM)	P:GO:0007275; C:GO:0016021	P:multicellular organism development; C:integral component of membrane
Trichoplax_g00099.t1	INTERPRO, BLASTED, MAPPED, ANNOTATED	WASC2_CRIGR WASH complex subunit 2	1600	7	3.15e-44	55.71	16	F:GO:0080025; P:GO:1900024; C:GO:0005730; F:GO:0043325; P:GO:0042147; F:GO:0005547; F:GO:0005546; F:GO:0070273; C:GO:0005769; F:GO:0005515; P:GO:1990126; P:GO:2000813; C:GO:0030904; F:GO:0010314; C:GO:0071203; F:GO:0032266	F:phosphatidylinositol-3,5-bisphosphate binding; P:regulation of substrate adhesion-dependent cell spreading; C:nucleolus; F:phosphatidylinositol-3,4-bisphosphate binding; P:retrograde transport, endosome to Golgi; F:phosphatidylinositol-3,4,5-trisphosphate binding; F:phosphatidylinositol-4,5-bisphosphate binding; F:phosphatidylinositol-4-phosphate binding; C:early endosome; F:protein binding; P:…			IPR029341 (PFAM)	no GO terms	no GO terms
Trichoplax_g00100.t1	INTERPRO, BLASTED, MAPPED, ANNOTATED	RM37_HUMAN 39S ribosomal mitochondrial	370	8	2.29e-42	46.75	3	C:GO:0044429; C:GO:0030529; P:GO:0032543	C:mitochondrial part; C:intracellular ribonucleoprotein complex; P:mitochondrial translation			IPR010793 (PFAM)	F:GO:0003735; C:GO:0005739; C:GO:0005840; P:GO:0006412	F:structural constituent of ribosome; C:mitochondrion; C:ribosome; P:translation
Trichoplax_g00101.t1	INTERPRO, BLASTED	CX065_BOVIN Uncharacterized protein CXorf65 homolog	186	4	5.05e-13	53.5						PF15874 (PFAM)	no GO terms	no GO terms
Trichoplax_g00101.t2	INTERPRO, BLASTED	CX065_BOVIN Uncharacterized protein CXorf65 homolog	193	4	2.07e-10	51						PF15874 (PFAM)	no GO terms	no GO terms
Trichoplax_g00101.t3	INTERPRO, BLASTED	CX065_BOVIN Uncharacterized protein CXorf65 homolog	209	4	1.45e-12	53.5						PF15874 (PFAM)	no GO terms	no GO terms
Trichoplax_g00101.t4	INTERPRO, BLASTED	CX065_BOVIN Uncharacterized protein CXorf65 homolog	216	4	5.82e-10	50.25						PF15874 (PFAM)	no GO terms	no GO terms
Trichoplax_g00102.t1	INTERPRO, BLASTED, MAPPED, ANNOTATED	DSCAM_CHICK Down syndrome cell adhesion molecule homolog	1002	20	3.46e-73	43.95	11	P:GO:0048583; F:GO:0005515; P:GO:0048522; P:GO:0060042; C:GO:0016020; F:GO:0016791; P:GO:0016043; C:GO:0044464; P:GO:0010975; P:GO:0048666; C:GO:0005576	P:regulation of response to stimulus; F:protein binding; P:positive regulation of cellular process; P:retina morphogenesis in camera-type eye; C:membrane; F:phosphatase activity; P:cellular component organization; C:cell part; P:regulation of neuron projection development; P:neuron development; C:extracellular region	EC:3.1.3.41	4-nitrophenylphosphatase	IPR013098 (PFAM); IPR003961 (PFAM)	F:GO:0005515	F:protein binding
Trichoplax_g00102.t2	INTERPRO, BLASTED, MAPPED, ANNOTATED	DSCAM_CHICK Down syndrome cell adhesion molecule homolog	982	20	3.22e-73	43.95	11	P:GO:0048583; F:GO:0005515; P:GO:0048522; P:GO:0060042; C:GO:0016020; F:GO:0016791; P:GO:0016043; C:GO:0044464; P:GO:0010975; P:GO:0048666; C:GO:0005576	P:regulation of response to stimulus; F:protein binding; P:positive regulation of cellular process; P:retina morphogenesis in camera-type eye; C:membrane; F:phosphatase activity; P:cellular component organization; C:cell part; P:regulation of neuron projection development; P:neuron development; C:extracellular region	EC:3.1.3.41	4-nitrophenylphosphatase	IPR013098 (PFAM); IPR003961 (PFAM)	F:GO:0005515	F:protein binding
Trichoplax_g00103.t1	INTERPRO, BLASTED, MAPPED, ANNOTATED	GABR2_HUMAN Gamma-aminobutyric acid type B receptor subunit 2	1059	20	1.03e-79	45.15	16	P:GO:0007186; F:GO:0008066; P:GO:1903530; C:GO:0044456; C:GO:0044444; P:GO:0048523; C:GO:0043005; P:GO:0043269; P:GO:0007600; C:GO:0005887; F:GO:0004930; F:GO:0005515; P:GO:0023051; C:GO:0043231; C:GO:0012505; P:GO:0010646	P:G-protein coupled receptor signaling pathway; F:glutamate receptor activity; P:regulation of secretion by cell; C:synapse part; C:cytoplasmic part; P:negative regulation of cellular process; C:neuron projection; P:regulation of ion transport; P:sensory perception; C:integral component of plasma membrane; F:G-protein coupled receptor activity; F:protein binding; P:regulation of signaling; C:intr…			IPR001828 (PFAM); IPR017978 (PFAM)	F:GO:0004930; P:GO:0007186; C:GO:0016021	F:G-protein coupled receptor activity; P:G-protein coupled receptor signaling pathway; C:integral component of membrane
Trichoplax_g00103.t2	INTERPRO, BLASTED, MAPPED, ANNOTATED	GABR2_HUMAN Gamma-aminobutyric acid type B receptor subunit 2	1047	20	1.25e-76	45	16	P:GO:0007186; F:GO:0008066; P:GO:1903530; C:GO:0044456; C:GO:0044444; P:GO:0048523; C:GO:0043005; P:GO:0043269; P:GO:0007600; C:GO:0005887; F:GO:0004930; F:GO:0005515; P:GO:0023051; C:GO:0043231; C:GO:0012505; P:GO:0010646	P:G-protein coupled receptor signaling pathway; F:glutamate receptor activity; P:regulation of secretion by cell; C:synapse part; C:cytoplasmic part; P:negative regulation of cellular process; C:neuron projection; P:regulation of ion transport; P:sensory perception; C:integral component of plasma membrane; F:G-protein coupled receptor activity; F:protein binding; P:regulation of signaling; C:intr…			IPR017978 (PFAM); IPR001828 (PFAM)	F:GO:0004930; P:GO:0007186; C:GO:0016021	F:G-protein coupled receptor activity; P:G-protein coupled receptor signaling pathway; C:integral component of membrane
Trichoplax_g00103.t3	INTERPRO, BLASTED, MAPPED, ANNOTATED	GABR2_HUMAN Gamma-aminobutyric acid type B receptor subunit 2	1081	20	1.08e-89	44.95	24	C:GO:0038037; P:GO:0007193; P:GO:0065008; P:GO:1903530; C:GO:0044421; C:GO:0098590; P:GO:0044763; P:GO:0007216; C:GO:0043005; P:GO:0009966; P:GO:0043269; P:GO:0007611; P:GO:0023057; C:GO:0098794; F:GO:0005515; P:GO:0023056; P:GO:0010648; C:GO:0005737; P:GO:0010647; P:GO:0030817; P:GO:0050790; C:GO:0031982; F:GO:0098988; P:GO:0051952	C:G-protein coupled receptor dimeric complex; P:adenylate cyclase-inhibiting G-protein coupled receptor signaling pathway; P:regulation of biological quality; P:regulation of secretion by cell; C:extracellular region part; C:plasma membrane region; P:single-organism cellular process; P:G-protein coupled glutamate receptor signaling pathway; C:neuron projection; P:regulation of signal transduction…			IPR001828 (PFAM); IPR017978 (PFAM)	F:GO:0004930; P:GO:0007186; C:GO:0016021	F:G-protein coupled receptor activity; P:G-protein coupled receptor signaling pathway; C:integral component of membrane
Trichoplax_g00103.t4	INTERPRO, BLASTED, MAPPED, ANNOTATED	GABR2_HUMAN Gamma-aminobutyric acid type B receptor subunit 2	1069	20	1.51e-86	43.15	18	P:GO:0044708; P:GO:0044707; P:GO:1903530; C:GO:0043235; C:GO:0044456; P:GO:0007188; P:GO:0044763; P:GO:0048523; C:GO:0043005; C:GO:0043227; C:GO:0005887; F:GO:0004930; F:GO:0005515; C:GO:0005737; P:GO:0030817; P:GO:0050790; P:GO:0050877; P:GO:0051952	P:single-organism behavior; P:single-multicellular organism process; P:regulation of secretion by cell; C:receptor complex; C:synapse part; P:adenylate cyclase-modulating G-protein coupled receptor signaling pathway; P:single-organism cellular process; P:negative regulation of cellular process; C:neuron projection; C:membrane-bounded organelle; C:integral component of plasma membrane; F:G-protein…			IPR001828 (PFAM); IPR017978 (PFAM)	F:GO:0004930; P:GO:0007186; C:GO:0016021	F:G-protein coupled receptor activity; P:G-protein coupled receptor signaling pathway; C:integral component of membrane
Trichoplax_g00104.t1	INTERPRO, BLASTED, MAPPED, ANNOTATED	LRC58_XENLA Leucine-rich repeat-containing 58	358	20	1.69e-86	56	6	C:GO:0000164; P:GO:0046579; F:GO:0008157; P:GO:0044699; P:GO:0009987; C:GO:0005654	C:protein phosphatase type 1 complex; P:positive regulation of Ras protein signal transduction; F:protein phosphatase 1 binding; P:single-organism process; P:cellular process; C:nucleoplasm			IPR001611 (PFAM); IPR001611 (PFAM)	F:GO:0005515	F:protein binding
Trichoplax_g00105.t1	INTERPRO, BLASTED, MAPPED, ANNOTATED	S7A14_HUMAN Probable cationic amino acid transporter	610	20	2e-70	46.8	12	P:GO:0043092; F:GO:0015179; P:GO:0050794; P:GO:0015809; P:GO:1902475; P:GO:0015819; C:GO:0043231; C:GO:0016020; P:GO:0098655; C:GO:0044444; F:GO:0015181; P:GO:0089718	P:L-amino acid import; F:L-amino acid transmembrane transporter activity; P:regulation of cellular process; P:arginine transport; P:L-alpha-amino acid transmembrane transport; P:lysine transport; C:intracellular membrane-bounded organelle; C:membrane; P:cation transmembrane transport; C:cytoplasmic part; F:arginine transmembrane transporter activity; P:amino acid import across plasma membrane			IPR029485 (PFAM); IPR002293 (PFAM)	C:GO:0016020; F:GO:0015171; P:GO:0003333	C:membrane; F:amino acid transmembrane transporter activity; P:amino acid transmembrane transport
Trichoplax_g00106.t1	INTERPRO, BLASTED, MAPPED, ANNOTATED	MLP_ACRMI Mucin (Fragment)	1317	20	4.09e-164	43.35	13	P:GO:0065008; C:GO:0044420; C:GO:0044464; P:GO:0044763; P:GO:0048523; C:GO:0043227; P:GO:0009887; P:GO:0001654; F:GO:0005515; P:GO:0051179; C:GO:0016020; P:GO:0072359; P:GO:0050896	P:regulation of biological quality; C:extracellular matrix component; C:cell part; P:single-organism cellular process; P:negative regulation of cellular process; C:membrane-bounded organelle; P:animal organ morphogenesis; P:eye development; F:protein binding; P:localization; C:membrane; P:circulatory system development; P:response to stimulus			IPR001846 (PFAM); IPR026823 (PFAM); IPR000082 (PFAM); IPR001881 (PFAM); IPR003886 (PFAM); IPR024731 (PFAM)	P:GO:0007160; F:GO:0005509	P:cell-matrix adhesion; F:calcium ion binding
Trichoplax_g00106.t2	INTERPRO, BLASTED, MAPPED, ANNOTATED	MLP_ACRMI Mucin (Fragment)	1330	20	1.04e-163	43.35	13	P:GO:0065008; C:GO:0044420; C:GO:0044464; P:GO:0044763; P:GO:0048523; C:GO:0043227; P:GO:0009887; P:GO:0001654; F:GO:0005515; P:GO:0051179; C:GO:0016020; P:GO:0072359; P:GO:0050896	P:regulation of biological quality; C:extracellular matrix component; C:cell part; P:single-organism cellular process; P:negative regulation of cellular process; C:membrane-bounded organelle; P:animal organ morphogenesis; P:eye development; F:protein binding; P:localization; C:membrane; P:circulatory system development; P:response to stimulus			IPR001881 (PFAM); IPR026823 (PFAM); IPR003886 (PFAM); IPR024731 (PFAM); IPR000082 (PFAM); IPR001846 (PFAM)	P:GO:0007160; F:GO:0005509	P:cell-matrix adhesion; F:calcium ion binding
Trichoplax_g00107.t1	INTERPRO, BLASTED, MAPPED, ANNOTATED	MLP_ACRMI Mucin (Fragment)	1290	20	3.03e-167	49.75	15	P:GO:0022607; P:GO:0006464; C:GO:0044464; P:GO:0048699; F:GO:0005102; P:GO:0048592; P:GO:0051179; P:GO:0045596; P:GO:0051241; P:GO:0030198; P:GO:0051716; C:GO:0031982; C:GO:0031012; P:GO:0031323; P:GO:2000026	P:cellular component assembly; P:cellular protein modification process; C:cell part; P:generation of neurons; F:receptor binding; P:eye morphogenesis; P:localization; P:negative regulation of cell differentiation; P:negative regulation of multicellular organismal process; P:extracellular matrix organization; P:cellular response to stimulus; C:vesicle; C:extracellular matrix; P:regulation of cellu…			IPR026823 (PFAM); IPR001881 (PFAM); IPR024731 (PFAM); IPR003886 (PFAM); IPR001846 (PFAM)	P:GO:0007160; F:GO:0005509	P:cell-matrix adhesion; F:calcium ion binding
Trichoplax_g00107.t2	INTERPRO, BLASTED, MAPPED, ANNOTATED	MLP_ACRMI Mucin (Fragment)	720	20	3.61e-120	51.05	16	C:GO:1903561; P:GO:0022607; P:GO:0006464; C:GO:0044464; P:GO:0048699; F:GO:0005102; P:GO:0048592; P:GO:0051179; P:GO:0045596; C:GO:0016020; P:GO:0051241; P:GO:0030198; P:GO:0051716; C:GO:0031012; P:GO:0031323; P:GO:2000026	C:extracellular vesicle; P:cellular component assembly; P:cellular protein modification process; C:cell part; P:generation of neurons; F:receptor binding; P:eye morphogenesis; P:localization; P:negative regulation of cell differentiation; C:membrane; P:negative regulation of multicellular organismal process; P:extracellular matrix organization; P:cellular response to stimulus; C:extracellular mat…			IPR001881 (PFAM); IPR026823 (PFAM); IPR024731 (PFAM); IPR001846 (PFAM)	F:GO:0005509	F:calcium ion binding
Trichoplax_g00107.t3	INTERPRO, BLASTED, MAPPED, ANNOTATED	MLP_ACRMI Mucin (Fragment)	706	20	3.35e-120	51.35	29	P:GO:0019538; P:GO:0008284; P:GO:0022607; P:GO:0009611; P:GO:0048699; C:GO:0005578; P:GO:0009968; P:GO:0051241; P:GO:0010810; F:GO:0032403; P:GO:0051129; P:GO:0065008; F:GO:0042802; P:GO:0007162; C:GO:0044420; P:GO:0007166; F:GO:0005102; F:GO:0005201; C:GO:0005615; P:GO:0048592; P:GO:0051179; P:GO:0010604; P:GO:0048598; P:GO:0001933; P:GO:0010468; P:GO:0010721; P:GO:0030198; P:GO:0030334; P:GO:20…	P:protein metabolic process; P:positive regulation of cell proliferation; P:cellular component assembly; P:response to wounding; P:generation of neurons; C:proteinaceous extracellular matrix; P:negative regulation of signal transduction; P:negative regulation of multicellular organismal process; P:regulation of cell-substrate adhesion; F:protein complex binding; P:negative regulation of cellular …			IPR001881 (PFAM); IPR024731 (PFAM); IPR026823 (PFAM); IPR001846 (PFAM)	F:GO:0005509	F:calcium ion binding
Trichoplax_g00108.t1	INTERPRO, BLASTED, MAPPED, ANNOTATED	SV2C_MOUSE Synaptic vesicle glyco 2C	561	20	2.49e-38	44.05	4	C:GO:0098793; C:GO:0016020; C:GO:0012505; C:GO:0031410	C:presynapse; C:membrane; C:endomembrane system; C:cytoplasmic vesicle			IPR011701 (PFAM)	P:GO:0055085; C:GO:0016021	P:transmembrane transport; C:integral component of membrane
Trichoplax_g00109.t1	INTERPRO, BLASTED, MAPPED, ANNOTATED	MLP_ACRMI Mucin (Fragment)	719	20	1.27e-65	53.3	19	P:GO:0018108; P:GO:0046903; F:GO:0042803; F:GO:0008022; P:GO:0007173; F:GO:0005154; P:GO:0006355; P:GO:0007155; P:GO:0048699; P:GO:0048518; C:GO:0005578; F:GO:0005006; C:GO:0005615; C:GO:0070062; P:GO:0048251; P:GO:0048048; P:GO:0043010; P:GO:0032331; P:GO:0048050	P:peptidyl-tyrosine phosphorylation; P:secretion; F:protein homodimerization activity; F:protein C-terminus binding; P:epidermal growth factor receptor signaling pathway; F:epidermal growth factor receptor binding; P:regulation of transcription, DNA-templated; P:cell adhesion; P:generation of neurons; P:positive regulation of biological process; C:proteinaceous extracellular matrix; F:epidermal g…	EC:2.7.10; EC:2.7.10.1; EC:2.7.11	Transferring phosphorus-containing groups; Receptor protein-tyrosine kinase; Transferring phosphorus-containing groups	IPR026823 (PFAM); IPR000082 (PFAM); IPR001881 (PFAM)	F:GO:0005509	F:calcium ion binding
Trichoplax_g00109.t10	INTERPRO, BLASTED, MAPPED, ANNOTATED	MLP_ACRMI Mucin (Fragment)	801	20	4.83e-65	43.95	9	P:GO:0001654; F:GO:0005515; P:GO:0016043; P:GO:0030154; P:GO:0009653; C:GO:0031012; C:GO:0044425; C:GO:0005886; P:GO:0050896	P:eye development; F:protein binding; P:cellular component organization; P:cell differentiation; P:anatomical structure morphogenesis; C:extracellular matrix; C:membrane part; C:plasma membrane; P:response to stimulus			IPR024731 (PFAM); IPR001881 (PFAM); IPR000082 (PFAM)	F:GO:0005509	F:calcium ion binding
Trichoplax_g00109.t2	INTERPRO, BLASTED, MAPPED, ANNOTATED	MLP_ACRMI Mucin (Fragment)	730	20	8.32e-63	51.25	17	P:GO:0018108; P:GO:0007173; F:GO:0005154; C:GO:0044420; P:GO:0006355; P:GO:0048699; C:GO:0005578; F:GO:0005006; C:GO:0005615; C:GO:0070062; P:GO:0051179; P:GO:0048522; P:GO:0048048; P:GO:0043010; P:GO:0030198; P:GO:0032331; P:GO:0048050	P:peptidyl-tyrosine phosphorylation; P:epidermal growth factor receptor signaling pathway; F:epidermal growth factor receptor binding; C:extracellular matrix component; P:regulation of transcription, DNA-templated; P:generation of neurons; C:proteinaceous extracellular matrix; F:epidermal growth factor-activated receptor activity; C:extracellular space; C:extracellular exosome; P:localization; P:…	EC:2.7.10; EC:2.7.10.1; EC:2.7.11	Transferring phosphorus-containing groups; Receptor protein-tyrosine kinase; Transferring phosphorus-containing groups	IPR000082 (PFAM); IPR001881 (PFAM); IPR024731 (PFAM)	F:GO:0005509	F:calcium ion binding
Trichoplax_g00109.t3	INTERPRO, BLASTED, MAPPED, ANNOTATED	MLP_ACRMI Mucin (Fragment)	734	20	1.3e-65	52.35	18	P:GO:0018108; P:GO:0046903; F:GO:0042803; F:GO:0008022; P:GO:0007173; F:GO:0005154; P:GO:0006355; P:GO:0007155; P:GO:0048699; C:GO:0005578; F:GO:0005006; C:GO:0005615; C:GO:0070062; P:GO:0048251; P:GO:0048048; P:GO:0043010; P:GO:0032331; P:GO:0048050	P:peptidyl-tyrosine phosphorylation; P:secretion; F:protein homodimerization activity; F:protein C-terminus binding; P:epidermal growth factor receptor signaling pathway; F:epidermal growth factor receptor binding; P:regulation of transcription, DNA-templated; P:cell adhesion; P:generation of neurons; C:proteinaceous extracellular matrix; F:epidermal growth factor-activated receptor activity; C:e…	EC:2.7.10; EC:2.7.10.1; EC:2.7.11	Transferring phosphorus-containing groups; Receptor protein-tyrosine kinase; Transferring phosphorus-containing groups	IPR026823 (PFAM); IPR001881 (PFAM); IPR000082 (PFAM)	F:GO:0005509	F:calcium ion binding
Trichoplax_g00109.t4	INTERPRO, BLASTED, MAPPED, ANNOTATED	MLP_ACRMI Mucin (Fragment)	745	20	1.08e-62	50.7	17	P:GO:0018108; P:GO:0007173; F:GO:0005154; C:GO:0044420; P:GO:0006355; P:GO:0048699; C:GO:0005578; F:GO:0005006; C:GO:0005615; C:GO:0070062; P:GO:0051179; P:GO:0048522; P:GO:0048048; P:GO:0043010; P:GO:0030198; P:GO:0032331; P:GO:0048050	P:peptidyl-tyrosine phosphorylation; P:epidermal growth factor receptor signaling pathway; F:epidermal growth factor receptor binding; C:extracellular matrix component; P:regulation of transcription, DNA-templated; P:generation of neurons; C:proteinaceous extracellular matrix; F:epidermal growth factor-activated receptor activity; C:extracellular space; C:extracellular exosome; P:localization; P:…	EC:2.7.10; EC:2.7.10.1; EC:2.7.11	Transferring phosphorus-containing groups; Receptor protein-tyrosine kinase; Transferring phosphorus-containing groups	IPR024731 (PFAM); IPR001881 (PFAM); IPR000082 (PFAM)	F:GO:0005509	F:calcium ion binding
Trichoplax_g00109.t5	INTERPRO, BLASTED, MAPPED, ANNOTATED	MLP_ACRMI Mucin (Fragment)	775	20	2.2e-65	45.4	9	P:GO:0001654; F:GO:0005515; P:GO:0016043; P:GO:0030154; P:GO:0009653; C:GO:0031012; C:GO:0044425; C:GO:0005886; P:GO:0050896	P:eye development; F:protein binding; P:cellular component organization; P:cell differentiation; P:anatomical structure morphogenesis; C:extracellular matrix; C:membrane part; C:plasma membrane; P:response to stimulus			IPR000082 (PFAM); IPR026823 (PFAM); IPR001881 (PFAM)	F:GO:0005509	F:calcium ion binding
Trichoplax_g00109.t6	INTERPRO, BLASTED, MAPPED, ANNOTATED	MLP_ACRMI Mucin (Fragment)	786	20	3.34e-65	43.95	9	P:GO:0001654; F:GO:0005515; P:GO:0016043; P:GO:0030154; P:GO:0009653; C:GO:0031012; C:GO:0044425; C:GO:0005886; P:GO:0050896	P:eye development; F:protein binding; P:cellular component organization; P:cell differentiation; P:anatomical structure morphogenesis; C:extracellular matrix; C:membrane part; C:plasma membrane; P:response to stimulus			IPR000082 (PFAM); IPR024731 (PFAM); IPR001881 (PFAM)	F:GO:0005509	F:calcium ion binding
Trichoplax_g00109.t7	INTERPRO, BLASTED, MAPPED, ANNOTATED	MLP_ACRMI Mucin (Fragment)	725	20	8.25e-65	53.3	19	P:GO:0018108; P:GO:0046903; F:GO:0042803; F:GO:0008022; P:GO:0007173; F:GO:0005154; P:GO:0006355; P:GO:0007155; P:GO:0048699; P:GO:0048518; C:GO:0005578; F:GO:0005006; C:GO:0005615; C:GO:0070062; P:GO:0048251; P:GO:0048048; P:GO:0043010; P:GO:0032331; P:GO:0048050	P:peptidyl-tyrosine phosphorylation; P:secretion; F:protein homodimerization activity; F:protein C-terminus binding; P:epidermal growth factor receptor signaling pathway; F:epidermal growth factor receptor binding; P:regulation of transcription, DNA-templated; P:cell adhesion; P:generation of neurons; P:positive regulation of biological process; C:proteinaceous extracellular matrix; F:epidermal g…	EC:2.7.10; EC:2.7.10.1; EC:2.7.11	Transferring phosphorus-containing groups; Receptor protein-tyrosine kinase; Transferring phosphorus-containing groups	IPR000082 (PFAM); IPR001881 (PFAM); IPR026823 (PFAM)	F:GO:0005509	F:calcium ion binding
Trichoplax_g00109.t8	INTERPRO, BLASTED, MAPPED, ANNOTATED	MLP_ACRMI Mucin (Fragment)	790	20	2.43e-65	45.4	9	P:GO:0001654; F:GO:0005515; P:GO:0016043; P:GO:0030154; P:GO:0009653; C:GO:0031012; C:GO:0044425; C:GO:0005886; P:GO:0050896	P:eye development; F:protein binding; P:cellular component organization; P:cell differentiation; P:anatomical structure morphogenesis; C:extracellular matrix; C:membrane part; C:plasma membrane; P:response to stimulus			IPR000082 (PFAM); IPR001881 (PFAM); IPR026823 (PFAM)	F:GO:0005509	F:calcium ion binding
Trichoplax_g00109.t9	INTERPRO, BLASTED, MAPPED, ANNOTATED	MLP_ACRMI Mucin (Fragment)	736	20	6.05e-62	51.2	17	P:GO:0018108; P:GO:0007173; F:GO:0005154; C:GO:0044420; P:GO:0006355; P:GO:0048699; C:GO:0005578; F:GO:0005006; C:GO:0005615; C:GO:0070062; P:GO:0051179; P:GO:0048522; P:GO:0048048; P:GO:0043010; P:GO:0030198; P:GO:0032331; P:GO:0048050	P:peptidyl-tyrosine phosphorylation; P:epidermal growth factor receptor signaling pathway; F:epidermal growth factor receptor binding; C:extracellular matrix component; P:regulation of transcription, DNA-templated; P:generation of neurons; C:proteinaceous extracellular matrix; F:epidermal growth factor-activated receptor activity; C:extracellular space; C:extracellular exosome; P:localization; P:…	EC:2.7.10; EC:2.7.10.1; EC:2.7.11	Transferring phosphorus-containing groups; Receptor protein-tyrosine kinase; Transferring phosphorus-containing groups	IPR001881 (PFAM); IPR000082 (PFAM); IPR024731 (PFAM)	F:GO:0005509	F:calcium ion binding
Trichoplax_g00110.t1	INTERPRO, BLASTED, MAPPED, ANNOTATED	SV2B_MOUSE Synaptic vesicle glyco 2B	557	20	3.1e-55	44.35	4	C:GO:0098793; C:GO:0016020; C:GO:0012505; C:GO:0031410	C:presynapse; C:membrane; C:endomembrane system; C:cytoplasmic vesicle			IPR011701 (PFAM); IPR005828 (PFAM)	P:GO:0055085; F:GO:0022857; C:GO:0016021	P:transmembrane transport; F:transmembrane transporter activity; C:integral component of membrane
Trichoplax_g00111.t1	INTERPRO, BLASTED, MAPPED, ANNOTATED	SV2B_MOUSE Synaptic vesicle glyco 2B	78	13	5.88e-13	40.85	4	C:GO:0098793; C:GO:0016020; C:GO:0012505; C:GO:0031410	C:presynapse; C:membrane; C:endomembrane system; C:cytoplasmic vesicle			IPR005828 (PFAM)	P:GO:0055085; F:GO:0022857; C:GO:0016021	P:transmembrane transport; F:transmembrane transporter activity; C:integral component of membrane
Trichoplax_g00112.t1	INTERPRO, BLASTED, MAPPED, ANNOTATED	MLP_ACRMI Mucin (Fragment)	1503	20	1.52e-171	45.35	17	P:GO:0018108; P:GO:0007173; F:GO:0005154; C:GO:0044464; P:GO:0006355; P:GO:0048699; F:GO:0005006; C:GO:0005615; C:GO:0070062; P:GO:0051179; P:GO:0048522; P:GO:0048048; P:GO:0043010; P:GO:0016043; P:GO:0032331; C:GO:0031012; P:GO:0048050	P:peptidyl-tyrosine phosphorylation; P:epidermal growth factor receptor signaling pathway; F:epidermal growth factor receptor binding; C:cell part; P:regulation of transcription, DNA-templated; P:generation of neurons; F:epidermal growth factor-activated receptor activity; C:extracellular space; C:extracellular exosome; P:localization; P:positive regulation of cellular process; P:embryonic eye mo…	EC:2.7.10; EC:2.7.10.1; EC:2.7.11	Transferring phosphorus-containing groups; Receptor protein-tyrosine kinase; Transferring phosphorus-containing groups	IPR003886 (PFAM); IPR026823 (PFAM); IPR001846 (PFAM); IPR001881 (PFAM); IPR000082 (PFAM); IPR024731 (PFAM)	P:GO:0007160; F:GO:0005509	P:cell-matrix adhesion; F:calcium ion binding
Trichoplax_g00112.t10	INTERPRO, BLASTED, MAPPED, ANNOTATED	MLP_ACRMI Mucin (Fragment)	1526	20	5.62e-171	45.4	17	P:GO:0018108; P:GO:0007173; F:GO:0005154; C:GO:0044464; P:GO:0006355; P:GO:0048699; F:GO:0005006; C:GO:0005615; C:GO:0070062; P:GO:0051179; P:GO:0048522; P:GO:0048048; P:GO:0043010; P:GO:0016043; P:GO:0032331; C:GO:0031012; P:GO:0048050	P:peptidyl-tyrosine phosphorylation; P:epidermal growth factor receptor signaling pathway; F:epidermal growth factor receptor binding; C:cell part; P:regulation of transcription, DNA-templated; P:generation of neurons; F:epidermal growth factor-activated receptor activity; C:extracellular space; C:extracellular exosome; P:localization; P:positive regulation of cellular process; P:embryonic eye mo…	EC:2.7.10; EC:2.7.10.1; EC:2.7.11	Transferring phosphorus-containing groups; Receptor protein-tyrosine kinase; Transferring phosphorus-containing groups	IPR003886 (PFAM); IPR001846 (PFAM); IPR000082 (PFAM); IPR001881 (PFAM); IPR026823 (PFAM); IPR024731 (PFAM)	P:GO:0007160; F:GO:0005509	P:cell-matrix adhesion; F:calcium ion binding
Trichoplax_g00112.t2	INTERPRO, BLASTED, MAPPED, ANNOTATED	MLP_ACRMI Mucin (Fragment)	1463	20	2.39e-164	45	15	P:GO:0018108; P:GO:0007173; F:GO:0005154; C:GO:0044464; P:GO:0006355; C:GO:0005578; F:GO:0005006; C:GO:0005615; C:GO:0070062; P:GO:0003008; P:GO:0048522; P:GO:0048048; P:GO:0043010; P:GO:0032331; P:GO:0048050	P:peptidyl-tyrosine phosphorylation; P:epidermal growth factor receptor signaling pathway; F:epidermal growth factor receptor binding; C:cell part; P:regulation of transcription, DNA-templated; C:proteinaceous extracellular matrix; F:epidermal growth factor-activated receptor activity; C:extracellular space; C:extracellular exosome; P:system process; P:positive regulation of cellular process; P:e…	EC:2.7.10; EC:2.7.10.1; EC:2.7.11	Transferring phosphorus-containing groups; Receptor protein-tyrosine kinase; Transferring phosphorus-containing groups	IPR024731 (PFAM); IPR000082 (PFAM); IPR026823 (PFAM); IPR003886 (PFAM); IPR001881 (PFAM); IPR001846 (PFAM)	P:GO:0007160; F:GO:0005509	P:cell-matrix adhesion; F:calcium ion binding
Trichoplax_g00112.t3	INTERPRO, BLASTED, MAPPED, ANNOTATED	MLP_ACRMI Mucin (Fragment)	1504	20	1.72e-171	45.4	17	P:GO:0018108; P:GO:0007173; F:GO:0005154; C:GO:0044464; P:GO:0006355; P:GO:0048699; F:GO:0005006; C:GO:0005615; C:GO:0070062; P:GO:0051179; P:GO:0048522; P:GO:0048048; P:GO:0043010; P:GO:0016043; P:GO:0032331; C:GO:0031012; P:GO:0048050	P:peptidyl-tyrosine phosphorylation; P:epidermal growth factor receptor signaling pathway; F:epidermal growth factor receptor binding; C:cell part; P:regulation of transcription, DNA-templated; P:generation of neurons; F:epidermal growth factor-activated receptor activity; C:extracellular space; C:extracellular exosome; P:localization; P:positive regulation of cellular process; P:embryonic eye mo…	EC:2.7.10; EC:2.7.10.1; EC:2.7.11	Transferring phosphorus-containing groups; Receptor protein-tyrosine kinase; Transferring phosphorus-containing groups	IPR003886 (PFAM); IPR026823 (PFAM); IPR001846 (PFAM); IPR001881 (PFAM); IPR000082 (PFAM); IPR024731 (PFAM)	P:GO:0007160; F:GO:0005509	P:cell-matrix adhesion; F:calcium ion binding
Trichoplax_g00112.t4	INTERPRO, BLASTED, MAPPED, ANNOTATED	MLP_ACRMI Mucin (Fragment)	1498	20	7.5e-168	45.35	17	P:GO:0018108; P:GO:0007173; F:GO:0005154; C:GO:0044464; P:GO:0006355; P:GO:0048699; F:GO:0005006; C:GO:0005615; C:GO:0070062; P:GO:0051179; P:GO:0048522; P:GO:0048048; P:GO:0043010; P:GO:0016043; P:GO:0032331; C:GO:0031012; P:GO:0048050	P:peptidyl-tyrosine phosphorylation; P:epidermal growth factor receptor signaling pathway; F:epidermal growth factor receptor binding; C:cell part; P:regulation of transcription, DNA-templated; P:generation of neurons; F:epidermal growth factor-activated receptor activity; C:extracellular space; C:extracellular exosome; P:localization; P:positive regulation of cellular process; P:embryonic eye mo…	EC:2.7.10; EC:2.7.10.1; EC:2.7.11	Transferring phosphorus-containing groups; Receptor protein-tyrosine kinase; Transferring phosphorus-containing groups	IPR000082 (PFAM); IPR026823 (PFAM); IPR003886 (PFAM); IPR024731 (PFAM); IPR001881 (PFAM); IPR001846 (PFAM)	P:GO:0007160; F:GO:0005509	P:cell-matrix adhesion; F:calcium ion binding
Trichoplax_g00112.t5	INTERPRO, BLASTED, MAPPED, ANNOTATED	MLP_ACRMI Mucin (Fragment)	1525	20	7.4e-171	45.4	17	P:GO:0018108; P:GO:0007173; F:GO:0005154; C:GO:0044464; P:GO:0006355; P:GO:0048699; F:GO:0005006; C:GO:0005615; C:GO:0070062; P:GO:0051179; P:GO:0048522; P:GO:0048048; P:GO:0043010; P:GO:0016043; P:GO:0032331; C:GO:0031012; P:GO:0048050	P:peptidyl-tyrosine phosphorylation; P:epidermal growth factor receptor signaling pathway; F:epidermal growth factor receptor binding; C:cell part; P:regulation of transcription, DNA-templated; P:generation of neurons; F:epidermal growth factor-activated receptor activity; C:extracellular space; C:extracellular exosome; P:localization; P:positive regulation of cellular process; P:embryonic eye mo…	EC:2.7.10; EC:2.7.10.1; EC:2.7.11	Transferring phosphorus-containing groups; Receptor protein-tyrosine kinase; Transferring phosphorus-containing groups	IPR001881 (PFAM); IPR003886 (PFAM); IPR024731 (PFAM); IPR001846 (PFAM); IPR000082 (PFAM); IPR026823 (PFAM)	P:GO:0007160; F:GO:0005509	P:cell-matrix adhesion; F:calcium ion binding
Trichoplax_g00112.t6	INTERPRO, BLASTED, MAPPED, ANNOTATED	MLP_ACRMI Mucin (Fragment)	1464	20	2.52e-164	45	15	P:GO:0018108; P:GO:0007173; F:GO:0005154; C:GO:0044464; P:GO:0006355; C:GO:0005578; F:GO:0005006; C:GO:0005615; C:GO:0070062; P:GO:0003008; P:GO:0048522; P:GO:0048048; P:GO:0043010; P:GO:0032331; P:GO:0048050	P:peptidyl-tyrosine phosphorylation; P:epidermal growth factor receptor signaling pathway; F:epidermal growth factor receptor binding; C:cell part; P:regulation of transcription, DNA-templated; C:proteinaceous extracellular matrix; F:epidermal growth factor-activated receptor activity; C:extracellular space; C:extracellular exosome; P:system process; P:positive regulation of cellular process; P:e…	EC:2.7.10; EC:2.7.10.1; EC:2.7.11	Transferring phosphorus-containing groups; Receptor protein-tyrosine kinase; Transferring phosphorus-containing groups	IPR024731 (PFAM); IPR026823 (PFAM); IPR000082 (PFAM); IPR001881 (PFAM); IPR003886 (PFAM); IPR001846 (PFAM)	P:GO:0007160; F:GO:0005509	P:cell-matrix adhesion; F:calcium ion binding
Trichoplax_g00112.t7	INTERPRO, BLASTED, MAPPED, ANNOTATED	MLP_ACRMI Mucin (Fragment)	1458	20	6.34e-161	45	15	P:GO:0018108; P:GO:0007173; F:GO:0005154; C:GO:0044464; P:GO:0006355; C:GO:0005578; F:GO:0005006; C:GO:0005615; C:GO:0070062; P:GO:0003008; P:GO:0048522; P:GO:0048048; P:GO:0043010; P:GO:0032331; P:GO:0048050	P:peptidyl-tyrosine phosphorylation; P:epidermal growth factor receptor signaling pathway; F:epidermal growth factor receptor binding; C:cell part; P:regulation of transcription, DNA-templated; C:proteinaceous extracellular matrix; F:epidermal growth factor-activated receptor activity; C:extracellular space; C:extracellular exosome; P:system process; P:positive regulation of cellular process; P:e…	EC:2.7.10; EC:2.7.10.1; EC:2.7.11	Transferring phosphorus-containing groups; Receptor protein-tyrosine kinase; Transferring phosphorus-containing groups	IPR001881 (PFAM); IPR001846 (PFAM); IPR024731 (PFAM); IPR003886 (PFAM); IPR026823 (PFAM); IPR000082 (PFAM)	P:GO:0007160; F:GO:0005509	P:cell-matrix adhesion; F:calcium ion binding
Trichoplax_g00112.t8	INTERPRO, BLASTED, MAPPED, ANNOTATED	MLP_ACRMI Mucin (Fragment)	1499	20	7.65e-168	45.2	16	P:GO:0018108; P:GO:0007173; F:GO:0005154; C:GO:0044464; P:GO:0006355; P:GO:0048699; F:GO:0005006; C:GO:0005615; C:GO:0070062; P:GO:0051179; P:GO:0048522; P:GO:0048048; P:GO:0043010; P:GO:0032331; C:GO:0031012; P:GO:0048050	P:peptidyl-tyrosine phosphorylation; P:epidermal growth factor receptor signaling pathway; F:epidermal growth factor receptor binding; C:cell part; P:regulation of transcription, DNA-templated; P:generation of neurons; F:epidermal growth factor-activated receptor activity; C:extracellular space; C:extracellular exosome; P:localization; P:positive regulation of cellular process; P:embryonic eye mo…	EC:2.7.10; EC:2.7.10.1; EC:2.7.11	Transferring phosphorus-containing groups; Receptor protein-tyrosine kinase; Transferring phosphorus-containing groups	IPR000082 (PFAM); IPR003886 (PFAM); IPR001881 (PFAM); IPR026823 (PFAM); IPR001846 (PFAM); IPR024731 (PFAM)	P:GO:0007160; F:GO:0005509	P:cell-matrix adhesion; F:calcium ion binding
Trichoplax_g00112.t9	INTERPRO, BLASTED, MAPPED, ANNOTATED	MLP_ACRMI Mucin (Fragment)	1485	20	5.07e-164	44.95	15	P:GO:0018108; P:GO:0007173; F:GO:0005154; C:GO:0044464; P:GO:0006355; C:GO:0005578; F:GO:0005006; C:GO:0005615; C:GO:0070062; P:GO:0003008; P:GO:0048522; P:GO:0048048; P:GO:0043010; P:GO:0032331; P:GO:0048050	P:peptidyl-tyrosine phosphorylation; P:epidermal growth factor receptor signaling pathway; F:epidermal growth factor receptor binding; C:cell part; P:regulation of transcription, DNA-templated; C:proteinaceous extracellular matrix; F:epidermal growth factor-activated receptor activity; C:extracellular space; C:extracellular exosome; P:system process; P:positive regulation of cellular process; P:e…	EC:2.7.10; EC:2.7.10.1; EC:2.7.11	Transferring phosphorus-containing groups; Receptor protein-tyrosine kinase; Transferring phosphorus-containing groups	IPR026823 (PFAM); IPR001846 (PFAM); IPR000082 (PFAM); IPR024731 (PFAM); IPR003886 (PFAM); IPR001881 (PFAM)	P:GO:0007160; F:GO:0005509	P:cell-matrix adhesion; F:calcium ion binding
Trichoplax_g00113.t1	INTERPRO, BLASTED, MAPPED, ANNOTATED	HYEP_RAT Epoxide hydrolase 1	453	17	1.67e-114	52.35	6	F:GO:0016803; P:GO:0042221; C:GO:0005783; C:GO:0044422; C:GO:0044425; P:GO:0044237	F:ether hydrolase activity; P:response to chemical; C:endoplasmic reticulum; C:organelle part; C:membrane part; P:cellular metabolic process			IPR010497 (PFAM)	no GO terms	no GO terms
Trichoplax_g00114.t1	INTERPRO, BLASTED, MAPPED, ANNOTATED	DCPS_HUMAN m7 diphosphatase	295	7	3.87e-95	66.29	11	F:GO:0000340; P:GO:0036245; P:GO:0045292; F:GO:0005515; C:GO:0005739; P:GO:0043928; C:GO:0005829; F:GO:0050072; P:GO:0043069; C:GO:0005654; F:GO:0004532	F:RNA 7-methylguanosine cap binding; P:cellular response to menadione; P:mRNA cis splicing, via spliceosome; F:protein binding; C:mitochondrion; P:exonucleolytic nuclear-transcribed mRNA catabolic process involved in deadenylation-dependent decay; C:cytosol; F:m7G(5')pppN diphosphatase activity; P:negative regulation of programmed cell death; C:nucleoplasm; F:exoribonuclease activity	EC:3.6.1.30	Acting on acid anhydrides	IPR008594 (PFAM); PF11969 (PFAM)	P:GO:0000290; F:GO:0016787	P:deadenylation-dependent decapping of nuclear-transcribed mRNA; F:hydrolase activity
Trichoplax_g00115.t1	INTERPRO, BLASTED, MAPPED, ANNOTATED	MMAA_MOUSE Methylmalonic aciduria type A mitochondrial	377	5	2.21e-149	68.6	7	P:GO:0019626; F:GO:0035639; C:GO:0005759; F:GO:0032550; P:GO:0009235; F:GO:0032555; F:GO:0016787	P:short-chain fatty acid catabolic process; F:purine ribonucleoside triphosphate binding; C:mitochondrial matrix; F:purine ribonucleoside binding; P:cobalamin metabolic process; F:purine ribonucleotide binding; F:hydrolase activity			PF03308 (PFAM)	no GO terms	no GO terms
Trichoplax_g00115.t2	INTERPRO, BLASTED, MAPPED, ANNOTATED	MMAA_MOUSE Methylmalonic aciduria type A mitochondrial	387	5	6.37e-146	66.6	7	P:GO:0019626; F:GO:0035639; C:GO:0005759; F:GO:0032550; P:GO:0009235; F:GO:0032555; F:GO:0016787	P:short-chain fatty acid catabolic process; F:purine ribonucleoside triphosphate binding; C:mitochondrial matrix; F:purine ribonucleoside binding; P:cobalamin metabolic process; F:purine ribonucleotide binding; F:hydrolase activity			PF03308 (PFAM)	no GO terms	no GO terms
Trichoplax_g00116.t1	INTERPRO, BLASTED, MAPPED, ANNOTATED	XRCC1_HUMAN DNA repair XRCC1	698	10	1.2e-126	55.4	4	C:GO:0005634; P:GO:0006281; F:GO:0005515; C:GO:0005739	C:nucleus; P:DNA repair; F:protein binding; C:mitochondrion			IPR002706 (PFAM); IPR001357 (PFAM); IPR001357 (PFAM)	P:GO:0000012; C:GO:0005634; F:GO:0003684	P:single strand break repair; C:nucleus; F:damaged DNA binding
Trichoplax_g00117.t1	INTERPRO, BLASTED, MAPPED, ANNOTATED	ADA2B_MACPR Alpha-2B adrenergic receptor (Fragment)	388	20	4.04e-11	49.5	30	P:GO:0043406; P:GO:0019637; P:GO:0008284; P:GO:0060548; P:GO:0048513; P:GO:0044238; C:GO:0042995; F:GO:0008227; C:GO:0044459; P:GO:0044281; P:GO:0051345; P:GO:0044260; P:GO:0006939; P:GO:0071875; P:GO:0097746; P:GO:0016310; P:GO:0035556; P:GO:0034220; P:GO:1903530; P:GO:0042221; P:GO:0007188; P:GO:0044765; P:GO:0006874; F:GO:0005515; F:GO:0097159; C:GO:0005737; C:GO:0097458; C:GO:0016021; P:GO:00…	P:positive regulation of MAP kinase activity; P:organophosphate metabolic process; P:positive regulation of cell proliferation; P:negative regulation of cell death; P:animal organ development; P:primary metabolic process; C:cell projection; F:G-protein coupled amine receptor activity; C:plasma membrane part; P:small molecule metabolic process; P:positive regulation of hydrolase activity; P:cellul…			IPR000276 (PFAM)	F:GO:0004930; P:GO:0007186; C:GO:0016021	F:G-protein coupled receptor activity; P:G-protein coupled receptor signaling pathway; C:integral component of membrane
Trichoplax_g00118.t1	INTERPRO, BLASTED, MAPPED, ANNOTATED	ANR28_MOUSE Serine threonine-phosphatase 6 regulatory ankyrin repeat subunit A	240	20	7.56e-22	48.75	34	F:GO:0032550; P:GO:0097190; P:GO:0006468; C:GO:0044459; P:GO:0006417; P:GO:0016192; F:GO:0035639; P:GO:0048522; P:GO:0006816; P:GO:0061024; P:GO:0065008; P:GO:0010033; P:GO:0055085; P:GO:0044707; P:GO:0046907; F:GO:0005261; P:GO:0008016; P:GO:0042981; C:GO:0044422; C:GO:0044444; P:GO:0048523; F:GO:0004674; P:GO:0006996; P:GO:0044765; P:GO:0006950; P:GO:0065009; C:GO:0005634; C:GO:0005856; P:GO:00…	F:purine ribonucleoside binding; P:apoptotic signaling pathway; P:protein phosphorylation; C:plasma membrane part; P:regulation of translation; P:vesicle-mediated transport; F:purine ribonucleoside triphosphate binding; P:positive regulation of cellular process; P:calcium ion transport; P:membrane organization; P:regulation of biological quality; P:response to organic substance; P:transmembrane t…	EC:2.7.11	Transferring phosphorus-containing groups	IPR020683 (PFAM)	no GO terms	no GO terms
Trichoplax_g00119.t1	INTERPRO, BLASTED, MAPPED, ANNOTATED	SMBP2_HUMAN DNA-binding SMUBP-2	1016	20	0	49.05	34	P:GO:0000956; P:GO:0006261; F:GO:0000977; P:GO:0043244; P:GO:1901701; C:GO:0042995; P:GO:0044710; P:GO:0006302; F:GO:0005524; C:GO:0030529; P:GO:0071310; P:GO:0045893; F:GO:0004519; P:GO:0017148; P:GO:0032501; P:GO:0006351; P:GO:0007165; P:GO:0006310; P:GO:0051260; P:GO:0000723; F:GO:0008134; P:GO:0044763; F:GO:0000049; C:GO:0044427; P:GO:0006357; P:GO:0044767; F:GO:0043141; F:GO:0043022; P:GO:00…	P:nuclear-transcribed mRNA catabolic process; P:DNA-dependent DNA replication; F:RNA polymerase II regulatory region sequence-specific DNA binding; P:regulation of protein complex disassembly; P:cellular response to oxygen-containing compound; C:cell projection; P:single-organism metabolic process; P:double-strand break repair; F:ATP binding; C:intracellular ribonucleoprotein complex; P:cellular …	EC:3.6.1.3; EC:3.6.1.15	Adenosinetriphosphatase; Nucleoside-triphosphate phosphatase	PF13086 (PFAM); PF13087 (PFAM); IPR000058 (PFAM); IPR001374 (PFAM)	F:GO:0003676; F:GO:0008270	F:nucleic acid binding; F:zinc ion binding
Trichoplax_g00120.t1	INTERPRO, BLASTED	CCD84_HUMAN Coiled-coil domain-containing 84	327	2	3.49e-41	50						IPR028015 (PFAM)	no GO terms	no GO terms
Trichoplax_g00120.t2	INTERPRO, BLASTED	CCD84_HUMAN Coiled-coil domain-containing 84	328	2	1.38e-42	50						IPR028015 (PFAM)	no GO terms	no GO terms
Trichoplax_g00120.t3	INTERPRO, BLASTED	CCD84_HUMAN Coiled-coil domain-containing 84	328	2	3.73e-41	50						IPR028015 (PFAM)	no GO terms	no GO terms
Trichoplax_g00120.t4	INTERPRO, BLASTED	CCD84_HUMAN Coiled-coil domain-containing 84	329	2	1.44e-42	50						IPR028015 (PFAM)	no GO terms	no GO terms
Trichoplax_g00121.t1	INTERPRO, BLASTED, MAPPED, ANNOTATED	NDK7_HUMAN Nucleoside diphosphate kinase 7	1562	20	9.57e-12	48.55	7	C:GO:0036157; P:GO:0009116; C:GO:0036126; F:GO:0008017; P:GO:0009117; P:GO:0032501; P:GO:0044767	C:outer dynein arm; P:nucleoside metabolic process; C:sperm flagellum; F:microtubule binding; P:nucleotide metabolic process; P:multicellular organismal process; P:single-organism developmental process			IPR034907 (PFAM)	no GO terms	no GO terms
Trichoplax_g00121.t2	INTERPRO, BLASTED, MAPPED, ANNOTATED	NDK7_HUMAN Nucleoside diphosphate kinase 7	1557	20	8.72e-12	48.5	7	C:GO:0036157; P:GO:0009116; C:GO:0036126; F:GO:0008017; P:GO:0009117; P:GO:0032501; P:GO:0044767	C:outer dynein arm; P:nucleoside metabolic process; C:sperm flagellum; F:microtubule binding; P:nucleotide metabolic process; P:multicellular organismal process; P:single-organism developmental process			IPR034907 (PFAM)	no GO terms	no GO terms
Trichoplax_g00121.t3	INTERPRO, BLASTED, MAPPED, ANNOTATED	TXND3_CIOIN Thioredoxin domain-containing 3 homolog	1584	20	2.41e-11	49.5	7	C:GO:0036157; P:GO:0009116; C:GO:0036126; F:GO:0008017; P:GO:0009117; P:GO:0032501; P:GO:0044767	C:outer dynein arm; P:nucleoside metabolic process; C:sperm flagellum; F:microtubule binding; P:nucleotide metabolic process; P:multicellular organismal process; P:single-organism developmental process			IPR034907 (PFAM)	no GO terms	no GO terms
Trichoplax_g00121.t4	INTERPRO, BLASTED, MAPPED, ANNOTATED	TXND3_CIOIN Thioredoxin domain-containing 3 homolog	1579	20	2.47e-11	49.5	7	C:GO:0036157; P:GO:0009116; C:GO:0036126; F:GO:0008017; P:GO:0009117; P:GO:0032501; P:GO:0044767	C:outer dynein arm; P:nucleoside metabolic process; C:sperm flagellum; F:microtubule binding; P:nucleotide metabolic process; P:multicellular organismal process; P:single-organism developmental process			IPR034907 (PFAM)	no GO terms	no GO terms
Trichoplax_g00122.t1	INTERPRO, BLASTED, MAPPED, ANNOTATED	TITIN_HUMAN Titin	637	20	4.49e-26	41.7	18	F:GO:0043167; P:GO:0006464; F:GO:0004672; P:GO:0048699; C:GO:0044446; P:GO:0048738; P:GO:0006796; P:GO:0065009; P:GO:0030239; C:GO:0005634; P:GO:0050794; P:GO:0006936; C:GO:0016020; F:GO:0016791; F:GO:0008092; C:GO:0030017; P:GO:0050896; F:GO:0019899	F:ion binding; P:cellular protein modification process; F:protein kinase activity; P:generation of neurons; C:intracellular organelle part; P:cardiac muscle tissue development; P:phosphate-containing compound metabolic process; P:regulation of molecular function; P:myofibril assembly; C:nucleus; P:regulation of cellular process; P:muscle contraction; C:membrane; F:phosphatase activity; F:cytoskel…	EC:3.1.3.41	4-nitrophenylphosphatase	PF13927 (PFAM); IPR003961 (PFAM)	F:GO:0005515	F:protein binding
Trichoplax_g00123.t1	INTERPRO, BLASTED, MAPPED, ANNOTATED	RB27C_DROME Heterogeneous nuclear ribonucleo 27C	320	20	5.83e-13	58.8	20	P:GO:0045727; P:GO:0060212; P:GO:0006396; P:GO:0007276; P:GO:0009411; P:GO:0009631; P:GO:0022008; P:GO:0042750; P:GO:0048513; C:GO:0005730; F:GO:0070181; C:GO:0005654; F:GO:0003730; P:GO:0007369; C:GO:0030425; P:GO:0048255; C:GO:0015934; P:GO:0016477; P:GO:0070417; F:GO:0019899	P:positive regulation of translation; P:negative regulation of nuclear-transcribed mRNA poly(A) tail shortening; P:RNA processing; P:gamete generation; P:response to UV; P:cold acclimation; P:neurogenesis; P:hibernation; P:animal organ development; C:nucleolus; F:small ribosomal subunit rRNA binding; C:nucleoplasm; F:mRNA 3'-UTR binding; P:gastrulation; C:dendrite; P:mRNA stabilization; C:large r…			IPR003169 (PFAM); IPR000504 (PFAM)	F:GO:0003676; F:GO:0005515	F:nucleic acid binding; F:protein binding
Trichoplax_g00124.t1	INTERPRO, BLASTED, MAPPED, ANNOTATED	TOM40_XENTR Mitochondrial import receptor subunit TOM40 homolog	332	14	3.7e-105	65.79	7	C:GO:0031307; C:GO:0070062; F:GO:0015266; P:GO:0030150; P:GO:0016236; C:GO:0005654; C:GO:0005742	C:integral component of mitochondrial outer membrane; C:extracellular exosome; F:protein channel activity; P:protein import into mitochondrial matrix; P:macroautophagy; C:nucleoplasm; C:mitochondrial outer membrane translocase complex			IPR027246 (PFAM)	P:GO:0055085; C:GO:0005741	P:transmembrane transport; C:mitochondrial outer membrane
Trichoplax_g00125.t1	INTERPRO, BLASTED, MAPPED	CK063_HUMAN Uncharacterized protein C11orf63	406	2	6.2e-05	53	4	P:GO:0032053; P:GO:0035082; P:GO:0007420; P:GO:0033326	P:ciliary basal body organization; P:axoneme assembly; P:brain development; P:cerebrospinal fluid secretion			IPR027968 (PFAM)	no GO terms	no GO terms
Trichoplax_g00125.t2	INTERPRO, NO-BLAST	--NA---	450									IPR027968 (PFAM)	no GO terms	no GO terms
Trichoplax_g00125.t3	INTERPRO, NO-BLAST	--NA---	462									IPR027968 (PFAM)	no GO terms	no GO terms
Trichoplax_g00126.t1	INTERPRO, BLASTED, MAPPED, ANNOTATED	ADA12_MOUSE Disintegrin and metallo ase domain-containing 12	992	20	3.22e-141	50.95	31	P:GO:0032270; P:GO:0048513; P:GO:1901700; C:GO:0005654; P:GO:0071310; P:GO:0010038; P:GO:0033993; F:GO:0017124; P:GO:0051704; F:GO:0032403; P:GO:0051128; C:GO:0044421; P:GO:0048646; P:GO:0007166; P:GO:0048523; C:GO:0005886; P:GO:0002376; P:GO:0006950; P:GO:0009888; P:GO:0065009; C:GO:0009986; F:GO:0008237; C:GO:0005912; P:GO:0033627; P:GO:0006509; C:GO:0005739; P:GO:0009719; P:GO:0030154; C:GO:00…	P:positive regulation of cellular protein metabolic process; P:animal organ development; P:response to oxygen-containing compound; C:nucleoplasm; P:cellular response to organic substance; P:response to metal ion; P:response to lipid; F:SH3 domain binding; P:multi-organism process; F:protein complex binding; P:regulation of cellular component organization; C:extracellular region part; P:anatomical…			IPR001590 (PFAM); IPR006586 (PFAM); IPR001762 (PFAM); IPR002870 (PFAM)	P:GO:0006508; F:GO:0004222	P:proteolysis; F:metalloendopeptidase activity
Trichoplax_g00127.t1	INTERPRO, BLASTED, MAPPED, ANNOTATED	ADA1A_BOVIN Alpha-1A adrenergic receptor	350	20	8.76e-16	46.45	21	P:GO:0045937; C:GO:0043229; P:GO:0044707; P:GO:0007188; P:GO:0044763; P:GO:0048523; P:GO:1902533; C:GO:0044425; P:GO:0045823; C:GO:0005886; F:GO:0008227; C:GO:0043227; P:GO:0044767; P:GO:0001993; F:GO:0005515; F:GO:0097159; P:GO:0042592; P:GO:0006937; P:GO:0097746; C:GO:0012505; P:GO:0031401	P:positive regulation of phosphate metabolic process; C:intracellular organelle; P:single-multicellular organism process; P:adenylate cyclase-modulating G-protein coupled receptor signaling pathway; P:single-organism cellular process; P:negative regulation of cellular process; P:positive regulation of intracellular signal transduction; C:membrane part; P:positive regulation of heart contraction; …			IPR000276 (PFAM)	F:GO:0004930; P:GO:0007186; C:GO:0016021	F:G-protein coupled receptor activity; P:G-protein coupled receptor signaling pathway; C:integral component of membrane
Trichoplax_g00128.t1	INTERPRO, BLASTED, MAPPED, ANNOTATED	SP130_CHICK Histone deacetylase complex subunit SAP130	877	5	9.34e-32	55.6	5	P:GO:0000122; F:GO:0004402; P:GO:0043966; C:GO:0030914; F:GO:0003713	P:negative regulation of transcription from RNA polymerase II promoter; F:histone acetyltransferase activity; P:histone H3 acetylation; C:STAGA complex; F:transcription coactivator activity	EC:2.3.1.48	Histone acetyltransferase	IPR031963 (PFAM)	no GO terms	no GO terms
Trichoplax_g00129.t1	INTERPRO, NO-BLAST	--NA---	242									no IPS match	no IPS match	no IPS match
Trichoplax_g00130.t1	INTERPRO, BLASTED, MAPPED, ANNOTATED	TRAF7_HUMAN E3 ubiquitin-ligase TRAF7	1124	20	0	51.7	29	P:GO:0019219; C:GO:0015630; P:GO:0007275; P:GO:0022402; P:GO:0007017; P:GO:0000185; P:GO:0006915; P:GO:0031398; P:GO:0010038; P:GO:2000112; C:GO:0044428; P:GO:0065008; F:GO:0016614; C:GO:0043234; P:GO:0048523; P:GO:0006996; C:GO:0005886; F:GO:0004842; F:GO:0005515; P:GO:0032879; P:GO:0051234; C:GO:0000151; C:GO:0070013; F:GO:0046872; C:GO:0044430; C:GO:0005739; P:GO:0055114; P:GO:0016567; P:GO:20…	P:regulation of nucleobase-containing compound metabolic process; C:microtubule cytoskeleton; P:multicellular organism development; P:cell cycle process; P:microtubule-based process; P:activation of MAPKKK activity; P:apoptotic process; P:positive regulation of protein ubiquitination; P:response to metal ion; P:regulation of cellular macromolecule biosynthetic process; C:nuclear part; P:regulatio…			IPR004113 (PFAM); PF13923 (PFAM); IPR001680 (PFAM); IPR006094 (PFAM); IPR001293 (PFAM)	F:GO:0008270; F:GO:0005515; F:GO:0050660; F:GO:0003824; F:GO:0016491; P:GO:0055114	F:zinc ion binding; F:protein binding; F:flavin adenine dinucleotide binding; F:catalytic activity; F:oxidoreductase activity; P:oxidation-reduction process
Trichoplax_g00130.t2	INTERPRO, BLASTED, MAPPED, ANNOTATED	TRAF7_HUMAN E3 ubiquitin-ligase TRAF7	1104	20	0	51.5	26	P:GO:0080134; P:GO:0000185; P:GO:0006915; P:GO:0031398; P:GO:0010038; P:GO:0065008; F:GO:0016614; P:GO:1903052; P:GO:0006355; P:GO:0007166; C:GO:0044446; C:GO:0005886; P:GO:0006511; C:GO:0005634; F:GO:0004842; P:GO:0031327; F:GO:0005515; P:GO:0032879; C:GO:0000151; C:GO:0070013; F:GO:0046872; C:GO:0005739; P:GO:0055114; P:GO:0010564; P:GO:0016567; P:GO:2001235	P:regulation of response to stress; P:activation of MAPKKK activity; P:apoptotic process; P:positive regulation of protein ubiquitination; P:response to metal ion; P:regulation of biological quality; F:oxidoreductase activity, acting on CH-OH group of donors; P:positive regulation of proteolysis involved in cellular protein catabolic process; P:regulation of transcription, DNA-templated; P:cell s…			IPR004113 (PFAM); IPR001680 (PFAM); IPR001293 (PFAM); PF13923 (PFAM); IPR006094 (PFAM)	F:GO:0008270; F:GO:0005515; F:GO:0050660; F:GO:0003824; F:GO:0016491; P:GO:0055114	F:zinc ion binding; F:protein binding; F:flavin adenine dinucleotide binding; F:catalytic activity; F:oxidoreductase activity; P:oxidation-reduction process
Trichoplax_g00131.t1	INTERPRO, BLASTED, MAPPED, ANNOTATED	NPFF2_MOUSE Neuropeptide FF receptor 2	313	20	7.19e-26	48	9	C:GO:0043229; P:GO:0065008; P:GO:0010033; P:GO:0003008; F:GO:0008188; P:GO:0007186; F:GO:0005488; P:GO:0051239; C:GO:0005886	C:intracellular organelle; P:regulation of biological quality; P:response to organic substance; P:system process; F:neuropeptide receptor activity; P:G-protein coupled receptor signaling pathway; F:binding; P:regulation of multicellular organismal process; C:plasma membrane			IPR000276 (PFAM)	F:GO:0004930; P:GO:0007186; C:GO:0016021	F:G-protein coupled receptor activity; P:G-protein coupled receptor signaling pathway; C:integral component of membrane
Trichoplax_g00132.t1	INTERPRO, BLASTED, MAPPED, ANNOTATED	NPFF2_MOUSE Neuropeptide FF receptor 2	332	20	2.96e-28	47.6	13	P:GO:0007186; P:GO:0044763; F:GO:0005488; P:GO:0048519; P:GO:0048518; C:GO:0005622; P:GO:0007610; F:GO:0008528; P:GO:0048731; C:GO:0016020; P:GO:0051239; P:GO:0080090; P:GO:0031323	P:G-protein coupled receptor signaling pathway; P:single-organism cellular process; F:binding; P:negative regulation of biological process; P:positive regulation of biological process; C:intracellular; P:behavior; F:G-protein coupled peptide receptor activity; P:system development; C:membrane; P:regulation of multicellular organismal process; P:regulation of primary metabolic process; P:regulatio…			IPR000276 (PFAM)	F:GO:0004930; P:GO:0007186; C:GO:0016021	F:G-protein coupled receptor activity; P:G-protein coupled receptor signaling pathway; C:integral component of membrane
Trichoplax_g00133.t1	INTERPRO, BLASTED, MAPPED, ANNOTATED	NPFF2_MOUSE Neuropeptide FF receptor 2	403	20	7.71e-21	43.8	7	P:GO:0065008; P:GO:0003008; F:GO:0008188; P:GO:0007186; C:GO:0016020; F:GO:0005488; C:GO:0044424	P:regulation of biological quality; P:system process; F:neuropeptide receptor activity; P:G-protein coupled receptor signaling pathway; C:membrane; F:binding; C:intracellular part			IPR000276 (PFAM)	F:GO:0004930; P:GO:0007186; C:GO:0016021	F:G-protein coupled receptor activity; P:G-protein coupled receptor signaling pathway; C:integral component of membrane
Trichoplax_g00134.t1	INTERPRO, BLASTED, MAPPED, ANNOTATED	S35A3_MOUSE UDP-N-acetylglucosamine transporter	353	20	6.86e-134	62.5	14	P:GO:0015785; F:GO:0005462; P:GO:0008643; P:GO:0006047; C:GO:0000139; C:GO:0005783; P:GO:0090481; P:GO:0006012; F:GO:0005459; C:GO:0005634; F:GO:0005515; P:GO:0098656; C:GO:0016021; P:GO:0015788	P:UDP-galactose transport; F:UDP-N-acetylglucosamine transmembrane transporter activity; P:carbohydrate transport; P:UDP-N-acetylglucosamine metabolic process; C:Golgi membrane; C:endoplasmic reticulum; P:pyrimidine nucleotide-sugar transmembrane transport; P:galactose metabolic process; F:UDP-galactose transmembrane transporter activity; C:nucleus; F:protein binding; P:anion transmembrane transp…			IPR007271 (PFAM)	P:GO:0008643; C:GO:0016021; F:GO:0005351; C:GO:0000139	P:carbohydrate transport; C:integral component of membrane; F:sugar:proton symporter activity; C:Golgi membrane
Trichoplax_g00134.t2	INTERPRO, BLASTED, MAPPED, ANNOTATED	S35A3_MOUSE UDP-N-acetylglucosamine transporter	349	20	2.57e-129	61.85	14	P:GO:0015785; F:GO:0005462; P:GO:0008643; P:GO:0006047; C:GO:0000139; C:GO:0005783; P:GO:0090481; P:GO:0006012; F:GO:0005459; C:GO:0005634; F:GO:0005515; P:GO:0098656; C:GO:0016021; P:GO:0015788	P:UDP-galactose transport; F:UDP-N-acetylglucosamine transmembrane transporter activity; P:carbohydrate transport; P:UDP-N-acetylglucosamine metabolic process; C:Golgi membrane; C:endoplasmic reticulum; P:pyrimidine nucleotide-sugar transmembrane transport; P:galactose metabolic process; F:UDP-galactose transmembrane transporter activity; C:nucleus; F:protein binding; P:anion transmembrane transp…			IPR007271 (PFAM)	P:GO:0008643; C:GO:0016021; F:GO:0005351; C:GO:0000139	P:carbohydrate transport; C:integral component of membrane; F:sugar:proton symporter activity; C:Golgi membrane
Trichoplax_g00135.t1	INTERPRO, BLASTED, MAPPED, ANNOTATED	PFD2_HUMAN Prefoldin subunit 2	143	7	3.89e-45	68.71	10	C:GO:0070062; F:GO:0044183; P:GO:0051495; C:GO:0016272; P:GO:0051086; C:GO:0005739; C:GO:0005829; F:GO:0051082; C:GO:0005730; C:GO:0005654	C:extracellular exosome; F:protein binding involved in protein folding; P:positive regulation of cytoskeleton organization; C:prefoldin complex; P:chaperone mediated protein folding independent of cofactor; C:mitochondrion; C:cytosol; F:unfolded protein binding; C:nucleolus; C:nucleoplasm			IPR002777 (PFAM)	C:GO:0016272; F:GO:0051082; P:GO:0006457	C:prefoldin complex; F:unfolded protein binding; P:protein folding
Trichoplax_g00136.t1	INTERPRO, BLASTED	PRSR3_MOUSE Proline and serine-rich 3	583	1	0.000491	42						no IPS match	no IPS match	no IPS match
Trichoplax_g00136.t2	INTERPRO, BLASTED	PRSR3_MOUSE Proline and serine-rich 3	591	1	0.000488	42						no IPS match	no IPS match	no IPS match
Trichoplax_g00136.t3	INTERPRO, BLASTED	PRSR3_MOUSE Proline and serine-rich 3	595	1	0.000437	42						no IPS match	no IPS match	no IPS match
Trichoplax_g00136.t4	INTERPRO, BLASTED	PRSR3_MOUSE Proline and serine-rich 3	603	1	0.000464	42						no IPS match	no IPS match	no IPS match
Trichoplax_g00137.t1	INTERPRO, BLASTED, MAPPED, ANNOTATED	NDUS2_BOVIN NADH dehydrogenase	484	9	0	80.78	13	P:GO:0006120; F:GO:0009055; F:GO:0008137; C:GO:0005654; P:GO:0006979; C:GO:0005747; F:GO:0031625; F:GO:0048038; C:GO:0005759; F:GO:0046872; F:GO:0051287; F:GO:0051539; P:GO:0032981	P:mitochondrial electron transport, NADH to ubiquinone; F:electron carrier activity; F:NADH dehydrogenase (ubiquinone) activity; C:nucleoplasm; P:response to oxidative stress; C:mitochondrial respiratory chain complex I; F:ubiquitin protein ligase binding; F:quinone binding; C:mitochondrial matrix; F:metal ion binding; F:NAD binding; F:4 iron, 4 sulfur cluster binding; P:mitochondrial respiratory…	EC:1.6.99.5; EC:1.6.99.3; EC:1.6.5.3	Acting on NADH or NADPH; NADH dehydrogenase; NADH:ubiquinone reductase (H(+)-translocating)	IPR001135 (PFAM)	F:GO:0048038; F:GO:0051287; P:GO:0055114; F:GO:0016651	F:quinone binding; F:NAD binding; P:oxidation-reduction process; F:oxidoreductase activity, acting on NAD(P)H
Trichoplax_g00138.t1	INTERPRO, NO-BLAST	--NA---	205									no IPS match	no IPS match	no IPS match
Trichoplax_g00139.t1	INTERPRO, BLASTED, MAPPED, ANNOTATED	ASCC1_MOUSE Activating signal cointegrator 1 complex subunit 1	343	6	1.86e-51	49	1	C:GO:0044424	C:intracellular part			IPR004088 (PFAM); IPR019510 (PFAM)	F:GO:0003723	F:RNA binding
Trichoplax_g00140.t1	INTERPRO, BLASTED, MAPPED, ANNOTATED	RNF13_CHICK E3 ubiquitin-ligase RNF13	288	20	5.66e-72	53.15	6	F:GO:0004842; C:GO:0005768; F:GO:0005515; P:GO:0000209; P:GO:0045786; C:GO:0005765	F:ubiquitin-protein transferase activity; C:endosome; F:protein binding; P:protein polyubiquitination; P:negative regulation of cell cycle; C:lysosomal membrane			IPR003137 (PFAM); IPR001841 (PFAM)	no GO terms	no GO terms
Trichoplax_g00141.t1	INTERPRO, BLASTED, MAPPED, ANNOTATED	PROF_BRABE Profilin	128	15	1.97e-29	50.53	1	C:GO:0044424	C:intracellular part			IPR005455 (PFAM)	no GO terms	no GO terms
Trichoplax_g00142.t1	INTERPRO, NO-BLAST	--NA---	217									no IPS match	no IPS match	no IPS match
Trichoplax_g00143.t1	INTERPRO, BLASTED, MAPPED	PROF_BOMMO Profilin	128	9	3.64e-17	46.67	3	C:GO:0005856; F:GO:0003779; C:GO:0005737	C:cytoskeleton; F:actin binding; C:cytoplasm			IPR005455 (PFAM)	no GO terms	no GO terms
Trichoplax_g00144.t1	INTERPRO, BLASTED, MAPPED, ANNOTATED	NDK7_HUMAN Nucleoside diphosphate kinase 7	388	20	2.04e-163	60.05	22	P:GO:0045839; P:GO:0006163; F:GO:0032550; P:GO:0007275; P:GO:0009220; P:GO:0048515; P:GO:0042981; F:GO:0004550; C:GO:0005813; F:GO:0005515; P:GO:0009209; F:GO:0035639; F:GO:0046872; P:GO:0030308; C:GO:0044441; P:GO:0046132; C:GO:0005739; C:GO:0016020; C:GO:0031982; P:GO:0016310; C:GO:0036126; F:GO:0032555	P:negative regulation of mitotic nuclear division; P:purine nucleotide metabolic process; F:purine ribonucleoside binding; P:multicellular organism development; P:pyrimidine ribonucleotide biosynthetic process; P:spermatid differentiation; P:regulation of apoptotic process; F:nucleoside diphosphate kinase activity; C:centrosome; F:protein binding; P:pyrimidine ribonucleoside triphosphate biosynth…	EC:2.7.4.6	Nucleoside-diphosphate kinase	IPR034907 (PFAM)	no GO terms	no GO terms
Trichoplax_g00144.t2	INTERPRO, BLASTED, MAPPED, ANNOTATED	NDK7_HUMAN Nucleoside diphosphate kinase 7	445	20	1.42e-162	60.05	22	P:GO:0045839; P:GO:0006163; F:GO:0032550; P:GO:0007275; P:GO:0009220; P:GO:0048515; P:GO:0042981; F:GO:0004550; C:GO:0005813; F:GO:0005515; P:GO:0009209; F:GO:0035639; F:GO:0046872; P:GO:0030308; C:GO:0044441; P:GO:0046132; C:GO:0005739; C:GO:0016020; C:GO:0031982; P:GO:0016310; C:GO:0036126; F:GO:0032555	P:negative regulation of mitotic nuclear division; P:purine nucleotide metabolic process; F:purine ribonucleoside binding; P:multicellular organism development; P:pyrimidine ribonucleotide biosynthetic process; P:spermatid differentiation; P:regulation of apoptotic process; F:nucleoside diphosphate kinase activity; C:centrosome; F:protein binding; P:pyrimidine ribonucleoside triphosphate biosynth…	EC:2.7.4.6	Nucleoside-diphosphate kinase	IPR034907 (PFAM)	no GO terms	no GO terms
Trichoplax_g00145.t1	INTERPRO, BLASTED, MAPPED, ANNOTATED	ACSL3_MOUSE Long-chain-fatty-acid-ligase 3	176	8	2.28e-34	56.25	25	P:GO:0042998; P:GO:0044539; P:GO:0007275; C:GO:0044233; P:GO:0044255; C:GO:0005794; F:GO:0004467; F:GO:0031957; P:GO:0030307; C:GO:0070062; P:GO:0032307; P:GO:0051047; P:GO:2001247; F:GO:0019901; F:GO:0019904; P:GO:0008610; C:GO:0005783; F:GO:0047676; C:GO:0044425; P:GO:0044249; C:GO:0031090; C:GO:0044446; C:GO:0005811; C:GO:0048471; P:GO:0034379	P:positive regulation of Golgi to plasma membrane protein transport; P:long-chain fatty acid import; P:multicellular organism development; C:ER-mitochondrion membrane contact site; P:cellular lipid metabolic process; C:Golgi apparatus; F:long-chain fatty acid-CoA ligase activity; F:very long-chain fatty acid-CoA ligase activity; P:positive regulation of cell growth; C:extracellular exosome; P:neg…	EC:6.2.1.3; EC:6.2.1.15	Long-chain-fatty-acid--CoA ligase; Arachidonate--CoA ligase	IPR000873 (PFAM)	F:GO:0003824; P:GO:0008152	F:catalytic activity; P:metabolic process
Trichoplax_g00146.t1	INTERPRO, BLASTED, MAPPED, ANNOTATED	ACSL3_RAT Long-chain-fatty-acid-ligase 3	568	20	0	57.45	28	P:GO:0042998; P:GO:0044539; C:GO:0044233; C:GO:0005794; P:GO:0048699; F:GO:0004467; C:GO:0005789; F:GO:0031957; P:GO:0030307; C:GO:0070062; P:GO:0032307; P:GO:0051047; P:GO:0035338; P:GO:2001247; F:GO:0019901; F:GO:0019904; P:GO:0010033; P:GO:0008610; F:GO:0047676; C:GO:0005811; C:GO:0005634; C:GO:0005777; P:GO:0001676; C:GO:0031966; C:GO:0048471; C:GO:0098588; P:GO:0034379; C:GO:0098805	P:positive regulation of Golgi to plasma membrane protein transport; P:long-chain fatty acid import; C:ER-mitochondrion membrane contact site; C:Golgi apparatus; P:generation of neurons; F:long-chain fatty acid-CoA ligase activity; C:endoplasmic reticulum membrane; F:very long-chain fatty acid-CoA ligase activity; P:positive regulation of cell growth; C:extracellular exosome; P:negative regulatio…	EC:6.2.1.3; EC:6.2.1.15	Long-chain-fatty-acid--CoA ligase; Arachidonate--CoA ligase	IPR000873 (PFAM); IPR025110 (PFAM)	F:GO:0003824; P:GO:0008152	F:catalytic activity; P:metabolic process
Trichoplax_g00146.t2	INTERPRO, BLASTED, MAPPED, ANNOTATED	ACSL3_RAT Long-chain-fatty-acid-ligase 3	563	20	0	57.15	28	P:GO:0042998; P:GO:0044539; C:GO:0044233; C:GO:0005794; P:GO:0048699; F:GO:0004467; C:GO:0005789; F:GO:0031957; P:GO:0030307; C:GO:0070062; P:GO:0032307; P:GO:0051047; P:GO:0035338; P:GO:2001247; F:GO:0019901; F:GO:0019904; P:GO:0010033; P:GO:0008610; F:GO:0047676; C:GO:0005811; C:GO:0005634; C:GO:0005777; P:GO:0001676; C:GO:0031966; C:GO:0048471; C:GO:0098588; P:GO:0034379; C:GO:0098805	P:positive regulation of Golgi to plasma membrane protein transport; P:long-chain fatty acid import; C:ER-mitochondrion membrane contact site; C:Golgi apparatus; P:generation of neurons; F:long-chain fatty acid-CoA ligase activity; C:endoplasmic reticulum membrane; F:very long-chain fatty acid-CoA ligase activity; P:positive regulation of cell growth; C:extracellular exosome; P:negative regulatio…	EC:6.2.1.3; EC:6.2.1.15	Long-chain-fatty-acid--CoA ligase; Arachidonate--CoA ligase	IPR025110 (PFAM); IPR000873 (PFAM)	F:GO:0003824; P:GO:0008152	F:catalytic activity; P:metabolic process
Trichoplax_g00147.t1	INTERPRO, BLASTED, MAPPED, ANNOTATED	WASC3_BOVIN WASH complex subunit 3	212	8	4.84e-39	56.13	4	F:GO:0005515; C:GO:0043231; C:GO:0015629; C:GO:0071203	F:protein binding; C:intracellular membrane-bounded organelle; C:actin cytoskeleton; C:WASH complex			IPR019309 (PFAM)	C:GO:0071203	C:WASH complex
Trichoplax_g00148.t1	INTERPRO, BLASTED, MAPPED	BORC5_MOUSE BLOC-1-related complex subunit 5	187	7	1.7e-23	54.29	2	F:GO:0005515; C:GO:0016020	F:protein binding; C:membrane			IPR018780 (PFAM)	no GO terms	no GO terms
Trichoplax_g00149.t1	INTERPRO, NO-BLAST	--NA---	120									no IPS match	no IPS match	no IPS match
Trichoplax_g00150.t1	INTERPRO, NO-BLAST	--NA---	150									no IPS match	no IPS match	no IPS match
Trichoplax_g00151.t1	INTERPRO, NO-BLAST	--NA---	112									IPR027843 (PFAM)	no GO terms	no GO terms
Trichoplax_g00152.t1	INTERPRO, BLASTED, MAPPED, ANNOTATED	NADA_APLCA ADP-ribosyl cyclase cyclic ADP-ribose hydrolase	340	10	2.39e-55	51.2	14	F:GO:0016799; P:GO:0065008; P:GO:0010033; P:GO:0007165; P:GO:0008284; P:GO:0006355; P:GO:0048523; C:GO:0044425; P:GO:0002376; P:GO:0002684; P:GO:0048583; C:GO:0043231; C:GO:0031982; P:GO:0032501	F:hydrolase activity, hydrolyzing N-glycosyl compounds; P:regulation of biological quality; P:response to organic substance; P:signal transduction; P:positive regulation of cell proliferation; P:regulation of transcription, DNA-templated; P:negative regulation of cellular process; C:membrane part; P:immune system process; P:positive regulation of immune system process; P:regulation of response to…			IPR003193 (PFAM)	F:GO:0003953	F:NAD+ nucleosidase activity
Trichoplax_g00153.t1	INTERPRO, BLASTED, MAPPED, ANNOTATED	NADA_APLKU ADP-ribosyl cyclase cyclic ADP-ribose hydrolase	286	10	2.03e-45	47.1	8	F:GO:0016799; P:GO:0048583; P:GO:0010033; P:GO:0048522; P:GO:0007165; C:GO:0043231; C:GO:0044425; P:GO:0048519	F:hydrolase activity, hydrolyzing N-glycosyl compounds; P:regulation of response to stimulus; P:response to organic substance; P:positive regulation of cellular process; P:signal transduction; C:intracellular membrane-bounded organelle; C:membrane part; P:negative regulation of biological process			IPR003193 (PFAM)	F:GO:0003953	F:NAD+ nucleosidase activity
Trichoplax_g00153.t2	INTERPRO, BLASTED, MAPPED, ANNOTATED	NADA_APLKU ADP-ribosyl cyclase cyclic ADP-ribose hydrolase	307	10	1.37e-54	50.8	15	P:GO:0010033; P:GO:0060255; P:GO:0007165; P:GO:0048523; C:GO:0044425; P:GO:0002682; C:GO:0005886; P:GO:0048583; F:GO:0003953; P:GO:0048522; C:GO:0043231; C:GO:0031982; P:GO:0080090; P:GO:0031323; P:GO:0032501	P:response to organic substance; P:regulation of macromolecule metabolic process; P:signal transduction; P:negative regulation of cellular process; C:membrane part; P:regulation of immune system process; C:plasma membrane; P:regulation of response to stimulus; F:NAD+ nucleosidase activity; P:positive regulation of cellular process; C:intracellular membrane-bounded organelle; C:vesicle; P:regulati…			IPR003193 (PFAM)	F:GO:0003953	F:NAD+ nucleosidase activity
Trichoplax_g00154.t1	INTERPRO, BLASTED, MAPPED, ANNOTATED	NADA_APLCA ADP-ribosyl cyclase cyclic ADP-ribose hydrolase	327	10	1.59e-58	51.4	15	P:GO:0065008; P:GO:0010033; P:GO:0007165; P:GO:0008284; P:GO:0006355; P:GO:0048523; C:GO:0044425; C:GO:0005886; P:GO:0002376; P:GO:0002684; P:GO:0048583; F:GO:0003953; C:GO:0070062; C:GO:0043231; P:GO:0032501	P:regulation of biological quality; P:response to organic substance; P:signal transduction; P:positive regulation of cell proliferation; P:regulation of transcription, DNA-templated; P:negative regulation of cellular process; C:membrane part; C:plasma membrane; P:immune system process; P:positive regulation of immune system process; P:regulation of response to stimulus; F:NAD+ nucleosidase activi…			IPR003193 (PFAM)	F:GO:0003953	F:NAD+ nucleosidase activity
Trichoplax_g00155.t1	INTERPRO, BLASTED, MAPPED, ANNOTATED	SOX14_CHICK Transcription factor SOX-14	255	20	4.19e-51	86.75	37	P:GO:0007050; P:GO:0070848; P:GO:0022409; P:GO:0045665; F:GO:0000976; P:GO:0006366; P:GO:0021854; P:GO:0006325; P:GO:0045944; C:GO:0044798; P:GO:0097150; C:GO:0005654; P:GO:0000122; F:GO:0001077; P:GO:0009649; P:GO:0021781; P:GO:0001942; P:GO:0048863; F:GO:0046982; P:GO:0001649; P:GO:0035019; C:GO:0005829; P:GO:2001222; F:GO:0035198; P:GO:0021984; P:GO:0045597; F:GO:0003682; P:GO:0043410; P:GO:00…	P:cell cycle arrest; P:response to growth factor; P:positive regulation of cell-cell adhesion; P:negative regulation of neuron differentiation; F:transcription regulatory region sequence-specific DNA binding; P:transcription from RNA polymerase II promoter; P:hypothalamus development; P:chromatin organization; P:positive regulation of transcription from RNA polymerase II promoter; C:nuclear trans…			IPR009071 (PFAM)	no GO terms	no GO terms
Trichoplax_g00156.t1	INTERPRO, BLASTED, MAPPED, ANNOTATED	GCYB2_HUMAN Guanylate cyclase soluble subunit beta-2	628	20	1.95e-143	55.3	9	C:GO:0008074; P:GO:0006182; F:GO:0005515; C:GO:0043231; P:GO:0071732; F:GO:0004383; P:GO:0008015; P:GO:0038060; F:GO:0020037	C:guanylate cyclase complex, soluble; P:cGMP biosynthetic process; F:protein binding; C:intracellular membrane-bounded organelle; P:cellular response to nitric oxide; F:guanylate cyclase activity; P:blood circulation; P:nitric oxide-cGMP-mediated signaling pathway; F:heme binding	EC:4.6.1.2	Guanylate cyclase	IPR011644 (PFAM); IPR011645 (PFAM); IPR001054 (PFAM)	P:GO:0006182; F:GO:0016849; F:GO:0004383; P:GO:0035556; P:GO:0009190; F:GO:0020037	P:cGMP biosynthetic process; F:phosphorus-oxygen lyase activity; F:guanylate cyclase activity; P:intracellular signal transduction; P:cyclic nucleotide biosynthetic process; F:heme binding
Trichoplax_g00156.t2	INTERPRO, BLASTED, MAPPED, ANNOTATED	GCYB2_HUMAN Guanylate cyclase soluble subunit beta-2	650	20	3.38e-143	55.25	9	C:GO:0008074; P:GO:0006182; F:GO:0005515; C:GO:0043231; P:GO:0071732; F:GO:0004383; P:GO:0008015; P:GO:0038060; F:GO:0020037	C:guanylate cyclase complex, soluble; P:cGMP biosynthetic process; F:protein binding; C:intracellular membrane-bounded organelle; P:cellular response to nitric oxide; F:guanylate cyclase activity; P:blood circulation; P:nitric oxide-cGMP-mediated signaling pathway; F:heme binding	EC:4.6.1.2	Guanylate cyclase	IPR011645 (PFAM); IPR001054 (PFAM); IPR011644 (PFAM)	P:GO:0006182; F:GO:0016849; F:GO:0004383; P:GO:0035556; P:GO:0009190; F:GO:0020037	P:cGMP biosynthetic process; F:phosphorus-oxygen lyase activity; F:guanylate cyclase activity; P:intracellular signal transduction; P:cyclic nucleotide biosynthetic process; F:heme binding
Trichoplax_g00157.t1	INTERPRO, BLASTED, MAPPED, ANNOTATED	MBNL3_MOUSE Muscleblind 3	354	16	2.05e-71	57.94	8	C:GO:0005813; P:GO:0008380; C:GO:0010494; F:GO:0005515; F:GO:0003725; P:GO:0007275; P:GO:0043484; C:GO:0005654	C:centrosome; P:RNA splicing; C:cytoplasmic stress granule; F:protein binding; F:double-stranded RNA binding; P:multicellular organism development; P:regulation of RNA splicing; C:nucleoplasm			IPR000571 (PFAM)	F:GO:0046872	F:metal ion binding
Trichoplax_g00157.t2	INTERPRO, BLASTED, MAPPED, ANNOTATED	MBNL3_MOUSE Muscleblind 3	358	16	1.7e-71	58.19	8	C:GO:0005813; P:GO:0008380; C:GO:0010494; F:GO:0005515; F:GO:0003725; P:GO:0007275; P:GO:0043484; C:GO:0005654	C:centrosome; P:RNA splicing; C:cytoplasmic stress granule; F:protein binding; F:double-stranded RNA binding; P:multicellular organism development; P:regulation of RNA splicing; C:nucleoplasm			IPR000571 (PFAM)	F:GO:0046872	F:metal ion binding
Trichoplax_g00158.t1	INTERPRO, BLASTED, MAPPED, ANNOTATED	ZIC4_XENLA Zinc finger ZIC 4	398	20	1.84e-64	62.95	24	P:GO:0021904; P:GO:0014034; P:GO:0071907; F:GO:0000978; P:GO:0009952; P:GO:0000578; P:GO:0007420; P:GO:0045944; P:GO:0007610; C:GO:0005654; P:GO:0021510; P:GO:0000122; P:GO:0001840; F:GO:0001077; F:GO:0005515; P:GO:0042074; P:GO:0042472; P:GO:0035019; P:GO:0001947; P:GO:0050768; P:GO:0030177; P:GO:0071910; P:GO:0030324; P:GO:0035469	P:dorsal/ventral neural tube patterning; P:neural crest cell fate commitment; P:determination of digestive tract left/right asymmetry; F:RNA polymerase II core promoter proximal region sequence-specific DNA binding; P:anterior/posterior pattern specification; P:embryonic axis specification; P:brain development; P:positive regulation of transcription from RNA polymerase II promoter; P:behavior; C:…			PF00096 (PFAM)	no GO terms	no GO terms
Trichoplax_g00158.t2	INTERPRO, BLASTED, MAPPED, ANNOTATED	ZIC4_XENLA Zinc finger ZIC 4	414	20	2.41e-64	62.95	24	P:GO:0021904; P:GO:0014034; P:GO:0071907; F:GO:0000978; P:GO:0009952; P:GO:0000578; P:GO:0007420; P:GO:0045944; P:GO:0007610; C:GO:0005654; P:GO:0021510; P:GO:0000122; P:GO:0001840; F:GO:0001077; F:GO:0005515; P:GO:0042074; P:GO:0042472; P:GO:0035019; P:GO:0001947; P:GO:0050768; P:GO:0030177; P:GO:0071910; P:GO:0030324; P:GO:0035469	P:dorsal/ventral neural tube patterning; P:neural crest cell fate commitment; P:determination of digestive tract left/right asymmetry; F:RNA polymerase II core promoter proximal region sequence-specific DNA binding; P:anterior/posterior pattern specification; P:embryonic axis specification; P:brain development; P:positive regulation of transcription from RNA polymerase II promoter; P:behavior; C:…			PF00096 (PFAM)	no GO terms	no GO terms
Trichoplax_g00159.t1	INTERPRO, BLASTED, MAPPED, ANNOTATED	WDR44_BOVIN WD repeat-containing 44	905	20	0	47	12	F:GO:0005515; P:GO:0050794; C:GO:0005815; C:GO:0035097; C:GO:0005929; C:GO:0030054; C:GO:0005794; P:GO:0009653; P:GO:0016573; P:GO:0048513; P:GO:0060429; F:GO:0016740	F:protein binding; P:regulation of cellular process; C:microtubule organizing center; C:histone methyltransferase complex; C:cilium; C:cell junction; C:Golgi apparatus; P:anatomical structure morphogenesis; P:histone acetylation; P:animal organ development; P:epithelium development; F:transferase activity			IPR001680 (PFAM)	F:GO:0005515	F:protein binding
Trichoplax_g00159.t2	INTERPRO, BLASTED, MAPPED, ANNOTATED	WDR44_BOVIN WD repeat-containing 44	890	20	0	46.95	12	F:GO:0005515; P:GO:0050794; C:GO:0005815; C:GO:0035097; C:GO:0005929; C:GO:0030054; C:GO:0005794; P:GO:0009653; P:GO:0016573; P:GO:0048513; P:GO:0060429; F:GO:0016740	F:protein binding; P:regulation of cellular process; C:microtubule organizing center; C:histone methyltransferase complex; C:cilium; C:cell junction; C:Golgi apparatus; P:anatomical structure morphogenesis; P:histone acetylation; P:animal organ development; P:epithelium development; F:transferase activity			IPR001680 (PFAM)	F:GO:0005515	F:protein binding
Trichoplax_g00160.t1	INTERPRO, BLASTED, MAPPED, ANNOTATED	CIRBP_PONAB Cold-inducible RNA-binding	330	20	3.17e-19	63	35	P:GO:0045727; C:GO:0044530; P:GO:0006366; P:GO:0009411; P:GO:0022008; P:GO:0042750; C:GO:0005730; P:GO:0045944; C:GO:0005654; F:GO:0001047; F:GO:0003730; P:GO:0000398; C:GO:0030425; P:GO:0009409; C:GO:0070062; C:GO:0071013; P:GO:0072004; P:GO:0000381; P:GO:0001649; P:GO:0016477; P:GO:0060212; P:GO:0022618; F:GO:0003682; F:GO:0070181; P:GO:0007369; P:GO:0048793; P:GO:0010629; C:GO:0005615; P:GO:00…	P:positive regulation of translation; C:supraspliceosomal complex; P:transcription from RNA polymerase II promoter; P:response to UV; P:neurogenesis; P:hibernation; C:nucleolus; P:positive regulation of transcription from RNA polymerase II promoter; C:nucleoplasm; F:core promoter binding; F:mRNA 3'-UTR binding; P:mRNA splicing, via spliceosome; C:dendrite; P:response to cold; C:extracellular exos…			IPR000504 (PFAM)	F:GO:0003676	F:nucleic acid binding
Trichoplax_g00161.t1	INTERPRO, BLASTED, MAPPED	THAP4_MOUSE THAP domain-containing 4	190	5	1.59e-27	52.4	3	F:GO:0003676; F:GO:0003677; F:GO:0046872	F:nucleic acid binding; F:DNA binding; F:metal ion binding			IPR014878 (PFAM)	no GO terms	no GO terms
Trichoplax_g00162.t1	INTERPRO, BLASTED, MAPPED, ANNOTATED	IFT80_MOUSE Intraflagellar transport 80 homolog	760	20	0	47.65	16	P:GO:0019538; P:GO:2000051; P:GO:0002062; P:GO:0060349; P:GO:0006355; P:GO:0007224; P:GO:1905515; C:GO:0043227; C:GO:0005813; C:GO:0097542; F:GO:0005515; C:GO:0005737; P:GO:0045880; P:GO:0050680; P:GO:0001649; C:GO:0030992	P:protein metabolic process; P:negative regulation of non-canonical Wnt signaling pathway; P:chondrocyte differentiation; P:bone morphogenesis; P:regulation of transcription, DNA-templated; P:smoothened signaling pathway; P:non-motile cilium assembly; C:membrane-bounded organelle; C:centrosome; C:ciliary tip; F:protein binding; C:cytoplasm; P:positive regulation of smoothened signaling pathway; P…			IPR001680 (PFAM)	F:GO:0005515	F:protein binding
Trichoplax_g00162.t2	INTERPRO, BLASTED, MAPPED, ANNOTATED	IFT80_MOUSE Intraflagellar transport 80 homolog	771	20	0	47.5	16	P:GO:0019538; P:GO:2000051; P:GO:0002062; P:GO:0060349; P:GO:0006355; P:GO:0007224; P:GO:1905515; C:GO:0043227; C:GO:0005813; C:GO:0097542; F:GO:0005515; C:GO:0005737; P:GO:0045880; P:GO:0050680; P:GO:0001649; C:GO:0030992	P:protein metabolic process; P:negative regulation of non-canonical Wnt signaling pathway; P:chondrocyte differentiation; P:bone morphogenesis; P:regulation of transcription, DNA-templated; P:smoothened signaling pathway; P:non-motile cilium assembly; C:membrane-bounded organelle; C:centrosome; C:ciliary tip; F:protein binding; C:cytoplasm; P:positive regulation of smoothened signaling pathway; P…			IPR001680 (PFAM)	F:GO:0005515	F:protein binding
Trichoplax_g00162.t3	INTERPRO, BLASTED, MAPPED, ANNOTATED	IFT80_MOUSE Intraflagellar transport 80 homolog	775	20	0	47.45	16	P:GO:0019538; P:GO:2000051; P:GO:0002062; P:GO:0060349; P:GO:0006355; P:GO:0007224; P:GO:1905515; C:GO:0043227; C:GO:0005813; C:GO:0097542; F:GO:0005515; C:GO:0005737; P:GO:0045880; P:GO:0050680; P:GO:0001649; C:GO:0030992	P:protein metabolic process; P:negative regulation of non-canonical Wnt signaling pathway; P:chondrocyte differentiation; P:bone morphogenesis; P:regulation of transcription, DNA-templated; P:smoothened signaling pathway; P:non-motile cilium assembly; C:membrane-bounded organelle; C:centrosome; C:ciliary tip; F:protein binding; C:cytoplasm; P:positive regulation of smoothened signaling pathway; P…			IPR001680 (PFAM)	F:GO:0005515	F:protein binding
Trichoplax_g00162.t4	INTERPRO, BLASTED, MAPPED, ANNOTATED	IFT80_MOUSE Intraflagellar transport 80 homolog	786	20	0	47.55	17	P:GO:0019538; P:GO:0060271; P:GO:0006355; P:GO:0007166; P:GO:0048523; C:GO:0043227; P:GO:0008589; P:GO:0009887; P:GO:0060348; P:GO:0061448; C:GO:0005813; C:GO:0097542; F:GO:0005515; P:GO:0048522; C:GO:0005737; P:GO:0030154; C:GO:0030992	P:protein metabolic process; P:cilium assembly; P:regulation of transcription, DNA-templated; P:cell surface receptor signaling pathway; P:negative regulation of cellular process; C:membrane-bounded organelle; P:regulation of smoothened signaling pathway; P:animal organ morphogenesis; P:bone development; P:connective tissue development; C:centrosome; C:ciliary tip; F:protein binding; P:positive r…			IPR001680 (PFAM)	F:GO:0005515	F:protein binding
Trichoplax_g00163.t1	INTERPRO, BLASTED, MAPPED, ANNOTATED	LYG_CYPCA Lysozyme g	290	15	1.57e-55	57.87	2	P:GO:0008152; F:GO:0016787	P:metabolic process; F:hydrolase activity			no IPS match	no IPS match	no IPS match
Trichoplax_g00164.t1	INTERPRO, BLASTED, MAPPED, ANNOTATED	LYPL1_HUMAN Lysophospholipase 1	237	12	1.04e-66	53.33	7	C:GO:0070062; C:GO:0005737; P:GO:0098734; F:GO:0016298; P:GO:0044238; P:GO:0044237; F:GO:0052689	C:extracellular exosome; C:cytoplasm; P:macromolecule depalmitoylation; F:lipase activity; P:primary metabolic process; P:cellular metabolic process; F:carboxylic ester hydrolase activity	EC:3.1.1.1	Carboxylesterase	IPR003140 (PFAM)	F:GO:0016787	F:hydrolase activity
Trichoplax_g00165.t1	INTERPRO, BLASTED, MAPPED, ANNOTATED	MINY4_XENTR Probable ubiquitin carboxyl-terminal hydrolase MINDY-4	428	13	7.61e-69	52.62	1	C:GO:0044428	C:nuclear part			IPR025257 (PFAM)	no GO terms	no GO terms
Trichoplax_g00166.t1	INTERPRO, BLASTED, MAPPED, ANNOTATED	MCCA_HUMAN Methylcrotonoyl-carboxylase subunit mitochondrial	703	20	0	57.7	17	P:GO:0006094; F:GO:0009374; P:GO:0006552; F:GO:0004485; P:GO:0006631; P:GO:0006637; F:GO:0005524; P:GO:0010629; P:GO:0019074; P:GO:0071073; C:GO:0031966; P:GO:0006768; P:GO:0044791; C:GO:0005759; F:GO:0004736; C:GO:0005829; F:GO:0019899	P:gluconeogenesis; F:biotin binding; P:leucine catabolic process; F:methylcrotonoyl-CoA carboxylase activity; P:fatty acid metabolic process; P:acyl-CoA metabolic process; F:ATP binding; P:negative regulation of gene expression; P:viral RNA genome packaging; P:positive regulation of phospholipid biosynthetic process; C:mitochondrial membrane; P:biotin metabolic process; P:positive regulation by h…	EC:6.4.1.4; EC:6.4.1.1	Methylcrotonoyl-CoA carboxylase; Pyruvate carboxylase	IPR005481 (PFAM); IPR000089 (PFAM); IPR005482 (PFAM); IPR005479 (PFAM)	F:GO:0005524	F:ATP binding
Trichoplax_g00166.t2	INTERPRO, BLASTED, MAPPED, ANNOTATED	MCCA_HUMAN Methylcrotonoyl-carboxylase subunit mitochondrial	727	20	0	57.6	17	P:GO:0006094; F:GO:0009374; P:GO:0006552; F:GO:0004485; P:GO:0006631; P:GO:0006637; F:GO:0005524; P:GO:0010629; P:GO:0019074; P:GO:0071073; C:GO:0031966; P:GO:0006768; P:GO:0044791; C:GO:0005759; F:GO:0004736; C:GO:0005829; F:GO:0019899	P:gluconeogenesis; F:biotin binding; P:leucine catabolic process; F:methylcrotonoyl-CoA carboxylase activity; P:fatty acid metabolic process; P:acyl-CoA metabolic process; F:ATP binding; P:negative regulation of gene expression; P:viral RNA genome packaging; P:positive regulation of phospholipid biosynthetic process; C:mitochondrial membrane; P:biotin metabolic process; P:positive regulation by h…	EC:6.4.1.4; EC:6.4.1.1	Methylcrotonoyl-CoA carboxylase; Pyruvate carboxylase	IPR005481 (PFAM); IPR005482 (PFAM); IPR000089 (PFAM); IPR005479 (PFAM)	F:GO:0005524	F:ATP binding
Trichoplax_g00167.t1	INTERPRO, BLASTED, MAPPED, ANNOTATED	CX058_HUMAN Putative uncharacterized protein CXorf58	400	4	4.38e-59	56.5	1	F:GO:0005515	F:protein binding			no IPS match	no IPS match	no IPS match
Trichoplax_g00168.t1	INTERPRO, BLASTED, MAPPED, ANNOTATED	GRT1A_DANRE Growth hormone-regulated TBC 1-A	362	20	3.08e-101	54.6	10	F:GO:0045296; P:GO:0046907; F:GO:0005096; C:GO:0098858; P:GO:1902017; C:GO:0030054; C:GO:0031410; P:GO:0045862; C:GO:0005886; P:GO:0043547	F:cadherin binding; P:intracellular transport; F:GTPase activator activity; C:actin-based cell projection; P:regulation of cilium assembly; C:cell junction; C:cytoplasmic vesicle; P:positive regulation of proteolysis; C:plasma membrane; P:positive regulation of GTPase activity			IPR000195 (PFAM)	no GO terms	no GO terms
Trichoplax_g00169.t1	INTERPRO, BLASTED, MAPPED, ANNOTATED	LAMP1_CRIGR Lysosome-associated membrane glyco 1	290	9	1.81e-10	44.11	8	P:GO:0065008; C:GO:0030659; F:GO:0005515; C:GO:0010008; C:GO:0044425; P:GO:0009987; C:GO:0005764; C:GO:0044437	P:regulation of biological quality; C:cytoplasmic vesicle membrane; F:protein binding; C:endosome membrane; C:membrane part; P:cellular process; C:lysosome; C:vacuolar part			IPR002000 (PFAM)	C:GO:0016020	C:membrane
Trichoplax_g00170.t1	INTERPRO, BLASTED, MAPPED, ANNOTATED	LAMP1_CHICK Lysosome-associated membrane glyco 1	285	7	1.63e-11	43.86	4	C:GO:0043229; C:GO:0016020; C:GO:0044444; C:GO:0043227	C:intracellular organelle; C:membrane; C:cytoplasmic part; C:membrane-bounded organelle			IPR002000 (PFAM)	C:GO:0016020	C:membrane
Trichoplax_g00170.t2	INTERPRO, BLASTED, MAPPED, ANNOTATED	LAMP1_CHICK Lysosome-associated membrane glyco 1	295	6	1.12e-10	43	4	C:GO:0043229; C:GO:0016020; C:GO:0044444; C:GO:0043227	C:intracellular organelle; C:membrane; C:cytoplasmic part; C:membrane-bounded organelle			IPR002000 (PFAM)	C:GO:0016020	C:membrane
Trichoplax_g00171.t1	INTERPRO, BLASTED, MAPPED, ANNOTATED	ATG4B_BOVIN Cysteine protease ATG4B	378	20	1.2e-122	54.85	8	P:GO:0000045; F:GO:0005515; P:GO:0006508; P:GO:0015031; F:GO:0004197; P:GO:0006464; C:GO:0005829; P:GO:0044763	P:autophagosome assembly; F:protein binding; P:proteolysis; P:protein transport; F:cysteine-type endopeptidase activity; P:cellular protein modification process; C:cytosol; P:single-organism cellular process	EC:3.4.22	Acting on peptide bonds (peptidases)	IPR005078 (PFAM)	no GO terms	no GO terms
Trichoplax_g00171.t2	INTERPRO, BLASTED, MAPPED, ANNOTATED	ATG4B_BOVIN Cysteine protease ATG4B	355	20	3.94e-118	55.45	8	P:GO:0000045; F:GO:0005515; P:GO:0006508; P:GO:0015031; F:GO:0004197; P:GO:0006464; C:GO:0005829; P:GO:0044763	P:autophagosome assembly; F:protein binding; P:proteolysis; P:protein transport; F:cysteine-type endopeptidase activity; P:cellular protein modification process; C:cytosol; P:single-organism cellular process	EC:3.4.22	Acting on peptide bonds (peptidases)	IPR005078 (PFAM)	no GO terms	no GO terms
Trichoplax_g00171.t3	INTERPRO, BLASTED, MAPPED, ANNOTATED	ATG4B_BOVIN Cysteine protease ATG4B	391	20	3.03e-137	56.95	8	P:GO:0000045; F:GO:0005515; P:GO:0006508; P:GO:0015031; F:GO:0004197; P:GO:0006464; C:GO:0005829; P:GO:0044763	P:autophagosome assembly; F:protein binding; P:proteolysis; P:protein transport; F:cysteine-type endopeptidase activity; P:cellular protein modification process; C:cytosol; P:single-organism cellular process	EC:3.4.22	Acting on peptide bonds (peptidases)	IPR005078 (PFAM)	no GO terms	no GO terms
Trichoplax_g00171.t4	INTERPRO, BLASTED, MAPPED, ANNOTATED	ATG4B_BOVIN Cysteine protease ATG4B	368	20	1.41e-132	57.8	8	P:GO:0000045; F:GO:0005515; P:GO:0006508; P:GO:0015031; F:GO:0004197; P:GO:0006464; C:GO:0005829; P:GO:0044763	P:autophagosome assembly; F:protein binding; P:proteolysis; P:protein transport; F:cysteine-type endopeptidase activity; P:cellular protein modification process; C:cytosol; P:single-organism cellular process	EC:3.4.22	Acting on peptide bonds (peptidases)	IPR005078 (PFAM)	no GO terms	no GO terms
Trichoplax_g00171.t5	INTERPRO, BLASTED, MAPPED, ANNOTATED	ATG4B_BOVIN Cysteine protease ATG4B	359	20	1.77e-112	53.5	9	P:GO:0000045; F:GO:0005515; P:GO:0006508; P:GO:0015031; F:GO:0004175; P:GO:0006464; F:GO:0008234; C:GO:0044444; P:GO:0044763	P:autophagosome assembly; F:protein binding; P:proteolysis; P:protein transport; F:endopeptidase activity; P:cellular protein modification process; F:cysteine-type peptidase activity; C:cytoplasmic part; P:single-organism cellular process			IPR005078 (PFAM)	no GO terms	no GO terms
Trichoplax_g00171.t6	INTERPRO, BLASTED, MAPPED, ANNOTATED	ATG4B_BOVIN Cysteine protease ATG4B	336	20	9.65e-108	53.9	9	P:GO:0000045; F:GO:0005515; P:GO:0006508; P:GO:0015031; F:GO:0004175; P:GO:0006464; F:GO:0008234; C:GO:0044444; P:GO:0044763	P:autophagosome assembly; F:protein binding; P:proteolysis; P:protein transport; F:endopeptidase activity; P:cellular protein modification process; F:cysteine-type peptidase activity; C:cytoplasmic part; P:single-organism cellular process			IPR005078 (PFAM)	no GO terms	no GO terms
Trichoplax_g00171.t7	INTERPRO, BLASTED, MAPPED, ANNOTATED	ATG4B_BOVIN Cysteine protease ATG4B	372	20	5.55e-127	55.65	10	P:GO:0000045; P:GO:0051697; F:GO:0005515; P:GO:0044804; F:GO:0004197; C:GO:0005829; P:GO:0016485; P:GO:0006501; P:GO:0000422; P:GO:0006612	P:autophagosome assembly; P:protein delipidation; F:protein binding; P:nucleophagy; F:cysteine-type endopeptidase activity; C:cytosol; P:protein processing; P:C-terminal protein lipidation; P:mitophagy; P:protein targeting to membrane	EC:3.4.22	Acting on peptide bonds (peptidases)	IPR005078 (PFAM)	no GO terms	no GO terms
Trichoplax_g00172.t1	INTERPRO, BLASTED, MAPPED, ANNOTATED	SPHK1_MOUSE Sphingosine kinase 1	565	15	4.46e-65	48.4	28	P:GO:0060341; P:GO:0008284; F:GO:0043167; P:GO:0051050; P:GO:0051094; F:GO:0000166; P:GO:0044283; P:GO:0051240; F:GO:0001727; F:GO:0016773; P:GO:0035556; P:GO:0030148; P:GO:0051128; P:GO:0010033; P:GO:0006670; P:GO:0006793; C:GO:0044446; P:GO:0009966; C:GO:0005764; P:GO:0023056; P:GO:0044271; P:GO:0010647; C:GO:0098588; C:GO:0005739; P:GO:0001934; C:GO:0098805; F:GO:0019899; P:GO:2000026	P:regulation of cellular localization; P:positive regulation of cell proliferation; F:ion binding; P:positive regulation of transport; P:positive regulation of developmental process; F:nucleotide binding; P:small molecule biosynthetic process; P:positive regulation of multicellular organismal process; F:lipid kinase activity; F:phosphotransferase activity, alcohol group as acceptor; P:intracellul…			IPR001206 (PFAM)	F:GO:0016301	F:kinase activity
Trichoplax_g00172.t2	INTERPRO, BLASTED, MAPPED, ANNOTATED	SPHK1_MOUSE Sphingosine kinase 1	536	15	2.18e-65	49	28	P:GO:0060341; P:GO:0008284; F:GO:0043167; P:GO:0051050; P:GO:0051094; F:GO:0000166; P:GO:0044283; P:GO:0051240; F:GO:0001727; F:GO:0016773; P:GO:0035556; P:GO:0030148; P:GO:0051128; P:GO:0010033; P:GO:0006670; P:GO:0006793; C:GO:0044446; P:GO:0009966; C:GO:0005764; P:GO:0023056; P:GO:0044271; P:GO:0010647; C:GO:0098588; C:GO:0005739; P:GO:0001934; C:GO:0098805; F:GO:0019899; P:GO:2000026	P:regulation of cellular localization; P:positive regulation of cell proliferation; F:ion binding; P:positive regulation of transport; P:positive regulation of developmental process; F:nucleotide binding; P:small molecule biosynthetic process; P:positive regulation of multicellular organismal process; F:lipid kinase activity; F:phosphotransferase activity, alcohol group as acceptor; P:intracellul…			IPR001206 (PFAM)	F:GO:0016301	F:kinase activity
Trichoplax_g00173.t1	INTERPRO, BLASTED, MAPPED, ANNOTATED	OTUD3_MOUSE OTU domain-containing 3	458	20	3.89e-62	51.2	5	F:GO:0004843; F:GO:0016757; P:GO:0035871; F:GO:0005515; P:GO:0044313	F:thiol-dependent ubiquitin-specific protease activity; F:transferase activity, transferring glycosyl groups; P:protein K11-linked deubiquitination; F:protein binding; P:protein K6-linked deubiquitination	EC:3.4.19.12	Ubiquitinyl hydrolase 1	IPR003323 (PFAM)	no GO terms	no GO terms
Trichoplax_g00174.t1	INTERPRO, NO-BLAST	--NA---	107									no IPS match	no IPS match	no IPS match
Trichoplax_g00175.t1	INTERPRO, NO-BLAST	--NA---	302									no IPS match	no IPS match	no IPS match
Trichoplax_g00176.t1	INTERPRO, BLASTED, MAPPED, ANNOTATED	MSH6_CHICK DNA mismatch repair Msh6	954	20	5.94e-70	46.4	18	F:GO:0032550; C:GO:0044454; P:GO:0006310; F:GO:0000217; F:GO:0043168; P:GO:0006298; F:GO:0003684; P:GO:0007127; P:GO:0045910; F:GO:0032559; P:GO:0051276; C:GO:0016020; C:GO:0032300; F:GO:0032139; P:GO:0016445; F:GO:0016787; F:GO:0019899; F:GO:0032138	F:purine ribonucleoside binding; C:nuclear chromosome part; P:DNA recombination; F:DNA secondary structure binding; F:anion binding; P:mismatch repair; F:damaged DNA binding; P:meiosis I; P:negative regulation of DNA recombination; F:adenyl ribonucleotide binding; P:chromosome organization; C:membrane; C:mismatch repair complex; F:dinucleotide insertion or deletion binding; P:somatic diversificat…			IPR007860 (PFAM); IPR000432 (PFAM); IPR007695 (PFAM); IPR007696 (PFAM)	F:GO:0005524; P:GO:0006298; F:GO:0030983	F:ATP binding; P:mismatch repair; F:mismatched DNA binding
Trichoplax_g00177.t1	INTERPRO, BLASTED, MAPPED, ANNOTATED	BAX_BOVIN Apoptosis regulator BAX	217	20	9.54e-25	49.95	71	P:GO:0045927; P:GO:0007093; P:GO:0022607; C:GO:0046930; P:GO:0051050; P:GO:0051094; P:GO:0009636; P:GO:1901700; F:GO:0051400; P:GO:0032845; P:GO:0001822; P:GO:0043393; P:GO:0051881; P:GO:0071496; P:GO:0070201; P:GO:0051924; P:GO:0051129; P:GO:2001243; P:GO:1905475; P:GO:0042100; F:GO:0046983; P:GO:0043279; P:GO:0014070; P:GO:1900103; P:GO:0006974; P:GO:0046902; P:GO:0009887; C:GO:0005635; P:GO:00…	P:positive regulation of growth; P:mitotic cell cycle checkpoint; P:cellular component assembly; C:pore complex; P:positive regulation of transport; P:positive regulation of developmental process; P:response to toxic substance; P:response to oxygen-containing compound; F:BH domain binding; P:negative regulation of homeostatic process; P:kidney development; P:regulation of protein binding; P:regul…			IPR026298 (PFAM)	P:GO:0042981	P:regulation of apoptotic process
Trichoplax_g00178.t1	INTERPRO, BLASTED, MAPPED, ANNOTATED	EMC6_DANRE ER membrane complex subunit 6	136	6	2.42e-09	68	5	P:GO:0000045; F:GO:0005515; C:GO:0097631; C:GO:0072546; P:GO:0034975	P:autophagosome assembly; F:protein binding; C:integral component of omegasome membrane; C:ER membrane protein complex; P:protein folding in endoplasmic reticulum			IPR029008 (PFAM)	no GO terms	no GO terms
Trichoplax_g00179.t1	INTERPRO, BLASTED, MAPPED, ANNOTATED	CP10_LYMST Cytochrome P450 10	529	20	7.83e-100	52.6	13	C:GO:0044429; P:GO:0033280; F:GO:0008386; P:GO:0008203; P:GO:0006694; F:GO:0005488; P:GO:0008207; P:GO:0044249; P:GO:0042359; C:GO:0005634; C:GO:0070013; C:GO:0016020; F:GO:0070576	C:mitochondrial part; P:response to vitamin D; F:cholesterol monooxygenase (side-chain-cleaving) activity; P:cholesterol metabolic process; P:steroid biosynthetic process; F:binding; P:C21-steroid hormone metabolic process; P:cellular biosynthetic process; P:vitamin D metabolic process; C:nucleus; C:intracellular organelle lumen; C:membrane; F:vitamin D 24-hydroxylase activity	EC:1.14.15.6; EC:1.14.15	Cholesterol monooxygenase (side-chain-cleaving); Acting on paired donors, with incorporation or reduction of molecular oxygen. The oxygen incorporated need not be derived from O(2)	IPR001128 (PFAM)	F:GO:0016705; F:GO:0005506; P:GO:0055114; F:GO:0020037	F:oxidoreductase activity, acting on paired donors, with incorporation or reduction of molecular oxygen; F:iron ion binding; P:oxidation-reduction process; F:heme binding
Trichoplax_g00179.t2	INTERPRO, BLASTED, MAPPED, ANNOTATED	CP10_LYMST Cytochrome P450 10	1006	20	1.25e-95	52.75	13	C:GO:0044429; P:GO:0033280; F:GO:0008386; P:GO:0008203; P:GO:0006694; F:GO:0005488; P:GO:0008207; P:GO:0044249; P:GO:0042359; C:GO:0005634; C:GO:0070013; C:GO:0016020; F:GO:0070576	C:mitochondrial part; P:response to vitamin D; F:cholesterol monooxygenase (side-chain-cleaving) activity; P:cholesterol metabolic process; P:steroid biosynthetic process; F:binding; P:C21-steroid hormone metabolic process; P:cellular biosynthetic process; P:vitamin D metabolic process; C:nucleus; C:intracellular organelle lumen; C:membrane; F:vitamin D 24-hydroxylase activity	EC:1.14.15.6; EC:1.14.15	Cholesterol monooxygenase (side-chain-cleaving); Acting on paired donors, with incorporation or reduction of molecular oxygen. The oxygen incorporated need not be derived from O(2)	IPR001128 (PFAM)	F:GO:0016705; F:GO:0005506; P:GO:0055114; F:GO:0020037	F:oxidoreductase activity, acting on paired donors, with incorporation or reduction of molecular oxygen; F:iron ion binding; P:oxidation-reduction process; F:heme binding
Trichoplax_g00179.t3	INTERPRO, BLASTED, MAPPED, ANNOTATED	CP10_LYMST Cytochrome P450 10	979	20	7.34e-96	52.85	13	C:GO:0044429; P:GO:0033280; F:GO:0008386; P:GO:0008203; P:GO:0006694; P:GO:0044763; F:GO:0005488; P:GO:0044249; P:GO:0042359; C:GO:0005634; C:GO:0070013; C:GO:0016020; F:GO:0070576	C:mitochondrial part; P:response to vitamin D; F:cholesterol monooxygenase (side-chain-cleaving) activity; P:cholesterol metabolic process; P:steroid biosynthetic process; P:single-organism cellular process; F:binding; P:cellular biosynthetic process; P:vitamin D metabolic process; C:nucleus; C:intracellular organelle lumen; C:membrane; F:vitamin D 24-hydroxylase activity	EC:1.14.15.6; EC:1.14.15	Cholesterol monooxygenase (side-chain-cleaving); Acting on paired donors, with incorporation or reduction of molecular oxygen. The oxygen incorporated need not be derived from O(2)	IPR001128 (PFAM)	F:GO:0016705; F:GO:0005506; P:GO:0055114; F:GO:0020037	F:oxidoreductase activity, acting on paired donors, with incorporation or reduction of molecular oxygen; F:iron ion binding; P:oxidation-reduction process; F:heme binding
Trichoplax_g00179.t4	INTERPRO, BLASTED, MAPPED, ANNOTATED	CP10_LYMST Cytochrome P450 10	528	20	3.59e-102	52.7	15	C:GO:0044429; P:GO:0033280; F:GO:0016705; P:GO:1902652; F:GO:0008395; P:GO:0006694; F:GO:0005488; P:GO:0008207; P:GO:0044249; P:GO:0042359; C:GO:0005634; C:GO:0070013; C:GO:0016020; F:GO:0070576; P:GO:0016125	C:mitochondrial part; P:response to vitamin D; F:oxidoreductase activity, acting on paired donors, with incorporation or reduction of molecular oxygen; P:secondary alcohol metabolic process; F:steroid hydroxylase activity; P:steroid biosynthetic process; F:binding; P:C21-steroid hormone metabolic process; P:cellular biosynthetic process; P:vitamin D metabolic process; C:nucleus; C:intracellular o…			IPR001128 (PFAM)	F:GO:0016705; F:GO:0005506; P:GO:0055114; F:GO:0020037	F:oxidoreductase activity, acting on paired donors, with incorporation or reduction of molecular oxygen; F:iron ion binding; P:oxidation-reduction process; F:heme binding
Trichoplax_g00179.t5	INTERPRO, BLASTED, MAPPED, ANNOTATED	CP10_LYMST Cytochrome P450 10	501	20	2.28e-102	52.85	15	C:GO:0044429; P:GO:0033280; F:GO:0016705; P:GO:1902652; F:GO:0008395; P:GO:0006694; F:GO:0005488; P:GO:0008207; P:GO:0044249; P:GO:0042359; C:GO:0005634; C:GO:0070013; C:GO:0016020; F:GO:0070576; P:GO:0016125	C:mitochondrial part; P:response to vitamin D; F:oxidoreductase activity, acting on paired donors, with incorporation or reduction of molecular oxygen; P:secondary alcohol metabolic process; F:steroid hydroxylase activity; P:steroid biosynthetic process; F:binding; P:C21-steroid hormone metabolic process; P:cellular biosynthetic process; P:vitamin D metabolic process; C:nucleus; C:intracellular o…			IPR001128 (PFAM)	F:GO:0016705; F:GO:0005506; P:GO:0055114; F:GO:0020037	F:oxidoreductase activity, acting on paired donors, with incorporation or reduction of molecular oxygen; F:iron ion binding; P:oxidation-reduction process; F:heme binding
Trichoplax_g00180.t1	INTERPRO, BLASTED, MAPPED, ANNOTATED	CP10_LYMST Cytochrome P450 10	464	20	2.63e-68	51.3	15	C:GO:0044429; P:GO:0033280; F:GO:0016705; P:GO:1902652; F:GO:0008395; P:GO:0006694; F:GO:0005488; P:GO:0008207; P:GO:0044249; P:GO:0042359; C:GO:0005634; C:GO:0070013; C:GO:0016020; F:GO:0070576; P:GO:0016125	C:mitochondrial part; P:response to vitamin D; F:oxidoreductase activity, acting on paired donors, with incorporation or reduction of molecular oxygen; P:secondary alcohol metabolic process; F:steroid hydroxylase activity; P:steroid biosynthetic process; F:binding; P:C21-steroid hormone metabolic process; P:cellular biosynthetic process; P:vitamin D metabolic process; C:nucleus; C:intracellular o…			IPR001128 (PFAM)	F:GO:0016705; F:GO:0005506; P:GO:0055114; F:GO:0020037	F:oxidoreductase activity, acting on paired donors, with incorporation or reduction of molecular oxygen; F:iron ion binding; P:oxidation-reduction process; F:heme binding
Trichoplax_g00180.t2	INTERPRO, BLASTED, MAPPED, ANNOTATED	CP10_LYMST Cytochrome P450 10	437	20	1.52e-68	51.3	15	C:GO:0044429; P:GO:0033280; F:GO:0016705; P:GO:1902652; F:GO:0008395; P:GO:0006694; F:GO:0005488; P:GO:0008207; P:GO:0044249; P:GO:0042359; C:GO:0005634; C:GO:0070013; C:GO:0016020; F:GO:0070576; P:GO:0016125	C:mitochondrial part; P:response to vitamin D; F:oxidoreductase activity, acting on paired donors, with incorporation or reduction of molecular oxygen; P:secondary alcohol metabolic process; F:steroid hydroxylase activity; P:steroid biosynthetic process; F:binding; P:C21-steroid hormone metabolic process; P:cellular biosynthetic process; P:vitamin D metabolic process; C:nucleus; C:intracellular o…			IPR001128 (PFAM)	F:GO:0016705; F:GO:0005506; P:GO:0055114; F:GO:0020037	F:oxidoreductase activity, acting on paired donors, with incorporation or reduction of molecular oxygen; F:iron ion binding; P:oxidation-reduction process; F:heme binding
Trichoplax_g00181.t1	INTERPRO, BLASTED, MAPPED, ANNOTATED	CP10_LYMST Cytochrome P450 10	528	20	3.63e-102	52.3	15	C:GO:0044429; P:GO:0033280; F:GO:0016705; P:GO:1902652; F:GO:0008395; P:GO:0006694; F:GO:0005488; P:GO:0008207; P:GO:0044249; P:GO:0042359; C:GO:0005634; C:GO:0070013; C:GO:0016020; F:GO:0070576; P:GO:0016125	C:mitochondrial part; P:response to vitamin D; F:oxidoreductase activity, acting on paired donors, with incorporation or reduction of molecular oxygen; P:secondary alcohol metabolic process; F:steroid hydroxylase activity; P:steroid biosynthetic process; F:binding; P:C21-steroid hormone metabolic process; P:cellular biosynthetic process; P:vitamin D metabolic process; C:nucleus; C:intracellular o…			IPR001128 (PFAM)	F:GO:0016705; F:GO:0005506; P:GO:0055114; F:GO:0020037	F:oxidoreductase activity, acting on paired donors, with incorporation or reduction of molecular oxygen; F:iron ion binding; P:oxidation-reduction process; F:heme binding
Trichoplax_g00182.t1	INTERPRO, BLASTED, MAPPED, ANNOTATED	CP10_LYMST Cytochrome P450 10	185	20	1.12e-36	53.1	17	C:GO:0044429; P:GO:0033280; F:GO:0016705; P:GO:1902652; F:GO:0008395; P:GO:0006694; F:GO:0005488; P:GO:0008207; P:GO:0044249; P:GO:0042359; P:GO:1901617; C:GO:0005634; P:GO:0044283; C:GO:0070013; C:GO:0016020; F:GO:0070576; P:GO:0016125	C:mitochondrial part; P:response to vitamin D; F:oxidoreductase activity, acting on paired donors, with incorporation or reduction of molecular oxygen; P:secondary alcohol metabolic process; F:steroid hydroxylase activity; P:steroid biosynthetic process; F:binding; P:C21-steroid hormone metabolic process; P:cellular biosynthetic process; P:vitamin D metabolic process; P:organic hydroxy compound b…			IPR001128 (PFAM)	F:GO:0016705; F:GO:0005506; P:GO:0055114; F:GO:0020037	F:oxidoreductase activity, acting on paired donors, with incorporation or reduction of molecular oxygen; F:iron ion binding; P:oxidation-reduction process; F:heme binding
Trichoplax_g00183.t1	INTERPRO, BLASTED, MAPPED	CP11A_MESAU Cholesterol side-chain cleavage mitochondrial	124	10	1.78e-06	50.4	25	F:GO:0008386; F:GO:0016705; P:GO:0034650; P:GO:0008203; F:GO:0016709; P:GO:0008202; P:GO:0008207; P:GO:0006700; P:GO:0042359; C:GO:0005623; F:GO:0005506; F:GO:0016491; P:GO:0071375; P:GO:0006694; F:GO:0004497; C:GO:0005743; F:GO:0020037; P:GO:0006704; C:GO:0031966; F:GO:0046872; P:GO:0044550; C:GO:0016020; C:GO:0005739; P:GO:0006629; P:GO:0055114	F:cholesterol monooxygenase (side-chain-cleaving) activity; F:oxidoreductase activity, acting on paired donors, with incorporation or reduction of molecular oxygen; P:cortisol metabolic process; P:cholesterol metabolic process; F:oxidoreductase activity, acting on paired donors, with incorporation or reduction of molecular oxygen, NAD(P)H as one donor, and incorporation of one atom of oxygen; P:s…			IPR001128 (PFAM)	F:GO:0016705; F:GO:0005506; P:GO:0055114; F:GO:0020037	F:oxidoreductase activity, acting on paired donors, with incorporation or reduction of molecular oxygen; F:iron ion binding; P:oxidation-reduction process; F:heme binding
Trichoplax_g00184.t1	INTERPRO, BLASTED, MAPPED, ANNOTATED	CP11A_DASAM Cholesterol side-chain cleavage mitochondrial (Fragment)	190	20	3.79e-41	61.15	18	P:GO:0033280; F:GO:0016705; P:GO:1902652; F:GO:0008395; P:GO:0006694; P:GO:0008207; P:GO:0044249; C:GO:0005743; C:GO:0005886; C:GO:0005654; F:GO:0020037; P:GO:0042359; P:GO:1901617; P:GO:0044283; P:GO:0001649; P:GO:0055114; F:GO:0030342; P:GO:0016125	P:response to vitamin D; F:oxidoreductase activity, acting on paired donors, with incorporation or reduction of molecular oxygen; P:secondary alcohol metabolic process; F:steroid hydroxylase activity; P:steroid biosynthetic process; P:C21-steroid hormone metabolic process; P:cellular biosynthetic process; C:mitochondrial inner membrane; C:plasma membrane; C:nucleoplasm; F:heme binding; P:vitamin …			IPR001128 (PFAM)	F:GO:0016705; F:GO:0005506; P:GO:0055114; F:GO:0020037	F:oxidoreductase activity, acting on paired donors, with incorporation or reduction of molecular oxygen; F:iron ion binding; P:oxidation-reduction process; F:heme binding
Trichoplax_g00184.t2	INTERPRO, BLASTED, MAPPED, ANNOTATED	CP11A_DASAM Cholesterol side-chain cleavage mitochondrial (Fragment)	239	20	1.49e-43	59.7	17	P:GO:0065007; P:GO:0033280; F:GO:0016705; F:GO:0008395; P:GO:0006694; F:GO:0005488; P:GO:0044249; C:GO:0005886; C:GO:0005654; P:GO:0042359; P:GO:1901617; P:GO:0044283; C:GO:0031966; P:GO:0001649; P:GO:0055114; F:GO:0030342; P:GO:0016125	P:biological regulation; P:response to vitamin D; F:oxidoreductase activity, acting on paired donors, with incorporation or reduction of molecular oxygen; F:steroid hydroxylase activity; P:steroid biosynthetic process; F:binding; P:cellular biosynthetic process; C:plasma membrane; C:nucleoplasm; P:vitamin D metabolic process; P:organic hydroxy compound biosynthetic process; P:small molecule biosy…			IPR001128 (PFAM)	F:GO:0016705; F:GO:0005506; P:GO:0055114; F:GO:0020037	F:oxidoreductase activity, acting on paired donors, with incorporation or reduction of molecular oxygen; F:iron ion binding; P:oxidation-reduction process; F:heme binding
Trichoplax_g00185.t1	INTERPRO, BLASTED, MAPPED, ANNOTATED	RAC1_DROME Ras-related Rac1	193	20	4.61e-84	74.45	104	F:GO:0034191; C:GO:0030426; P:GO:0051489; P:GO:0006954; P:GO:0030307; P:GO:0001942; P:GO:0051240; F:GO:0031996; P:GO:0051647; P:GO:0035556; C:GO:0030027; F:GO:0019901; P:GO:0048646; P:GO:1900026; C:GO:0005634; P:GO:0048010; P:GO:0051894; P:GO:0051496; P:GO:0048013; C:GO:0030496; P:GO:0034613; P:GO:0071526; F:GO:0061630; P:GO:0035025; P:GO:0008284; P:GO:0060263; P:GO:0038095; P:GO:0048812; P:GO:00…	F:apolipoprotein A-I receptor binding; C:growth cone; P:regulation of filopodium assembly; P:inflammatory response; P:positive regulation of cell growth; P:hair follicle development; P:positive regulation of multicellular organismal process; F:thioesterase binding; P:nucleus localization; P:intracellular signal transduction; C:lamellipodium; F:protein kinase binding; P:anatomical structure format…	EC:3.6.1.15	Nucleoside-triphosphate phosphatase	IPR001806 (PFAM)	F:GO:0005525; F:GO:0003924	F:GTP binding; F:GTPase activity
Trichoplax_g00186.t1	INTERPRO, BLASTED, MAPPED, ANNOTATED	RAC1_CANLF Ras-related C3 botulinum toxin substrate 1	197	20	3.79e-114	84.75	156	P:GO:0007097; P:GO:0007411; P:GO:0021831; P:GO:0021799; F:GO:0034191; P:GO:0003334; C:GO:0030426; P:GO:0051489; P:GO:0006954; P:GO:0030307; C:GO:0060091; F:GO:0019887; F:GO:0031996; C:GO:0030027; P:GO:0033138; F:GO:0042826; P:GO:0007264; P:GO:0090103; C:GO:0030141; P:GO:0002093; P:GO:0060999; P:GO:1900026; P:GO:0060753; P:GO:0006972; C:GO:0005635; C:GO:0031901; P:GO:0048010; C:GO:0005911; P:GO:00…	P:nuclear migration; P:axon guidance; P:embryonic olfactory bulb interneuron precursor migration; P:cerebral cortex radially oriented cell migration; F:apolipoprotein A-I receptor binding; P:keratinocyte development; C:growth cone; P:regulation of filopodium assembly; P:inflammatory response; P:positive regulation of cell growth; C:kinocilium; F:protein kinase regulator activity; F:thioesterase b…	EC:3.6.1.15	Nucleoside-triphosphate phosphatase	IPR001806 (PFAM)	F:GO:0005525; F:GO:0003924	F:GTP binding; F:GTPase activity
Trichoplax_g00187.t1	INTERPRO, NO-BLAST	--NA---	604									no IPS match	no IPS match	no IPS match
Trichoplax_g00188.t1	INTERPRO, NO-BLAST	--NA---	1112									IPR006597 (PFAM)	no GO terms	no GO terms
Trichoplax_g00189.t1	INTERPRO, NO-BLAST	--NA---	1108									IPR006597 (PFAM)	no GO terms	no GO terms
Trichoplax_g00190.t1	INTERPRO, NO-BLAST	--NA---	1177									IPR006597 (PFAM)	no GO terms	no GO terms
Trichoplax_g00191.t1	INTERPRO, BLASTED, MAPPED, ANNOTATED	FOXM1_RAT Forkhead box M1	585	20	5.31e-20	59.4	31	F:GO:0000978; P:GO:0051094; F:GO:0043028; P:GO:0045944; P:GO:0002683; C:GO:0005654; F:GO:0000287; P:GO:0048562; P:GO:0048583; F:GO:0001077; P:GO:0045595; P:GO:0045892; P:GO:0051240; P:GO:0065008; P:GO:0042703; P:GO:0035850; P:GO:0035295; P:GO:0002074; P:GO:0048468; P:GO:0001541; P:GO:0043280; P:GO:0072010; F:GO:0031624; P:GO:0032879; P:GO:0023051; P:GO:0006309; P:GO:0051716; P:GO:0072359; P:GO:00…	F:RNA polymerase II core promoter proximal region sequence-specific DNA binding; P:positive regulation of developmental process; F:cysteine-type endopeptidase regulator activity involved in apoptotic process; P:positive regulation of transcription from RNA polymerase II promoter; P:negative regulation of immune system process; C:nucleoplasm; F:magnesium ion binding; P:embryonic organ morphogenesi…			IPR001766 (PFAM)	F:GO:0003700; P:GO:0006355; F:GO:0043565	F:transcription factor activity, sequence-specific DNA binding; P:regulation of transcription, DNA-templated; F:sequence-specific DNA binding
Trichoplax_g00192.t1	INTERPRO, BLASTED, MAPPED	DELE_RAT Death ligand signal enhancer	554	10	1.92e-07	44	22	C:GO:0000839; C:GO:0000836; C:GO:0044322; P:GO:0006641; C:GO:0005783; P:GO:0008625; P:GO:0009306; C:GO:0005789; F:GO:0005515; P:GO:0043281; P:GO:0007219; C:GO:0005739; C:GO:0016020; P:GO:0006915; C:GO:0016021; P:GO:0030970; P:GO:0030433; P:GO:0050821; C:GO:0036513; P:GO:0034976; P:GO:1904380; P:GO:0036503	C:Hrd1p ubiquitin ligase ERAD-L complex; C:Hrd1p ubiquitin ligase complex; C:endoplasmic reticulum quality control compartment; P:triglyceride metabolic process; C:endoplasmic reticulum; P:extrinsic apoptotic signaling pathway via death domain receptors; P:protein secretion; C:endoplasmic reticulum membrane; F:protein binding; P:regulation of cysteine-type endopeptidase activity involved in apopt…			IPR006597 (PFAM)	no GO terms	no GO terms
Trichoplax_g00193.t1	INTERPRO, BLASTED, MAPPED	SE1L2_HUMAN sel-1 homolog 2	555	7	3.89e-09	40.14	18	C:GO:0000839; C:GO:0000836; C:GO:0044322; P:GO:0006641; C:GO:0005783; P:GO:0009306; C:GO:0005789; F:GO:0005515; P:GO:0007219; C:GO:0016020; C:GO:0016021; P:GO:0030970; P:GO:0030433; P:GO:0050821; C:GO:0036513; P:GO:0034976; P:GO:1904380; P:GO:0036503	C:Hrd1p ubiquitin ligase ERAD-L complex; C:Hrd1p ubiquitin ligase complex; C:endoplasmic reticulum quality control compartment; P:triglyceride metabolic process; C:endoplasmic reticulum; P:protein secretion; C:endoplasmic reticulum membrane; F:protein binding; P:Notch signaling pathway; C:membrane; C:integral component of membrane; P:retrograde protein transport, ER to cytosol; P:ER-associated ub…			IPR006597 (PFAM)	no GO terms	no GO terms
Trichoplax_g00194.t1	INTERPRO, NO-BLAST	--NA---	1080									IPR006597 (PFAM)	no GO terms	no GO terms
Trichoplax_g00195.t1	INTERPRO, BLASTED, MAPPED, ANNOTATED	RDH8_HUMAN Retinol dehydrogenase 8	295	20	1.52e-49	51.65	15	C:GO:0044429; C:GO:0044428; P:GO:0010033; F:GO:0016616; P:GO:0006694; P:GO:0044249; C:GO:0031090; C:GO:0031967; P:GO:0044281; P:GO:0001523; C:GO:0070013; C:GO:0016021; P:GO:0034754; C:GO:0012505; P:GO:0032501	C:mitochondrial part; C:nuclear part; P:response to organic substance; F:oxidoreductase activity, acting on the CH-OH group of donors, NAD or NADP as acceptor; P:steroid biosynthetic process; P:cellular biosynthetic process; C:organelle membrane; C:organelle envelope; P:small molecule metabolic process; P:retinoid metabolic process; C:intracellular organelle lumen; C:integral component of membran…			IPR002347 (PFAM)	no GO terms	no GO terms
Trichoplax_g00196.t1	INTERPRO, BLASTED, MAPPED, ANNOTATED	RDH8_HUMAN Retinol dehydrogenase 8	294	20	1.22e-56	53	10	C:GO:0031965; P:GO:0001523; P:GO:0008210; C:GO:0016021; F:GO:0033764; C:GO:0044444; P:GO:0006694; P:GO:0044249; C:GO:0005654; P:GO:0032501	C:nuclear membrane; P:retinoid metabolic process; P:estrogen metabolic process; C:integral component of membrane; F:steroid dehydrogenase activity, acting on the CH-OH group of donors, NAD or NADP as acceptor; C:cytoplasmic part; P:steroid biosynthetic process; P:cellular biosynthetic process; C:nucleoplasm; P:multicellular organismal process			IPR002347 (PFAM)	no GO terms	no GO terms
Trichoplax_g00197.t1	INTERPRO, BLASTED, MAPPED, ANNOTATED	CATL_DROME Cathepsin L	544	20	2.53e-87	61.25	18	P:GO:0010033; P:GO:1903146; C:GO:0036021; P:GO:0022617; F:GO:0004197; F:GO:0004252; P:GO:0048513; P:GO:0044702; P:GO:1903955; P:GO:0002224; C:GO:0005615; C:GO:0070062; F:GO:0005518; F:GO:0043394; F:GO:0001968; P:GO:0030574; P:GO:0019886; P:GO:0051603	P:response to organic substance; P:regulation of mitophagy; C:endolysosome lumen; P:extracellular matrix disassembly; F:cysteine-type endopeptidase activity; F:serine-type endopeptidase activity; P:animal organ development; P:single organism reproductive process; P:positive regulation of protein targeting to mitochondrion; P:toll-like receptor signaling pathway; C:extracellular space; C:extracell…	EC:3.4.22; EC:3.4.21	Acting on peptide bonds (peptidases); Acting on peptide bonds (peptidases)	IPR000668 (PFAM); IPR013201 (PFAM)	P:GO:0006508; F:GO:0008234	P:proteolysis; F:cysteine-type peptidase activity
Trichoplax_g00198.t1	INTERPRO, BLASTED, MAPPED, ANNOTATED	CYSP2_HOMAM Digestive cysteine ase 2	579	20	1.77e-67	55.85	18	P:GO:0010033; P:GO:1903146; P:GO:0007154; P:GO:0022617; F:GO:0004197; C:GO:0043202; P:GO:1903955; C:GO:0005615; F:GO:0005518; F:GO:0043394; P:GO:0048731; F:GO:0001968; P:GO:0051716; C:GO:0012505; C:GO:0031410; P:GO:0019882; P:GO:0030574; P:GO:0051603	P:response to organic substance; P:regulation of mitophagy; P:cell communication; P:extracellular matrix disassembly; F:cysteine-type endopeptidase activity; C:lysosomal lumen; P:positive regulation of protein targeting to mitochondrion; C:extracellular space; F:collagen binding; F:proteoglycan binding; P:system development; F:fibronectin binding; P:cellular response to stimulus; C:endomembrane s…	EC:3.4.22	Acting on peptide bonds (peptidases)	IPR000668 (PFAM); IPR013201 (PFAM)	P:GO:0006508; F:GO:0008234	P:proteolysis; F:cysteine-type peptidase activity
Trichoplax_g00199.t1	INTERPRO, BLASTED, MAPPED, ANNOTATED	CATS_MOUSE Cathepsin S	569	20	1.47e-61	55.8	28	P:GO:0046718; P:GO:1903146; P:GO:0007154; C:GO:0043202; P:GO:0048513; P:GO:0097067; C:GO:0070062; F:GO:0043394; P:GO:0048002; F:GO:0001968; C:GO:0031410; P:GO:0034769; P:GO:0051603; F:GO:0004197; P:GO:0002250; F:GO:0043236; P:GO:0044702; P:GO:1903955; C:GO:0005634; C:GO:0005615; F:GO:0005518; F:GO:0042393; F:GO:0097655; C:GO:0012505; P:GO:2001259; P:GO:0016485; P:GO:0030574; P:GO:0010447	P:viral entry into host cell; P:regulation of mitophagy; P:cell communication; C:lysosomal lumen; P:animal organ development; P:cellular response to thyroid hormone stimulus; C:extracellular exosome; F:proteoglycan binding; P:antigen processing and presentation of peptide antigen; F:fibronectin binding; C:cytoplasmic vesicle; P:basement membrane disassembly; P:proteolysis involved in cellular pro…	EC:3.4.22	Acting on peptide bonds (peptidases)	IPR000668 (PFAM); IPR013201 (PFAM)	P:GO:0006508; F:GO:0008234	P:proteolysis; F:cysteine-type peptidase activity
Trichoplax_g00200.t1	INTERPRO, BLASTED, MAPPED, ANNOTATED	PLPL2_MOUSE Patatin-like phospholipase domain-containing 2	468	12	3.35e-86	57.83	12	C:GO:0005789; C:GO:0005811; F:GO:0004623; P:GO:0010891; F:GO:0051264; F:GO:0051265; F:GO:0050253; P:GO:0036153; P:GO:0019432; P:GO:0010898; P:GO:0019433; F:GO:0004465	C:endoplasmic reticulum membrane; C:lipid particle; F:phospholipase A2 activity; P:negative regulation of sequestering of triglyceride; F:mono-olein transacylation activity; F:diolein transacylation activity; F:retinyl-palmitate esterase activity; P:triglyceride acyl-chain remodeling; P:triglyceride biosynthetic process; P:positive regulation of triglyceride catabolic process; P:triglyceride cata…	EC:3.1.1.34; EC:3.1.1.1; EC:3.1.1.4; EC:3.1.1.3	Lipoprotein lipase; Carboxylesterase; Phospholipase A(2); Triacylglycerol lipase	IPR002641 (PFAM)	P:GO:0006629	P:lipid metabolic process
Trichoplax_g00201.t1	INTERPRO, BLASTED, MAPPED, ANNOTATED	CBPC2_DANRE Cytosolic carboxypeptidase 2	1020	20	0	60.9	8	C:GO:0005634; C:GO:0005814; C:GO:0036064; F:GO:0004181; P:GO:0007399; P:GO:0048513; F:GO:0005488; P:GO:0035610	C:nucleus; C:centriole; C:ciliary basal body; F:metallocarboxypeptidase activity; P:nervous system development; P:animal organ development; F:binding; P:protein side chain deglutamylation	EC:3.4.17	Acting on peptide bonds (peptidases)	IPR000834 (PFAM)	F:GO:0008270; F:GO:0004181; P:GO:0006508	F:zinc ion binding; F:metallocarboxypeptidase activity; P:proteolysis
Trichoplax_g00201.t2	INTERPRO, BLASTED, MAPPED, ANNOTATED	CBPC2_DANRE Cytosolic carboxypeptidase 2	1044	20	0	60.9	8	C:GO:0005634; C:GO:0005814; C:GO:0036064; F:GO:0004181; P:GO:0007399; P:GO:0048513; F:GO:0005488; P:GO:0035610	C:nucleus; C:centriole; C:ciliary basal body; F:metallocarboxypeptidase activity; P:nervous system development; P:animal organ development; F:binding; P:protein side chain deglutamylation	EC:3.4.17	Acting on peptide bonds (peptidases)	IPR000834 (PFAM)	F:GO:0008270; F:GO:0004181; P:GO:0006508	F:zinc ion binding; F:metallocarboxypeptidase activity; P:proteolysis
Trichoplax_g00201.t3	INTERPRO, BLASTED, MAPPED, ANNOTATED	CBPC2_DANRE Cytosolic carboxypeptidase 2	1034	20	0	62.7	8	C:GO:0005634; C:GO:0005814; C:GO:0036064; F:GO:0004181; F:GO:0046872; P:GO:0007399; P:GO:0048513; P:GO:0035610	C:nucleus; C:centriole; C:ciliary basal body; F:metallocarboxypeptidase activity; F:metal ion binding; P:nervous system development; P:animal organ development; P:protein side chain deglutamylation	EC:3.4.17	Acting on peptide bonds (peptidases)	IPR000834 (PFAM)	F:GO:0008270; F:GO:0004181; P:GO:0006508	F:zinc ion binding; F:metallocarboxypeptidase activity; P:proteolysis
Trichoplax_g00202.t1	INTERPRO, BLASTED, MAPPED, ANNOTATED	PLPL4_HUMAN Patatin-like phospholipase domain-containing 4	439	12	2.43e-36	53.5	13	C:GO:0043229; P:GO:0065008; P:GO:0036153; C:GO:0044444; C:GO:0044425; F:GO:0004623; F:GO:0051264; F:GO:0051265; F:GO:0050253; P:GO:0019432; F:GO:0004806; P:GO:0019433; P:GO:0050789	C:intracellular organelle; P:regulation of biological quality; P:triglyceride acyl-chain remodeling; C:cytoplasmic part; C:membrane part; F:phospholipase A2 activity; F:mono-olein transacylation activity; F:diolein transacylation activity; F:retinyl-palmitate esterase activity; P:triglyceride biosynthetic process; F:triglyceride lipase activity; P:triglyceride catabolic process; P:regulation of b…	EC:3.1.1.1; EC:3.1.1.4; EC:3.1.1.3	Carboxylesterase; Phospholipase A(2); Triacylglycerol lipase	IPR002641 (PFAM)	P:GO:0006629	P:lipid metabolic process
Trichoplax_g00202.t2	INTERPRO, BLASTED, MAPPED, ANNOTATED	PLPL4_HUMAN Patatin-like phospholipase domain-containing 4	447	12	4.16e-29	49.75	10	P:GO:0036155; C:GO:0043229; P:GO:0065008; C:GO:0005737; C:GO:0016020; P:GO:0016042; F:GO:0004806; P:GO:0006641; F:GO:0016411; P:GO:0050789	P:acylglycerol acyl-chain remodeling; C:intracellular organelle; P:regulation of biological quality; C:cytoplasm; C:membrane; P:lipid catabolic process; F:triglyceride lipase activity; P:triglyceride metabolic process; F:acylglycerol O-acyltransferase activity; P:regulation of biological process	EC:3.1.1.1; EC:3.1.1.3	Carboxylesterase; Triacylglycerol lipase	IPR002641 (PFAM)	P:GO:0006629	P:lipid metabolic process
Trichoplax_g00203.t1	INTERPRO, BLASTED, MAPPED, ANNOTATED	LUCI_PHOPY Luciferin 4-monooxygenase	536	20	1.88e-112	48.9	7	F:GO:0000287; F:GO:0047077; C:GO:0005777; F:GO:0016877; P:GO:0008218; P:GO:0044710; P:GO:0071704	F:magnesium ion binding; F:Photinus-luciferin 4-monooxygenase (ATP-hydrolyzing) activity; C:peroxisome; F:ligase activity, forming carbon-sulfur bonds; P:bioluminescence; P:single-organism metabolic process; P:organic substance metabolic process	EC:1.13.12; EC:1.13.12.7	Acting on single donors with incorporation of molecular oxygen (oxygenases). The oxygen incorporated need not be derived from O(2); Photinus-luciferin 4-monooxygenase (ATP-hydrolyzing)	IPR000873 (PFAM); IPR025110 (PFAM)	F:GO:0003824; P:GO:0008152	F:catalytic activity; P:metabolic process
Trichoplax_g00204.t1	INTERPRO, BLASTED, MAPPED, ANNOTATED	PLPL2_MOUSE Patatin-like phospholipase domain-containing 2	537	12	1.88e-57	56.17	11	C:GO:0005789; C:GO:0005811; P:GO:0036155; P:GO:0010891; F:GO:0005515; F:GO:0050253; P:GO:0016042; P:GO:0006641; P:GO:0010898; F:GO:0004465; F:GO:0016411	C:endoplasmic reticulum membrane; C:lipid particle; P:acylglycerol acyl-chain remodeling; P:negative regulation of sequestering of triglyceride; F:protein binding; F:retinyl-palmitate esterase activity; P:lipid catabolic process; P:triglyceride metabolic process; P:positive regulation of triglyceride catabolic process; F:lipoprotein lipase activity; F:acylglycerol O-acyltransferase activity	EC:3.1.1.34; EC:3.1.1.1; EC:3.1.1.3	Lipoprotein lipase; Carboxylesterase; Triacylglycerol lipase	IPR002641 (PFAM)	P:GO:0006629	P:lipid metabolic process
Trichoplax_g00204.t2	INTERPRO, BLASTED, MAPPED, ANNOTATED	PLPL2_MOUSE Patatin-like phospholipase domain-containing 2	515	12	1.42e-45	50.67	9	C:GO:0005811; P:GO:0036155; P:GO:0010891; F:GO:0004806; P:GO:0006641; C:GO:0044444; P:GO:0010898; C:GO:0044425; F:GO:0016411	C:lipid particle; P:acylglycerol acyl-chain remodeling; P:negative regulation of sequestering of triglyceride; F:triglyceride lipase activity; P:triglyceride metabolic process; C:cytoplasmic part; P:positive regulation of triglyceride catabolic process; C:membrane part; F:acylglycerol O-acyltransferase activity	EC:3.1.1.1; EC:3.1.1.3	Carboxylesterase; Triacylglycerol lipase	IPR002641 (PFAM)	P:GO:0006629	P:lipid metabolic process
Trichoplax_g00205.t1	INTERPRO, BLASTED, MAPPED, ANNOTATED	LUCI_PHOPE Luciferin 4-monooxygenase	535	20	1.24e-99	47.9	6	F:GO:0000287; F:GO:0047077; C:GO:0005777; F:GO:0016877; P:GO:0008218; P:GO:0071704	F:magnesium ion binding; F:Photinus-luciferin 4-monooxygenase (ATP-hydrolyzing) activity; C:peroxisome; F:ligase activity, forming carbon-sulfur bonds; P:bioluminescence; P:organic substance metabolic process	EC:1.13.12; EC:1.13.12.7	Acting on single donors with incorporation of molecular oxygen (oxygenases). The oxygen incorporated need not be derived from O(2); Photinus-luciferin 4-monooxygenase (ATP-hydrolyzing)	IPR000873 (PFAM); IPR025110 (PFAM)	F:GO:0003824; P:GO:0008152	F:catalytic activity; P:metabolic process
Trichoplax_g00205.t2	INTERPRO, BLASTED, MAPPED, ANNOTATED	LUCI_PHOPE Luciferin 4-monooxygenase	581	20	8.83e-99	47.85	6	F:GO:0000287; F:GO:0047077; C:GO:0005777; F:GO:0016877; P:GO:0008218; P:GO:0071704	F:magnesium ion binding; F:Photinus-luciferin 4-monooxygenase (ATP-hydrolyzing) activity; C:peroxisome; F:ligase activity, forming carbon-sulfur bonds; P:bioluminescence; P:organic substance metabolic process	EC:1.13.12; EC:1.13.12.7	Acting on single donors with incorporation of molecular oxygen (oxygenases). The oxygen incorporated need not be derived from O(2); Photinus-luciferin 4-monooxygenase (ATP-hydrolyzing)	IPR025110 (PFAM); IPR000873 (PFAM)	F:GO:0003824; P:GO:0008152	F:catalytic activity; P:metabolic process
Trichoplax_g00206.t1	INTERPRO, BLASTED	ZAN_MOUSE Zonadhesin	787	1	1.45e-09	40						no IPS match	no IPS match	no IPS match
Trichoplax_g00207.t1	INTERPRO, NO-BLAST	--NA---	799									IPR003959 (PFAM)	F:GO:0005524	F:ATP binding
Trichoplax_g00208.t1	INTERPRO, NO-BLAST	--NA---	166									no IPS match	no IPS match	no IPS match
Trichoplax_g00209.t1	INTERPRO, BLASTED	ZAN_MOUSE Zonadhesin	441	1	9.42e-08	37						no IPS match	no IPS match	no IPS match
Trichoplax_g00210.t1	INTERPRO, BLASTED, MAPPED, ANNOTATED	CTR9_MOUSE RNA polymerase-associated CTR9 homolog	1080	16	0	49.56	29	C:GO:0016607; F:GO:0000993; P:GO:0007259; P:GO:0000122; P:GO:0032968; C:GO:0016593; P:GO:2000653; P:GO:0001826; P:GO:0016055; P:GO:0070102; P:GO:0001829; P:GO:2001168; P:GO:2001162; P:GO:0080182; P:GO:0019827; P:GO:0045638; P:GO:0010390; P:GO:0006351; P:GO:1900364; F:GO:0042169; P:GO:0042325; P:GO:0001711; P:GO:0001832; P:GO:0071222; P:GO:0051571; C:GO:0035327; F:GO:0016740; P:GO:0031400; P:GO:00…	C:nuclear speck; F:RNA polymerase II core binding; P:JAK-STAT cascade; P:negative regulation of transcription from RNA polymerase II promoter; P:positive regulation of transcription elongation from RNA polymerase II promoter; C:Cdc73/Paf1 complex; P:regulation of genetic imprinting; P:inner cell mass cell differentiation; P:Wnt signaling pathway; P:interleukin-6-mediated signaling pathway; P:trop…			PF13432 (PFAM); IPR019734 (PFAM); PF14559 (PFAM)	F:GO:0005515	F:protein binding
Trichoplax_g00211.t1	INTERPRO, BLASTED, MAPPED, ANNOTATED	CTR9_MOUSE RNA polymerase-associated CTR9 homolog	994	20	0	49.5	23	P:GO:2001162; P:GO:0080182; F:GO:0019904; P:GO:0019827; P:GO:0045638; P:GO:0010390; P:GO:1900364; F:GO:0000993; P:GO:0042325; P:GO:0007259; P:GO:0000122; P:GO:0032968; P:GO:0001711; P:GO:0071222; P:GO:0051571; C:GO:0016593; C:GO:0035327; P:GO:0001825; P:GO:0070102; F:GO:0016740; P:GO:2001168; P:GO:0033523; P:GO:0034645	P:positive regulation of histone H3-K79 methylation; P:histone H3-K4 trimethylation; F:protein domain specific binding; P:stem cell population maintenance; P:negative regulation of myeloid cell differentiation; P:histone monoubiquitination; P:negative regulation of mRNA polyadenylation; F:RNA polymerase II core binding; P:regulation of phosphorylation; P:JAK-STAT cascade; P:negative regulation of…			PF13424 (PFAM); IPR019734 (PFAM)	F:GO:0005515	F:protein binding
Trichoplax_g00211.t2	INTERPRO, BLASTED, MAPPED, ANNOTATED	CTR9_MOUSE RNA polymerase-associated CTR9 homolog	1013	20	0	49.75	23	P:GO:2001162; P:GO:0080182; F:GO:0019904; P:GO:0019827; P:GO:0045638; P:GO:0010390; P:GO:1900364; F:GO:0000993; P:GO:0042325; P:GO:0007259; P:GO:0000122; P:GO:0032968; P:GO:0001711; P:GO:0071222; P:GO:0051571; C:GO:0016593; C:GO:0035327; P:GO:0001825; P:GO:0070102; F:GO:0016740; P:GO:2001168; P:GO:0033523; P:GO:0034645	P:positive regulation of histone H3-K79 methylation; P:histone H3-K4 trimethylation; F:protein domain specific binding; P:stem cell population maintenance; P:negative regulation of myeloid cell differentiation; P:histone monoubiquitination; P:negative regulation of mRNA polyadenylation; F:RNA polymerase II core binding; P:regulation of phosphorylation; P:JAK-STAT cascade; P:negative regulation of…			PF13424 (PFAM); IPR019734 (PFAM)	F:GO:0005515	F:protein binding
Trichoplax_g00211.t3	INTERPRO, BLASTED, MAPPED, ANNOTATED	CTR9_MOUSE RNA polymerase-associated CTR9 homolog	995	20	0	49.5	23	P:GO:2001162; P:GO:0080182; F:GO:0019904; P:GO:0019827; P:GO:0045638; P:GO:0010390; P:GO:1900364; F:GO:0000993; P:GO:0042325; P:GO:0007259; P:GO:0000122; P:GO:0032968; P:GO:0001711; P:GO:0071222; P:GO:0051571; C:GO:0016593; C:GO:0035327; P:GO:0001825; P:GO:0070102; F:GO:0016740; P:GO:2001168; P:GO:0033523; P:GO:0034645	P:positive regulation of histone H3-K79 methylation; P:histone H3-K4 trimethylation; F:protein domain specific binding; P:stem cell population maintenance; P:negative regulation of myeloid cell differentiation; P:histone monoubiquitination; P:negative regulation of mRNA polyadenylation; F:RNA polymerase II core binding; P:regulation of phosphorylation; P:JAK-STAT cascade; P:negative regulation of…			IPR019734 (PFAM); PF13424 (PFAM)	F:GO:0005515	F:protein binding
Trichoplax_g00211.t4	INTERPRO, BLASTED, MAPPED, ANNOTATED	CTR9_MOUSE RNA polymerase-associated CTR9 homolog	1014	20	0	49.75	23	P:GO:2001162; P:GO:0080182; F:GO:0019904; P:GO:0019827; P:GO:0045638; P:GO:0010390; P:GO:1900364; F:GO:0000993; P:GO:0042325; P:GO:0007259; P:GO:0000122; P:GO:0032968; P:GO:0001711; P:GO:0071222; P:GO:0051571; C:GO:0016593; C:GO:0035327; P:GO:0001825; P:GO:0070102; F:GO:0016740; P:GO:2001168; P:GO:0033523; P:GO:0034645	P:positive regulation of histone H3-K79 methylation; P:histone H3-K4 trimethylation; F:protein domain specific binding; P:stem cell population maintenance; P:negative regulation of myeloid cell differentiation; P:histone monoubiquitination; P:negative regulation of mRNA polyadenylation; F:RNA polymerase II core binding; P:regulation of phosphorylation; P:JAK-STAT cascade; P:negative regulation of…			IPR019734 (PFAM); PF13424 (PFAM)	F:GO:0005515	F:protein binding
Trichoplax_g00212.t1	INTERPRO, NO-BLAST	--NA---	172									no IPS match	no IPS match	no IPS match
Trichoplax_g00212.t2	INTERPRO, NO-BLAST	--NA---	193									no IPS match	no IPS match	no IPS match
Trichoplax_g00213.t1	INTERPRO, BLASTED, MAPPED	SAAL1_HUMAN SAAL1	449	5	1.82e-27	43	1	C:GO:0005615	C:extracellular space			no IPS match	no IPS match	no IPS match
Trichoplax_g00214.t1	INTERPRO, BLASTED, MAPPED, ANNOTATED	ST38L_HUMAN Serine threonine-kinase 38-like	469	20	0	70.45	32	P:GO:0000819; P:GO:0043407; P:GO:0009755; F:GO:0000287; P:GO:0050773; F:GO:0005524; C:GO:0070062; P:GO:0000086; P:GO:0051220; P:GO:0000082; C:GO:0005829; C:GO:0070688; F:GO:0031435; P:GO:0016477; P:GO:0031532; P:GO:0033138; F:GO:0042802; C:GO:0031252; P:GO:0031032; C:GO:0000922; C:GO:0042641; F:GO:0004674; P:GO:0045736; P:GO:0030833; P:GO:0090090; C:GO:0005911; C:GO:0005815; F:GO:0003779; P:GO:00…	P:sister chromatid segregation; P:negative regulation of MAP kinase activity; P:hormone-mediated signaling pathway; F:magnesium ion binding; P:regulation of dendrite development; F:ATP binding; C:extracellular exosome; P:G2/M transition of mitotic cell cycle; P:cytoplasmic sequestering of protein; P:G1/S transition of mitotic cell cycle; C:cytosol; C:MLL5-L complex; F:mitogen-activated protein ki…	EC:2.7.11	Transferring phosphorus-containing groups	IPR000719 (PFAM)	F:GO:0005524; F:GO:0004672; P:GO:0006468	F:ATP binding; F:protein kinase activity; P:protein phosphorylation
Trichoplax_g00215.t1	INTERPRO, BLASTED, MAPPED, ANNOTATED	B3GT1_HUMAN Beta-1,3-galactosyltransferase 1	338	20	5.59e-41	51.25	6	P:GO:0007417; F:GO:0008375; C:GO:0016020; P:GO:0006486; F:GO:0008378; C:GO:0005794	P:central nervous system development; F:acetylglucosaminyltransferase activity; C:membrane; P:protein glycosylation; F:galactosyltransferase activity; C:Golgi apparatus			IPR002659 (PFAM)	C:GO:0016020; P:GO:0006486; F:GO:0008378	C:membrane; P:protein glycosylation; F:galactosyltransferase activity
Trichoplax_g00216.t1	INTERPRO, BLASTED, MAPPED, ANNOTATED	B3GN5_HUMAN Lactosylceramide 1,3-N-acetyl-beta-D-glucosaminyltransferase	338	20	3.09e-41	50.3	6	P:GO:0007417; F:GO:0008375; C:GO:0016020; P:GO:0006486; F:GO:0008378; C:GO:0005622	P:central nervous system development; F:acetylglucosaminyltransferase activity; C:membrane; P:protein glycosylation; F:galactosyltransferase activity; C:intracellular			IPR002659 (PFAM)	C:GO:0016020; P:GO:0006486; F:GO:0008378	C:membrane; P:protein glycosylation; F:galactosyltransferase activity
Trichoplax_g00217.t1	INTERPRO, BLASTED, MAPPED, ANNOTATED	B3GN5_HUMAN Lactosylceramide 1,3-N-acetyl-beta-D-glucosaminyltransferase	343	20	6.86e-38	49.9	7	F:GO:0008375; P:GO:0007275; C:GO:0016020; P:GO:0006486; F:GO:0008378; P:GO:0044711; C:GO:0005622	F:acetylglucosaminyltransferase activity; P:multicellular organism development; C:membrane; P:protein glycosylation; F:galactosyltransferase activity; P:single-organism biosynthetic process; C:intracellular			IPR002659 (PFAM)	C:GO:0016020; P:GO:0006486; F:GO:0008378	C:membrane; P:protein glycosylation; F:galactosyltransferase activity
Trichoplax_g00218.t1	INTERPRO, BLASTED, MAPPED	HMGB3_CHICK High mobility group B3	441	1	0.000103	55	16	P:GO:0032392; P:GO:0045638; P:GO:0006351; P:GO:0045578; P:GO:0006355; F:GO:0008301; C:GO:0005694; F:GO:0000400; P:GO:0002376; F:GO:0003723; F:GO:0003677; C:GO:0005634; F:GO:0003723; C:GO:0005737; P:GO:0045596; P:GO:0045087	P:DNA geometric change; P:negative regulation of myeloid cell differentiation; P:transcription, DNA-templated; P:negative regulation of B cell differentiation; P:regulation of transcription, DNA-templated; F:DNA binding, bending; C:chromosome; F:four-way junction DNA binding; P:immune system process; F:RNA binding; F:DNA binding; C:nucleus; F:RNA binding; C:cytoplasm; P:negative regulation of cel…			IPR009071 (PFAM)	no GO terms	no GO terms
Trichoplax_g00218.t2	INTERPRO, BLASTED, MAPPED	HMGB3_CHICK High mobility group B3	429	1	0.000982	53	16	P:GO:0032392; P:GO:0045638; P:GO:0006351; P:GO:0045578; P:GO:0006355; F:GO:0008301; C:GO:0005694; F:GO:0000400; P:GO:0002376; F:GO:0003723; F:GO:0003677; C:GO:0005634; F:GO:0003723; C:GO:0005737; P:GO:0045596; P:GO:0045087	P:DNA geometric change; P:negative regulation of myeloid cell differentiation; P:transcription, DNA-templated; P:negative regulation of B cell differentiation; P:regulation of transcription, DNA-templated; F:DNA binding, bending; C:chromosome; F:four-way junction DNA binding; P:immune system process; F:RNA binding; F:DNA binding; C:nucleus; F:RNA binding; C:cytoplasm; P:negative regulation of cel…			IPR009071 (PFAM)	no GO terms	no GO terms
Trichoplax_g00218.t3	INTERPRO, BLASTED, MAPPED	HMGB3_CHICK High mobility group B3	477	1	0.000116	55	16	P:GO:0032392; P:GO:0045638; P:GO:0006351; P:GO:0045578; P:GO:0006355; F:GO:0008301; C:GO:0005694; F:GO:0000400; P:GO:0002376; F:GO:0003723; F:GO:0003677; C:GO:0005634; F:GO:0003723; C:GO:0005737; P:GO:0045596; P:GO:0045087	P:DNA geometric change; P:negative regulation of myeloid cell differentiation; P:transcription, DNA-templated; P:negative regulation of B cell differentiation; P:regulation of transcription, DNA-templated; F:DNA binding, bending; C:chromosome; F:four-way junction DNA binding; P:immune system process; F:RNA binding; F:DNA binding; C:nucleus; F:RNA binding; C:cytoplasm; P:negative regulation of cel…			IPR009071 (PFAM)	no GO terms	no GO terms
Trichoplax_g00218.t4	INTERPRO, BLASTED, MAPPED	HMGB3_CHICK High mobility group B3	438	1	9.79e-05	55	16	P:GO:0032392; P:GO:0045638; P:GO:0006351; P:GO:0045578; P:GO:0006355; F:GO:0008301; C:GO:0005694; F:GO:0000400; P:GO:0002376; F:GO:0003723; F:GO:0003677; C:GO:0005634; F:GO:0003723; C:GO:0005737; P:GO:0045596; P:GO:0045087	P:DNA geometric change; P:negative regulation of myeloid cell differentiation; P:transcription, DNA-templated; P:negative regulation of B cell differentiation; P:regulation of transcription, DNA-templated; F:DNA binding, bending; C:chromosome; F:four-way junction DNA binding; P:immune system process; F:RNA binding; F:DNA binding; C:nucleus; F:RNA binding; C:cytoplasm; P:negative regulation of cel…			IPR009071 (PFAM)	no GO terms	no GO terms
Trichoplax_g00218.t5	INTERPRO, NO-BLAST	--NA---	465									IPR009071 (PFAM)	no GO terms	no GO terms
Trichoplax_g00218.t6	INTERPRO, BLASTED, MAPPED	HMGB3_CHICK High mobility group B3	426	1	0.000938	55	16	P:GO:0032392; P:GO:0045638; P:GO:0006351; P:GO:0045578; P:GO:0006355; F:GO:0008301; C:GO:0005694; F:GO:0000400; P:GO:0002376; F:GO:0003723; F:GO:0003677; C:GO:0005634; F:GO:0003723; C:GO:0005737; P:GO:0045596; P:GO:0045087	P:DNA geometric change; P:negative regulation of myeloid cell differentiation; P:transcription, DNA-templated; P:negative regulation of B cell differentiation; P:regulation of transcription, DNA-templated; F:DNA binding, bending; C:chromosome; F:four-way junction DNA binding; P:immune system process; F:RNA binding; F:DNA binding; C:nucleus; F:RNA binding; C:cytoplasm; P:negative regulation of cel…			IPR009071 (PFAM)	no GO terms	no GO terms
Trichoplax_g00218.t7	INTERPRO, BLASTED, MAPPED	HMGB3_CHICK High mobility group B3	474	1	0.00011	55	16	P:GO:0032392; P:GO:0045638; P:GO:0006351; P:GO:0045578; P:GO:0006355; F:GO:0008301; C:GO:0005694; F:GO:0000400; P:GO:0002376; F:GO:0003723; F:GO:0003677; C:GO:0005634; F:GO:0003723; C:GO:0005737; P:GO:0045596; P:GO:0045087	P:DNA geometric change; P:negative regulation of myeloid cell differentiation; P:transcription, DNA-templated; P:negative regulation of B cell differentiation; P:regulation of transcription, DNA-templated; F:DNA binding, bending; C:chromosome; F:four-way junction DNA binding; P:immune system process; F:RNA binding; F:DNA binding; C:nucleus; F:RNA binding; C:cytoplasm; P:negative regulation of cel…			IPR009071 (PFAM)	no GO terms	no GO terms
Trichoplax_g00218.t8	INTERPRO, NO-BLAST	--NA---	462									IPR009071 (PFAM)	no GO terms	no GO terms
Trichoplax_g00219.t1	INTERPRO, BLASTED, MAPPED, ANNOTATED	GCC1_MOUSE GRIP and coiled-coil domain-containing 1	762	5	1.23e-62	48.2	7	C:GO:0016020; P:GO:0015031; C:GO:0005794; P:GO:0033365; P:GO:0006996; P:GO:0042147; P:GO:0048193	C:membrane; P:protein transport; C:Golgi apparatus; P:protein localization to organelle; P:organelle organization; P:retrograde transport, endosome to Golgi; P:Golgi vesicle transport			IPR000237 (PFAM)	no GO terms	no GO terms
Trichoplax_g00219.t2	INTERPRO, BLASTED, MAPPED, ANNOTATED	GCC1_MOUSE GRIP and coiled-coil domain-containing 1	750	5	7.2e-64	48.6	7	C:GO:0016020; P:GO:0015031; C:GO:0005794; P:GO:0033365; P:GO:0006996; P:GO:0042147; P:GO:0048193	C:membrane; P:protein transport; C:Golgi apparatus; P:protein localization to organelle; P:organelle organization; P:retrograde transport, endosome to Golgi; P:Golgi vesicle transport			IPR000237 (PFAM)	no GO terms	no GO terms
Trichoplax_g00219.t3	INTERPRO, BLASTED, MAPPED, ANNOTATED	GCC1_MOUSE GRIP and coiled-coil domain-containing 1	752	5	3.69e-63	48.2	7	C:GO:0016020; P:GO:0015031; C:GO:0005794; P:GO:0033365; P:GO:0006996; P:GO:0042147; P:GO:0048193	C:membrane; P:protein transport; C:Golgi apparatus; P:protein localization to organelle; P:organelle organization; P:retrograde transport, endosome to Golgi; P:Golgi vesicle transport			IPR000237 (PFAM)	no GO terms	no GO terms
Trichoplax_g00219.t4	INTERPRO, BLASTED, MAPPED, ANNOTATED	GCC1_MOUSE GRIP and coiled-coil domain-containing 1	740	5	3.11e-64	48.6	7	C:GO:0016020; P:GO:0015031; C:GO:0005794; P:GO:0033365; P:GO:0006996; P:GO:0042147; P:GO:0048193	C:membrane; P:protein transport; C:Golgi apparatus; P:protein localization to organelle; P:organelle organization; P:retrograde transport, endosome to Golgi; P:Golgi vesicle transport			IPR000237 (PFAM)	no GO terms	no GO terms
Trichoplax_g00220.t1	INTERPRO, NO-BLAST	--NA---	325									no IPS match	no IPS match	no IPS match
Trichoplax_g00221.t1	INTERPRO, BLASTED, MAPPED, ANNOTATED	FKBP4_HUMAN Peptidyl-prolyl cis-trans isomerase FKBP4	441	20	1.44e-123	62.85	52	P:GO:0032092; P:GO:1902991; P:GO:0007179; P:GO:0000413; P:GO:1901700; P:GO:0032925; C:GO:0034704; P:GO:0003206; P:GO:0010977; P:GO:0031398; C:GO:0005829; P:GO:0031111; C:GO:0033017; F:GO:0031072; P:GO:0007183; F:GO:0005160; P:GO:0032880; P:GO:0042026; F:GO:0044325; P:GO:0006458; P:GO:0044765; P:GO:1903779; P:GO:0060315; C:GO:0030018; P:GO:0051775; C:GO:0044295; P:GO:0035584; P:GO:0010880; P:GO:19…	P:positive regulation of protein binding; P:regulation of amyloid precursor protein catabolic process; P:transforming growth factor beta receptor signaling pathway; P:protein peptidyl-prolyl isomerization; P:response to oxygen-containing compound; P:regulation of activin receptor signaling pathway; C:calcium channel complex; P:cardiac chamber morphogenesis; P:negative regulation of neuron project…	EC:5.2.1.8	Peptidylprolyl isomerase	IPR001179 (PFAM)	no GO terms	no GO terms
Trichoplax_g00221.t2	INTERPRO, BLASTED, MAPPED, ANNOTATED	FKBP4_HUMAN Peptidyl-prolyl cis-trans isomerase FKBP4	452	20	1.19e-123	62.7	52	P:GO:0032092; P:GO:1902991; P:GO:0007179; P:GO:0000413; P:GO:1901700; P:GO:0032925; C:GO:0034704; P:GO:0003206; P:GO:0010977; P:GO:0031398; C:GO:0005829; P:GO:0031111; C:GO:0033017; F:GO:0031072; P:GO:0007183; F:GO:0005160; P:GO:0032880; P:GO:0042026; F:GO:0044325; P:GO:0006458; P:GO:0044765; P:GO:1903779; P:GO:0060315; C:GO:0030018; P:GO:0051775; C:GO:0044295; P:GO:0035584; P:GO:0010880; P:GO:19…	P:positive regulation of protein binding; P:regulation of amyloid precursor protein catabolic process; P:transforming growth factor beta receptor signaling pathway; P:protein peptidyl-prolyl isomerization; P:response to oxygen-containing compound; P:regulation of activin receptor signaling pathway; C:calcium channel complex; P:cardiac chamber morphogenesis; P:negative regulation of neuron project…	EC:5.2.1.8	Peptidylprolyl isomerase	IPR001179 (PFAM)	no GO terms	no GO terms
Trichoplax_g00222.t1	INTERPRO, BLASTED, MAPPED, ANNOTATED	ASB3_BOVIN Ankyrin repeat and SOCS box 3	247	20	4.97e-19	48.5	28	P:GO:1904356; F:GO:0043167; P:GO:0008104; C:GO:0005794; P:GO:0006468; P:GO:1903506; P:GO:0051641; P:GO:0010638; P:GO:2000278; P:GO:0010557; P:GO:0070887; P:GO:0006471; P:GO:0006996; P:GO:0006810; P:GO:0045934; C:GO:0005886; P:GO:0007049; P:GO:0044767; C:GO:0005635; C:GO:0005856; P:GO:0031328; C:GO:0098687; P:GO:0010605; P:GO:0051054; F:GO:0016740; C:GO:0030017; F:GO:0019899; P:GO:0016567	P:regulation of telomere maintenance via telomere lengthening; F:ion binding; P:protein localization; C:Golgi apparatus; P:protein phosphorylation; P:regulation of nucleic acid-templated transcription; P:cellular localization; P:positive regulation of organelle organization; P:regulation of DNA biosynthetic process; P:positive regulation of macromolecule biosynthetic process; P:cellular response …			IPR020683 (PFAM)	no GO terms	no GO terms
Trichoplax_g00222.t2	INTERPRO, BLASTED, MAPPED, ANNOTATED	ASB3_BOVIN Ankyrin repeat and SOCS box 3	236	20	2.97e-21	49.3	52	P:GO:2001251; C:GO:0015630; P:GO:0007010; P:GO:1903047; P:GO:0015031; P:GO:0022607; P:GO:0043270; P:GO:2000113; P:GO:2000278; P:GO:0032206; F:GO:0016757; C:GO:0098590; P:GO:0009967; P:GO:0044765; C:GO:0005635; P:GO:0044093; P:GO:0042391; P:GO:0051053; P:GO:0014706; C:GO:0031981; C:GO:0030054; P:GO:1904062; C:GO:0030017; P:GO:0072659; P:GO:0016567; F:GO:1901363; P:GO:1904356; F:GO:0043167; P:GO:00…	P:negative regulation of chromosome organization; C:microtubule cytoskeleton; P:cytoskeleton organization; P:mitotic cell cycle process; P:protein transport; P:cellular component assembly; P:positive regulation of ion transport; P:negative regulation of cellular macromolecule biosynthetic process; P:regulation of DNA biosynthetic process; P:positive regulation of telomere maintenance; F:transfera…			IPR020683 (PFAM); PF13857 (PFAM)	no GO terms	no GO terms
Trichoplax_g00222.t3	INTERPRO, BLASTED, MAPPED, ANNOTATED	ASB3_BOVIN Ankyrin repeat and SOCS box 3	260	20	6.56e-19	48.5	28	P:GO:1904356; F:GO:0043167; P:GO:0008104; C:GO:0005794; P:GO:0006468; P:GO:1903506; P:GO:0051641; P:GO:0010638; P:GO:2000278; P:GO:0010557; P:GO:0070887; P:GO:0006471; P:GO:0006996; P:GO:0006810; P:GO:0045934; C:GO:0005886; P:GO:0007049; P:GO:0044767; C:GO:0005635; C:GO:0005856; P:GO:0031328; C:GO:0098687; P:GO:0010605; P:GO:0051054; F:GO:0016740; C:GO:0030017; F:GO:0019899; P:GO:0016567	P:regulation of telomere maintenance via telomere lengthening; F:ion binding; P:protein localization; C:Golgi apparatus; P:protein phosphorylation; P:regulation of nucleic acid-templated transcription; P:cellular localization; P:positive regulation of organelle organization; P:regulation of DNA biosynthetic process; P:positive regulation of macromolecule biosynthetic process; P:cellular response …			IPR020683 (PFAM)	no GO terms	no GO terms
Trichoplax_g00222.t4	INTERPRO, BLASTED, MAPPED, ANNOTATED	ASB3_BOVIN Ankyrin repeat and SOCS box 3	249	20	3.78e-21	49.25	52	P:GO:2001251; C:GO:0015630; P:GO:0007010; P:GO:1903047; P:GO:0015031; P:GO:0022607; P:GO:0043270; P:GO:2000113; P:GO:2000278; P:GO:0032206; F:GO:0016757; C:GO:0098590; P:GO:0009967; P:GO:0044765; C:GO:0005635; P:GO:0044093; P:GO:0042391; P:GO:0051053; P:GO:0014706; C:GO:0031981; C:GO:0030054; P:GO:1904062; C:GO:0030017; P:GO:0072659; P:GO:0016567; F:GO:1901363; P:GO:1904356; F:GO:0043167; P:GO:00…	P:negative regulation of chromosome organization; C:microtubule cytoskeleton; P:cytoskeleton organization; P:mitotic cell cycle process; P:protein transport; P:cellular component assembly; P:positive regulation of ion transport; P:negative regulation of cellular macromolecule biosynthetic process; P:regulation of DNA biosynthetic process; P:positive regulation of telomere maintenance; F:transfera…			PF13857 (PFAM); IPR020683 (PFAM)	no GO terms	no GO terms
Trichoplax_g00223.t1	INTERPRO, BLASTED, MAPPED, ANNOTATED	MTMR5_MOUSE Myotubularin-related 5	2082	20	1.83e-165	51.75	21	F:GO:0005085; P:GO:0006470; C:GO:0005770; F:GO:0035091; P:GO:0008333; C:GO:0044422; P:GO:0048523; P:GO:0045109; C:GO:0005886; P:GO:0046856; F:GO:0004721; P:GO:0048583; F:GO:0004438; C:GO:0070062; P:GO:0070584; P:GO:0048311; P:GO:0044088; C:GO:0001726; F:GO:0052629; C:GO:0030175; F:GO:0019215	F:guanyl-nucleotide exchange factor activity; P:protein dephosphorylation; C:late endosome; F:phosphatidylinositol binding; P:endosome to lysosome transport; C:organelle part; P:negative regulation of cellular process; P:intermediate filament organization; C:plasma membrane; P:phosphatidylinositol dephosphorylation; F:phosphoprotein phosphatase activity; P:regulation of response to stimulus; F:ph…	EC:3.1.3.16; EC:3.1.3.41; EC:3.1.3.64	Protein-serine/threonine phosphatase; 4-nitrophenylphosphatase; Phosphatidylinositol-3-phosphatase	IPR002219 (PFAM); IPR004182 (PFAM); IPR001194 (PFAM); IPR010569 (PFAM); IPR005113 (PFAM); IPR022096 (PFAM)	P:GO:0035556	P:intracellular signal transduction
Trichoplax_g00223.t2	INTERPRO, BLASTED, MAPPED, ANNOTATED	MTMR5_MOUSE Myotubularin-related 5	2114	20	3.34e-160	51.45	21	P:GO:0006470; C:GO:0005770; F:GO:0035091; P:GO:0008333; C:GO:0044422; P:GO:0048523; P:GO:0045109; C:GO:0005886; P:GO:0046856; F:GO:0004721; P:GO:0048583; F:GO:0004438; C:GO:0070062; F:GO:0098772; P:GO:0070584; P:GO:0048311; P:GO:0044088; C:GO:0001726; F:GO:0052629; C:GO:0030175; F:GO:0019215	P:protein dephosphorylation; C:late endosome; F:phosphatidylinositol binding; P:endosome to lysosome transport; C:organelle part; P:negative regulation of cellular process; P:intermediate filament organization; C:plasma membrane; P:phosphatidylinositol dephosphorylation; F:phosphoprotein phosphatase activity; P:regulation of response to stimulus; F:phosphatidylinositol-3-phosphatase activity; C:e…	EC:3.1.3.16; EC:3.1.3.41; EC:3.1.3.64	Protein-serine/threonine phosphatase; 4-nitrophenylphosphatase; Phosphatidylinositol-3-phosphatase	IPR010569 (PFAM); IPR005113 (PFAM); IPR001194 (PFAM); IPR002219 (PFAM); IPR004182 (PFAM); IPR022096 (PFAM)	P:GO:0035556	P:intracellular signal transduction
Trichoplax_g00223.t3	INTERPRO, BLASTED, MAPPED, ANNOTATED	MTMR5_MOUSE Myotubularin-related 5	2081	20	2.6e-164	52.3	22	F:GO:0005085; P:GO:0006470; C:GO:0005770; F:GO:0035091; P:GO:0008333; C:GO:0044422; P:GO:0048523; P:GO:0045109; C:GO:0005886; P:GO:0046856; F:GO:0004721; P:GO:0048583; F:GO:0004438; C:GO:0070062; P:GO:0070584; P:GO:0048311; P:GO:0044088; C:GO:0001726; F:GO:0052629; C:GO:0030175; F:GO:0019215; P:GO:0032501	F:guanyl-nucleotide exchange factor activity; P:protein dephosphorylation; C:late endosome; F:phosphatidylinositol binding; P:endosome to lysosome transport; C:organelle part; P:negative regulation of cellular process; P:intermediate filament organization; C:plasma membrane; P:phosphatidylinositol dephosphorylation; F:phosphoprotein phosphatase activity; P:regulation of response to stimulus; F:ph…	EC:3.1.3.16; EC:3.1.3.41; EC:3.1.3.64	Protein-serine/threonine phosphatase; 4-nitrophenylphosphatase; Phosphatidylinositol-3-phosphatase	IPR002219 (PFAM); IPR004182 (PFAM); IPR001194 (PFAM); IPR005113 (PFAM); IPR010569 (PFAM); IPR022096 (PFAM)	P:GO:0035556	P:intracellular signal transduction
Trichoplax_g00223.t4	INTERPRO, BLASTED, MAPPED, ANNOTATED	MTMR5_MOUSE Myotubularin-related 5	2113	20	4.67e-159	52	21	P:GO:0006470; C:GO:0005770; F:GO:0035091; P:GO:0008333; C:GO:0044422; P:GO:0048523; P:GO:0045109; C:GO:0005886; P:GO:0046856; F:GO:0004721; P:GO:0048583; F:GO:0004438; C:GO:0070062; F:GO:0098772; P:GO:0070584; P:GO:0048311; P:GO:0044088; C:GO:0001726; F:GO:0052629; C:GO:0030175; F:GO:0019215	P:protein dephosphorylation; C:late endosome; F:phosphatidylinositol binding; P:endosome to lysosome transport; C:organelle part; P:negative regulation of cellular process; P:intermediate filament organization; C:plasma membrane; P:phosphatidylinositol dephosphorylation; F:phosphoprotein phosphatase activity; P:regulation of response to stimulus; F:phosphatidylinositol-3-phosphatase activity; C:e…	EC:3.1.3.16; EC:3.1.3.41; EC:3.1.3.64	Protein-serine/threonine phosphatase; 4-nitrophenylphosphatase; Phosphatidylinositol-3-phosphatase	IPR001194 (PFAM); IPR005113 (PFAM); IPR004182 (PFAM); IPR022096 (PFAM); IPR010569 (PFAM); IPR002219 (PFAM)	P:GO:0035556	P:intracellular signal transduction
Trichoplax_g00224.t1	INTERPRO, BLASTED	K0930_HUMAN Uncharacterized protein KIAA0930	397	4	4.96e-35	50.25						IPR019141 (PFAM)	no GO terms	no GO terms
Trichoplax_g00224.t2	INTERPRO, BLASTED	K0930_HUMAN Uncharacterized protein KIAA0930	407	4	6.66e-36	45.5						IPR019141 (PFAM)	no GO terms	no GO terms
Trichoplax_g00224.t3	INTERPRO, BLASTED	K0930_HUMAN Uncharacterized protein KIAA0930	398	4	2.09e-35	50						IPR019141 (PFAM)	no GO terms	no GO terms
Trichoplax_g00224.t4	INTERPRO, BLASTED	K0930_HUMAN Uncharacterized protein KIAA0930	405	4	5.14e-35	50.25						IPR019141 (PFAM)	no GO terms	no GO terms
Trichoplax_g00224.t5	INTERPRO, BLASTED	K0930_HUMAN Uncharacterized protein KIAA0930	408	4	3.96e-36	45.5						IPR019141 (PFAM)	no GO terms	no GO terms
Trichoplax_g00224.t6	INTERPRO, BLASTED	K0930_HUMAN Uncharacterized protein KIAA0930	415	4	1.31e-36	44						IPR019141 (PFAM)	no GO terms	no GO terms
Trichoplax_g00224.t7	INTERPRO, BLASTED	K0930_HUMAN Uncharacterized protein KIAA0930	406	4	2.14e-35	49.75						IPR019141 (PFAM)	no GO terms	no GO terms
Trichoplax_g00224.t8	INTERPRO, BLASTED	K0930_HUMAN Uncharacterized protein KIAA0930	416	4	7.12e-37	44.5						IPR019141 (PFAM)	no GO terms	no GO terms
Trichoplax_g00225.t1	INTERPRO, BLASTED, MAPPED, ANNOTATED	TTC17_DANRE Tetratricopeptide repeat 17	737	4	3.41e-31	52.75	4	C:GO:0005856; C:GO:0016020; P:GO:0030030; P:GO:1902589	C:cytoskeleton; C:membrane; P:cell projection organization; P:single-organism organelle organization			no IPS match	no IPS match	no IPS match
Trichoplax_g00226.t1	INTERPRO, BLASTED, MAPPED, ANNOTATED	PTPRR_HUMAN Receptor-type tyrosine-phosphatase R	606	20	2.89e-92	58.9	33	P:GO:0043409; C:GO:0009897; P:GO:0007155; P:GO:0048699; P:GO:0006469; P:GO:0002244; P:GO:0048539; C:GO:0009898; F:GO:0001784; P:GO:0002378; C:GO:0005887; C:GO:0070062; P:GO:0006933; C:GO:0005829; P:GO:2000473; P:GO:0035335; P:GO:0050852; P:GO:0051128; F:GO:0019901; P:GO:0007185; P:GO:1900121; P:GO:0007268; F:GO:0005001; P:GO:0007420; P:GO:0048864; P:GO:0006950; C:GO:0005634; C:GO:0097458; P:GO:20…	P:negative regulation of MAPK cascade; C:external side of plasma membrane; P:cell adhesion; P:generation of neurons; P:negative regulation of protein kinase activity; P:hematopoietic progenitor cell differentiation; P:bone marrow development; C:cytoplasmic side of plasma membrane; F:phosphotyrosine binding; P:immunoglobulin biosynthetic process; C:integral component of plasma membrane; C:extracel…	EC:3.1.3.16; EC:3.1.3.48; EC:3.1.3.41	Protein-serine/threonine phosphatase; Protein-tyrosine-phosphatase; 4-nitrophenylphosphatase	IPR000242 (PFAM)	F:GO:0004725; P:GO:0006470	F:protein tyrosine phosphatase activity; P:protein dephosphorylation
Trichoplax_g00226.t2	INTERPRO, BLASTED, MAPPED, ANNOTATED	PTPRR_HUMAN Receptor-type tyrosine-phosphatase R	597	20	2.29e-85	58.5	31	P:GO:0043409; C:GO:0009897; P:GO:0048699; P:GO:0006469; P:GO:0002244; P:GO:0048539; C:GO:0009898; F:GO:0001784; P:GO:0002378; C:GO:0005887; C:GO:0070062; P:GO:0006933; C:GO:0005829; P:GO:2000473; P:GO:0035335; P:GO:0050852; P:GO:0051128; F:GO:0019901; P:GO:1900121; P:GO:0007167; P:GO:0007420; P:GO:0048864; P:GO:0006950; C:GO:0005634; F:GO:0004725; C:GO:0097458; P:GO:2000648; P:GO:0044770; C:GO:00…	P:negative regulation of MAPK cascade; C:external side of plasma membrane; P:generation of neurons; P:negative regulation of protein kinase activity; P:hematopoietic progenitor cell differentiation; P:bone marrow development; C:cytoplasmic side of plasma membrane; F:phosphotyrosine binding; P:immunoglobulin biosynthetic process; C:integral component of plasma membrane; C:extracellular exosome; P:…	EC:3.1.3.16; EC:3.1.3.48; EC:3.1.3.41	Protein-serine/threonine phosphatase; Protein-tyrosine-phosphatase; 4-nitrophenylphosphatase	IPR000242 (PFAM)	F:GO:0004725; P:GO:0006470	F:protein tyrosine phosphatase activity; P:protein dephosphorylation
Trichoplax_g00226.t3	INTERPRO, BLASTED, MAPPED, ANNOTATED	PTPRR_MOUSE Receptor-type tyrosine-phosphatase R	592	20	2.71e-90	58.75	33	P:GO:0043409; C:GO:0009897; P:GO:0007155; P:GO:0048699; P:GO:0006469; P:GO:0002244; P:GO:0048539; C:GO:0009898; F:GO:0001784; P:GO:0002378; C:GO:0005887; C:GO:0070062; P:GO:0006933; C:GO:0005829; P:GO:2000473; P:GO:0035335; P:GO:0050852; P:GO:0051128; F:GO:0019901; P:GO:0007185; P:GO:1900121; P:GO:0007268; F:GO:0005001; P:GO:0007420; P:GO:0048864; P:GO:0006950; C:GO:0005634; C:GO:0097458; P:GO:20…	P:negative regulation of MAPK cascade; C:external side of plasma membrane; P:cell adhesion; P:generation of neurons; P:negative regulation of protein kinase activity; P:hematopoietic progenitor cell differentiation; P:bone marrow development; C:cytoplasmic side of plasma membrane; F:phosphotyrosine binding; P:immunoglobulin biosynthetic process; C:integral component of plasma membrane; C:extracel…	EC:3.1.3.16; EC:3.1.3.48; EC:3.1.3.41	Protein-serine/threonine phosphatase; Protein-tyrosine-phosphatase; 4-nitrophenylphosphatase	IPR000242 (PFAM)	F:GO:0004725; P:GO:0006470	F:protein tyrosine phosphatase activity; P:protein dephosphorylation
Trichoplax_g00226.t4	INTERPRO, BLASTED, MAPPED, ANNOTATED	PTPRR_HUMAN Receptor-type tyrosine-phosphatase R	625	20	1.91e-91	59.05	37	P:GO:1903385; C:GO:0009897; P:GO:0007155; P:GO:0048699; P:GO:0006469; P:GO:0002244; P:GO:0048539; C:GO:0009898; F:GO:0001784; P:GO:0002378; C:GO:0005887; C:GO:0070062; P:GO:0006933; P:GO:0001701; P:GO:0010633; C:GO:0005829; P:GO:2000473; P:GO:0035335; P:GO:0038128; P:GO:0050852; P:GO:0051128; F:GO:0019901; P:GO:0007185; P:GO:1900121; P:GO:0007268; F:GO:0005001; P:GO:0007420; P:GO:0048864; P:GO:00…	P:regulation of homophilic cell adhesion; C:external side of plasma membrane; P:cell adhesion; P:generation of neurons; P:negative regulation of protein kinase activity; P:hematopoietic progenitor cell differentiation; P:bone marrow development; C:cytoplasmic side of plasma membrane; F:phosphotyrosine binding; P:immunoglobulin biosynthetic process; C:integral component of plasma membrane; C:extra…	EC:3.1.3.16; EC:3.1.3.48; EC:3.1.3.41	Protein-serine/threonine phosphatase; Protein-tyrosine-phosphatase; 4-nitrophenylphosphatase	IPR000242 (PFAM)	F:GO:0004725; P:GO:0006470	F:protein tyrosine phosphatase activity; P:protein dephosphorylation
Trichoplax_g00226.t5	INTERPRO, BLASTED, MAPPED, ANNOTATED	PTPRR_MOUSE Receptor-type tyrosine-phosphatase R	583	20	2e-83	58.35	31	P:GO:0043409; C:GO:0009897; P:GO:0048699; P:GO:0006469; P:GO:0002244; P:GO:0048539; C:GO:0009898; F:GO:0001784; P:GO:0002378; C:GO:0005887; C:GO:0070062; P:GO:0006933; C:GO:0005829; P:GO:2000473; P:GO:0035335; P:GO:0050852; P:GO:0051128; F:GO:0019901; P:GO:1900121; P:GO:0007167; P:GO:0007420; P:GO:0048864; P:GO:0006950; C:GO:0005634; F:GO:0004725; C:GO:0097458; P:GO:2000648; P:GO:0044770; C:GO:00…	P:negative regulation of MAPK cascade; C:external side of plasma membrane; P:generation of neurons; P:negative regulation of protein kinase activity; P:hematopoietic progenitor cell differentiation; P:bone marrow development; C:cytoplasmic side of plasma membrane; F:phosphotyrosine binding; P:immunoglobulin biosynthetic process; C:integral component of plasma membrane; C:extracellular exosome; P:…	EC:3.1.3.16; EC:3.1.3.48; EC:3.1.3.41	Protein-serine/threonine phosphatase; Protein-tyrosine-phosphatase; 4-nitrophenylphosphatase	IPR000242 (PFAM)	F:GO:0004725; P:GO:0006470	F:protein tyrosine phosphatase activity; P:protein dephosphorylation
Trichoplax_g00226.t6	INTERPRO, BLASTED, MAPPED, ANNOTATED	PTPRR_HUMAN Receptor-type tyrosine-phosphatase R	616	20	1.51e-84	58.55	31	P:GO:0043409; C:GO:0009897; P:GO:0048699; P:GO:0006469; P:GO:0002244; P:GO:0048539; C:GO:0009898; F:GO:0001784; P:GO:0002378; C:GO:0005887; C:GO:0070062; P:GO:0006933; C:GO:0005829; P:GO:2000473; P:GO:0035335; P:GO:0050852; P:GO:0051128; F:GO:0019901; P:GO:1900121; P:GO:0007167; P:GO:0007420; P:GO:0048864; P:GO:0006950; C:GO:0005634; F:GO:0004725; C:GO:0097458; P:GO:2000648; P:GO:0044770; C:GO:00…	P:negative regulation of MAPK cascade; C:external side of plasma membrane; P:generation of neurons; P:negative regulation of protein kinase activity; P:hematopoietic progenitor cell differentiation; P:bone marrow development; C:cytoplasmic side of plasma membrane; F:phosphotyrosine binding; P:immunoglobulin biosynthetic process; C:integral component of plasma membrane; C:extracellular exosome; P:…	EC:3.1.3.16; EC:3.1.3.48; EC:3.1.3.41	Protein-serine/threonine phosphatase; Protein-tyrosine-phosphatase; 4-nitrophenylphosphatase	IPR000242 (PFAM)	F:GO:0004725; P:GO:0006470	F:protein tyrosine phosphatase activity; P:protein dephosphorylation
Trichoplax_g00226.t7	INTERPRO, BLASTED, MAPPED, ANNOTATED	PTPRR_MOUSE Receptor-type tyrosine-phosphatase R	611	20	2.15e-89	58.85	33	P:GO:0043409; C:GO:0009897; P:GO:0007155; P:GO:0048699; P:GO:0006469; P:GO:0002244; P:GO:0048539; C:GO:0009898; F:GO:0001784; P:GO:0002378; C:GO:0005887; C:GO:0070062; P:GO:0006933; C:GO:0005829; P:GO:2000473; P:GO:0035335; P:GO:0050852; P:GO:0051128; F:GO:0019901; P:GO:0007185; P:GO:1900121; P:GO:0007268; F:GO:0005001; P:GO:0007420; P:GO:0048864; P:GO:0006950; C:GO:0005634; C:GO:0097458; P:GO:20…	P:negative regulation of MAPK cascade; C:external side of plasma membrane; P:cell adhesion; P:generation of neurons; P:negative regulation of protein kinase activity; P:hematopoietic progenitor cell differentiation; P:bone marrow development; C:cytoplasmic side of plasma membrane; F:phosphotyrosine binding; P:immunoglobulin biosynthetic process; C:integral component of plasma membrane; C:extracel…	EC:3.1.3.16; EC:3.1.3.48; EC:3.1.3.41	Protein-serine/threonine phosphatase; Protein-tyrosine-phosphatase; 4-nitrophenylphosphatase	IPR000242 (PFAM)	F:GO:0004725; P:GO:0006470	F:protein tyrosine phosphatase activity; P:protein dephosphorylation
Trichoplax_g00226.t8	INTERPRO, BLASTED, MAPPED, ANNOTATED	PTPRR_MOUSE Receptor-type tyrosine-phosphatase R	602	20	1.43e-82	58.4	31	P:GO:0043409; C:GO:0009897; P:GO:0048699; P:GO:0006469; P:GO:0002244; P:GO:0048539; C:GO:0009898; F:GO:0001784; P:GO:0002378; C:GO:0005887; C:GO:0070062; P:GO:0006933; C:GO:0005829; P:GO:2000473; P:GO:0035335; P:GO:0050852; P:GO:0051128; F:GO:0019901; P:GO:1900121; P:GO:0007167; P:GO:0007420; P:GO:0048864; P:GO:0006950; C:GO:0005634; F:GO:0004725; C:GO:0097458; P:GO:2000648; P:GO:0044770; C:GO:00…	P:negative regulation of MAPK cascade; C:external side of plasma membrane; P:generation of neurons; P:negative regulation of protein kinase activity; P:hematopoietic progenitor cell differentiation; P:bone marrow development; C:cytoplasmic side of plasma membrane; F:phosphotyrosine binding; P:immunoglobulin biosynthetic process; C:integral component of plasma membrane; C:extracellular exosome; P:…	EC:3.1.3.16; EC:3.1.3.48; EC:3.1.3.41	Protein-serine/threonine phosphatase; Protein-tyrosine-phosphatase; 4-nitrophenylphosphatase	IPR000242 (PFAM)	F:GO:0004725; P:GO:0006470	F:protein tyrosine phosphatase activity; P:protein dephosphorylation
Trichoplax_g00227.t1	INTERPRO, BLASTED, MAPPED, ANNOTATED	MGAT1_RAT Alpha-1,3-mannosyl-glyco 2-beta-N-acetylglucosaminyltransferase	382	10	5.78e-109	57.8	9	C:GO:0070062; F:GO:0016262; C:GO:0016021; F:GO:0003827; P:GO:0006013; P:GO:0006487; C:GO:0000139; F:GO:0005488; C:GO:0005797	C:extracellular exosome; F:protein N-acetylglucosaminyltransferase activity; C:integral component of membrane; F:alpha-1,3-mannosylglycoprotein 2-beta-N-acetylglucosaminyltransferase activity; P:mannose metabolic process; P:protein N-linked glycosylation; C:Golgi membrane; F:binding; C:Golgi medial cisterna	EC:2.4.1.94; EC:2.4.1.101	Protein N-acetylglucosaminyltransferase; Alpha-1,3-mannosyl-glycoprotein 2-beta-N-acetylglucosaminyltransferase	IPR004139 (PFAM)	F:GO:0008375; P:GO:0006486	F:acetylglucosaminyltransferase activity; P:protein glycosylation
Trichoplax_g00227.t2	INTERPRO, BLASTED, MAPPED, ANNOTATED	MGAT1_RAT Alpha-1,3-mannosyl-glyco 2-beta-N-acetylglucosaminyltransferase	436	10	4.41e-120	58.3	9	C:GO:0070062; F:GO:0016262; C:GO:0016021; F:GO:0003827; P:GO:0006013; P:GO:0006487; C:GO:0000139; F:GO:0005488; C:GO:0005797	C:extracellular exosome; F:protein N-acetylglucosaminyltransferase activity; C:integral component of membrane; F:alpha-1,3-mannosylglycoprotein 2-beta-N-acetylglucosaminyltransferase activity; P:mannose metabolic process; P:protein N-linked glycosylation; C:Golgi membrane; F:binding; C:Golgi medial cisterna	EC:2.4.1.94; EC:2.4.1.101	Protein N-acetylglucosaminyltransferase; Alpha-1,3-mannosyl-glycoprotein 2-beta-N-acetylglucosaminyltransferase	IPR004139 (PFAM)	F:GO:0008375; P:GO:0006486	F:acetylglucosaminyltransferase activity; P:protein glycosylation
Trichoplax_g00227.t3	INTERPRO, BLASTED, MAPPED, ANNOTATED	MGAT1_RAT Alpha-1,3-mannosyl-glyco 2-beta-N-acetylglucosaminyltransferase	369	10	5.04e-105	56.8	9	C:GO:0070062; F:GO:0016262; C:GO:0016021; F:GO:0003827; P:GO:0006013; P:GO:0006487; C:GO:0000139; F:GO:0005488; C:GO:0005797	C:extracellular exosome; F:protein N-acetylglucosaminyltransferase activity; C:integral component of membrane; F:alpha-1,3-mannosylglycoprotein 2-beta-N-acetylglucosaminyltransferase activity; P:mannose metabolic process; P:protein N-linked glycosylation; C:Golgi membrane; F:binding; C:Golgi medial cisterna	EC:2.4.1.94; EC:2.4.1.101	Protein N-acetylglucosaminyltransferase; Alpha-1,3-mannosyl-glycoprotein 2-beta-N-acetylglucosaminyltransferase	IPR004139 (PFAM)	F:GO:0008375; P:GO:0006486	F:acetylglucosaminyltransferase activity; P:protein glycosylation
Trichoplax_g00227.t4	INTERPRO, BLASTED, MAPPED, ANNOTATED	MGAT1_RAT Alpha-1,3-mannosyl-glyco 2-beta-N-acetylglucosaminyltransferase	423	10	3.94e-116	57.2	9	C:GO:0070062; F:GO:0016262; C:GO:0016021; F:GO:0003827; P:GO:0006013; P:GO:0006487; C:GO:0000139; F:GO:0005488; C:GO:0005797	C:extracellular exosome; F:protein N-acetylglucosaminyltransferase activity; C:integral component of membrane; F:alpha-1,3-mannosylglycoprotein 2-beta-N-acetylglucosaminyltransferase activity; P:mannose metabolic process; P:protein N-linked glycosylation; C:Golgi membrane; F:binding; C:Golgi medial cisterna	EC:2.4.1.94; EC:2.4.1.101	Protein N-acetylglucosaminyltransferase; Alpha-1,3-mannosyl-glycoprotein 2-beta-N-acetylglucosaminyltransferase	IPR004139 (PFAM)	F:GO:0008375; P:GO:0006486	F:acetylglucosaminyltransferase activity; P:protein glycosylation
Trichoplax_g00227.t5	INTERPRO, BLASTED, MAPPED, ANNOTATED	MGAT1_RAT Alpha-1,3-mannosyl-glyco 2-beta-N-acetylglucosaminyltransferase	451	10	3.34e-116	57.2	9	C:GO:0070062; F:GO:0016262; C:GO:0016021; F:GO:0003827; P:GO:0006013; P:GO:0006487; C:GO:0000139; F:GO:0005488; C:GO:0005797	C:extracellular exosome; F:protein N-acetylglucosaminyltransferase activity; C:integral component of membrane; F:alpha-1,3-mannosylglycoprotein 2-beta-N-acetylglucosaminyltransferase activity; P:mannose metabolic process; P:protein N-linked glycosylation; C:Golgi membrane; F:binding; C:Golgi medial cisterna	EC:2.4.1.94; EC:2.4.1.101	Protein N-acetylglucosaminyltransferase; Alpha-1,3-mannosyl-glycoprotein 2-beta-N-acetylglucosaminyltransferase	IPR004139 (PFAM)	F:GO:0008375; P:GO:0006486	F:acetylglucosaminyltransferase activity; P:protein glycosylation
Trichoplax_g00227.t6	INTERPRO, BLASTED, MAPPED, ANNOTATED	MGAT1_RAT Alpha-1,3-mannosyl-glyco 2-beta-N-acetylglucosaminyltransferase	397	10	7.14e-105	56.6	9	C:GO:0070062; F:GO:0016262; C:GO:0016021; F:GO:0003827; P:GO:0006013; P:GO:0006487; C:GO:0000139; F:GO:0005488; C:GO:0005797	C:extracellular exosome; F:protein N-acetylglucosaminyltransferase activity; C:integral component of membrane; F:alpha-1,3-mannosylglycoprotein 2-beta-N-acetylglucosaminyltransferase activity; P:mannose metabolic process; P:protein N-linked glycosylation; C:Golgi membrane; F:binding; C:Golgi medial cisterna	EC:2.4.1.94; EC:2.4.1.101	Protein N-acetylglucosaminyltransferase; Alpha-1,3-mannosyl-glycoprotein 2-beta-N-acetylglucosaminyltransferase	IPR004139 (PFAM)	F:GO:0008375; P:GO:0006486	F:acetylglucosaminyltransferase activity; P:protein glycosylation
Trichoplax_g00227.t7	INTERPRO, BLASTED, MAPPED, ANNOTATED	MGAT1_RAT Alpha-1,3-mannosyl-glyco 2-beta-N-acetylglucosaminyltransferase	438	10	3.54e-112	56.4	9	C:GO:0070062; F:GO:0016262; C:GO:0016021; F:GO:0003827; P:GO:0006013; P:GO:0006487; C:GO:0000139; F:GO:0005488; C:GO:0005797	C:extracellular exosome; F:protein N-acetylglucosaminyltransferase activity; C:integral component of membrane; F:alpha-1,3-mannosylglycoprotein 2-beta-N-acetylglucosaminyltransferase activity; P:mannose metabolic process; P:protein N-linked glycosylation; C:Golgi membrane; F:binding; C:Golgi medial cisterna	EC:2.4.1.94; EC:2.4.1.101	Protein N-acetylglucosaminyltransferase; Alpha-1,3-mannosyl-glycoprotein 2-beta-N-acetylglucosaminyltransferase	IPR004139 (PFAM)	F:GO:0008375; P:GO:0006486	F:acetylglucosaminyltransferase activity; P:protein glycosylation
Trichoplax_g00227.t8	INTERPRO, BLASTED, MAPPED, ANNOTATED	MGAT1_RAT Alpha-1,3-mannosyl-glyco 2-beta-N-acetylglucosaminyltransferase	384	10	4.83e-101	55.9	9	C:GO:0070062; F:GO:0016262; C:GO:0016021; F:GO:0003827; P:GO:0006013; P:GO:0006487; C:GO:0000139; F:GO:0005488; C:GO:0005797	C:extracellular exosome; F:protein N-acetylglucosaminyltransferase activity; C:integral component of membrane; F:alpha-1,3-mannosylglycoprotein 2-beta-N-acetylglucosaminyltransferase activity; P:mannose metabolic process; P:protein N-linked glycosylation; C:Golgi membrane; F:binding; C:Golgi medial cisterna	EC:2.4.1.94; EC:2.4.1.101	Protein N-acetylglucosaminyltransferase; Alpha-1,3-mannosyl-glycoprotein 2-beta-N-acetylglucosaminyltransferase	IPR004139 (PFAM)	F:GO:0008375; P:GO:0006486	F:acetylglucosaminyltransferase activity; P:protein glycosylation
Trichoplax_g00228.t1	INTERPRO, BLASTED, MAPPED, ANNOTATED	LFG4_MOUSE lifeguard 4	241	20	6.16e-70	56.35	13	P:GO:1902042; P:GO:0090005; P:GO:0021549; P:GO:1902045; F:GO:0005123; P:GO:0044763; C:GO:0044425; P:GO:0043523; C:GO:0005795; C:GO:0005765; C:GO:0070062; P:GO:0050848; C:GO:0010008	P:negative regulation of extrinsic apoptotic signaling pathway via death domain receptors; P:negative regulation of establishment of protein localization to plasma membrane; P:cerebellum development; P:negative regulation of Fas signaling pathway; F:death receptor binding; P:single-organism cellular process; C:membrane part; P:regulation of neuron apoptotic process; C:Golgi stack; C:lysosomal mem…			IPR006214 (PFAM)	no GO terms	no GO terms
Trichoplax_g00229.t1	INTERPRO, BLASTED, MAPPED, ANNOTATED	RAC1_DROME Ras-related Rac1	193	20	6.57e-80	73.9	103	F:GO:0034191; P:GO:0043588; C:GO:0030426; P:GO:0051489; P:GO:0006954; P:GO:0030307; P:GO:0045893; P:GO:0051240; F:GO:0031996; C:GO:0030027; F:GO:0019901; P:GO:0048646; P:GO:0007266; P:GO:1900026; C:GO:0005634; P:GO:0048010; P:GO:0051894; P:GO:0051496; P:GO:0048013; C:GO:0030496; P:GO:0034613; P:GO:0071526; F:GO:0061630; P:GO:0035025; P:GO:0008284; P:GO:0060263; P:GO:0038095; P:GO:0048812; P:GO:00…	F:apolipoprotein A-I receptor binding; P:skin development; C:growth cone; P:regulation of filopodium assembly; P:inflammatory response; P:positive regulation of cell growth; P:positive regulation of transcription, DNA-templated; P:positive regulation of multicellular organismal process; F:thioesterase binding; C:lamellipodium; F:protein kinase binding; P:anatomical structure formation involved in…	EC:3.6.1.15	Nucleoside-triphosphate phosphatase	IPR001806 (PFAM)	F:GO:0005525; F:GO:0003924	F:GTP binding; F:GTPase activity
Trichoplax_g00230.t1	INTERPRO, BLASTED, MAPPED, ANNOTATED	RAC1_CANLF Ras-related C3 botulinum toxin substrate 1	195	20	2.4e-91	78.6	128	P:GO:0007411; P:GO:0021831; P:GO:0021799; F:GO:0034191; C:GO:0030426; P:GO:0051489; P:GO:0006954; P:GO:0030307; P:GO:0001942; C:GO:0060091; F:GO:0019887; F:GO:0031996; P:GO:0051647; C:GO:0030027; F:GO:0019901; F:GO:0042826; P:GO:0007264; P:GO:0090103; P:GO:0002093; P:GO:0048646; P:GO:0060999; P:GO:1900026; P:GO:0060753; P:GO:0006972; C:GO:0005635; C:GO:0031901; P:GO:0048010; P:GO:0051894; P:GO:00…	P:axon guidance; P:embryonic olfactory bulb interneuron precursor migration; P:cerebral cortex radially oriented cell migration; F:apolipoprotein A-I receptor binding; C:growth cone; P:regulation of filopodium assembly; P:inflammatory response; P:positive regulation of cell growth; P:hair follicle development; C:kinocilium; F:protein kinase regulator activity; F:thioesterase binding; P:nucleus lo…	EC:3.6.1.15	Nucleoside-triphosphate phosphatase	IPR001806 (PFAM)	F:GO:0005525; F:GO:0003924	F:GTP binding; F:GTPase activity
Trichoplax_g00231.t1	INTERPRO, BLASTED, MAPPED, ANNOTATED	TSN11_HUMAN Tetraspanin-11	248	20	2.34e-21	46.05	14	C:GO:0005770; C:GO:0044421; P:GO:0008104; C:GO:0044425; P:GO:0006810; C:GO:0005886; F:GO:0005515; P:GO:0032879; P:GO:0048522; C:GO:0098588; P:GO:0043473; C:GO:0044440; P:GO:0030154; C:GO:0098805	C:late endosome; C:extracellular region part; P:protein localization; C:membrane part; P:transport; C:plasma membrane; F:protein binding; P:regulation of localization; P:positive regulation of cellular process; C:bounding membrane of organelle; P:pigmentation; C:endosomal part; P:cell differentiation; C:whole membrane			IPR018499 (PFAM)	C:GO:0016021	C:integral component of membrane
Trichoplax_g00232.t1	INTERPRO, BLASTED, MAPPED, ANNOTATED	ASPP_AEDAE Lysosomal aspartic protease	389	20	9.19e-167	67.7	21	F:GO:0004190; P:GO:0003081; P:GO:0030163; F:GO:0004197; F:GO:0004252; P:GO:0007586; C:GO:0043202; P:GO:0048513; P:GO:0010817; P:GO:0051246; C:GO:0005615; C:GO:0005768; C:GO:0070062; F:GO:0005515; P:GO:0050794; P:GO:0006914; C:GO:0045121; P:GO:0016485; P:GO:0030574; C:GO:0031012; P:GO:0019886	F:aspartic-type endopeptidase activity; P:regulation of systemic arterial blood pressure by renin-angiotensin; P:protein catabolic process; F:cysteine-type endopeptidase activity; F:serine-type endopeptidase activity; P:digestion; C:lysosomal lumen; P:animal organ development; P:regulation of hormone levels; P:regulation of protein metabolic process; C:extracellular space; C:endosome; C:extracell…	EC:3.4.22; EC:3.4.21; EC:3.4.23	Acting on peptide bonds (peptidases); Acting on peptide bonds (peptidases); Acting on peptide bonds (peptidases)	IPR033121 (PFAM)	no GO terms	no GO terms
Trichoplax_g00233.t1	INTERPRO, BLASTED, MAPPED, ANNOTATED	RDH8_BOVIN Retinol dehydrogenase 8	292	20	1.24e-67	53.35	19	P:GO:0008210; P:GO:1901661; P:GO:0006694; P:GO:0044249; P:GO:0097164; C:GO:0001750; C:GO:0005654; P:GO:0006725; C:GO:0031965; P:GO:0001523; F:GO:0052650; F:GO:0048037; P:GO:0030638; C:GO:0005739; C:GO:0016021; F:GO:0033764; P:GO:0016137; F:GO:0016655; P:GO:0032501	P:estrogen metabolic process; P:quinone metabolic process; P:steroid biosynthetic process; P:cellular biosynthetic process; P:ammonium ion metabolic process; C:photoreceptor outer segment; C:nucleoplasm; P:cellular aromatic compound metabolic process; C:nuclear membrane; P:retinoid metabolic process; F:NADP-retinol dehydrogenase activity; F:cofactor binding; P:polyketide metabolic process; C:mito…	EC:1.1.1.300; EC:1.1.1.2	NADP-retinol dehydrogenase; Alcohol dehydrogenase (NADP(+))	IPR002347 (PFAM)	no GO terms	no GO terms
Trichoplax_g00234.t1	INTERPRO, BLASTED, MAPPED	RWDD4_HUMAN RWD domain-containing 4	186	6	1.17e-43	54.33	3	C:GO:0005844; F:GO:0005515; P:GO:0002181	C:polysome; F:protein binding; P:cytoplasmic translation			IPR006575 (PFAM)	F:GO:0005515	F:protein binding
Trichoplax_g00235.t1	INTERPRO, BLASTED, MAPPED, ANNOTATED	TONSL_BOVIN Tonsoku	871	20	1.22e-15	53.25	38	P:GO:0019219; P:GO:0006260; P:GO:0000732; P:GO:0000731; P:GO:0006303; P:GO:0060323; C:GO:0043005; P:GO:0043269; C:GO:0005654; P:GO:0032507; F:GO:0003723; P:GO:0001501; F:GO:0046982; C:GO:0031436; P:GO:0046826; F:GO:0042803; P:GO:0000729; P:GO:1901796; C:GO:0098590; C:GO:0044444; P:GO:0006810; C:GO:0044427; P:GO:0007049; P:GO:0042325; P:GO:0009887; P:GO:0001894; P:GO:0045184; F:GO:0004842; C:GO:00…	P:regulation of nucleobase-containing compound metabolic process; P:DNA replication; P:strand displacement; P:DNA synthesis involved in DNA repair; P:double-strand break repair via nonhomologous end joining; P:head morphogenesis; C:neuron projection; P:regulation of ion transport; C:nucleoplasm; P:maintenance of protein location in cell; F:RNA binding; P:skeletal system development; F:protein het…			IPR020683 (PFAM); IPR001357 (PFAM)	no GO terms	no GO terms
Trichoplax_g00235.t2	INTERPRO, BLASTED, MAPPED, ANNOTATED	ANR31_HUMAN ankyrin repeat domain-containing 31	857	20	3.93e-18	55.8	36	C:GO:0035861; P:GO:0006260; P:GO:0000732; P:GO:0000731; P:GO:0006303; P:GO:0060323; C:GO:0005654; P:GO:1990166; F:GO:0003723; P:GO:0001501; F:GO:0046982; F:GO:0032403; C:GO:0031436; P:GO:0031334; P:GO:0034184; P:GO:0046826; F:GO:0042803; P:GO:0000729; P:GO:1901796; C:GO:0044444; P:GO:0007049; P:GO:0042325; P:GO:0009887; P:GO:0001894; F:GO:0004842; C:GO:0005856; F:GO:0031625; P:GO:0051253; P:GO:00…	C:site of double-strand break; P:DNA replication; P:strand displacement; P:DNA synthesis involved in DNA repair; P:double-strand break repair via nonhomologous end joining; P:head morphogenesis; C:nucleoplasm; P:protein localization to site of double-strand break; F:RNA binding; P:skeletal system development; F:protein heterodimerization activity; F:protein complex binding; C:BRCA1-BARD1 complex;…			IPR020683 (PFAM); IPR001357 (PFAM)	no GO terms	no GO terms
Trichoplax_g00235.t3	INTERPRO, BLASTED, MAPPED, ANNOTATED	TONSL_BOVIN Tonsoku	841	20	1.32e-15	54.05	35	C:GO:0035861; P:GO:0006260; P:GO:0000732; P:GO:0000731; P:GO:0006303; P:GO:0060323; C:GO:0005654; P:GO:1990166; F:GO:0003723; P:GO:0001501; F:GO:0046982; F:GO:0032403; C:GO:0031436; P:GO:0031334; P:GO:0034184; P:GO:0046826; F:GO:0042803; P:GO:0000729; P:GO:1901796; C:GO:0044444; P:GO:0044763; P:GO:0042325; P:GO:0009887; P:GO:0001894; F:GO:0004842; C:GO:0005856; F:GO:0031625; P:GO:0043066; C:GO:00…	C:site of double-strand break; P:DNA replication; P:strand displacement; P:DNA synthesis involved in DNA repair; P:double-strand break repair via nonhomologous end joining; P:head morphogenesis; C:nucleoplasm; P:protein localization to site of double-strand break; F:RNA binding; P:skeletal system development; F:protein heterodimerization activity; F:protein complex binding; C:BRCA1-BARD1 complex;…			IPR020683 (PFAM); IPR001357 (PFAM)	no GO terms	no GO terms
Trichoplax_g00235.t4	INTERPRO, BLASTED, MAPPED, ANNOTATED	ANR31_HUMAN ankyrin repeat domain-containing 31	827	20	3.9e-18	56	35	C:GO:0035861; P:GO:0006260; P:GO:0000732; P:GO:0000731; P:GO:0006303; P:GO:0060323; C:GO:0005654; P:GO:1990166; F:GO:0003723; P:GO:0001501; F:GO:0046982; F:GO:0032403; C:GO:0031436; P:GO:0031334; P:GO:0034184; P:GO:0046826; F:GO:0042803; P:GO:0000729; P:GO:1901796; C:GO:0044444; P:GO:0007049; P:GO:0042325; P:GO:0009887; P:GO:0001894; F:GO:0004842; C:GO:0005856; F:GO:0031625; P:GO:0051253; P:GO:00…	C:site of double-strand break; P:DNA replication; P:strand displacement; P:DNA synthesis involved in DNA repair; P:double-strand break repair via nonhomologous end joining; P:head morphogenesis; C:nucleoplasm; P:protein localization to site of double-strand break; F:RNA binding; P:skeletal system development; F:protein heterodimerization activity; F:protein complex binding; C:BRCA1-BARD1 complex;…			IPR001357 (PFAM); IPR020683 (PFAM)	no GO terms	no GO terms
Trichoplax_g00235.t5	INTERPRO, BLASTED, MAPPED, ANNOTATED	TONSL_BOVIN Tonsoku	872	20	1.22e-15	53.35	40	P:GO:0019219; P:GO:0006260; P:GO:1902578; P:GO:0000732; P:GO:0000731; P:GO:0006303; P:GO:0060323; C:GO:0005654; P:GO:0010959; F:GO:0003723; P:GO:0001501; P:GO:0043270; F:GO:0046982; C:GO:0031436; P:GO:0010256; P:GO:0044802; P:GO:0046826; F:GO:0042803; P:GO:0000729; P:GO:1901796; C:GO:0044444; C:GO:0044304; C:GO:0005886; C:GO:0044427; P:GO:0042325; P:GO:0009887; P:GO:0001894; F:GO:0004842; C:GO:00…	P:regulation of nucleobase-containing compound metabolic process; P:DNA replication; P:single-organism localization; P:strand displacement; P:DNA synthesis involved in DNA repair; P:double-strand break repair via nonhomologous end joining; P:head morphogenesis; C:nucleoplasm; P:regulation of metal ion transport; F:RNA binding; P:skeletal system development; P:positive regulation of ion transport;…			IPR020683 (PFAM); IPR001357 (PFAM)	no GO terms	no GO terms
Trichoplax_g00235.t6	INTERPRO, BLASTED, MAPPED, ANNOTATED	ANR31_HUMAN ankyrin repeat domain-containing 31	858	20	2.42e-18	55.55	36	C:GO:0035861; P:GO:0006260; P:GO:0042475; P:GO:0000732; P:GO:0000731; P:GO:0006303; P:GO:0060325; C:GO:0005654; P:GO:1990166; F:GO:0003723; F:GO:0046982; F:GO:0032403; C:GO:0031436; P:GO:0031334; P:GO:0034184; P:GO:0046826; F:GO:0042803; P:GO:0000729; P:GO:1901796; C:GO:0044444; P:GO:0048705; C:GO:0005886; P:GO:0007049; P:GO:0042325; P:GO:0001894; F:GO:0004842; C:GO:0005856; F:GO:0031625; P:GO:00…	C:site of double-strand break; P:DNA replication; P:odontogenesis of dentin-containing tooth; P:strand displacement; P:DNA synthesis involved in DNA repair; P:double-strand break repair via nonhomologous end joining; P:face morphogenesis; C:nucleoplasm; P:protein localization to site of double-strand break; F:RNA binding; F:protein heterodimerization activity; F:protein complex binding; C:BRCA1-B…			IPR020683 (PFAM); IPR001357 (PFAM)	no GO terms	no GO terms
Trichoplax_g00235.t7	INTERPRO, BLASTED, MAPPED, ANNOTATED	TONSL_BOVIN Tonsoku	842	20	1.27e-15	54.1	35	C:GO:0035861; P:GO:0006260; P:GO:0000732; P:GO:0000731; P:GO:0006303; P:GO:0060323; C:GO:0005654; P:GO:1990166; F:GO:0003723; P:GO:0001501; F:GO:0046982; F:GO:0032403; C:GO:0031436; P:GO:0031334; P:GO:0034184; P:GO:0046826; F:GO:0042803; P:GO:0000729; P:GO:1901796; C:GO:0044444; P:GO:0044763; P:GO:0042325; P:GO:0009887; P:GO:0001894; F:GO:0004842; C:GO:0005856; F:GO:0031625; P:GO:0043066; C:GO:00…	C:site of double-strand break; P:DNA replication; P:strand displacement; P:DNA synthesis involved in DNA repair; P:double-strand break repair via nonhomologous end joining; P:head morphogenesis; C:nucleoplasm; P:protein localization to site of double-strand break; F:RNA binding; P:skeletal system development; F:protein heterodimerization activity; F:protein complex binding; C:BRCA1-BARD1 complex;…			IPR001357 (PFAM); IPR020683 (PFAM)	no GO terms	no GO terms
Trichoplax_g00235.t8	INTERPRO, BLASTED, MAPPED, ANNOTATED	ANR31_HUMAN ankyrin repeat domain-containing 31	828	20	2.42e-18	55.75	35	C:GO:0035861; P:GO:0006260; P:GO:0042475; P:GO:0000732; P:GO:0000731; P:GO:0006303; P:GO:0060325; C:GO:0005654; P:GO:1990166; F:GO:0003723; F:GO:0046982; F:GO:0032403; C:GO:0031436; P:GO:0031334; P:GO:0034184; P:GO:0046826; F:GO:0042803; P:GO:0000729; P:GO:1901796; C:GO:0044444; P:GO:0048705; C:GO:0005886; P:GO:0007049; P:GO:0042325; P:GO:0001894; F:GO:0004842; C:GO:0005856; F:GO:0031625; P:GO:00…	C:site of double-strand break; P:DNA replication; P:odontogenesis of dentin-containing tooth; P:strand displacement; P:DNA synthesis involved in DNA repair; P:double-strand break repair via nonhomologous end joining; P:face morphogenesis; C:nucleoplasm; P:protein localization to site of double-strand break; F:RNA binding; F:protein heterodimerization activity; F:protein complex binding; C:BRCA1-B…			IPR001357 (PFAM); IPR020683 (PFAM)	no GO terms	no GO terms
Trichoplax_g00236.t1	INTERPRO, BLASTED, MAPPED, ANNOTATED	S18B1_MOUSE MFS-type transporter SLC18B1	453	18	1.51e-44	46.22	12	P:GO:0006836; P:GO:0065008; C:GO:0030659; C:GO:0098793; F:GO:0022891; P:GO:0015696; C:GO:0099503; P:GO:0010038; C:GO:0030133; F:GO:0005488; P:GO:0009987; P:GO:0071702	P:neurotransmitter transport; P:regulation of biological quality; C:cytoplasmic vesicle membrane; C:presynapse; F:substrate-specific transmembrane transporter activity; P:ammonium transport; C:secretory vesicle; P:response to metal ion; C:transport vesicle; F:binding; P:cellular process; P:organic substance transport			IPR011701 (PFAM)	P:GO:0055085; C:GO:0016021	P:transmembrane transport; C:integral component of membrane
Trichoplax_g00236.t2	INTERPRO, BLASTED, MAPPED, ANNOTATED	S18B1_MOUSE MFS-type transporter SLC18B1	434	17	2.09e-35	45.35	12	P:GO:0006836; P:GO:0065008; C:GO:0030659; C:GO:0098793; F:GO:0022891; P:GO:0015696; C:GO:0099503; P:GO:0010038; C:GO:0030133; F:GO:0005488; P:GO:0009987; P:GO:0071702	P:neurotransmitter transport; P:regulation of biological quality; C:cytoplasmic vesicle membrane; C:presynapse; F:substrate-specific transmembrane transporter activity; P:ammonium transport; C:secretory vesicle; P:response to metal ion; C:transport vesicle; F:binding; P:cellular process; P:organic substance transport			IPR011701 (PFAM)	P:GO:0055085; C:GO:0016021	P:transmembrane transport; C:integral component of membrane
Trichoplax_g00237.t1	INTERPRO, BLASTED, MAPPED, ANNOTATED	S18B1_MOUSE MFS-type transporter SLC18B1	459	16	3.6e-44	45.81	12	P:GO:0006836; P:GO:0065008; C:GO:0030659; C:GO:0098793; F:GO:0022891; P:GO:0015696; C:GO:0099503; P:GO:0010038; C:GO:0030133; F:GO:0005488; P:GO:0009987; P:GO:0071702	P:neurotransmitter transport; P:regulation of biological quality; C:cytoplasmic vesicle membrane; C:presynapse; F:substrate-specific transmembrane transporter activity; P:ammonium transport; C:secretory vesicle; P:response to metal ion; C:transport vesicle; F:binding; P:cellular process; P:organic substance transport			IPR011701 (PFAM)	P:GO:0055085; C:GO:0016021	P:transmembrane transport; C:integral component of membrane
Trichoplax_g00237.t2	INTERPRO, BLASTED, MAPPED, ANNOTATED	S18B1_MOUSE MFS-type transporter SLC18B1	427	15	1.47e-35	45.53	9	P:GO:0065007; P:GO:0071705; C:GO:0097458; C:GO:0016020; C:GO:0031410; P:GO:0042221; P:GO:0044765; P:GO:0009987; P:GO:0071702	P:biological regulation; P:nitrogen compound transport; C:neuron part; C:membrane; C:cytoplasmic vesicle; P:response to chemical; P:single-organism transport; P:cellular process; P:organic substance transport			IPR011701 (PFAM)	P:GO:0055085; C:GO:0016021	P:transmembrane transport; C:integral component of membrane
Trichoplax_g00237.t3	INTERPRO, BLASTED, MAPPED, ANNOTATED	S18B1_MOUSE MFS-type transporter SLC18B1	436	14	3.27e-37	45.14	3	C:GO:0016020; C:GO:0044464; P:GO:0006810	C:membrane; C:cell part; P:transport			IPR011701 (PFAM)	P:GO:0055085; C:GO:0016021	P:transmembrane transport; C:integral component of membrane
Trichoplax_g00237.t4	INTERPRO, BLASTED, MAPPED	S18B1_HUMAN MFS-type transporter SLC18B1	404	6	4.08e-30	44.33	53	P:GO:0015872; F:GO:0008144; P:GO:0030073; C:GO:0008021; P:GO:0009791; F:GO:0005275; C:GO:0043025; F:GO:0008504; P:GO:0042137; P:GO:0009636; P:GO:0009635; P:GO:0006836; C:GO:0070083; C:GO:0043195; P:GO:0006837; F:GO:0031072; P:GO:0042220; P:GO:0007268; P:GO:0006810; C:GO:0043679; P:GO:0007269; C:GO:0005886; P:GO:0051412; C:GO:0030659; P:GO:0098700; P:GO:0071242; C:GO:0044297; P:GO:0042593; P:GO:00…	P:dopamine transport; F:drug binding; P:insulin secretion; C:synaptic vesicle; P:post-embryonic development; F:amine transmembrane transporter activity; C:neuronal cell body; F:monoamine transmembrane transporter activity; P:sequestering of neurotransmitter; P:response to toxic substance; P:response to herbicide; P:neurotransmitter transport; C:clathrin-sculpted monoamine transport vesicle membra…			IPR011701 (PFAM)	P:GO:0055085; C:GO:0016021	P:transmembrane transport; C:integral component of membrane
Trichoplax_g00238.t1	INTERPRO, BLASTED, MAPPED, ANNOTATED	CAH2_MOUSE Carbonic anhydrase 2	190	20	6.57e-59	63.95	18	F:GO:0008270; P:GO:0038166; P:GO:0048856; F:GO:0004064; F:GO:0004089; P:GO:0002230; P:GO:0098792; C:GO:0005886; P:GO:0044767; P:GO:0051453; C:GO:0070062; F:GO:0005515; C:GO:0045177; C:GO:0005759; C:GO:0005829; P:GO:0098779; P:GO:0015701; P:GO:0044070	F:zinc ion binding; P:angiotensin-activated signaling pathway; P:anatomical structure development; F:arylesterase activity; F:carbonate dehydratase activity; P:positive regulation of defense response to virus by host; P:xenophagy; C:plasma membrane; P:single-organism developmental process; P:regulation of intracellular pH; C:extracellular exosome; F:protein binding; C:apical part of cell; C:mitoc…	EC:4.2.1.1; EC:3.1.1.2; EC:3.1.1.1	Carbonate dehydratase; Arylesterase; Carboxylesterase	IPR001148 (PFAM)	no GO terms	no GO terms
Trichoplax_g00238.t2	INTERPRO, BLASTED, MAPPED, ANNOTATED	CAH2_MOUSE Carbonic anhydrase 2	257	20	9.8e-76	59.25	16	P:GO:0065008; F:GO:0008270; P:GO:0038166; F:GO:0004064; F:GO:0004089; C:GO:0044444; P:GO:0002230; P:GO:0044763; P:GO:0098792; C:GO:0005886; C:GO:0070062; F:GO:0005515; C:GO:0045177; P:GO:0098779; P:GO:0044070; P:GO:0071702	P:regulation of biological quality; F:zinc ion binding; P:angiotensin-activated signaling pathway; F:arylesterase activity; F:carbonate dehydratase activity; C:cytoplasmic part; P:positive regulation of defense response to virus by host; P:single-organism cellular process; P:xenophagy; C:plasma membrane; C:extracellular exosome; F:protein binding; C:apical part of cell; P:positive regulation of m…	EC:4.2.1.1; EC:3.1.1.2; EC:3.1.1.1	Carbonate dehydratase; Arylesterase; Carboxylesterase	IPR001148 (PFAM)	no GO terms	no GO terms
Trichoplax_g00238.t3	INTERPRO, BLASTED, MAPPED, ANNOTATED	CAH1_GORGO Carbonic anhydrase 1	75	20	6.52e-11	56.25	14	F:GO:0004064; F:GO:0004089; P:GO:0002682; P:GO:0009725; P:GO:0044699; C:GO:0005886; C:GO:0070062; F:GO:0005515; P:GO:0048522; F:GO:0046872; C:GO:0005829; P:GO:0033554; P:GO:0015701; P:GO:0044070	F:arylesterase activity; F:carbonate dehydratase activity; P:regulation of immune system process; P:response to hormone; P:single-organism process; C:plasma membrane; C:extracellular exosome; F:protein binding; P:positive regulation of cellular process; F:metal ion binding; C:cytosol; P:cellular response to stress; P:bicarbonate transport; P:regulation of anion transport	EC:4.2.1.1; EC:3.1.1.2; EC:3.1.1.1	Carbonate dehydratase; Arylesterase; Carboxylesterase	IPR001148 (PFAM)	no GO terms	no GO terms
Trichoplax_g00239.t1	INTERPRO, BLASTED, MAPPED, ANNOTATED	SLF1_HUMAN SMC5-SMC6 complex localization factor 1	951	20	3.56e-24	53.1	38	C:GO:0035101; P:GO:0080134; P:GO:1902532; P:GO:0042994; P:GO:0060323; P:GO:1903506; C:GO:0042555; P:GO:0048584; F:GO:0003723; P:GO:0001501; F:GO:0046982; P:GO:0031297; P:GO:0031396; P:GO:0051726; C:GO:0031436; P:GO:0051128; P:GO:0046826; F:GO:0042803; P:GO:0000724; P:GO:1901796; P:GO:0045732; C:GO:0000502; C:GO:0005662; P:GO:0007166; P:GO:0042325; P:GO:0009887; F:GO:0004842; C:GO:0005856; P:GO:00…	C:FACT complex; P:regulation of response to stress; P:negative regulation of intracellular signal transduction; P:cytoplasmic sequestering of transcription factor; P:head morphogenesis; P:regulation of nucleic acid-templated transcription; C:MCM complex; P:positive regulation of response to stimulus; F:RNA binding; P:skeletal system development; F:protein heterodimerization activity; P:replicatio…			IPR001357 (PFAM); IPR020683 (PFAM)	no GO terms	no GO terms
Trichoplax_g00239.t2	INTERPRO, BLASTED, MAPPED, ANNOTATED	SLF1_MOUSE SMC5-SMC6 complex localization factor 1	934	20	8.94e-23	53.45	38	C:GO:0035101; P:GO:0080134; P:GO:1902532; P:GO:0042994; P:GO:0060323; P:GO:1903506; C:GO:0042555; P:GO:0048584; F:GO:0003723; P:GO:0001501; F:GO:0046982; P:GO:0031297; P:GO:0031396; P:GO:0051726; C:GO:0031436; P:GO:0051128; P:GO:0046826; F:GO:0042803; P:GO:0000724; P:GO:1901796; P:GO:0045732; C:GO:0000502; C:GO:0005662; P:GO:0007166; P:GO:0042325; P:GO:0009887; F:GO:0004842; C:GO:0005856; P:GO:00…	C:FACT complex; P:regulation of response to stress; P:negative regulation of intracellular signal transduction; P:cytoplasmic sequestering of transcription factor; P:head morphogenesis; P:regulation of nucleic acid-templated transcription; C:MCM complex; P:positive regulation of response to stimulus; F:RNA binding; P:skeletal system development; F:protein heterodimerization activity; P:replicatio…			IPR001357 (PFAM); IPR020683 (PFAM)	no GO terms	no GO terms
Trichoplax_g00239.t3	INTERPRO, BLASTED, MAPPED, ANNOTATED	SLF1_MOUSE SMC5-SMC6 complex localization factor 1	925	20	8.85e-23	53.1	38	C:GO:0035101; P:GO:0080134; P:GO:1902532; P:GO:0042994; P:GO:0060323; P:GO:1903506; C:GO:0042555; P:GO:0048584; F:GO:0003723; P:GO:0001501; F:GO:0046982; P:GO:0031297; P:GO:0031396; P:GO:0051726; C:GO:0031436; P:GO:0051128; P:GO:0046826; F:GO:0042803; P:GO:0000724; P:GO:1901796; P:GO:0045732; C:GO:0000502; C:GO:0005662; P:GO:0007166; P:GO:0042325; P:GO:0009887; F:GO:0004842; C:GO:0005856; P:GO:00…	C:FACT complex; P:regulation of response to stress; P:negative regulation of intracellular signal transduction; P:cytoplasmic sequestering of transcription factor; P:head morphogenesis; P:regulation of nucleic acid-templated transcription; C:MCM complex; P:positive regulation of response to stimulus; F:RNA binding; P:skeletal system development; F:protein heterodimerization activity; P:replicatio…			IPR020683 (PFAM); IPR001357 (PFAM)	no GO terms	no GO terms
Trichoplax_g00239.t4	INTERPRO, BLASTED, MAPPED, ANNOTATED	SLF1_HUMAN SMC5-SMC6 complex localization factor 1	943	20	7.49e-21	52.65	37	P:GO:0006260; P:GO:0080134; P:GO:0042475; P:GO:1902532; P:GO:1903506; P:GO:0060325; C:GO:0005654; P:GO:0006302; P:GO:0048584; F:GO:0003824; P:GO:0031396; P:GO:0051726; P:GO:0090317; P:GO:0051128; P:GO:0065008; P:GO:0000209; C:GO:0043596; P:GO:0006310; P:GO:0045732; C:GO:0000502; F:GO:0046983; P:GO:0007166; P:GO:0044763; P:GO:0048705; C:GO:0005886; P:GO:0042325; P:GO:0046823; C:GO:0005856; C:GO:00…	P:DNA replication; P:regulation of response to stress; P:odontogenesis of dentin-containing tooth; P:negative regulation of intracellular signal transduction; P:regulation of nucleic acid-templated transcription; P:face morphogenesis; C:nucleoplasm; P:double-strand break repair; P:positive regulation of response to stimulus; F:catalytic activity; P:regulation of protein ubiquitination; P:regulati…			IPR001357 (PFAM); IPR020683 (PFAM)	no GO terms	no GO terms
Trichoplax_g00239.t5	INTERPRO, BLASTED, MAPPED, ANNOTATED	ANR31_HUMAN ankyrin repeat domain-containing 31	926	20	6.56e-20	52.6	37	P:GO:0006260; P:GO:0080134; P:GO:0042475; P:GO:1902532; P:GO:1903506; P:GO:0060325; C:GO:0005654; P:GO:0006302; P:GO:0048584; F:GO:0003824; P:GO:0031396; P:GO:0051726; P:GO:0090317; P:GO:0051128; P:GO:0065008; P:GO:0000209; C:GO:0043596; P:GO:0006310; P:GO:0045732; C:GO:0000502; F:GO:0046983; P:GO:0007166; P:GO:0044763; P:GO:0048705; C:GO:0005886; P:GO:0042325; P:GO:0046823; C:GO:0005856; C:GO:00…	P:DNA replication; P:regulation of response to stress; P:odontogenesis of dentin-containing tooth; P:negative regulation of intracellular signal transduction; P:regulation of nucleic acid-templated transcription; P:face morphogenesis; C:nucleoplasm; P:double-strand break repair; P:positive regulation of response to stimulus; F:catalytic activity; P:regulation of protein ubiquitination; P:regulati…			IPR001357 (PFAM); IPR020683 (PFAM)	no GO terms	no GO terms
Trichoplax_g00239.t6	INTERPRO, BLASTED, MAPPED, ANNOTATED	ANR31_HUMAN ankyrin repeat domain-containing 31	917	20	6.67e-20	52.35	36	P:GO:0006260; P:GO:0080134; P:GO:1902532; P:GO:0060323; P:GO:1903506; C:GO:0005654; P:GO:0006302; P:GO:0048584; P:GO:0001501; F:GO:0003824; P:GO:0031396; P:GO:0051726; P:GO:0090317; P:GO:0051128; P:GO:0065008; P:GO:0000209; C:GO:0043596; P:GO:0006310; P:GO:0045732; C:GO:0000502; F:GO:0046983; P:GO:0007166; P:GO:0044763; P:GO:0042325; P:GO:0009887; P:GO:0046823; C:GO:0005856; C:GO:0000151; P:GO:00…	P:DNA replication; P:regulation of response to stress; P:negative regulation of intracellular signal transduction; P:head morphogenesis; P:regulation of nucleic acid-templated transcription; C:nucleoplasm; P:double-strand break repair; P:positive regulation of response to stimulus; P:skeletal system development; F:catalytic activity; P:regulation of protein ubiquitination; P:regulation of cell cy…			IPR001357 (PFAM); IPR020683 (PFAM)	no GO terms	no GO terms
Trichoplax_g00240.t1	INTERPRO, BLASTED, MAPPED, ANNOTATED	TIM10_DROME Mitochondrial import inner membrane translocase subunit Tim10	90	11	4.89e-36	80.91	9	P:GO:0007605; C:GO:0005744; F:GO:0008270; F:GO:0042803; P:GO:0072321; C:GO:0042719; F:GO:0051087; F:GO:0008565; P:GO:0045039	P:sensory perception of sound; C:mitochondrial inner membrane presequence translocase complex; F:zinc ion binding; F:protein homodimerization activity; P:chaperone-mediated protein transport; C:mitochondrial intermembrane space protein transporter complex; F:chaperone binding; F:protein transporter activity; P:protein import into mitochondrial inner membrane			IPR004217 (PFAM)	no GO terms	no GO terms
Trichoplax_g00241.t1	INTERPRO, BLASTED, MAPPED, ANNOTATED	NCPR_RABIT NADPH-cytochrome P450 reductase	667	20	0	61.9	41	P:GO:0061035; F:GO:0016705; P:GO:0032770; P:GO:1901564; F:GO:0043168; P:GO:1901701; P:GO:0044712; C:GO:0005789; F:GO:0000166; P:GO:0010817; P:GO:0048583; P:GO:0051346; P:GO:0018193; P:GO:0071371; P:GO:0051240; P:GO:0033036; P:GO:0010893; F:GO:0030586; P:GO:0051248; P:GO:0032501; P:GO:0046903; P:GO:0090346; P:GO:0006952; P:GO:0046209; P:GO:0042127; P:GO:0090181; P:GO:0044270; P:GO:0009617; C:GO:00…	P:regulation of cartilage development; F:oxidoreductase activity, acting on paired donors, with incorporation or reduction of molecular oxygen; P:positive regulation of monooxygenase activity; P:organonitrogen compound metabolic process; F:anion binding; P:cellular response to oxygen-containing compound; P:single-organism catabolic process; C:endoplasmic reticulum membrane; F:nucleotide binding; …	EC:1.6.2.4; EC:1.97.1; EC:1.16.1; EC:1.16.1.8	NADPH--hemoprotein reductase; Other oxidoreductases; Oxidizing metal ions; Methionine synthase reductase	IPR001433 (PFAM); IPR003097 (PFAM); IPR008254 (PFAM)	F:GO:0010181; F:GO:0016491; P:GO:0055114	F:FMN binding; F:oxidoreductase activity; P:oxidation-reduction process
Trichoplax_g00241.t2	INTERPRO, BLASTED, MAPPED, ANNOTATED	NCPR_RABIT NADPH-cytochrome P450 reductase	706	20	0	61.8	41	P:GO:0061035; F:GO:0016705; P:GO:0032770; P:GO:1901564; F:GO:0043168; P:GO:1901701; P:GO:0044712; C:GO:0005789; F:GO:0000166; P:GO:0010817; P:GO:0048583; P:GO:0051346; P:GO:0018193; P:GO:0071371; P:GO:0051240; P:GO:0033036; P:GO:0010893; F:GO:0030586; P:GO:0051248; P:GO:0032501; P:GO:0046903; P:GO:0090346; P:GO:0006952; P:GO:0046209; P:GO:0042127; P:GO:0090181; P:GO:0044270; P:GO:0009617; C:GO:00…	P:regulation of cartilage development; F:oxidoreductase activity, acting on paired donors, with incorporation or reduction of molecular oxygen; P:positive regulation of monooxygenase activity; P:organonitrogen compound metabolic process; F:anion binding; P:cellular response to oxygen-containing compound; P:single-organism catabolic process; C:endoplasmic reticulum membrane; F:nucleotide binding; …	EC:1.6.2.4; EC:1.97.1; EC:1.16.1; EC:1.16.1.8	NADPH--hemoprotein reductase; Other oxidoreductases; Oxidizing metal ions; Methionine synthase reductase	IPR003097 (PFAM); IPR001433 (PFAM); IPR008254 (PFAM)	F:GO:0010181; F:GO:0016491; P:GO:0055114	F:FMN binding; F:oxidoreductase activity; P:oxidation-reduction process
Trichoplax_g00241.t3	INTERPRO, NO-BLAST	--NA---	102									no IPS match	no IPS match	no IPS match
Trichoplax_g00242.t1	INTERPRO, BLASTED, MAPPED, ANNOTATED	RAD1_HUMAN Cell cycle checkpoint RAD1	266	4	1.34e-128	73.5	14	P:GO:0006281; P:GO:0090305; P:GO:0006260; P:GO:1901796; F:GO:0003684; P:GO:0021762; C:GO:0005654; F:GO:0008853; P:GO:0051598; F:GO:0008408; P:GO:0000077; F:GO:0005515; P:GO:0071479; C:GO:0030896	P:DNA repair; P:nucleic acid phosphodiester bond hydrolysis; P:DNA replication; P:regulation of signal transduction by p53 class mediator; F:damaged DNA binding; P:substantia nigra development; C:nucleoplasm; F:exodeoxyribonuclease III activity; P:meiotic recombination checkpoint; F:3'-5' exonuclease activity; P:DNA damage checkpoint; F:protein binding; P:cellular response to ionizing radiation; …	EC:3.1.11; EC:3.1.15; EC:3.1.11.2	Acting on ester bonds; Acting on ester bonds; Exodeoxyribonuclease III	IPR003021 (PFAM)	P:GO:0000077; C:GO:0005634	P:DNA damage checkpoint; C:nucleus
Trichoplax_g00243.t1	INTERPRO, BLASTED, MAPPED	MOX12_DROME MOXD1 homolog 2	187	9	4.07e-09	45.33	20	P:GO:0008150; F:GO:0016715; C:GO:0005783; C:GO:0045202; F:GO:0004497; C:GO:0005575; F:GO:0003674; C:GO:0005886; P:GO:1900449; C:GO:0005789; F:GO:0005515; F:GO:0005507; F:GO:0016491; F:GO:0003824; F:GO:0046872; F:GO:0000293; C:GO:0016020; C:GO:0016021; C:GO:0030054; P:GO:0055114	P:biological_process; F:oxidoreductase activity, acting on paired donors, with incorporation or reduction of molecular oxygen, reduced ascorbate as one donor, and incorporation of one atom of oxygen; C:endoplasmic reticulum; C:synapse; F:monooxygenase activity; C:cellular_component; F:molecular_function; C:plasma membrane; P:regulation of glutamate receptor signaling pathway; C:endoplasmic reticu…			IPR005018 (PFAM)	no GO terms	no GO terms
Trichoplax_g00244.t1	INTERPRO, BLASTED, MAPPED, ANNOTATED	SHPK_MOUSE Sedoheptulokinase	467	16	2.25e-112	41.75	4	F:GO:0050277; P:GO:0005975; P:GO:0071222; P:GO:0016310	F:sedoheptulokinase activity; P:carbohydrate metabolic process; P:cellular response to lipopolysaccharide; P:phosphorylation	EC:2.7.1.14	Sedoheptulokinase	IPR018484 (PFAM)	P:GO:0005975; F:GO:0016773	P:carbohydrate metabolic process; F:phosphotransferase activity, alcohol group as acceptor
Trichoplax_g00245.t1	INTERPRO, BLASTED, MAPPED, ANNOTATED	SRCA_CHICK Sarcalumenin	450	17	5.47e-11	44.82	18	P:GO:0065008; F:GO:1901363; P:GO:0046907; C:GO:0005783; P:GO:0044763; C:GO:0044425; C:GO:0042995; P:GO:0048518; C:GO:0005886; F:GO:0005515; P:GO:0016192; P:GO:0050794; F:GO:0097159; P:GO:0016043; P:GO:0016197; C:GO:0010008; P:GO:0034613; P:GO:0050896	P:regulation of biological quality; F:heterocyclic compound binding; P:intracellular transport; C:endoplasmic reticulum; P:single-organism cellular process; C:membrane part; C:cell projection; P:positive regulation of biological process; C:plasma membrane; F:protein binding; P:vesicle-mediated transport; P:regulation of cellular process; F:organic cyclic compound binding; P:cellular component org…			IPR022812 (PFAM)	no GO terms	no GO terms
Trichoplax_g00245.t2	INTERPRO, BLASTED, MAPPED, ANNOTATED	SRCA_CHICK Sarcalumenin	462	17	5.34e-11	44.82	18	P:GO:0065008; F:GO:1901363; P:GO:0046907; C:GO:0005783; P:GO:0044763; C:GO:0044425; C:GO:0042995; P:GO:0048518; C:GO:0005886; F:GO:0005515; P:GO:0016192; P:GO:0050794; F:GO:0097159; P:GO:0016043; P:GO:0016197; C:GO:0010008; P:GO:0034613; P:GO:0050896	P:regulation of biological quality; F:heterocyclic compound binding; P:intracellular transport; C:endoplasmic reticulum; P:single-organism cellular process; C:membrane part; C:cell projection; P:positive regulation of biological process; C:plasma membrane; F:protein binding; P:vesicle-mediated transport; P:regulation of cellular process; F:organic cyclic compound binding; P:cellular component org…			IPR022812 (PFAM)	no GO terms	no GO terms
Trichoplax_g00246.t1	INTERPRO, BLASTED, MAPPED, ANNOTATED	IF4H_BOVIN Eukaryotic translation initiation factor 4H	255	20	4.59e-49	57.35	25	P:GO:0045727; P:GO:0002181; F:GO:0004386; P:GO:0009411; P:GO:0009631; C:GO:0005730; P:GO:0006446; F:GO:0003730; C:GO:0030425; F:GO:0003743; F:GO:0003725; F:GO:0003727; C:GO:0005829; P:GO:0022618; P:GO:0006413; F:GO:0070181; F:GO:0005515; C:GO:0016281; C:GO:0016020; C:GO:0044451; F:GO:0043021; P:GO:0048255; P:GO:0031124; C:GO:0015934; P:GO:0070417	P:positive regulation of translation; P:cytoplasmic translation; F:helicase activity; P:response to UV; P:cold acclimation; C:nucleolus; P:regulation of translational initiation; F:mRNA 3'-UTR binding; C:dendrite; F:translation initiation factor activity; F:double-stranded RNA binding; F:single-stranded RNA binding; C:cytosol; P:ribonucleoprotein complex assembly; P:translational initiation; F:sm…	EC:3.6.1.15	Nucleoside-triphosphate phosphatase	IPR000504 (PFAM)	F:GO:0003676	F:nucleic acid binding
Trichoplax_g00247.t1	INTERPRO, BLASTED, MAPPED	K0100_HUMAN KIAA0100	2395	2	0	47.5	1	C:GO:0005576	C:extracellular region			IPR019409 (PFAM); IPR019441 (PFAM); IPR019443 (PFAM)	no GO terms	no GO terms
Trichoplax_g00247.t2	INTERPRO, BLASTED, MAPPED	K0100_MOUSE KIAA0100	2396	2	0	47.5	1	C:GO:0005576	C:extracellular region			IPR019409 (PFAM); IPR019441 (PFAM); IPR019443 (PFAM)	no GO terms	no GO terms
Trichoplax_g00247.t3	INTERPRO, BLASTED, MAPPED	K0100_HUMAN KIAA0100	2436	2	0	47.5	1	C:GO:0005576	C:extracellular region			IPR019409 (PFAM); IPR019441 (PFAM); IPR019443 (PFAM)	no GO terms	no GO terms
Trichoplax_g00247.t4	INTERPRO, BLASTED, MAPPED	K0100_HUMAN KIAA0100	2437	2	0	47.5	1	C:GO:0005576	C:extracellular region			IPR019409 (PFAM); IPR019441 (PFAM); IPR019443 (PFAM)	no GO terms	no GO terms
Trichoplax_g00248.t1	INTERPRO, BLASTED, MAPPED, ANNOTATED	MED31_MOUSE Mediator of RNA polymerase II transcription subunit 31	166	12	1.02e-48	77	12	C:GO:0070847; F:GO:0061630; F:GO:0005515; C:GO:0000151; F:GO:0003713; P:GO:0048147; P:GO:0060173; C:GO:0016592; F:GO:0001104; P:GO:0006367; P:GO:0006357; P:GO:0016567	C:core mediator complex; F:ubiquitin protein ligase activity; F:protein binding; C:ubiquitin ligase complex; F:transcription coactivator activity; P:negative regulation of fibroblast proliferation; P:limb development; C:mediator complex; F:RNA polymerase II transcription cofactor activity; P:transcription initiation from RNA polymerase II promoter; P:regulation of transcription from RNA polymeras…			IPR008831 (PFAM)	C:GO:0016592; P:GO:0006355; F:GO:0001104	C:mediator complex; P:regulation of transcription, DNA-templated; F:RNA polymerase II transcription cofactor activity
Trichoplax_g00248.t2	INTERPRO, BLASTED, MAPPED, ANNOTATED	MED31_MOUSE Mediator of RNA polymerase II transcription subunit 31	187	12	3.4e-48	77.33	12	C:GO:0070847; F:GO:0061630; F:GO:0005515; C:GO:0000151; F:GO:0003713; P:GO:0048147; P:GO:0060173; C:GO:0016592; F:GO:0001104; P:GO:0006367; P:GO:0006357; P:GO:0016567	C:core mediator complex; F:ubiquitin protein ligase activity; F:protein binding; C:ubiquitin ligase complex; F:transcription coactivator activity; P:negative regulation of fibroblast proliferation; P:limb development; C:mediator complex; F:RNA polymerase II transcription cofactor activity; P:transcription initiation from RNA polymerase II promoter; P:regulation of transcription from RNA polymeras…			IPR008831 (PFAM)	C:GO:0016592; P:GO:0006355; F:GO:0001104	C:mediator complex; P:regulation of transcription, DNA-templated; F:RNA polymerase II transcription cofactor activity
Trichoplax_g00249.t1	INTERPRO, BLASTED, MAPPED, ANNOTATED	UB2L3_MOUSE Ubiquitin-conjugating enzyme E2 L3	154	20	5.81e-87	69.6	34	P:GO:0008283; F:GO:0061631; P:GO:0061418; P:GO:0039020; P:GO:0044314; C:GO:0005654; P:GO:0000122; F:GO:0005524; C:GO:0070062; P:GO:0051443; F:GO:0043130; F:GO:0097027; P:GO:0035519; P:GO:0030509; C:GO:0005829; F:GO:0031435; P:GO:0019985; P:GO:0051865; P:GO:0032480; P:GO:0070979; P:GO:0070936; P:GO:0006351; P:GO:0006513; P:GO:0042787; P:GO:1903955; P:GO:0043161; F:GO:0031625; C:GO:0000151; F:GO:00…	P:cell proliferation; F:ubiquitin conjugating enzyme activity; P:regulation of transcription from RNA polymerase II promoter in response to hypoxia; P:pronephric nephron tubule development; P:protein K27-linked ubiquitination; C:nucleoplasm; P:negative regulation of transcription from RNA polymerase II promoter; F:ATP binding; C:extracellular exosome; P:positive regulation of ubiquitin-protein tr…			IPR000608 (PFAM)	no GO terms	no GO terms
Trichoplax_g00250.t1	INTERPRO, BLASTED, MAPPED, ANNOTATED	ADRB2_TSCTR Beta-2 adrenergic receptor	372	20	6.16e-14	42.05	25	C:GO:0043229; P:GO:0019219; P:GO:0044057; F:GO:0008227; C:GO:0043227; C:GO:0044459; P:GO:0048584; P:GO:0010959; P:GO:0050793; P:GO:0006936; P:GO:0051240; P:GO:0051241; P:GO:0097746; P:GO:0045937; P:GO:0010033; P:GO:0007186; P:GO:0044763; P:GO:0006950; F:GO:0005515; P:GO:0048731; C:GO:0005737; P:GO:0043085; P:GO:0042592; P:GO:0031326; P:GO:0031401	C:intracellular organelle; P:regulation of nucleobase-containing compound metabolic process; P:regulation of system process; F:G-protein coupled amine receptor activity; C:membrane-bounded organelle; C:plasma membrane part; P:positive regulation of response to stimulus; P:regulation of metal ion transport; P:regulation of developmental process; P:muscle contraction; P:positive regulation of multi…			IPR000276 (PFAM)	F:GO:0004930; P:GO:0007186; C:GO:0016021	F:G-protein coupled receptor activity; P:G-protein coupled receptor signaling pathway; C:integral component of membrane
Trichoplax_g00251.t1	INTERPRO, BLASTED, MAPPED, ANNOTATED	NIPS1_MOUSE nap homolog 1	289	11	3.26e-70	53.55	6	C:GO:0005887; F:GO:0005515; P:GO:0006119; C:GO:0005739; P:GO:2000984; P:GO:0006754	C:integral component of plasma membrane; F:protein binding; P:oxidative phosphorylation; C:mitochondrion; P:negative regulation of ATP citrate synthase activity; P:ATP biosynthetic process			IPR012577 (PFAM)	no GO terms	no GO terms
Trichoplax_g00251.t2	INTERPRO, BLASTED, MAPPED, ANNOTATED	NIPS1_MOUSE nap homolog 1	310	11	7.1e-70	53.64	6	C:GO:0005887; F:GO:0005515; P:GO:0006119; C:GO:0005739; P:GO:2000984; P:GO:0006754	C:integral component of plasma membrane; F:protein binding; P:oxidative phosphorylation; C:mitochondrion; P:negative regulation of ATP citrate synthase activity; P:ATP biosynthetic process			IPR012577 (PFAM)	no GO terms	no GO terms
Trichoplax_g00252.t1	INTERPRO, BLASTED, MAPPED, ANNOTATED	RANG_HUMAN Ran-specific GTPase-activating	312	13	9.09e-55	67.31	24	C:GO:0042405; C:GO:0044615; P:GO:0007062; F:GO:0005092; P:GO:0007077; P:GO:0007165; P:GO:0016925; P:GO:0033132; P:GO:1900034; F:GO:0008536; C:GO:0005875; C:GO:0044614; P:GO:0006406; P:GO:0019083; P:GO:0010827; C:GO:0031965; P:GO:0075733; C:GO:0005739; P:GO:0006409; P:GO:0006607; C:GO:0005829; P:GO:0031047; P:GO:0090526; F:GO:0019789	C:nuclear inclusion body; C:nuclear pore nuclear basket; P:sister chromatid cohesion; F:GDP-dissociation inhibitor activity; P:mitotic nuclear envelope disassembly; P:signal transduction; P:protein sumoylation; P:negative regulation of glucokinase activity; P:regulation of cellular response to heat; F:Ran GTPase binding; C:microtubule associated complex; C:nuclear pore cytoplasmic filaments; P:mR…			IPR000156 (PFAM)	P:GO:0046907	P:intracellular transport
Trichoplax_g00252.t2	INTERPRO, BLASTED, MAPPED, ANNOTATED	RANG_HUMAN Ran-specific GTPase-activating	249	14	2.93e-56	66.79	24	C:GO:0042405; C:GO:0044615; P:GO:0007062; F:GO:0005092; P:GO:0007077; P:GO:0007165; P:GO:0016925; P:GO:0033132; P:GO:1900034; F:GO:0008536; C:GO:0005875; C:GO:0044614; P:GO:0006406; P:GO:0019083; P:GO:0010827; C:GO:0031965; P:GO:0075733; C:GO:0005739; P:GO:0006409; P:GO:0006607; C:GO:0005829; P:GO:0031047; P:GO:0090526; F:GO:0019789	C:nuclear inclusion body; C:nuclear pore nuclear basket; P:sister chromatid cohesion; F:GDP-dissociation inhibitor activity; P:mitotic nuclear envelope disassembly; P:signal transduction; P:protein sumoylation; P:negative regulation of glucokinase activity; P:regulation of cellular response to heat; F:Ran GTPase binding; C:microtubule associated complex; C:nuclear pore cytoplasmic filaments; P:mR…			IPR000156 (PFAM)	P:GO:0046907	P:intracellular transport
Trichoplax_g00253.t1	INTERPRO, BLASTED, MAPPED, ANNOTATED	TBCC1_BOVIN TBCC domain-containing 1	574	13	2.08e-121	50	5	P:GO:0008360; C:GO:0031616; P:GO:0051684; P:GO:0051661; P:GO:0030334	P:regulation of cell shape; C:spindle pole centrosome; P:maintenance of Golgi location; P:maintenance of centrosome location; P:regulation of cell migration			IPR012945 (PFAM)	no GO terms	no GO terms
Trichoplax_g00253.t2	INTERPRO, BLASTED, MAPPED, ANNOTATED	TBCC1_BOVIN TBCC domain-containing 1	588	13	1.49e-117	49.08	5	P:GO:0008360; C:GO:0031616; P:GO:0051684; P:GO:0051661; P:GO:0030334	P:regulation of cell shape; C:spindle pole centrosome; P:maintenance of Golgi location; P:maintenance of centrosome location; P:regulation of cell migration			IPR012945 (PFAM)	no GO terms	no GO terms
Trichoplax_g00253.t3	INTERPRO, BLASTED, MAPPED, ANNOTATED	TBCC1_BOVIN TBCC domain-containing 1	584	13	4.56e-120	49.92	5	P:GO:0008360; C:GO:0031616; P:GO:0051684; P:GO:0051661; P:GO:0030334	P:regulation of cell shape; C:spindle pole centrosome; P:maintenance of Golgi location; P:maintenance of centrosome location; P:regulation of cell migration			IPR012945 (PFAM)	no GO terms	no GO terms
Trichoplax_g00253.t4	INTERPRO, BLASTED, MAPPED, ANNOTATED	TBCC1_BOVIN TBCC domain-containing 1	598	13	3.58e-116	49	5	P:GO:0008360; C:GO:0031616; P:GO:0051684; P:GO:0051661; P:GO:0030334	P:regulation of cell shape; C:spindle pole centrosome; P:maintenance of Golgi location; P:maintenance of centrosome location; P:regulation of cell migration			IPR012945 (PFAM)	no GO terms	no GO terms
Trichoplax_g00254.t1	INTERPRO, BLASTED, MAPPED	SLIT3_RAT Slit homolog 3	950	16	1.36e-06	49.69	43	P:GO:0035385; P:GO:0050919; P:GO:0021834; P:GO:0007275; P:GO:0008285; P:GO:0060384; C:GO:0009897; P:GO:0007399; P:GO:0007411; P:GO:0007155; F:GO:0008201; P:GO:0007596; C:GO:0005576; C:GO:0005578; P:GO:0007605; F:GO:0004930; P:GO:0070100; P:GO:0030308; P:GO:0050770; P:GO:0007409; F:GO:0005509; P:GO:0061364; P:GO:0007186; P:GO:0007165; P:GO:0007166; F:GO:0004871; C:GO:0005886; P:GO:0009887; C:GO:00…	P:Roundabout signaling pathway; P:negative chemotaxis; P:chemorepulsion involved in embryonic olfactory bulb interneuron precursor migration; P:multicellular organism development; P:negative regulation of cell proliferation; P:innervation; C:external side of plasma membrane; P:nervous system development; P:axon guidance; P:cell adhesion; F:heparin binding; P:blood coagulation; C:extracellular reg…			IPR001611 (PFAM)	F:GO:0005515	F:protein binding
Trichoplax_g00254.t2	INTERPRO, BLASTED, MAPPED, ANNOTATED	SLIT3_RAT Slit homolog 3	938	17	9.98e-07	49.47	1	P:GO:0050789	P:regulation of biological process			IPR001611 (PFAM)	F:GO:0005515	F:protein binding
Trichoplax_g00255.t1	INTERPRO, BLASTED, MAPPED, ANNOTATED	INT2_CHICK Integrator complex subunit 2	1217	5	0	54.2	4	P:GO:0016180; F:GO:0005515; C:GO:0016020; C:GO:0032039	P:snRNA processing; F:protein binding; C:membrane; C:integrator complex			IPR029321 (PFAM)	C:GO:0032039	C:integrator complex
Trichoplax_g00255.t2	INTERPRO, BLASTED, MAPPED, ANNOTATED	INT2_CHICK Integrator complex subunit 2	1207	5	0	56	4	P:GO:0016180; F:GO:0005515; C:GO:0016020; C:GO:0032039	P:snRNA processing; F:protein binding; C:membrane; C:integrator complex			IPR029321 (PFAM)	C:GO:0032039	C:integrator complex
Trichoplax_g00255.t3	INTERPRO, BLASTED, MAPPED, ANNOTATED	INT2_CHICK Integrator complex subunit 2	1228	5	0	53.8	4	P:GO:0016180; F:GO:0005515; C:GO:0016020; C:GO:0032039	P:snRNA processing; F:protein binding; C:membrane; C:integrator complex			IPR029321 (PFAM)	C:GO:0032039	C:integrator complex
Trichoplax_g00255.t4	INTERPRO, BLASTED, MAPPED, ANNOTATED	INT2_CHICK Integrator complex subunit 2	1218	5	0	55.4	4	P:GO:0016180; F:GO:0005515; C:GO:0016020; C:GO:0032039	P:snRNA processing; F:protein binding; C:membrane; C:integrator complex			IPR029321 (PFAM)	C:GO:0032039	C:integrator complex
Trichoplax_g00256.t1	INTERPRO, NO-BLAST	--NA---	319									no IPS match	no IPS match	no IPS match
Trichoplax_g00257.t1	INTERPRO, BLASTED, MAPPED, ANNOTATED	DRD5L_TAKRU D(5)-like dopamine receptor	320	20	3.73e-12	44.15	19	P:GO:0044707; P:GO:0048878; P:GO:0044057; P:GO:0007188; P:GO:0007200; P:GO:0044763; P:GO:0048523; F:GO:0004993; P:GO:0007610; C:GO:0044459; P:GO:0003008; P:GO:0032879; F:GO:0097159; P:GO:0023051; P:GO:0019220; P:GO:0010646; P:GO:0031325; P:GO:0080090; P:GO:0035556	P:single-multicellular organism process; P:chemical homeostasis; P:regulation of system process; P:adenylate cyclase-modulating G-protein coupled receptor signaling pathway; P:phospholipase C-activating G-protein coupled receptor signaling pathway; P:single-organism cellular process; P:negative regulation of cellular process; F:G-protein coupled serotonin receptor activity; P:behavior; C:plasma m…			IPR000276 (PFAM)	F:GO:0004930; P:GO:0007186; C:GO:0016021	F:G-protein coupled receptor activity; P:G-protein coupled receptor signaling pathway; C:integral component of membrane
Trichoplax_g00258.t1	INTERPRO, NO-BLAST	--NA---	280									no IPS match	no IPS match	no IPS match
Trichoplax_g00259.t1	INTERPRO, BLASTED, MAPPED, ANNOTATED	CCD42_NEMVE Coiled-coil domain-containing 42 homolog	333	9	8.07e-161	65.78	1	F:GO:0005515	F:protein binding			IPR025252 (PFAM)	no GO terms	no GO terms
Trichoplax_g00260.t1	INTERPRO, NO-BLAST	--NA---	215									no IPS match	no IPS match	no IPS match
Trichoplax_g00260.t2	INTERPRO, NO-BLAST	--NA---	239									no IPS match	no IPS match	no IPS match
Trichoplax_g00261.t1	INTERPRO, BLASTED, MAPPED, ANNOTATED	CLH1_BOVIN Clathrin heavy chain 1	727	9	1.6e-139	59.22	29	F:GO:0032051; C:GO:0005770; P:GO:0009653; C:GO:0005769; C:GO:0097443; C:GO:0030669; C:GO:0070062; C:GO:0005925; C:GO:0043195; F:GO:0003725; C:GO:0005905; P:GO:0001649; C:GO:0005829; P:GO:0060071; C:GO:0071439; P:GO:0019886; C:GO:0032588; P:GO:1903077; C:GO:0036020; P:GO:0033572; P:GO:0046326; P:GO:0007067; P:GO:1900126; P:GO:0042147; F:GO:0004871; C:GO:0005886; C:GO:0005819; C:GO:0055037; P:GO:00…	F:clathrin light chain binding; C:late endosome; P:anatomical structure morphogenesis; C:early endosome; C:sorting endosome; C:clathrin-coated endocytic vesicle membrane; C:extracellular exosome; C:focal adhesion; C:terminal bouton; F:double-stranded RNA binding; C:clathrin-coated pit; P:osteoblast differentiation; C:cytosol; P:Wnt signaling pathway, planar cell polarity pathway; C:clathrin compl…			IPR000547 (PFAM); IPR015348 (PFAM); PF13838 (PFAM)	P:GO:0016192; C:GO:0030130; F:GO:0005198; C:GO:0030132; P:GO:0006886	P:vesicle-mediated transport; C:clathrin coat of trans-Golgi network vesicle; F:structural molecule activity; C:clathrin coat of coated pit; P:intracellular protein transport
Trichoplax_g00261.t2	INTERPRO, BLASTED, MAPPED, ANNOTATED	CLH1_RAT Clathrin heavy chain 1	753	9	5.64e-155	62.22	29	F:GO:0032051; C:GO:0005770; P:GO:0009653; C:GO:0005769; C:GO:0097443; C:GO:0030669; C:GO:0070062; C:GO:0005925; C:GO:0043195; F:GO:0003725; C:GO:0005905; P:GO:0001649; C:GO:0005829; P:GO:0060071; C:GO:0071439; P:GO:0019886; C:GO:0032588; P:GO:1903077; C:GO:0036020; P:GO:0033572; P:GO:0046326; P:GO:0007067; P:GO:1900126; P:GO:0042147; F:GO:0004871; C:GO:0005886; C:GO:0005819; C:GO:0055037; P:GO:00…	F:clathrin light chain binding; C:late endosome; P:anatomical structure morphogenesis; C:early endosome; C:sorting endosome; C:clathrin-coated endocytic vesicle membrane; C:extracellular exosome; C:focal adhesion; C:terminal bouton; F:double-stranded RNA binding; C:clathrin-coated pit; P:osteoblast differentiation; C:cytosol; P:Wnt signaling pathway, planar cell polarity pathway; C:clathrin compl…			PF13838 (PFAM); IPR015348 (PFAM); IPR000547 (PFAM)	P:GO:0016192; C:GO:0030130; F:GO:0005198; C:GO:0030132; P:GO:0006886	P:vesicle-mediated transport; C:clathrin coat of trans-Golgi network vesicle; F:structural molecule activity; C:clathrin coat of coated pit; P:intracellular protein transport
Trichoplax_g00262.t1	INTERPRO, BLASTED, MAPPED, ANNOTATED	ADA10_BOVIN Disintegrin and metallo ase domain-containing 10	756	20	1.26e-172	46	21	P:GO:0007275; P:GO:0007162; P:GO:0008284; P:GO:0044267; P:GO:0007169; F:GO:0004222; F:GO:0005102; C:GO:0005798; C:GO:0097197; C:GO:0009986; P:GO:0042117; P:GO:0030307; P:GO:0033209; C:GO:0070062; C:GO:0005925; C:GO:0097038; P:GO:0051088; P:GO:0043085; P:GO:0051089; P:GO:0070374; P:GO:0010820	P:multicellular organism development; P:negative regulation of cell adhesion; P:positive regulation of cell proliferation; P:cellular protein metabolic process; P:transmembrane receptor protein tyrosine kinase signaling pathway; F:metalloendopeptidase activity; F:receptor binding; C:Golgi-associated vesicle; C:tetraspanin-enriched microdomain; C:cell surface; P:monocyte activation; P:positive reg…	EC:3.4.24	Acting on peptide bonds (peptidases)	IPR002870 (PFAM); PF13688 (PFAM)	no GO terms	no GO terms
Trichoplax_g00263.t1	INTERPRO, BLASTED, MAPPED, ANNOTATED	S29A3_BOVIN Equilibrative nucleoside transporter 3	396	13	3.87e-42	44.69	8	P:GO:0071705; C:GO:0043231; C:GO:0044444; C:GO:0044425; C:GO:0044446; P:GO:0044765; C:GO:0005886; P:GO:0071702	P:nitrogen compound transport; C:intracellular membrane-bounded organelle; C:cytoplasmic part; C:membrane part; C:intracellular organelle part; P:single-organism transport; C:plasma membrane; P:organic substance transport			IPR002259 (PFAM)	F:GO:0005337; C:GO:0016021; P:GO:0006810	F:nucleoside transmembrane transporter activity; C:integral component of membrane; P:transport
Trichoplax_g00263.t2	INTERPRO, BLASTED, MAPPED, ANNOTATED	S29A3_BOVIN Equilibrative nucleoside transporter 3	434	13	1.61e-38	45.23	8	P:GO:0071705; C:GO:0043231; C:GO:0044444; C:GO:0044425; C:GO:0044446; P:GO:0044765; C:GO:0005886; P:GO:0071702	P:nitrogen compound transport; C:intracellular membrane-bounded organelle; C:cytoplasmic part; C:membrane part; C:intracellular organelle part; P:single-organism transport; C:plasma membrane; P:organic substance transport			IPR002259 (PFAM)	F:GO:0005337; C:GO:0016021; P:GO:0006810	F:nucleoside transmembrane transporter activity; C:integral component of membrane; P:transport
Trichoplax_g00263.t3	INTERPRO, BLASTED, MAPPED, ANNOTATED	S29A3_BOVIN Equilibrative nucleoside transporter 3	441	13	3.52e-51	45.31	7	C:GO:0043231; P:GO:0015858; C:GO:0044444; C:GO:0031090; C:GO:0044446; P:GO:0009987; C:GO:0044459	C:intracellular membrane-bounded organelle; P:nucleoside transport; C:cytoplasmic part; C:organelle membrane; C:intracellular organelle part; P:cellular process; C:plasma membrane part			IPR002259 (PFAM)	F:GO:0005337; C:GO:0016021; P:GO:0006810	F:nucleoside transmembrane transporter activity; C:integral component of membrane; P:transport
Trichoplax_g00263.t4	INTERPRO, BLASTED, MAPPED, ANNOTATED	S29A3_BOVIN Equilibrative nucleoside transporter 3	479	13	8.29e-48	45.31	7	C:GO:0043231; P:GO:0015858; C:GO:0044444; C:GO:0031090; C:GO:0044446; P:GO:0009987; C:GO:0044459	C:intracellular membrane-bounded organelle; P:nucleoside transport; C:cytoplasmic part; C:organelle membrane; C:intracellular organelle part; P:cellular process; C:plasma membrane part			IPR002259 (PFAM)	F:GO:0005337; C:GO:0016021; P:GO:0006810	F:nucleoside transmembrane transporter activity; C:integral component of membrane; P:transport
Trichoplax_g00263.t5	INTERPRO, BLASTED, MAPPED, ANNOTATED	S29A3_BOVIN Equilibrative nucleoside transporter 3	441	13	1.42e-39	45.23	8	P:GO:0071705; C:GO:0043231; C:GO:0044444; C:GO:0044425; C:GO:0044446; P:GO:0044765; C:GO:0005886; P:GO:0071702	P:nitrogen compound transport; C:intracellular membrane-bounded organelle; C:cytoplasmic part; C:membrane part; C:intracellular organelle part; P:single-organism transport; C:plasma membrane; P:organic substance transport			IPR002259 (PFAM)	F:GO:0005337; C:GO:0016021; P:GO:0006810	F:nucleoside transmembrane transporter activity; C:integral component of membrane; P:transport
Trichoplax_g00263.t6	INTERPRO, BLASTED, MAPPED, ANNOTATED	S29A3_BOVIN Equilibrative nucleoside transporter 3	448	13	2.63e-52	45.08	7	C:GO:0043231; P:GO:0015858; C:GO:0044444; C:GO:0031090; C:GO:0044446; P:GO:0009987; C:GO:0044459	C:intracellular membrane-bounded organelle; P:nucleoside transport; C:cytoplasmic part; C:organelle membrane; C:intracellular organelle part; P:cellular process; C:plasma membrane part			IPR002259 (PFAM)	F:GO:0005337; C:GO:0016021; P:GO:0006810	F:nucleoside transmembrane transporter activity; C:integral component of membrane; P:transport
Trichoplax_g00263.t7	INTERPRO, BLASTED, MAPPED, ANNOTATED	S29A3_BOVIN Equilibrative nucleoside transporter 3	486	13	7.54e-49	45.15	7	C:GO:0043231; P:GO:0015858; C:GO:0044444; C:GO:0031090; C:GO:0044446; P:GO:0009987; C:GO:0044459	C:intracellular membrane-bounded organelle; P:nucleoside transport; C:cytoplasmic part; C:organelle membrane; C:intracellular organelle part; P:cellular process; C:plasma membrane part			IPR002259 (PFAM)	F:GO:0005337; C:GO:0016021; P:GO:0006810	F:nucleoside transmembrane transporter activity; C:integral component of membrane; P:transport
Trichoplax_g00264.t1	INTERPRO, BLASTED, MAPPED, ANNOTATED	NK2R_RABIT Substance-K receptor	327	20	1.86e-19	44.8	12	P:GO:0065008; P:GO:0010033; P:GO:0003008; F:GO:0008188; P:GO:0007186; P:GO:0044057; C:GO:0043226; C:GO:0044425; F:GO:0005488; C:GO:0044424; P:GO:0048518; C:GO:0005886	P:regulation of biological quality; P:response to organic substance; P:system process; F:neuropeptide receptor activity; P:G-protein coupled receptor signaling pathway; P:regulation of system process; C:organelle; C:membrane part; F:binding; C:intracellular part; P:positive regulation of biological process; C:plasma membrane			IPR000276 (PFAM)	F:GO:0004930; P:GO:0007186; C:GO:0016021	F:G-protein coupled receptor activity; P:G-protein coupled receptor signaling pathway; C:integral component of membrane
Trichoplax_g00265.t1	INTERPRO, BLASTED, MAPPED, ANNOTATED	RECQ1_RAT AT P-dependent DNA helicase Q1	602	20	0	57.25	28	F:GO:0036310; P:GO:0007275; C:GO:0044454; P:GO:0045005; F:GO:0000217; P:GO:0000733; F:GO:0004003; F:GO:0000993; F:GO:0000166; C:GO:0000781; C:GO:0016591; P:GO:0050790; P:GO:0071479; P:GO:0051726; P:GO:0051304; P:GO:0010033; P:GO:0034244; P:GO:0000724; P:GO:0000723; P:GO:0007067; P:GO:1901699; F:GO:0043138; P:GO:0007569; P:GO:0045910; C:GO:0005737; F:GO:0004527; F:GO:0046872; C:GO:0016020	F:annealing helicase activity; P:multicellular organism development; C:nuclear chromosome part; P:DNA-dependent DNA replication maintenance of fidelity; F:DNA secondary structure binding; P:DNA strand renaturation; F:ATP-dependent DNA helicase activity; F:RNA polymerase II core binding; F:nucleotide binding; C:chromosome, telomeric region; C:DNA-directed RNA polymerase II, holoenzyme; P:regulatio…	EC:3.6.1.3; EC:3.6.1.15	Adenosinetriphosphatase; Nucleoside-triphosphate phosphatase	IPR032284 (PFAM); IPR011545 (PFAM); IPR001650 (PFAM)	F:GO:0003676; F:GO:0005524	F:nucleic acid binding; F:ATP binding
Trichoplax_g00265.t2	INTERPRO, BLASTED, MAPPED, ANNOTATED	RECQ1_RAT AT P-dependent DNA helicase Q1	571	20	4.69e-161	57.65	43	F:GO:0036310; P:GO:0007095; P:GO:0010165; C:GO:0016605; P:GO:0007275; P:GO:0016925; F:GO:0009378; P:GO:0000733; P:GO:0000732; C:GO:0005730; F:GO:0004003; P:GO:0000731; F:GO:0000993; F:GO:0003697; P:GO:0000079; C:GO:0000781; F:GO:0005524; F:GO:0002039; F:GO:0051880; P:GO:0045893; P:GO:0051782; C:GO:0016591; P:GO:0071479; P:GO:0031297; P:GO:0051304; P:GO:0000729; P:GO:0034244; F:GO:0000405; P:GO:19…	F:annealing helicase activity; P:mitotic G2 DNA damage checkpoint; P:response to X-ray; C:PML body; P:multicellular organism development; P:protein sumoylation; F:four-way junction helicase activity; P:DNA strand renaturation; P:strand displacement; C:nucleolus; F:ATP-dependent DNA helicase activity; P:DNA synthesis involved in DNA repair; F:RNA polymerase II core binding; F:single-stranded DNA b…	EC:3.6.1.3; EC:3.6.1.15	Adenosinetriphosphatase; Nucleoside-triphosphate phosphatase	IPR001650 (PFAM); IPR011545 (PFAM)	F:GO:0003676; F:GO:0005524	F:nucleic acid binding; F:ATP binding
Trichoplax_g00265.t3	INTERPRO, BLASTED, MAPPED, ANNOTATED	RECQ1_RAT AT P-dependent DNA helicase Q1	590	20	6.58e-171	55.65	28	F:GO:0036310; P:GO:1903047; P:GO:0007275; C:GO:0044454; P:GO:0045005; F:GO:0000217; P:GO:0000733; F:GO:0004003; F:GO:0000166; C:GO:0000781; P:GO:0050790; P:GO:0071479; P:GO:2000113; P:GO:0051726; F:GO:0032403; P:GO:0010033; P:GO:0000724; P:GO:0000723; P:GO:0006355; P:GO:1901699; F:GO:0043138; P:GO:0007569; P:GO:0045910; F:GO:0004527; F:GO:0046872; C:GO:0016020; C:GO:0044451; C:GO:0032991	F:annealing helicase activity; P:mitotic cell cycle process; P:multicellular organism development; C:nuclear chromosome part; P:DNA-dependent DNA replication maintenance of fidelity; F:DNA secondary structure binding; P:DNA strand renaturation; F:ATP-dependent DNA helicase activity; F:nucleotide binding; C:chromosome, telomeric region; P:regulation of catalytic activity; P:cellular response to io…	EC:3.6.1.3; EC:3.6.1.15	Adenosinetriphosphatase; Nucleoside-triphosphate phosphatase	IPR011545 (PFAM); IPR001650 (PFAM); IPR032284 (PFAM)	F:GO:0003676; F:GO:0005524	F:nucleic acid binding; F:ATP binding
Trichoplax_g00265.t4	INTERPRO, BLASTED, MAPPED, ANNOTATED	RECQ1_RAT AT P-dependent DNA helicase Q1	559	20	3.31e-151	55.9	43	F:GO:0036310; P:GO:0007095; P:GO:0010165; C:GO:0016605; P:GO:0007275; P:GO:0016925; F:GO:0009378; P:GO:0000733; P:GO:0000732; C:GO:0005730; F:GO:0004003; P:GO:0000731; F:GO:0000993; F:GO:0003697; P:GO:0000079; C:GO:0000781; F:GO:0005524; F:GO:0002039; F:GO:0051880; P:GO:0045893; P:GO:0051782; C:GO:0016591; P:GO:0071479; P:GO:0031297; P:GO:0051304; P:GO:0000729; P:GO:0034244; F:GO:0000405; P:GO:19…	F:annealing helicase activity; P:mitotic G2 DNA damage checkpoint; P:response to X-ray; C:PML body; P:multicellular organism development; P:protein sumoylation; F:four-way junction helicase activity; P:DNA strand renaturation; P:strand displacement; C:nucleolus; F:ATP-dependent DNA helicase activity; P:DNA synthesis involved in DNA repair; F:RNA polymerase II core binding; F:single-stranded DNA b…	EC:3.6.1.3; EC:3.6.1.15	Adenosinetriphosphatase; Nucleoside-triphosphate phosphatase	IPR001650 (PFAM); IPR011545 (PFAM)	F:GO:0003676; F:GO:0005524	F:nucleic acid binding; F:ATP binding
Trichoplax_g00266.t1	INTERPRO, BLASTED, MAPPED, ANNOTATED	SCYL2_HUMAN SCY1 2	1113	20	0	45.05	19	F:GO:1901363; P:GO:0002092; P:GO:2000370; P:GO:0022402; F:GO:0004672; P:GO:0008333; P:GO:0000226; P:GO:0006468; C:GO:0042995; F:GO:0005102; P:GO:0090090; F:GO:0097159; C:GO:0043231; C:GO:0016020; P:GO:0000280; C:GO:0005819; C:GO:0012505; C:GO:0031410; P:GO:2000286	F:heterocyclic compound binding; P:positive regulation of receptor internalization; P:positive regulation of clathrin-dependent endocytosis; P:cell cycle process; F:protein kinase activity; P:endosome to lysosome transport; P:microtubule cytoskeleton organization; P:protein phosphorylation; C:cell projection; F:receptor binding; P:negative regulation of canonical Wnt signaling pathway; F:organic …			IPR000719 (PFAM)	F:GO:0005524; F:GO:0004672; P:GO:0006468	F:ATP binding; F:protein kinase activity; P:protein phosphorylation
Trichoplax_g00267.t1	INTERPRO, BLASTED	SPT2_DROME SPT2 homolog	430	1	0.000716	58						IPR013256 (PFAM)	no GO terms	no GO terms
Trichoplax_g00268.t1	INTERPRO, NO-BLAST	--NA---	142									IPR013730 (PFAM)	no GO terms	no GO terms
Trichoplax_g00269.t1	INTERPRO, BLASTED, MAPPED, ANNOTATED	GYS1_BOVIN Glycogen	645	12	0	75.42	10	F:GO:0019901; P:GO:0005978; P:GO:0009749; F:GO:0042803; C:GO:0016020; F:GO:0004373; C:GO:0005829; C:GO:0043265; C:GO:0030864; F:GO:0061547	F:protein kinase binding; P:glycogen biosynthetic process; P:response to glucose; F:protein homodimerization activity; C:membrane; F:glycogen (starch) synthase activity; C:cytosol; C:ectoplasm; C:cortical actin cytoskeleton; F:glycogen synthase activity, transferring glucose-1-phosphate	EC:2.4.1.11	Glycogen(starch) synthase	IPR008631 (PFAM)	P:GO:0005978; F:GO:0004373	P:glycogen biosynthetic process; F:glycogen (starch) synthase activity
Trichoplax_g00269.t2	INTERPRO, BLASTED, MAPPED, ANNOTATED	GYS1_BOVIN Glycogen	669	12	0	72.67	10	F:GO:0019901; P:GO:0005978; P:GO:0009749; F:GO:0042803; C:GO:0016020; F:GO:0004373; C:GO:0005829; C:GO:0043265; C:GO:0030864; F:GO:0061547	F:protein kinase binding; P:glycogen biosynthetic process; P:response to glucose; F:protein homodimerization activity; C:membrane; F:glycogen (starch) synthase activity; C:cytosol; C:ectoplasm; C:cortical actin cytoskeleton; F:glycogen synthase activity, transferring glucose-1-phosphate	EC:2.4.1.11	Glycogen(starch) synthase	IPR008631 (PFAM)	P:GO:0005978; F:GO:0004373	P:glycogen biosynthetic process; F:glycogen (starch) synthase activity
Trichoplax_g00270.t1	INTERPRO, NO-BLAST	--NA---	112									no IPS match	no IPS match	no IPS match
Trichoplax_g00271.t1	INTERPRO, NO-BLAST	--NA---	120									no IPS match	no IPS match	no IPS match
Trichoplax_g00272.t1	INTERPRO, BLASTED, MAPPED, ANNOTATED	DBX1B_DANRE Homeobox DBX1-B	284	20	8.96e-38	65	15	P:GO:0045629; P:GO:0045627; P:GO:0006351; P:GO:0008284; P:GO:0046622; F:GO:0043565; P:GO:0048557; P:GO:0048699; P:GO:0006357; C:GO:0005634; P:GO:0048484; F:GO:0005515; P:GO:0007417; P:GO:0001889; P:GO:0007519	P:negative regulation of T-helper 2 cell differentiation; P:positive regulation of T-helper 1 cell differentiation; P:transcription, DNA-templated; P:positive regulation of cell proliferation; P:positive regulation of organ growth; F:sequence-specific DNA binding; P:embryonic digestive tract morphogenesis; P:generation of neurons; P:regulation of transcription from RNA polymerase II promoter; C:n…			IPR001356 (PFAM)	F:GO:0003677	F:DNA binding
Trichoplax_g00272.t2	INTERPRO, BLASTED, MAPPED, ANNOTATED	DBX1B_DANRE Homeobox DBX1-B	331	20	1.08e-33	58	11	C:GO:0005634; P:GO:0051240; F:GO:0000977; P:GO:0010720; P:GO:0048523; P:GO:0050767; P:GO:0009888; P:GO:0050896; F:GO:0000981; P:GO:0006357; P:GO:0031016	C:nucleus; P:positive regulation of multicellular organismal process; F:RNA polymerase II regulatory region sequence-specific DNA binding; P:positive regulation of cell development; P:negative regulation of cellular process; P:regulation of neurogenesis; P:tissue development; P:response to stimulus; F:RNA polymerase II transcription factor activity, sequence-specific DNA binding; P:regulation of …			IPR001356 (PFAM)	F:GO:0003677	F:DNA binding
Trichoplax_g00273.t1	INTERPRO, BLASTED, MAPPED, ANNOTATED	VAMP3_MACFA Vesicle-associated membrane 3	105	20	5.32e-13	62.05	47	P:GO:0014047; P:GO:0043308; F:GO:0008022; P:GO:0031580; P:GO:1902259; P:GO:0043001; P:GO:0043320; P:GO:0042311; C:GO:0060203; F:GO:0043621; C:GO:0005901; C:GO:0070083; P:GO:0009749; P:GO:0051024; C:GO:0070062; C:GO:0043195; C:GO:0070044; C:GO:0005829; P:GO:0016079; P:GO:0017004; C:GO:0035577; C:GO:0032588; C:GO:0070821; C:GO:0035579; P:GO:1903593; F:GO:0042802; C:GO:0061202; P:GO:1903531; P:GO:00…	P:glutamate secretion; P:eosinophil degranulation; F:protein C-terminus binding; P:membrane raft distribution; P:regulation of delayed rectifier potassium channel activity; P:Golgi to plasma membrane protein transport; P:natural killer cell degranulation; P:vasodilation; C:clathrin-sculpted glutamate transport vesicle membrane; F:protein self-association; C:caveola; C:clathrin-sculpted monoamine …			IPR001388 (PFAM)	P:GO:0016192; C:GO:0016021	P:vesicle-mediated transport; C:integral component of membrane
Trichoplax_g00274.t1	INTERPRO, BLASTED, MAPPED, ANNOTATED	RRP15_DROPS RRP15	158	9	3.84e-14	64.11	3	C:GO:0005739; P:GO:0006364; C:GO:0005730	C:mitochondrion; P:rRNA processing; C:nucleolus			IPR012459 (PFAM)	P:GO:0006364	P:rRNA processing
Trichoplax_g00274.t2	INTERPRO, BLASTED, MAPPED, ANNOTATED	RRP15_DROPS RRP15	185	9	9.25e-14	60.67	2	C:GO:0005634; P:GO:0006364	C:nucleus; P:rRNA processing			IPR012459 (PFAM)	P:GO:0006364	P:rRNA processing
Trichoplax_g00274.t3	INTERPRO, BLASTED, MAPPED, ANNOTATED	RRP15_DANRE RRP15	197	9	2.44e-16	61.33	3	C:GO:0005739; P:GO:0006364; C:GO:0005730	C:mitochondrion; P:rRNA processing; C:nucleolus			IPR012459 (PFAM)	P:GO:0006364	P:rRNA processing
Trichoplax_g00274.t4	INTERPRO, BLASTED, MAPPED	RRP15_DROPS RRP15	151	4	5.25e-07	53	10	P:GO:0008150; C:GO:0005634; P:GO:0000460; P:GO:0000470; C:GO:0005739; P:GO:0006364; C:GO:0005730; C:GO:0005575; F:GO:0003674; C:GO:0030687	P:biological_process; C:nucleus; P:maturation of 5.8S rRNA; P:maturation of LSU-rRNA; C:mitochondrion; P:rRNA processing; C:nucleolus; C:cellular_component; F:molecular_function; C:preribosome, large subunit precursor			IPR012459 (PFAM)	P:GO:0006364	P:rRNA processing
Trichoplax_g00274.t5	INTERPRO, BLASTED, MAPPED	RRP15_DROPS RRP15	178	6	1.18e-06	50.17	10	P:GO:0008150; C:GO:0005634; P:GO:0000460; P:GO:0000470; C:GO:0005739; P:GO:0006364; C:GO:0005730; C:GO:0005575; F:GO:0003674; C:GO:0030687	P:biological_process; C:nucleus; P:maturation of 5.8S rRNA; P:maturation of LSU-rRNA; C:mitochondrion; P:rRNA processing; C:nucleolus; C:cellular_component; F:molecular_function; C:preribosome, large subunit precursor			IPR012459 (PFAM)	P:GO:0006364	P:rRNA processing
Trichoplax_g00274.t6	INTERPRO, BLASTED, MAPPED, ANNOTATED	RRP15_DANRE RRP15	190	7	4.87e-09	50.57	1	C:GO:0005634	C:nucleus			IPR012459 (PFAM)	P:GO:0006364	P:rRNA processing
Trichoplax_g00275.t1	INTERPRO, BLASTED, MAPPED, ANNOTATED	IF4G2_MOUSE Eukaryotic translation initiation factor 4 gamma 2	900	15	1.43e-136	52.93	8	F:GO:0003743; C:GO:0016281; C:GO:0016020; P:GO:0000956; P:GO:0044763; P:GO:0006446; F:GO:0008190; P:GO:0006412	F:translation initiation factor activity; C:eukaryotic translation initiation factor 4F complex; C:membrane; P:nuclear-transcribed mRNA catabolic process; P:single-organism cellular process; P:regulation of translational initiation; F:eukaryotic initiation factor 4E binding; P:translation			IPR003890 (PFAM); IPR003307 (PFAM)	F:GO:0003723; F:GO:0005515	F:RNA binding; F:protein binding
Trichoplax_g00275.t2	INTERPRO, BLASTED, MAPPED, ANNOTATED	IF4G2_MOUSE Eukaryotic translation initiation factor 4 gamma 2	888	15	1.64e-136	52.93	8	F:GO:0003743; C:GO:0016281; C:GO:0016020; P:GO:0000956; P:GO:0044763; P:GO:0006446; F:GO:0008190; P:GO:0006412	F:translation initiation factor activity; C:eukaryotic translation initiation factor 4F complex; C:membrane; P:nuclear-transcribed mRNA catabolic process; P:single-organism cellular process; P:regulation of translational initiation; F:eukaryotic initiation factor 4E binding; P:translation			IPR003307 (PFAM); IPR003890 (PFAM)	F:GO:0005515; F:GO:0003723	F:protein binding; F:RNA binding
Trichoplax_g00275.t3	INTERPRO, BLASTED, MAPPED, ANNOTATED	IF4G2_MOUSE Eukaryotic translation initiation factor 4 gamma 2	894	15	2.13e-129	51.93	6	P:GO:0006417; F:GO:0005515; F:GO:0008135; C:GO:0044444; P:GO:0044763; P:GO:0006412	P:regulation of translation; F:protein binding; F:translation factor activity, RNA binding; C:cytoplasmic part; P:single-organism cellular process; P:translation			IPR003307 (PFAM); IPR003890 (PFAM)	F:GO:0005515; F:GO:0003723	F:protein binding; F:RNA binding
Trichoplax_g00275.t4	INTERPRO, BLASTED, MAPPED, ANNOTATED	IF4G2_MOUSE Eukaryotic translation initiation factor 4 gamma 2	894	15	2.88e-136	52.93	8	F:GO:0003743; C:GO:0016281; C:GO:0016020; P:GO:0000956; P:GO:0044763; P:GO:0006446; F:GO:0008190; P:GO:0006412	F:translation initiation factor activity; C:eukaryotic translation initiation factor 4F complex; C:membrane; P:nuclear-transcribed mRNA catabolic process; P:single-organism cellular process; P:regulation of translational initiation; F:eukaryotic initiation factor 4E binding; P:translation			IPR003307 (PFAM); IPR003890 (PFAM)	F:GO:0005515; F:GO:0003723	F:protein binding; F:RNA binding
Trichoplax_g00275.t5	INTERPRO, BLASTED, MAPPED, ANNOTATED	IF4G2_MOUSE Eukaryotic translation initiation factor 4 gamma 2	882	15	3.98e-129	51.93	6	P:GO:0006417; F:GO:0005515; F:GO:0008135; C:GO:0044444; P:GO:0044763; P:GO:0006412	P:regulation of translation; F:protein binding; F:translation factor activity, RNA binding; C:cytoplasmic part; P:single-organism cellular process; P:translation			IPR003890 (PFAM); IPR003307 (PFAM)	F:GO:0003723; F:GO:0005515	F:RNA binding; F:protein binding
Trichoplax_g00275.t6	INTERPRO, BLASTED, MAPPED, ANNOTATED	IF4G2_MOUSE Eukaryotic translation initiation factor 4 gamma 2	882	15	2.28e-136	52.93	8	F:GO:0003743; C:GO:0016281; C:GO:0016020; P:GO:0000956; P:GO:0044763; P:GO:0006446; F:GO:0008190; P:GO:0006412	F:translation initiation factor activity; C:eukaryotic translation initiation factor 4F complex; C:membrane; P:nuclear-transcribed mRNA catabolic process; P:single-organism cellular process; P:regulation of translational initiation; F:eukaryotic initiation factor 4E binding; P:translation			IPR003307 (PFAM); IPR003890 (PFAM)	F:GO:0005515; F:GO:0003723	F:protein binding; F:RNA binding
Trichoplax_g00275.t7	INTERPRO, BLASTED, MAPPED, ANNOTATED	IF4G2_MOUSE Eukaryotic translation initiation factor 4 gamma 2	888	15	6.24e-129	51.93	6	P:GO:0006417; F:GO:0005515; F:GO:0008135; C:GO:0044444; P:GO:0044763; P:GO:0006412	P:regulation of translation; F:protein binding; F:translation factor activity, RNA binding; C:cytoplasmic part; P:single-organism cellular process; P:translation			IPR003307 (PFAM); IPR003890 (PFAM)	F:GO:0005515; F:GO:0003723	F:protein binding; F:RNA binding
Trichoplax_g00275.t8	INTERPRO, BLASTED, MAPPED, ANNOTATED	IF4G2_MOUSE Eukaryotic translation initiation factor 4 gamma 2	876	15	4.68e-129	51.93	6	P:GO:0006417; F:GO:0005515; F:GO:0008135; C:GO:0044444; P:GO:0044763; P:GO:0006412	P:regulation of translation; F:protein binding; F:translation factor activity, RNA binding; C:cytoplasmic part; P:single-organism cellular process; P:translation			IPR003307 (PFAM); IPR003890 (PFAM)	F:GO:0005515; F:GO:0003723	F:protein binding; F:RNA binding
Trichoplax_g00276.t1	INTERPRO, BLASTED, MAPPED, ANNOTATED	TLR2_DROME Tachykinin-like peptides receptor 99D	344	20	7.04e-22	45.35	13	P:GO:0065008; P:GO:0010033; F:GO:0008188; P:GO:0044707; P:GO:0008015; P:GO:0007188; C:GO:0043226; C:GO:0044425; F:GO:0005488; C:GO:0044424; C:GO:0005886; P:GO:0007610; P:GO:0009719	P:regulation of biological quality; P:response to organic substance; F:neuropeptide receptor activity; P:single-multicellular organism process; P:blood circulation; P:adenylate cyclase-modulating G-protein coupled receptor signaling pathway; C:organelle; C:membrane part; F:binding; C:intracellular part; C:plasma membrane; P:behavior; P:response to endogenous stimulus			IPR000276 (PFAM)	F:GO:0004930; P:GO:0007186; C:GO:0016021	F:G-protein coupled receptor activity; P:G-protein coupled receptor signaling pathway; C:integral component of membrane
Trichoplax_g00277.t1	INTERPRO, BLASTED, MAPPED, ANNOTATED	UMPS_PONAB Uridine 5 -monophosphate synthase	480	7	4.56e-126	58	5	C:GO:0005634; C:GO:0005737; F:GO:0004590; P:GO:0006222; F:GO:0004588	C:nucleus; C:cytoplasm; F:orotidine-5'-phosphate decarboxylase activity; P:UMP biosynthetic process; F:orotate phosphoribosyltransferase activity	EC:4.1.1.23; EC:2.4.2.10	Orotidine-5'-phosphate decarboxylase; Orotate phosphoribosyltransferase	IPR000836 (PFAM); IPR001754 (PFAM)	P:GO:0006207; F:GO:0004590; P:GO:0009116	P:'de novo' pyrimidine nucleobase biosynthetic process; F:orotidine-5'-phosphate decarboxylase activity; P:nucleoside metabolic process
Trichoplax_g00278.t1	INTERPRO, BLASTED, MAPPED, ANNOTATED	PIFO_BOVIN pitchfork	138	2	9.63e-09	44.5	1	C:GO:0044424	C:intracellular part			no IPS match	no IPS match	no IPS match
[truncated: 26,190 more rows]
