# Supplementary material for: Comparative genomics and the nature of placozoan species
Source: PLoS Biol. 2018 Jul 31;16(7):e2005359. doi: 10.1371/journal.pbio.2005359 (PMC6067683; doi:10.1371/journal.pbio.2005359)
Supplement: S4 Data — (XLSX) [file pbio.2005359.s036.xlsx]

## Sheet: Biological Process
Paralog Category	species	GO.ID	Term	Annotated	Significant	Expected	p-value (Fisher's exact test)
no-BLAST-hit	Hoilungia hongkongensis	GO:0042558	pteridine-containing compound metabolic process	22	5	0.54	0.00016
no-BLAST-hit	Hoilungia hongkongensis	GO:0006536	glutamate metabolic process	16	4	0.39	0.00051
no-BLAST-hit	Hoilungia hongkongensis	GO:0001682	tRNA 5'-leader removal	4	2	0.1	0.00351
no-BLAST-hit	Hoilungia hongkongensis	GO:0009064	glutamine family amino acid metabolic process	28	4	0.69	0.00457
no-BLAST-hit	Hoilungia hongkongensis	GO:0045039	protein import into mitochondrial inner membrane	5	2	0.12	0.00575
no-BLAST-hit	Trichoplax adhaerens	GO:0051781	positive regulation of cell division	15	5	0.62	0.00024
no-BLAST-hit	Trichoplax adhaerens	GO:0000160	phosphorelay signal transduction system	2	2	0.08	0.00169
no-BLAST-hit	Trichoplax adhaerens	GO:0015979	photosynthesis	2	2	0.08	0.00169
no-BLAST-hit	Trichoplax adhaerens	GO:0018003	peptidyl-lysine N6-acetylation	2	2	0.08	0.00169
no-BLAST-hit	Trichoplax adhaerens	GO:0070166	enamel mineralization	2	2	0.08	0.00169
Paralog Category	species	GO.ID	Term	Annotated	Significant	Expected	p-value (Fisher's exact test)
1-many	Hoilungia hongkongensis	GO:0006629	lipid metabolic process	435	26	11.89	0.0001
1-many	Hoilungia hongkongensis	GO:0019752	carboxylic acid metabolic process	348	22	9.51	0.00017
1-many	Hoilungia hongkongensis	GO:0006082	organic acid metabolic process	373	23	10.19	0.00017
1-many	Hoilungia hongkongensis	GO:0009437	carnitine metabolic process	6	3	0.16	0.00038
1-many	Hoilungia hongkongensis	GO:0046456	icosanoid biosynthetic process	6	3	0.16	0.00038
1-many	Trichoplax adhaerens	GO:0050896	response to stimulus	2955	198	166.06	0.00012
1-many	Trichoplax adhaerens	GO:0033013	tetrapyrrole metabolic process	25	7	1.4	0.00033
1-many	Trichoplax adhaerens	GO:0042737	drug catabolic process	4	3	0.22	0.00067
1-many	Trichoplax adhaerens	GO:0009583	detection of light stimulus	36	8	2.02	0.00069
1-many	Trichoplax adhaerens	GO:0006690	icosanoid metabolic process	14	5	0.79	0.00071
Paralog Category	species	GO.ID	Term	Annotated	Significant	Expected	p-value (Fisher's exact test)
many-1	Hoilungia hongkongensis	GO:0007186	G-protein coupled receptor signaling pathway	499	163	60.37	< 1e-30
many-1	Hoilungia hongkongensis	GO:0044707	single-multicellular organism process	2462	345	297.87	0.0001
many-1	Hoilungia hongkongensis	GO:0055065	metal ion homeostasis	195	42	23.59	0.00011
many-1	Hoilungia hongkongensis	GO:0006873	cellular ion homeostasis	198	42	23.96	0.00015
many-1	Hoilungia hongkongensis	GO:0006783	heme biosynthetic process	19	9	2.3	0.00016
many-1	Trichoplax adhaerens	GO:0015837	amine transport	14	6	0.88	0.00012
many-1	Trichoplax adhaerens	GO:0051952	regulation of amine transport	14	6	0.88	0.00012
many-1	Trichoplax adhaerens	GO:0070838	divalent metal ion transport	169	24	10.62	0.00012
many-1	Trichoplax adhaerens	GO:0072511	divalent inorganic cation transport	169	24	10.62	0.00012
many-1	Trichoplax adhaerens	GO:0045137	development of primary sexual characteritics	56	12	3.52	0.00014
Paralog Category	species	GO.ID	Term	Annotated	Significant	Expected	p-value (Fisher's exact test)
many-many	Hoilungia hongkongensis	GO:0034754	cellular hormone metabolic process	125	100	32.93	< 1e-30
many-many	Hoilungia hongkongensis	GO:0007186	G-protein coupled receptor signaling pathway	680	344	179.14	< 1e-30
many-many	Hoilungia hongkongensis	GO:0006629	lipid metabolic process	772	363	203.38	< 1e-30
many-many	Hoilungia hongkongensis	GO:0044710	single-organism metabolic process	2364	882	622.79	< 1e-30
many-many	Hoilungia hongkongensis	GO:0044699	single-organism process	6096	1762	1605.98	< 1e-30
many-many	Trichoplax adhaerens	GO:0034754	cellular hormone metabolic process	134	108	35.26	< 1e-30
many-many	Trichoplax adhaerens	GO:0044255	cellular lipid metabolic process	602	303	158.4	< 1e-30
many-many	Trichoplax adhaerens	GO:0007186	G-protein coupled receptor signaling pathway	685	355	180.24	< 1e-30
many-many	Trichoplax adhaerens	GO:0006629	lipid metabolic process	792	379	208.39	< 1e-30
many-many	Trichoplax adhaerens	GO:0044710	single-organism metabolic process	2375	901	624.91	< 1e-30
Paralog Category	species	GO.ID	Term	Annotated	Significant	Expected	p-value (Fisher's exact test)
many-0	Hoilungia hongkongensis	GO:0032990	cell part morphogenesis	194	29	13.96	0.00011
many-0	Hoilungia hongkongensis	GO:0007186	G-protein coupled receptor signaling pathway	454	118	32.67	< 1e-30
many-0	Hoilungia hongkongensis	GO:2000010	positive regulation of protein localization	5	4	0.36	0.00012
many-0	Hoilungia hongkongensis	GO:0009966	regulation of signal transduction	1148	113	82.6	0.00011
many-0	Hoilungia hongkongensis	GO:0007165	signal transduction	2045	259	147.14	< 1e-30
many-0	Trichoplax adhaerens	GO:0007154	cell communication	2088	220	119.79	< 1e-30
many-0	Trichoplax adhaerens	GO:0007186	G-protein coupled receptor signaling pathway	455	125	26.1	< 1e-30
many-0	Trichoplax adhaerens	GO:0007165	signal transduction	1971	217	113.08	< 1e-30
many-0	Trichoplax adhaerens	GO:0023052	signaling	2080	220	119.33	< 1e-30
many-0	Trichoplax adhaerens	GO:0044700	single organism signaling	2061	220	118.24	< 1e-30
Legend:
shared enriched GO-terms between H. hongkongensis and T. adhaerens

## Sheet: Cellular Component
Paralog Category	species	GO.ID	Term	Annotated	Significant	Expected	p-value (Fisher's exact test)
no-BLAST-hit	Hoilungia hongkongensis	GO:0005790	smooth endoplasmic reticulum	20	4	0.48	0.0011
no-BLAST-hit	Hoilungia hongkongensis	GO:0098800	inner mitochondrial membrane protein complex	52	6	1.24	0.0014
no-BLAST-hit	Hoilungia hongkongensis	GO:0033185	dolichol-phosphate-mannose synthase complex	3	2	0.07	0.0017
no-BLAST-hit	Hoilungia hongkongensis	GO:0042721	mitochondrial inner membrane protein insertion complex	3	2	0.07	0.0017
no-BLAST-hit	Hoilungia hongkongensis	GO:0005747	mitochondrial respiratory chain complex I	26	4	0.62	0.0031
no-BLAST-hit	Trichoplax adhaerens	GO:0009521	photosystem	2	2	0.07	0.0011
no-BLAST-hit	Trichoplax adhaerens	GO:0009522	photosystem I	2	2	0.07	0.0011
no-BLAST-hit	Trichoplax adhaerens	GO:0009579	thylakoid	2	2	0.07	0.0011
no-BLAST-hit	Trichoplax adhaerens	GO:0034357	photosynthetic membrane	2	2	0.07	0.0011
no-BLAST-hit	Trichoplax adhaerens	GO:0044436	thylakoid part	2	2	0.07	0.0011
Paralog Category	species	GO.ID	Term	Annotated	Significant	Expected	p-value (Fisher's exact test)
1-many	Hoilungia hongkongensis	GO:0005615	extracellular space	173	13	4.61	0.00065
1-many	Hoilungia hongkongensis	GO:0016020	membrane	3105	101	82.73	0.00146
1-many	Hoilungia hongkongensis	GO:0005777	peroxisome	87	8	2.32	0.00208
1-many	Hoilungia hongkongensis	GO:0042579	microbody	87	8	2.32	0.00208
1-many	Hoilungia hongkongensis	GO:0043209	myelin sheath	44	5	1.17	0.00591
1-many	Trichoplax adhaerens	GO:0005886	plasma membrane	1240	94	68.6	0.00037
1-many	Trichoplax adhaerens	GO:0071944	cell periphery	1294	94	71.59	0.00163
1-many	Trichoplax adhaerens	GO:0016323	basolateral plasma membrane	61	9	3.37	0.00589
1-many	Trichoplax adhaerens	GO:0008290	F-actin capping protein complex	3	2	0.17	0.00882
1-many	Trichoplax adhaerens	GO:0030667	secretory granule membrane	25	5	1.38	0.01068
Paralog Category	species	GO.ID	Term	Annotated	Significant	Expected	p-value (Fisher's exact test)
many-1	Hoilungia hongkongensis	GO:0031224	intrinsic component of membrane	1169	271	137.62	< 1e-30
many-1	Hoilungia hongkongensis	GO:0016021	integral component of membrane	1138	262	133.97	< 1e-30
many-1	Hoilungia hongkongensis	GO:0009986	cell surface	127	30	14.95	0.00012
many-1	Hoilungia hongkongensis	GO:0046658	anchored component of plasma membrane	6	5	0.71	0.00012
many-1	Hoilungia hongkongensis	GO:0060076	excitatory synapse	9	6	1.06	0.00016
many-1	Trichoplax adhaerens	GO:0044438	microbody part	59	12	3.56	0.00016
many-1	Trichoplax adhaerens	GO:0044439	peroxisomal part	59	12	3.56	0.00016
many-1	Trichoplax adhaerens	GO:0097458	neuron part	603	56	36.38	0.00054
many-1	Trichoplax adhaerens	GO:0005771	multivesicular body	15	5	0.9	0.00141
many-1	Trichoplax adhaerens	GO:0044304	main axon	76	12	4.59	0.00179
Paralog Category	species	GO.ID	Term	Annotated	Significant	Expected	p-value (Fisher's exact test)
many-many	Hoilungia hongkongensis	GO:0044425	membrane part	2632	989	664.51	< 1e-30
many-many	Hoilungia hongkongensis	GO:0016020	membrane	4423	1419	1116.69	< 1e-30
many-many	Hoilungia hongkongensis	GO:0031224	intrinsic component of membrane	1551	653	391.59	< 1e-30
many-many	Hoilungia hongkongensis	GO:0016021	integral component of membrane	1515	639	382.5	< 1e-30
many-many	Hoilungia hongkongensis	GO:0005886	plasma membrane	1808	654	456.47	< 1e-30
many-many	Trichoplax adhaerens	GO:0044425	membrane part	2603	991	647.1	< 1e-30
many-many	Trichoplax adhaerens	GO:0016020	membrane	4397	1428	1093.09	< 1e-30
many-many	Trichoplax adhaerens	GO:0031224	intrinsic component of membrane	1530	650	380.36	< 1e-30
many-many	Trichoplax adhaerens	GO:0016021	integral component of membrane	1499	637	372.65	< 1e-30
many-many	Trichoplax adhaerens	GO:0097458	neuron part	975	428	242.38	< 1e-30
Paralog Category	species	GO.ID	Term	Annotated	Significant	Expected	p-value (Fisher's exact test)
many-0	Hoilungia hongkongensis	GO:0042995	cell projection	967	89	63.55	0.00033
many-0	Hoilungia hongkongensis	GO:0038037	G-protein coupled receptor dimeric complex	11	5	0.72	0.0004
many-0	Hoilungia hongkongensis	GO:0097648	G-protein coupled receptor complex	11	5	0.72	0.0004
many-0	Hoilungia hongkongensis	GO:0042734	presynaptic membrane	23	7	1.51	0.00049
many-0	Hoilungia hongkongensis	GO:0044449	contractile fiber part	128	19	8.41	0.00062
many-0	Trichoplax adhaerens	GO:0031224	intrinsic component of membrane	1026	146	50.06	< 1e-30
many-0	Trichoplax adhaerens	GO:0016021	integral component of membrane	1003	141	48.94	< 1e-30
many-0	Trichoplax adhaerens	GO:0031225	anchored component of membrane	7	4	0.34	0.00017
many-0	Trichoplax adhaerens	GO:0045202	synapse	282	27	13.76	0.00053
many-0	Trichoplax adhaerens	GO:0043005	neuron projection	424	36	20.69	0.00065
Legend:
shared enriched GO-terms between H. hongkongensis and T. adhaerens

## Sheet: Molecular Function
Paralog Category	species	GO.ID	Term	Annotated	Significant	Expected	p-value (Fisher's exact test)
no-BLAST-hit	Hoilungia hongkongensis	GO:0016840	carbon-nitrogen lyase activity	12	4	0.27	0.00011
no-BLAST-hit	Hoilungia hongkongensis	GO:0072341	modified amino acid binding	24	5	0.54	0.00016
no-BLAST-hit	Hoilungia hongkongensis	GO:0019842	vitamin binding	31	5	0.7	0.00058
no-BLAST-hit	Hoilungia hongkongensis	GO:0004867	serine-type endopeptidase inhibitor activity	11	3	0.25	0.00163
no-BLAST-hit	Hoilungia hongkongensis	GO:0004582	dolichyl-phosphate beta-D-mannosyltransferase activity	4	2	0.09	0.00296
no-BLAST-hit	Trichoplax adhaerens	GO:0016830	carbon-carbon lyase activity	21	6	0.85	0.00014
no-BLAST-hit	Trichoplax adhaerens	GO:0005125	cytokine activity	5	3	0.2	0.00063
no-BLAST-hit	Trichoplax adhaerens	GO:0015035	protein disulfide oxidoreductase activity	12	4	0.49	0.00102
no-BLAST-hit	Trichoplax adhaerens	GO:0047198	cysteine-S-conjugate N-acetyltransferase activity	2	2	0.08	0.00165
no-BLAST-hit	Trichoplax adhaerens	GO:0047280	nicotinamide phosphoribosyltransferase activity	2	2	0.08	0.00165
Paralog Category	species	GO.ID	Term	Annotated	Significant	Expected	p-value (Fisher's exact test)
1-many	Hoilungia hongkongensis	GO:0008528	G-protein coupled peptide receptor activity	60	8	1.63	0.00019
1-many	Hoilungia hongkongensis	GO:0001653	peptide receptor activity	62	8	1.69	0.00024
1-many	Hoilungia hongkongensis	GO:0000099	sulfur amino acid transmembrane transporter activity	2	2	0.05	0.00074
1-many	Hoilungia hongkongensis	GO:0016616	oxidoreductase activity, acting on the CH-OH group of donors, NAD or NADP as acceptor	41	6	1.12	0.00076
1-many	Hoilungia hongkongensis	GO:0022853	active ion transmembrane transporter activity	28	5	0.76	0.00083
1-many	Trichoplax adhaerens	GO:0038024	cargo receptor activity	37	9	2.08	0.00016
1-many	Trichoplax adhaerens	GO:0008188	neuropeptide receptor activity	41	8	2.31	0.00173
1-many	Trichoplax adhaerens	GO:0008395	steroid hydroxylase activity	6	3	0.34	0.00312
1-many	Trichoplax adhaerens	GO:0003884	D-amino-acid oxidase activity	2	2	0.11	0.00316
1-many	Trichoplax adhaerens	GO:0030343	vitamin D3 25-hydroxylase activity	2	2	0.11	0.00316
Paralog Category	species	GO.ID	Term	Annotated	Significant	Expected	p-value (Fisher's exact test)
many-1	Hoilungia hongkongensis	GO:0004872	receptor activity	578	186	69.33	< 1e-30
many-1	Hoilungia hongkongensis	GO:0060089	molecular transducer activity	578	186	69.33	< 1e-30
many-1	Hoilungia hongkongensis	GO:0004930	G-protein coupled receptor activity	420	151	50.38	< 1e-30
many-1	Hoilungia hongkongensis	GO:0038023	signaling receptor activity	501	162	60.09	< 1e-30
many-1	Hoilungia hongkongensis	GO:0004871	signal transducer activity	612	180	73.41	< 1e-30
many-1	Trichoplax adhaerens	GO:0015035	protein disulfide oxidoreductase activity	14	6	0.88	0.00012
many-1	Trichoplax adhaerens	GO:0033764	steroid dehydrogenase activity, acting on the CH-OH group of donors, NAD or NADP as acceptor	10	5	0.63	0.00019
many-1	Trichoplax adhaerens	GO:0016290	palmitoyl-CoA hydrolase activity	6	4	0.38	0.00021
many-1	Trichoplax adhaerens	GO:0004351	glutamate decarboxylase activity	3	3	0.19	0.00025
many-1	Trichoplax adhaerens	GO:0004768	stearoyl-CoA 9-desaturase activity	3	3	0.19	0.00025
Paralog Category	species	GO.ID	Term	Annotated	Significant	Expected	p-value (Fisher's exact test)
many-many	Hoilungia hongkongensis	GO:0016491	oxidoreductase activity	606	332	157.63	< 1e-30
many-many	Hoilungia hongkongensis	GO:0004497	monooxygenase activity	141	122	36.68	< 1e-30
many-many	Hoilungia hongkongensis	GO:0004930	G-protein coupled receptor activity	569	300	148.01	< 1e-30
many-many	Hoilungia hongkongensis	GO:0099600	transmembrane receptor activity	652	319	169.6	< 1e-30
many-many	Hoilungia hongkongensis	GO:0004888	transmembrane signaling receptor activity	637	311	165.7	< 1e-30
many-many	Trichoplax adhaerens	GO:0016491	oxidoreductase activity	616	339	158.98	< 1e-30
many-many	Trichoplax adhaerens	GO:0004497	monooxygenase activity	146	126	37.68	< 1e-30
many-many	Trichoplax adhaerens	GO:0004930	G-protein coupled receptor activity	587	317	151.49	< 1e-30
many-many	Trichoplax adhaerens	GO:0099600	transmembrane receptor activity	680	344	175.49	< 1e-30
many-many	Trichoplax adhaerens	GO:0004888	transmembrane signaling receptor activity	662	334	170.85	< 1e-30
Paralog Category	species	GO.ID	Term	Annotated	Significant	Expected	p-value (Fisher's exact test)
many-0	Hoilungia hongkongensis	GO:0004872	receptor activity	547	155	39.86	< 1e-30
many-0	Hoilungia hongkongensis	GO:0060089	molecular transducer activity	547	155	39.86	< 1e-30
many-0	Hoilungia hongkongensis	GO:0038023	signaling receptor activity	473	134	34.47	< 1e-30
many-0	Hoilungia hongkongensis	GO:0004888	transmembrane signaling receptor activity	457	131	33.3	< 1e-30
many-0	Hoilungia hongkongensis	GO:0099600	transmembrane receptor activity	464	131	33.81	< 1e-30
many-0	Trichoplax adhaerens	GO:0004888	transmembrane signaling receptor activity	456	128	26.14	< 1e-30
many-0	Trichoplax adhaerens	GO:0004930	G-protein coupled receptor activity	389	119	22.3	< 1e-30
many-0	Trichoplax adhaerens	GO:0038023	signaling receptor activity	469	129	26.89	< 1e-30
many-0	Trichoplax adhaerens	GO:0099600	transmembrane receptor activity	464	128	26.6	< 1e-30
many-0	Trichoplax adhaerens	GO:0004872	receptor activity	534	136	30.62	< 1e-30
Legend:
shared enriched GO-terms between H. hongkongensis and T. adhaerens
