# Supplementary material for: Comparative genomics and the nature of placozoan species
Source: PLoS Biol. 2018 Jul 31;16(7):e2005359. doi: 10.1371/journal.pbio.2005359 (PMC6067683; doi:10.1371/journal.pbio.2005359)
Supplement: S5 Data — (XLSX) [file pbio.2005359.s037.xlsx]

## Sheet: Hoilungia_BP
Paralog Category	GO.ID	Term	Annotated	Significant	Expected	p-value (Fisher's exact test)
no-BLAST-hit	GO:0016840	carbon-nitrogen lyase activity	12	4	0.27	0.00011
no-BLAST-hit	GO:0072341	modified amino acid binding	24	5	0.54	0.00016
no-BLAST-hit	GO:0019842	vitamin binding	31	5	0.7	0.00058
no-BLAST-hit	GO:0004867	serine-type endopeptidase inhibitor acti...	11	3	0.25	0.00163
no-BLAST-hit	GO:0004582	dolichyl-phosphate beta-D-mannosyltransf...	4	2	0.09	0.00296
no-BLAST-hit	GO:0033218	amide binding	53	5	1.2	0.00659
no-BLAST-hit	GO:0031406	carboxylic acid binding	37	4	0.84	0.00926
no-BLAST-hit	GO:0043177	organic acid binding	37	4	0.84	0.00926
no-BLAST-hit	GO:0016757	transferase activity, transferring glyco...	131	8	2.96	0.0093
no-BLAST-hit	GO:0008137	NADH dehydrogenase (ubiquinone) activity	20	3	0.45	0.00973
no-BLAST-hit	GO:0050136	NADH dehydrogenase (quinone) activity	20	3	0.45	0.00973
no-BLAST-hit	GO:0016894	endonuclease activity, active with eithe...	7	2	0.16	0.0099
no-BLAST-hit	GO:0008565	protein transporter activity	38	4	0.86	0.01018
no-BLAST-hit	GO:0003954	NADH dehydrogenase activity	21	3	0.48	0.01117
no-BLAST-hit	GO:0016655	oxidoreductase activity, acting on NAD(P...	21	3	0.48	0.01117
no-BLAST-hit	GO:0015197	peptide transporter activity	45	4	1.02	0.0182
no-BLAST-hit	GO:0008320	protein transmembrane transporter activi...	10	2	0.23	0.0203
no-BLAST-hit	GO:0022884	macromolecule transmembrane transporter ...	10	2	0.23	0.0203
no-BLAST-hit	GO:0004150	dihydroneopterin aldolase activity	1	1	0.02	0.02263
no-BLAST-hit	GO:0004164	diphthine synthase activity	1	1	0.02	0.02263
no-BLAST-hit	GO:0004379	glycylpeptide N-tetradecanoyltransferase...	1	1	0.02	0.02263
no-BLAST-hit	GO:0004422	hypoxanthine phosphoribosyltransferase a...	1	1	0.02	0.02263
no-BLAST-hit	GO:0004494	methylmalonyl-CoA mutase activity	1	1	0.02	0.02263
no-BLAST-hit	GO:0004512	inositol-3-phosphate synthase activity	1	1	0.02	0.02263
no-BLAST-hit	GO:0004766	spermidine synthase activity	1	1	0.02	0.02263
no-BLAST-hit	GO:0004873	asialoglycoprotein receptor activity	1	1	0.02	0.02263
no-BLAST-hit	GO:0008251	tRNA-specific adenosine deaminase activi...	1	1	0.02	0.02263
no-BLAST-hit	GO:0008269	JAK pathway signal transduction adaptor ...	1	1	0.02	0.02263
no-BLAST-hit	GO:0008969	phosphohistidine phosphatase activity	1	1	0.02	0.02263
no-BLAST-hit	GO:0015292	uniporter activity	1	1	0.02	0.02263
no-BLAST-hit	GO:0016872	intramolecular lyase activity	1	1	0.02	0.02263
no-BLAST-hit	GO:0019107	myristoyltransferase activity	1	1	0.02	0.02263
no-BLAST-hit	GO:0030547	receptor inhibitor activity	1	1	0.02	0.02263
no-BLAST-hit	GO:0031419	cobalamin binding	1	1	0.02	0.02263
no-BLAST-hit	GO:0035514	DNA demethylase activity	1	1	0.02	0.02263
no-BLAST-hit	GO:0043734	DNA-N1-methyladenine dioxygenase activit...	1	1	0.02	0.02263
no-BLAST-hit	GO:0048019	receptor antagonist activity	1	1	0.02	0.02263
no-BLAST-hit	GO:0051747	cytosine C-5 DNA demethylase activity	1	1	0.02	0.02263
no-BLAST-hit	GO:0052657	guanine phosphoribosyltransferase activi...	1	1	0.02	0.02263
no-BLAST-hit	GO:0070326	very-low-density lipoprotein particle re...	1	1	0.02	0.02263
no-BLAST-hit	GO:0005507	copper ion binding	12	2	0.27	0.0289
no-BLAST-hit	GO:0004866	endopeptidase inhibitor activity	30	3	0.68	0.02943
no-BLAST-hit	GO:0030414	peptidase inhibitor activity	32	3	0.72	0.03481
no-BLAST-hit	GO:0000030	mannosyltransferase activity	14	2	0.32	0.0387
no-BLAST-hit	GO:0061135	endopeptidase regulator activity	34	3	0.77	0.04066
no-BLAST-hit	GO:0008201	heparin binding	15	2	0.34	0.044
no-BLAST-hit	GO:0000213	tRNA-intron endonuclease activity	2	1	0.05	0.04475
no-BLAST-hit	GO:0002060	purine nucleobase binding	2	1	0.05	0.04475
no-BLAST-hit	GO:0003951	NAD+ kinase activity	2	1	0.05	0.04475
no-BLAST-hit	GO:0004000	adenosine deaminase activity	2	1	0.05	0.04475
no-BLAST-hit	GO:0004748	ribonucleoside-diphosphate reductase act...	2	1	0.05	0.04475
no-BLAST-hit	GO:0008430	selenium binding	2	1	0.05	0.04475
no-BLAST-hit	GO:0016725	oxidoreductase activity, acting on CH or...	2	1	0.05	0.04475
no-BLAST-hit	GO:0016728	oxidoreductase activity, acting on CH or...	2	1	0.05	0.04475
no-BLAST-hit	GO:0030943	mitochondrion targeting sequence binding	2	1	0.05	0.04475
no-BLAST-hit	GO:0031386	protein tag	2	1	0.05	0.04475
no-BLAST-hit	GO:0035473	lipase binding	2	1	0.05	0.04475
no-BLAST-hit	GO:0043426	MRF binding	2	1	0.05	0.04475
no-BLAST-hit	GO:0061731	ribonucleoside-diphosphate reductase act...	2	1	0.05	0.04475
no-BLAST-hit	GO:0042887	amide transmembrane transporter activity	16	2	0.36	0.04956
no-BLAST-hit	GO:1904680	peptide transmembrane transporter activi...	16	2	0.36	0.04956
1-many	GO:0008528	G-protein coupled peptide receptor activ...	60	8	1.63	0.00019
1-many	GO:0001653	peptide receptor activity	62	8	1.69	0.00024
1-many	GO:0000099	sulfur amino acid transmembrane transpor...	2	2	0.05	0.00074
1-many	GO:0016616	oxidoreductase activity, acting on the C...	41	6	1.12	0.00076
1-many	GO:0022853	active ion transmembrane transporter act...	28	5	0.76	0.00083
1-many	GO:0016500	protein-hormone receptor activity	8	3	0.22	0.001
1-many	GO:0016614	oxidoreductase activity, acting on CH-OH...	46	6	1.25	0.00141
1-many	GO:0015035	protein disulfide oxidoreductase activit...	9	3	0.25	0.00148
1-many	GO:0016413	O-acetyltransferase activity	3	2	0.08	0.00217
1-many	GO:0019829	cation-transporting ATPase activity	22	4	0.6	0.00264
1-many	GO:0042625	ATPase coupled ion transmembrane transpo...	23	4	0.63	0.00313
1-many	GO:0031406	carboxylic acid binding	38	5	1.04	0.00341
1-many	GO:0043177	organic acid binding	38	5	1.04	0.00341
1-many	GO:0008324	cation transmembrane transporter activit...	180	12	4.9	0.00348
1-many	GO:0015179	L-amino acid transmembrane transporter a...	12	3	0.33	0.00364
1-many	GO:0016406	carnitine O-acyltransferase activity	4	2	0.11	0.00427
1-many	GO:0033293	monocarboxylic acid binding	14	3	0.38	0.00578
1-many	GO:0005342	organic acid transmembrane transporter a...	30	4	0.82	0.00836
1-many	GO:0046943	carboxylic acid transmembrane transporte...	30	4	0.82	0.00836
1-many	GO:0004177	aminopeptidase activity	16	3	0.44	0.00855
1-many	GO:0015075	ion transmembrane transporter activity	228	13	6.21	0.00889
1-many	GO:0022891	substrate-specific transmembrane transpo...	257	14	7	0.00987
1-many	GO:0015036	disulfide oxidoreductase activity	17	3	0.46	0.01018
1-many	GO:0016209	antioxidant activity	17	3	0.46	0.01018
1-many	GO:0042288	MHC class I protein binding	6	2	0.16	0.01029
1-many	GO:0043028	cysteine-type endopeptidase regulator ac...	19	3	0.52	0.01394
1-many	GO:0004985	opioid receptor activity	7	2	0.19	0.01415
1-many	GO:0015175	neutral amino acid transmembrane transpo...	7	2	0.19	0.01415
1-many	GO:0008188	neuropeptide receptor activity	35	4	0.95	0.01438
1-many	GO:0015171	amino acid transmembrane transporter act...	21	3	0.57	0.01839
1-many	GO:0005504	fatty acid binding	8	2	0.22	0.01853
1-many	GO:0008417	fucosyltransferase activity	8	2	0.22	0.01853
1-many	GO:0015662	ATPase activity, coupled to transmembran...	8	2	0.22	0.01853
1-many	GO:1901682	sulfur compound transmembrane transporte...	8	2	0.22	0.01853
1-many	GO:0015081	sodium ion transmembrane transporter act...	38	4	1.04	0.01903
1-many	GO:0022857	transmembrane transporter activity	283	14	7.71	0.02141
1-many	GO:0042626	ATPase activity, coupled to transmembran...	40	4	1.09	0.02261
1-many	GO:0003746	translation elongation factor activity	9	2	0.25	0.02341
1-many	GO:0022892	substrate-specific transporter activity	318	15	8.66	0.02567
1-many	GO:0016820	hydrolase activity, acting on acid anhyd...	42	4	1.14	0.02656
1-many	GO:0003986	acetyl-CoA hydrolase activity	1	1	0.03	0.02724
1-many	GO:0004030	aldehyde dehydrogenase [NAD(P)+] activit...	1	1	0.03	0.02724
1-many	GO:0004057	arginyltransferase activity	1	1	0.03	0.02724
1-many	GO:0004090	carbonyl reductase (NADPH) activity	1	1	0.03	0.02724
1-many	GO:0004139	deoxyribose-phosphate aldolase activity	1	1	0.03	0.02724
1-many	GO:0004185	serine-type carboxypeptidase activity	1	1	0.03	0.02724
1-many	GO:0004634	phosphopyruvate hydratase activity	1	1	0.03	0.02724
1-many	GO:0004749	ribose phosphate diphosphokinase activit...	1	1	0.03	0.02724
1-many	GO:0004768	stearoyl-CoA 9-desaturase activity	1	1	0.03	0.02724
1-many	GO:0004782	sulfinoalanine decarboxylase activity	1	1	0.03	0.02724
1-many	GO:0005093	Rab GDP-dissociation inhibitor activity	1	1	0.03	0.02724
1-many	GO:0005314	high-affinity glutamate transmembrane tr...	1	1	0.03	0.02724
1-many	GO:0008336	gamma-butyrobetaine dioxygenase activity	1	1	0.03	0.02724
1-many	GO:0008446	GDP-mannose 4,6-dehydratase activity	1	1	0.03	0.02724
1-many	GO:0008554	sodium-exporting ATPase activity, phosph...	1	1	0.03	0.02724
1-many	GO:0008559	xenobiotic-transporting ATPase activity	1	1	0.03	0.02724
1-many	GO:0015125	bile acid transmembrane transporter acti...	1	1	0.03	0.02724
1-many	GO:0015184	L-cystine transmembrane transporter acti...	1	1	0.03	0.02724
1-many	GO:0015432	bile acid-exporting ATPase activity	1	1	0.03	0.02724
1-many	GO:0016215	acyl-CoA desaturase activity	1	1	0.03	0.02724
1-many	GO:0018455	alcohol dehydrogenase [NAD(P)+] activity	1	1	0.03	0.02724
1-many	GO:0018479	benzaldehyde dehydrogenase (NAD+) activi...	1	1	0.03	0.02724
1-many	GO:0030429	kynureninase activity	1	1	0.03	0.02724
1-many	GO:0031071	cysteine desulfurase activity	1	1	0.03	0.02724
1-many	GO:0033229	cysteine transmembrane transporter activ...	1	1	0.03	0.02724
1-many	GO:0042910	xenobiotic transporter activity	1	1	0.03	0.02724
1-many	GO:0046577	long-chain-alcohol oxidase activity	1	1	0.03	0.02724
1-many	GO:0050061	long-chain-aldehyde dehydrogenase activi...	1	1	0.03	0.02724
1-many	GO:0050542	icosanoid binding	1	1	0.03	0.02724
1-many	GO:0050543	icosatetraenoic acid binding	1	1	0.03	0.02724
1-many	GO:0050544	arachidonic acid binding	1	1	0.03	0.02724
1-many	GO:0052814	medium-chain-aldehyde dehydrogenase acti...	1	1	0.03	0.02724
1-many	GO:0052815	medium-chain acyl-CoA hydrolase activity	1	1	0.03	0.02724
1-many	GO:0052816	long-chain acyl-CoA hydrolase activity	1	1	0.03	0.02724
1-many	GO:0061656	SUMO conjugating enzyme activity	1	1	0.03	0.02724
1-many	GO:0070401	NADP+ binding	1	1	0.03	0.02724
1-many	GO:0097153	cysteine-type endopeptidase activity inv...	1	1	0.03	0.02724
1-many	GO:0097200	cysteine-type endopeptidase activity inv...	1	1	0.03	0.02724
1-many	GO:1901567	fatty acid derivative binding	1	1	0.03	0.02724
1-many	GO:1901612	cardiolipin binding	1	1	0.03	0.02724
1-many	GO:0015077	monovalent inorganic cation transmembran...	85	6	2.32	0.02772
1-many	GO:0008509	anion transmembrane transporter activity	63	5	1.72	0.02781
1-many	GO:0008514	organic anion transmembrane transporter ...	43	4	1.17	0.02868
1-many	GO:0015399	primary active transmembrane transporter...	43	4	1.17	0.02868
1-many	GO:0015405	P-P-bond-hydrolysis-driven transmembrane...	43	4	1.17	0.02868
1-many	GO:0042287	MHC protein binding	10	2	0.27	0.02874
1-many	GO:0043492	ATPase activity, coupled to movement of ...	44	4	1.2	0.0309
1-many	GO:0004601	peroxidase activity	11	2	0.3	0.03451
1-many	GO:0016684	oxidoreductase activity, acting on perox...	11	2	0.3	0.03451
1-many	GO:0022804	active transmembrane transporter activit...	90	6	2.45	0.03536
1-many	GO:0016829	lyase activity	91	6	2.48	0.03704
1-many	GO:0005215	transporter activity	364	16	9.92	0.03808
1-many	GO:0022890	inorganic cation transmembrane transport...	143	8	3.9	0.04065
1-many	GO:0043027	cysteine-type endopeptidase inhibitor ac...	12	2	0.33	0.04069
1-many	GO:0016667	oxidoreductase activity, acting on a sul...	29	3	0.79	0.04317
1-many	GO:0051213	dioxygenase activity	30	3	0.82	0.04704
1-many	GO:0015294	solute:cation symporter activity	13	2	0.35	0.04724
1-many	GO:0046915	transition metal ion transmembrane trans...	13	2	0.35	0.04724
many-1	GO:0004872	receptor activity	578	186	69.33	< 1e-30
many-1	GO:0060089	molecular transducer activity	578	186	69.33	< 1e-30
many-1	GO:0004930	G-protein coupled receptor activity	420	151	50.38	< 1e-30
many-1	GO:0038023	signaling receptor activity	501	162	60.09	< 1e-30
many-1	GO:0004871	signal transducer activity	612	180	73.41	< 1e-30
many-1	GO:0004888	transmembrane signaling receptor activit...	480	154	57.57	< 1e-30
many-1	GO:0099600	transmembrane receptor activity	487	154	58.41	< 1e-30
many-1	GO:0008236	serine-type peptidase activity	44	15	5.28	0.00011
many-1	GO:0017171	serine hydrolase activity	44	15	5.28	0.00011
many-1	GO:0004252	serine-type endopeptidase activity	35	13	4.2	0.00011
many-1	GO:0043295	glutathione binding	6	5	0.72	0.00013
many-1	GO:1900750	oligopeptide binding	6	5	0.72	0.00013
many-1	GO:0008395	steroid hydroxylase activity	9	6	1.08	0.00018
many-1	GO:0016641	oxidoreductase activity, acting on the C...	9	6	1.08	0.00018
many-1	GO:0003884	D-amino-acid oxidase activity	4	4	0.48	0.00021
many-1	GO:0004729	oxygen-dependent protoporphyrinogen oxid...	4	4	0.48	0.00021
many-1	GO:0033885	10-hydroxy-9-(phosphonooxy)octadecanoate...	4	4	0.48	0.00021
many-1	GO:0042577	lipid phosphatase activity	4	4	0.48	0.00021
many-1	GO:0070818	protoporphyrinogen oxidase activity	4	4	0.48	0.00021
many-1	GO:0072509	divalent inorganic cation transmembrane ...	78	21	9.36	0.00024
many-1	GO:0015662	ATPase activity, coupled to transmembran...	13	7	1.56	0.00031
many-1	GO:0005375	copper ion transmembrane transporter act...	7	5	0.84	0.00042
many-1	GO:0072341	modified amino acid binding	30	11	3.6	0.00043
many-1	GO:0070011	peptidase activity, acting on L-amino ac...	217	43	26.03	0.00051
many-1	GO:0004175	endopeptidase activity	123	28	14.75	0.00052
many-1	GO:0016638	oxidoreductase activity, acting on the C...	11	6	1.32	0.00079
many-1	GO:0030348	syntaxin-3 binding	5	4	0.6	0.00093
many-1	GO:0052813	phosphatidylinositol bisphosphate kinase...	5	4	0.6	0.00093
many-1	GO:0008233	peptidase activity	233	44	27.95	0.00126
many-1	GO:0016798	hydrolase activity, acting on glycosyl b...	49	14	5.88	0.00135
many-1	GO:0005544	calcium-dependent phospholipid binding	12	6	1.44	0.00142
many-1	GO:0008445	D-aspartate oxidase activity	3	3	0.36	0.00172
many-1	GO:0008832	dGTPase activity	3	3	0.36	0.00172
many-1	GO:0015086	cadmium ion transmembrane transporter ac...	3	3	0.36	0.00172
many-1	GO:0015087	cobalt ion transmembrane transporter act...	3	3	0.36	0.00172
many-1	GO:0015093	ferrous iron transmembrane transporter a...	3	3	0.36	0.00172
many-1	GO:0015094	lead ion transmembrane transporter activ...	3	3	0.36	0.00172
many-1	GO:0015099	nickel cation transmembrane transporter ...	3	3	0.36	0.00172
many-1	GO:0015100	vanadium ion transmembrane transporter a...	3	3	0.36	0.00172
many-1	GO:0015127	bilirubin transmembrane transporter acti...	3	3	0.36	0.00172
many-1	GO:0015235	cobalamin transporter activity	3	3	0.36	0.00172
many-1	GO:0015420	cobalamin-transporting ATPase activity	3	3	0.36	0.00172
many-1	GO:0015639	ferrous iron uptake transmembrane transp...	3	3	0.36	0.00172
many-1	GO:0015922	aspartate oxidase activity	3	3	0.36	0.00172
many-1	GO:0016793	triphosphoric monoester hydrolase activi...	3	3	0.36	0.00172
many-1	GO:0030627	pre-mRNA 5'-splice site binding	3	3	0.36	0.00172
many-1	GO:0032560	guanyl deoxyribonucleotide binding	3	3	0.36	0.00172
many-1	GO:0032567	dGTP binding	3	3	0.36	0.00172
many-1	GO:0046870	cadmium ion binding	3	3	0.36	0.00172
many-1	GO:0051139	metal ion:proton antiporter activity	3	3	0.36	0.00172
many-1	GO:0070835	chromium ion transmembrane transporter a...	3	3	0.36	0.00172
many-1	GO:0097153	cysteine-type endopeptidase activity inv...	3	3	0.36	0.00172
many-1	GO:0017075	syntaxin-1 binding	9	5	1.08	0.00204
many-1	GO:0051183	vitamin transporter activity	9	5	1.08	0.00204
many-1	GO:0015085	calcium ion transmembrane transporter ac...	62	16	7.44	0.00206
many-1	GO:0004553	hydrolase activity, hydrolyzing O-glycos...	31	10	3.72	0.00242
many-1	GO:0015643	toxic substance binding	6	4	0.72	0.00252
many-1	GO:0016863	intramolecular oxidoreductase activity, ...	6	4	0.72	0.00252
many-1	GO:0046873	metal ion transmembrane transporter acti...	126	26	15.11	0.00356
many-1	GO:0008324	cation transmembrane transporter activit...	206	38	24.71	0.00404
many-1	GO:0042625	ATPase coupled ion transmembrane transpo...	28	9	3.36	0.00407
many-1	GO:0016881	acid-amino acid ligase activity	19	7	2.28	0.00476
many-1	GO:0004707	MAP kinase activity	7	4	0.84	0.00533
many-1	GO:0005125	cytokine activity	7	4	0.84	0.00533
many-1	GO:0008242	omega peptidase activity	7	4	0.84	0.00533
many-1	GO:0016634	oxidoreductase activity, acting on the C...	7	4	0.84	0.00533
many-1	GO:0047372	acylglycerol lipase activity	7	4	0.84	0.00533
many-1	GO:0001595	angiotensin receptor activity	4	3	0.48	0.00626
many-1	GO:0005381	iron ion transmembrane transporter activ...	4	3	0.48	0.00626
many-1	GO:0015295	solute:proton symporter activity	4	3	0.48	0.00626
many-1	GO:0016404	15-hydroxyprostaglandin dehydrogenase (N...	4	3	0.48	0.00626
many-1	GO:0043225	ATPase-coupled anion transmembrane trans...	4	3	0.48	0.00626
many-1	GO:0090482	vitamin transmembrane transporter activi...	4	3	0.48	0.00626
many-1	GO:0034185	apolipoprotein binding	12	5	1.44	0.00941
many-1	GO:1901618	organic hydroxy compound transmembrane t...	8	4	0.96	0.00965
many-1	GO:0022853	active ion transmembrane transporter act...	32	9	3.84	0.01067
many-1	GO:0022890	inorganic cation transmembrane transport...	165	30	19.79	0.0122
many-1	GO:0005384	manganese ion transmembrane transporter ...	5	3	0.6	0.01426
many-1	GO:0032552	deoxyribonucleotide binding	5	3	0.6	0.01426
many-1	GO:0032554	purine deoxyribonucleotide binding	5	3	0.6	0.01426
many-1	GO:0042056	chemoattractant activity	5	3	0.6	0.01426
many-1	GO:0000285	1-phosphatidylinositol-3-phosphate 5-kin...	2	2	0.24	0.01437
many-1	GO:0000774	adenyl-nucleotide exchange factor activi...	2	2	0.24	0.01437
many-1	GO:0003860	3-hydroxyisobutyryl-CoA hydrolase activi...	2	2	0.24	0.01437
many-1	GO:0003881	CDP-diacylglycerol-inositol 3-phosphatid...	2	2	0.24	0.01437
many-1	GO:0003952	NAD+ synthase (glutamine-hydrolyzing) ac...	2	2	0.24	0.01437
many-1	GO:0004008	copper-exporting ATPase activity	2	2	0.24	0.01437
many-1	GO:0004111	creatine kinase activity	2	2	0.24	0.01437
many-1	GO:0004167	dopachrome isomerase activity	2	2	0.24	0.01437
many-1	GO:0004359	glutaminase activity	2	2	0.24	0.01437
many-1	GO:0004365	glyceraldehyde-3-phosphate dehydrogenase...	2	2	0.24	0.01437
many-1	GO:0004367	glycerol-3-phosphate dehydrogenase [NAD+...	2	2	0.24	0.01437
many-1	GO:0004408	holocytochrome-c synthase activity	2	2	0.24	0.01437
many-1	GO:0004419	hydroxymethylglutaryl-CoA lyase activity	2	2	0.24	0.01437
many-1	GO:0004463	leukotriene-A4 hydrolase activity	2	2	0.24	0.01437
many-1	GO:0004555	alpha,alpha-trehalase activity	2	2	0.24	0.01437
many-1	GO:0004567	beta-mannosidase activity	2	2	0.24	0.01437
many-1	GO:0004792	thiosulfate sulfurtransferase activity	2	2	0.24	0.01437
many-1	GO:0004833	tryptophan 2,3-dioxygenase activity	2	2	0.24	0.01437
many-1	GO:0004886	9-cis retinoic acid receptor activity	2	2	0.24	0.01437
many-1	GO:0004952	dopamine neurotransmitter receptor activ...	2	2	0.24	0.01437
many-1	GO:0005275	amine transmembrane transporter activity	2	2	0.24	0.01437
many-1	GO:0005345	purine nucleobase transmembrane transpor...	2	2	0.24	0.01437
many-1	GO:0005350	pyrimidine nucleobase transmembrane tran...	2	2	0.24	0.01437
many-1	GO:0008495	protoheme IX farnesyltransferase activit...	2	2	0.24	0.01437
many-1	GO:0008725	DNA-3-methyladenine glycosylase activity	2	2	0.24	0.01437
many-1	GO:0015091	ferric iron transmembrane transporter ac...	2	2	0.24	0.01437
many-1	GO:0015125	bile acid transmembrane transporter acti...	2	2	0.24	0.01437
many-1	GO:0015166	polyol transmembrane transporter activit...	2	2	0.24	0.01437
many-1	GO:0015168	glycerol transmembrane transporter activ...	2	2	0.24	0.01437
many-1	GO:0015204	urea transmembrane transporter activity	2	2	0.24	0.01437
many-1	GO:0015205	nucleobase transmembrane transporter act...	2	2	0.24	0.01437
many-1	GO:0015254	glycerol channel activity	2	2	0.24	0.01437
many-1	GO:0015265	urea channel activity	2	2	0.24	0.01437
many-1	GO:0015432	bile acid-exporting ATPase activity	2	2	0.24	0.01437
many-1	GO:0015665	alcohol transmembrane transporter activi...	2	2	0.24	0.01437
many-1	GO:0015927	trehalase activity	2	2	0.24	0.01437
many-1	GO:0016833	oxo-acid-lyase activity	2	2	0.24	0.01437
many-1	GO:0016862	intramolecular oxidoreductase activity, ...	2	2	0.24	0.01437
many-1	GO:0030343	vitamin D3 25-hydroxylase activity	2	2	0.24	0.01437
many-1	GO:0033570	transferrin transmembrane transporter ac...	2	2	0.24	0.01437
many-1	GO:0033695	oxidoreductase activity, acting on CH or...	2	2	0.24	0.01437
many-1	GO:0033925	mannosyl-glycoprotein endo-beta-N-acetyl...	2	2	0.24	0.01437
many-1	GO:0034722	gamma-glutamyl-peptidase activity	2	2	0.24	0.01437
many-1	GO:0034875	caffeine oxidase activity	2	2	0.24	0.01437
many-1	GO:0035605	peptidyl-cysteine S-nitrosylase activity	2	2	0.24	0.01437
many-1	GO:0036185	13-lipoxin reductase activity	2	2	0.24	0.01437
many-1	GO:0036487	nitric-oxide synthase inhibitor activity	2	2	0.24	0.01437
many-1	GO:0039706	co-receptor binding	2	2	0.24	0.01437
many-1	GO:0042292	URM1 activating enzyme activity	2	2	0.24	0.01437
many-1	GO:0043891	glyceraldehyde-3-phosphate dehydrogenase...	2	2	0.24	0.01437
many-1	GO:0047522	15-oxoprostaglandin 13-oxidase activity	2	2	0.24	0.01437
many-1	GO:0050178	phenylpyruvate tautomerase activity	2	2	0.24	0.01437
many-1	GO:0050542	icosanoid binding	2	2	0.24	0.01437
many-1	GO:0050543	icosatetraenoic acid binding	2	2	0.24	0.01437
many-1	GO:0050544	arachidonic acid binding	2	2	0.24	0.01437
many-1	GO:0050649	testosterone 6-beta-hydroxylase activity	2	2	0.24	0.01437
many-1	GO:0052810	1-phosphatidylinositol-5-kinase activity	2	2	0.24	0.01437
many-1	GO:0052812	phosphatidylinositol-3,4-bisphosphate 5-...	2	2	0.24	0.01437
many-1	GO:0070643	vitamin D 25-hydroxylase activity	2	2	0.24	0.01437
many-1	GO:0070700	BMP receptor binding	2	2	0.24	0.01437
many-1	GO:0072510	trivalent inorganic cation transmembrane...	2	2	0.24	0.01437
many-1	GO:0097257	leukotriene B4 12-hydroxy dehydrogenase ...	2	2	0.24	0.01437
many-1	GO:1901567	fatty acid derivative binding	2	2	0.24	0.01437
many-1	GO:0015075	ion transmembrane transporter activity	258	43	30.95	0.01451
many-1	GO:0050750	low-density lipoprotein particle recepto...	9	4	1.08	0.01575
many-1	GO:0005261	cation channel activity	103	20	12.35	0.01899
many-1	GO:0070412	R-SMAD binding	19	6	2.28	0.02
many-1	GO:0004702	signal transducer, downstream of recepto...	30	8	3.6	0.02171
many-1	GO:0004866	endopeptidase inhibitor activity	36	9	4.32	0.02316
many-1	GO:0052742	phosphatidylinositol kinase activity	10	4	1.2	0.0238
many-1	GO:0070325	lipoprotein particle receptor binding	10	4	1.2	0.0238
many-1	GO:0016289	CoA hydrolase activity	6	3	0.72	0.026
many-1	GO:0004693	cyclin-dependent protein serine/threonin...	15	5	1.8	0.02629
many-1	GO:0097472	cyclin-dependent protein kinase activity	15	5	1.8	0.02629
many-1	GO:0008238	exopeptidase activity	43	10	5.16	0.02785
many-1	GO:0030554	adenyl nucleotide binding	531	78	63.69	0.02907
many-1	GO:0022838	substrate-specific channel activity	121	22	14.51	0.02908
many-1	GO:0015399	primary active transmembrane transporter...	50	11	6	0.03182
many-1	GO:0015405	P-P-bond-hydrolysis-driven transmembrane...	50	11	6	0.03182
many-1	GO:0016879	ligase activity, forming carbon-nitrogen...	38	9	4.56	0.03229
many-1	GO:0030414	peptidase inhibitor activity	38	9	4.56	0.03229
many-1	GO:0043539	protein serine/threonine kinase activato...	11	4	1.32	0.03392
many-1	GO:0005262	calcium channel activity	51	11	6.12	0.03635
many-1	GO:0001871	pattern binding	3	2	0.36	0.03967
many-1	GO:0003708	retinoic acid receptor activity	3	2	0.36	0.03967
many-1	GO:0003885	D-arabinono-1,4-lactone oxidase activity	3	2	0.36	0.03967
many-1	GO:0003905	alkylbase DNA N-glycosylase activity	3	2	0.36	0.03967
many-1	GO:0004368	glycerol-3-phosphate dehydrogenase activ...	3	2	0.36	0.03967
many-1	GO:0004415	hyalurononglucosaminidase activity	3	2	0.36	0.03967
many-1	GO:0004563	beta-N-acetylhexosaminidase activity	3	2	0.36	0.03967
many-1	GO:0004769	steroid delta-isomerase activity	3	2	0.36	0.03967
many-1	GO:0004832	valine-tRNA ligase activity	3	2	0.36	0.03967
many-1	GO:0004879	RNA polymerase II transcription factor a...	3	2	0.36	0.03967
many-1	GO:0004983	neuropeptide Y receptor activity	3	2	0.36	0.03967
many-1	GO:0005153	interleukin-8 receptor binding	3	2	0.36	0.03967
many-1	GO:0005229	intracellular calcium activated chloride...	3	2	0.36	0.03967
many-1	GO:0005372	water transmembrane transporter activity	3	2	0.36	0.03967
many-1	GO:0005388	calcium-transporting ATPase activity	3	2	0.36	0.03967
many-1	GO:0008517	folic acid transporter activity	3	2	0.36	0.03967
many-1	GO:0009922	fatty acid elongase activity	3	2	0.36	0.03967
many-1	GO:0015250	water channel activity	3	2	0.36	0.03967
many-1	GO:0016231	beta-N-acetylglucosaminidase activity	3	2	0.36	0.03967
many-1	GO:0016307	phosphatidylinositol phosphate kinase ac...	3	2	0.36	0.03967
many-1	GO:0016308	1-phosphatidylinositol-4-phosphate 5-kin...	3	2	0.36	0.03967
many-1	GO:0016725	oxidoreductase activity, acting on CH or...	3	2	0.36	0.03967
many-1	GO:0016775	phosphotransferase activity, nitrogenous...	3	2	0.36	0.03967
many-1	GO:0016899	oxidoreductase activity, acting on the C...	3	2	0.36	0.03967
many-1	GO:0016901	oxidoreductase activity, acting on the C...	3	2	0.36	0.03967
many-1	GO:0017040	ceramidase activity	3	2	0.36	0.03967
many-1	GO:0019788	NEDD8 transferase activity	3	2	0.36	0.03967
many-1	GO:0019825	oxygen binding	3	2	0.36	0.03967
many-1	GO:0030235	nitric-oxide synthase regulator activity	3	2	0.36	0.03967
many-1	GO:0030247	polysaccharide binding	3	2	0.36	0.03967
many-1	GO:0031531	thyrotropin-releasing hormone receptor b...	3	2	0.36	0.03967
many-1	GO:0031694	alpha-2A adrenergic receptor binding	3	2	0.36	0.03967
many-1	GO:0032767	copper-dependent protein binding	3	2	0.36	0.03967
many-1	GO:0033612	receptor serine/threonine kinase binding	3	2	0.36	0.03967
many-1	GO:0043682	copper-transporting ATPase activity	3	2	0.36	0.03967
many-1	GO:0043733	DNA-3-methylbase glycosylase activity	3	2	0.36	0.03967
many-1	GO:0046934	phosphatidylinositol-4,5-bisphosphate 3-...	3	2	0.36	0.03967
many-1	GO:0047750	cholestenol delta-isomerase activity	3	2	0.36	0.03967
many-1	GO:0051428	peptide hormone receptor binding	3	2	0.36	0.03967
many-1	GO:0051870	methotrexate binding	3	2	0.36	0.03967
many-1	GO:0052811	1-phosphatidylinositol-3-phosphate 4-kin...	3	2	0.36	0.03967
many-1	GO:0061778	intracellular chloride channel activity	3	2	0.36	0.03967
many-1	GO:0070008	serine-type exopeptidase activity	3	2	0.36	0.03967
many-1	GO:0070463	tubulin-dependent ATPase activity	3	2	0.36	0.03967
many-1	GO:0070576	vitamin D 24-hydroxylase activity	3	2	0.36	0.03967
many-1	GO:0070696	transmembrane receptor protein serine/th...	3	2	0.36	0.03967
many-1	GO:0070733	protein adenylyltransferase activity	3	2	0.36	0.03967
many-1	GO:0071633	dihydroceramidase activity	3	2	0.36	0.03967
many-1	GO:0098531	transcription factor activity, direct li...	3	2	0.36	0.03967
many-1	GO:0030619	U1 snRNA binding	7	3	0.84	0.0415
many-1	GO:0042277	peptide binding	46	10	5.52	0.0427
many-1	GO:0015267	channel activity	126	22	15.11	0.04352
many-1	GO:0022803	passive transmembrane transporter activi...	126	22	15.11	0.04352
many-1	GO:0005516	calmodulin binding	40	9	4.8	0.04366
many-1	GO:0061135	endopeptidase regulator activity	40	9	4.8	0.04366
many-1	GO:0005245	voltage-gated calcium channel activity	12	4	1.44	0.04618
many-1	GO:0032559	adenyl ribonucleotide binding	528	76	63.33	0.04646
many-1	GO:0030276	clathrin binding	23	6	2.76	0.04921
many-1	GO:0033218	amide binding	60	12	7.2	0.04991
many-many	GO:0016491	oxidoreductase activity	606	332	157.63	< 1e-30
many-many	GO:0004497	monooxygenase activity	141	122	36.68	< 1e-30
many-many	GO:0004930	G-protein coupled receptor activity	569	300	148.01	< 1e-30
many-many	GO:0099600	transmembrane receptor activity	652	319	169.6	< 1e-30
many-many	GO:0004888	transmembrane signaling receptor activit...	637	311	165.7	< 1e-30
many-many	GO:0038023	signaling receptor activity	652	313	169.6	< 1e-30
many-many	GO:0004872	receptor activity	728	336	189.37	< 1e-30
many-many	GO:0060089	molecular transducer activity	728	336	189.37	< 1e-30
many-many	GO:0016705	oxidoreductase activity, acting on paire...	158	115	41.1	< 1e-30
many-many	GO:0046906	tetrapyrrole binding	132	100	34.34	< 1e-30
many-many	GO:0004871	signal transducer activity	780	348	202.89	< 1e-30
many-many	GO:0020037	heme binding	130	98	33.82	< 1e-30
many-many	GO:1901505	carbohydrate derivative transporter acti...	43	23	11.19	0.00011
many-many	GO:0032561	guanyl ribonucleotide binding	172	67	44.74	0.00011
many-many	GO:0008376	acetylgalactosaminyltransferase activity	19	13	4.94	0.00013
many-many	GO:0008417	fucosyltransferase activity	19	13	4.94	0.00013
many-many	GO:0004558	alpha-1,4-glucosidase activity	9	8	2.34	0.00014
many-many	GO:0051428	peptide hormone receptor binding	9	8	2.34	0.00014
many-many	GO:0005337	nucleoside transmembrane transporter act...	17	12	4.42	0.00015
many-many	GO:0031996	thioesterase binding	11	9	2.86	0.00017
many-many	GO:0009055	electron carrier activity	86	38	22.37	0.00018
many-many	GO:0050661	NADP binding	34	19	8.84	0.0002
many-many	GO:0015267	channel activity	169	65	43.96	0.00022
many-many	GO:0022803	passive transmembrane transporter activi...	169	65	43.96	0.00022
many-many	GO:0042626	ATPase activity, coupled to transmembran...	67	31	17.43	0.00026
many-many	GO:0004031	aldehyde oxidase activity	6	6	1.56	0.00031
many-many	GO:0004301	epoxide hydrolase activity	6	6	1.56	0.00031
many-many	GO:0004308	exo-alpha-sialidase activity	6	6	1.56	0.00031
many-many	GO:0004854	xanthine dehydrogenase activity	6	6	1.56	0.00031
many-many	GO:0004855	xanthine oxidase activity	6	6	1.56	0.00031
many-many	GO:0005186	pheromone activity	6	6	1.56	0.00031
many-many	GO:0016726	oxidoreductase activity, acting on CH or...	6	6	1.56	0.00031
many-many	GO:0016727	oxidoreductase activity, acting on CH or...	6	6	1.56	0.00031
many-many	GO:0016997	alpha-sialidase activity	6	6	1.56	0.00031
many-many	GO:0036402	proteasome-activating ATPase activity	6	6	1.56	0.00031
many-many	GO:0043546	molybdopterin cofactor binding	6	6	1.56	0.00031
many-many	GO:0043795	glyceraldehyde oxidoreductase activity	6	6	1.56	0.00031
many-many	GO:0052869	arachidonic acid omega-hydroxylase activ...	6	6	1.56	0.00031
many-many	GO:0052871	alpha-tocopherol omega-hydroxylase activ...	6	6	1.56	0.00031
many-many	GO:0052872	tocotrienol omega-hydroxylase activity	6	6	1.56	0.00031
many-many	GO:0070674	hypoxanthine dehydrogenase activity	6	6	1.56	0.00031
many-many	GO:0008235	metalloexopeptidase activity	35	19	9.1	0.00034
many-many	GO:0004177	aminopeptidase activity	30	17	7.8	0.00035
many-many	GO:0016298	lipase activity	43	22	11.19	0.00036
many-many	GO:0015144	carbohydrate transmembrane transporter a...	14	10	3.64	0.00048
many-many	GO:0051119	sugar transmembrane transporter activity	14	10	3.64	0.00048
many-many	GO:1901476	carbohydrate transporter activity	14	10	3.64	0.00048
many-many	GO:0004000	adenosine deaminase activity	8	7	2.08	0.00049
many-many	GO:0004022	alcohol dehydrogenase (NAD) activity	8	7	2.08	0.00049
many-many	GO:0004800	thyroxine 5'-deiodinase activity	8	7	2.08	0.00049
many-many	GO:0016018	cyclosporin A binding	8	7	2.08	0.00049
many-many	GO:0034190	apolipoprotein receptor binding	8	7	2.08	0.00049
many-many	GO:0034191	apolipoprotein A-I receptor binding	8	7	2.08	0.00049
many-many	GO:0042043	neurexin family protein binding	8	7	2.08	0.00049
many-many	GO:0051021	GDP-dissociation inhibitor binding	8	7	2.08	0.00049
many-many	GO:0051022	Rho GDP-dissociation inhibitor binding	8	7	2.08	0.00049
many-many	GO:0016820	hydrolase activity, acting on acid anhyd...	69	31	17.95	0.0005
many-many	GO:0004602	glutathione peroxidase activity	12	9	3.12	0.00053
many-many	GO:0015101	organic cation transmembrane transporter...	10	8	2.6	0.00055
many-many	GO:0016798	hydrolase activity, acting on glycosyl b...	64	29	16.65	0.00063
many-many	GO:0019842	vitamin binding	50	24	13.01	0.00066
many-many	GO:0015399	primary active transmembrane transporter...	70	31	18.21	0.00067
many-many	GO:0015405	P-P-bond-hydrolysis-driven transmembrane...	70	31	18.21	0.00067
many-many	GO:0004190	aspartic-type endopeptidase activity	17	11	4.42	0.00089
many-many	GO:0070001	aspartic-type peptidase activity	17	11	4.42	0.00089
many-many	GO:0043492	ATPase activity, coupled to movement of ...	71	31	18.47	0.0009
many-many	GO:0016627	oxidoreductase activity, acting on the C...	54	25	14.05	0.001
many-many	GO:0004383	guanylate cyclase activity	22	13	5.72	0.00103
many-many	GO:0070405	ammonium ion binding	22	13	5.72	0.00103
many-many	GO:0016620	oxidoreductase activity, acting on the a...	27	15	7.02	0.00103
many-many	GO:0030170	pyridoxal phosphate binding	35	18	9.1	0.00112
many-many	GO:0070279	vitamin B6 binding	35	18	9.1	0.00112
many-many	GO:0000287	magnesium ion binding	130	50	33.82	0.00113
many-many	GO:0004064	arylesterase activity	5	5	1.3	0.00119
many-many	GO:0004090	carbonyl reductase (NADPH) activity	5	5	1.3	0.00119
many-many	GO:0008470	isovaleryl-CoA dehydrogenase activity	5	5	1.3	0.00119
many-many	GO:0015205	nucleobase transmembrane transporter act...	5	5	1.3	0.00119
many-many	GO:0017128	phospholipid scramblase activity	5	5	1.3	0.00119
many-many	GO:0018455	alcohol dehydrogenase [NAD(P)+] activity	5	5	1.3	0.00119
many-many	GO:0031821	G-protein coupled serotonin receptor bin...	5	5	1.3	0.00119
many-many	GO:0033885	10-hydroxy-9-(phosphonooxy)octadecanoate...	5	5	1.3	0.00119
many-many	GO:0042577	lipid phosphatase activity	5	5	1.3	0.00119
many-many	GO:0047391	alkylglycerophosphoethanolamine phosphod...	5	5	1.3	0.00119
many-many	GO:0005261	cation channel activity	134	51	34.86	0.00133
many-many	GO:0042277	peptide binding	64	28	16.65	0.00151
many-many	GO:0004089	carbonate dehydratase activity	7	6	1.82	0.00168
many-many	GO:0004574	oligo-1,6-glucosidase activity	7	6	1.82	0.00168
many-many	GO:0031531	thyrotropin-releasing hormone receptor b...	7	6	1.82	0.00168
many-many	GO:0000062	fatty-acyl-CoA binding	28	15	7.28	0.0017
many-many	GO:0015114	phosphate ion transmembrane transporter ...	9	7	2.34	0.00172
many-many	GO:1901677	phosphate transmembrane transporter acti...	9	7	2.34	0.00172
many-many	GO:0005310	dicarboxylic acid transmembrane transpor...	18	11	4.68	0.00175
many-many	GO:0008483	transaminase activity	18	11	4.68	0.00175
many-many	GO:0016769	transferase activity, transferring nitro...	18	11	4.68	0.00175
many-many	GO:0046873	metal ion transmembrane transporter acti...	158	58	41.1	0.00178
many-many	GO:0005544	calcium-dependent phospholipid binding	16	10	4.16	0.00225
many-many	GO:0008289	lipid binding	291	97	75.69	0.00275
many-many	GO:0004985	opioid receptor activity	14	9	3.64	0.00288
many-many	GO:0004175	endopeptidase activity	149	54	38.76	0.00345
many-many	GO:0090599	alpha-glucosidase activity	12	8	3.12	0.00362
many-many	GO:0022890	inorganic cation transmembrane transport...	206	71	53.58	0.00391
many-many	GO:0008375	acetylglucosaminyltransferase activity	50	22	13.01	0.0043
many-many	GO:0005242	inward rectifier potassium channel activ...	10	7	2.6	0.00445
many-many	GO:0070851	growth factor receptor binding	33	16	8.58	0.00451
many-many	GO:0000293	ferric-chelate reductase activity	4	4	1.04	0.00457
many-many	GO:0003858	3-hydroxybutyrate dehydrogenase activity	4	4	1.04	0.00457
many-many	GO:0004030	aldehyde dehydrogenase [NAD(P)+] activit...	4	4	1.04	0.00457
many-many	GO:0004448	isocitrate dehydrogenase activity	4	4	1.04	0.00457
many-many	GO:0004586	ornithine decarboxylase activity	4	4	1.04	0.00457
many-many	GO:0004965	G-protein coupled GABA receptor activity	4	4	1.04	0.00457
many-many	GO:0005497	androgen binding	4	4	1.04	0.00457
many-many	GO:0015119	hexose phosphate transmembrane transport...	4	4	1.04	0.00457
many-many	GO:0015189	L-lysine transmembrane transporter activ...	4	4	1.04	0.00457
many-many	GO:0015315	organophosphate:inorganic phosphate anti...	4	4	1.04	0.00457
many-many	GO:0015526	hexose-phosphate:inorganic phosphate ant...	4	4	1.04	0.00457
many-many	GO:0016917	GABA receptor activity	4	4	1.04	0.00457
many-many	GO:0018479	benzaldehyde dehydrogenase (NAD+) activi...	4	4	1.04	0.00457
many-many	GO:0051990	(R)-2-hydroxyglutarate dehydrogenase act...	4	4	1.04	0.00457
many-many	GO:0061459	L-arginine transmembrane transporter act...	4	4	1.04	0.00457
many-many	GO:0061513	glucose 6-phosphate:inorganic phosphate ...	4	4	1.04	0.00457
many-many	GO:0031489	myosin V binding	25	13	6.5	0.00482
many-many	GO:0004712	protein serine/threonine/tyrosine kinase...	28	14	7.28	0.00548
many-many	GO:0000253	3-keto sterol reductase activity	6	5	1.56	0.00558
many-many	GO:0001972	retinoic acid binding	6	5	1.56	0.00558
many-many	GO:0004499	N,N-dimethylaniline monooxygenase activi...	6	5	1.56	0.00558
many-many	GO:0004791	thioredoxin-disulfide reductase activity	6	5	1.56	0.00558
many-many	GO:0008253	5'-nucleotidase activity	6	5	1.56	0.00558
many-many	GO:0015295	solute:proton symporter activity	6	5	1.56	0.00558
many-many	GO:0015386	potassium:proton antiporter activity	6	5	1.56	0.00558
many-many	GO:0035255	ionotropic glutamate receptor binding	6	5	1.56	0.00558
many-many	GO:0015103	inorganic anion transmembrane transporte...	34	16	8.84	0.00649
many-many	GO:0016849	phosphorus-oxygen lyase activity	26	13	6.76	0.00738
many-many	GO:0001786	phosphatidylserine binding	21	11	5.46	0.00875
many-many	GO:0015605	organophosphate ester transmembrane tran...	21	11	5.46	0.00875
many-many	GO:0098631	protein binding involved in cell adhesio...	21	11	5.46	0.00875
many-many	GO:0004623	phospholipase A2 activity	11	7	2.86	0.00949
many-many	GO:0016668	oxidoreductase activity, acting on a sul...	11	7	2.86	0.00949
many-many	GO:0098641	cadherin binding involved in cell-cell a...	16	9	4.16	0.00977
many-many	GO:0051213	dioxygenase activity	47	20	12.23	0.00985
many-many	GO:0033218	amide binding	78	30	20.29	0.01031
many-many	GO:0009975	cyclase activity	27	13	7.02	0.01089
many-many	GO:0042562	hormone binding	27	13	7.02	0.01089
many-many	GO:0015020	glucuronosyltransferase activity	9	6	2.34	0.01222
many-many	GO:0015929	hexosaminidase activity	9	6	2.34	0.01222
many-many	GO:0016634	oxidoreductase activity, acting on the C...	9	6	2.34	0.01222
many-many	GO:0016846	carbon-sulfur lyase activity	9	6	2.34	0.01222
many-many	GO:0015926	glucosidase activity	14	8	3.64	0.01315
many-many	GO:0016702	oxidoreductase activity, acting on singl...	14	8	3.64	0.01315
many-many	GO:0016941	natriuretic peptide receptor activity	14	8	3.64	0.01315
many-many	GO:0033293	monocarboxylic acid binding	22	11	5.72	0.01344
many-many	GO:0005319	lipid transporter activity	64	25	16.65	0.01476
many-many	GO:0008252	nucleotidase activity	7	5	1.82	0.01533
many-many	GO:0015643	toxic substance binding	7	5	1.82	0.01533
many-many	GO:0017136	NAD-dependent histone deacetylase activi...	7	5	1.82	0.01533
many-many	GO:0042609	CD4 receptor binding	7	5	1.82	0.01533
many-many	GO:0004181	metallocarboxypeptidase activity	17	9	4.42	0.01604
many-many	GO:0008144	drug binding	31	14	8.06	0.01621
many-many	GO:0072341	modified amino acid binding	34	15	8.84	0.01662
many-many	GO:0003884	D-amino-acid oxidase activity	3	3	0.78	0.01758
many-many	GO:0003953	NAD+ nucleosidase activity	3	3	0.78	0.01758
many-many	GO:0004035	alkaline phosphatase activity	3	3	0.78	0.01758
many-many	GO:0004359	glutaminase activity	3	3	0.78	0.01758
many-many	GO:0004517	nitric-oxide synthase activity	3	3	0.78	0.01758
many-many	GO:0004711	ribosomal protein S6 kinase activity	3	3	0.78	0.01758
many-many	GO:0005350	pyrimidine nucleobase transmembrane tran...	3	3	0.78	0.01758
many-many	GO:0005351	sugar:proton symporter activity	3	3	0.78	0.01758
many-many	GO:0005402	cation:sugar symporter activity	3	3	0.78	0.01758
many-many	GO:0005415	nucleoside:sodium symporter activity	3	3	0.78	0.01758
many-many	GO:0008445	D-aspartate oxidase activity	3	3	0.78	0.01758
many-many	GO:0015319	sodium:inorganic phosphate symporter act...	3	3	0.78	0.01758
many-many	GO:0015922	aspartate oxidase activity	3	3	0.78	0.01758
many-many	GO:0016212	kynurenine-oxoglutarate transaminase act...	3	3	0.78	0.01758
many-many	GO:0016297	acyl-[acyl-carrier-protein] hydrolase ac...	3	3	0.78	0.01758
many-many	GO:0017018	myosin phosphatase activity	3	3	0.78	0.01758
many-many	GO:0019171	3-hydroxyacyl-[acyl-carrier-protein] deh...	3	3	0.78	0.01758
many-many	GO:0030618	transforming growth factor beta receptor...	3	3	0.78	0.01758
many-many	GO:0034617	tetrahydrobiopterin binding	3	3	0.78	0.01758
many-many	GO:0036137	kynurenine aminotransferase activity	3	3	0.78	0.01758
many-many	GO:0042978	ornithine decarboxylase activator activi...	3	3	0.78	0.01758
many-many	GO:0045159	myosin II binding	3	3	0.78	0.01758
many-many	GO:0046870	cadmium ion binding	3	3	0.78	0.01758
many-many	GO:0046970	NAD-dependent histone deacetylase activi...	3	3	0.78	0.01758
many-many	GO:0050115	myosin-light-chain-phosphatase activity	3	3	0.78	0.01758
many-many	GO:0051032	nucleic acid transmembrane transporter a...	3	3	0.78	0.01758
many-many	GO:0051033	RNA transmembrane transporter activity	3	3	0.78	0.01758
many-many	GO:0070546	L-phenylalanine aminotransferase activit...	3	3	0.78	0.01758
many-many	GO:1990254	keratin filament binding	3	3	0.78	0.01758
many-many	GO:1990583	phospholipase D activator activity	3	3	0.78	0.01758
many-many	GO:0016500	protein-hormone receptor activity	12	7	3.12	0.01772
many-many	GO:0016805	dipeptidase activity	12	7	3.12	0.01772
many-many	GO:0004028	3-chloroallyl aldehyde dehydrogenase act...	5	4	1.3	0.01809
many-many	GO:0008379	thioredoxin peroxidase activity	5	4	1.3	0.01809
many-many	GO:0008455	alpha-1,6-mannosylglycoprotein 2-beta-N-...	5	4	1.3	0.01809
many-many	GO:0015174	basic amino acid transmembrane transport...	5	4	1.3	0.01809
many-many	GO:0015181	arginine transmembrane transporter activ...	5	4	1.3	0.01809
many-many	GO:0016401	palmitoyl-CoA oxidase activity	5	4	1.3	0.01809
many-many	GO:0016918	retinal binding	5	4	1.3	0.01809
many-many	GO:0046934	phosphatidylinositol-4,5-bisphosphate 3-...	5	4	1.3	0.01809
many-many	GO:0052813	phosphatidylinositol bisphosphate kinase...	5	4	1.3	0.01809
many-many	GO:0098988	G-protein coupled glutamate receptor act...	5	4	1.3	0.01809
many-many	GO:1900750	oligopeptide binding	5	4	1.3	0.01809
many-many	GO:0030742	GTP-dependent protein binding	20	10	5.2	0.01823
many-many	GO:0019239	deaminase activity	15	8	3.9	0.02184
many-many	GO:0017075	syntaxin-1 binding	10	6	2.6	0.02389
many-many	GO:0050998	nitric-oxide synthase binding	10	6	2.6	0.02389
many-many	GO:0055131	C3HC4-type RING finger domain binding	10	6	2.6	0.02389
many-many	GO:0098632	protein binding involved in cell-cell ad...	18	9	4.68	0.02481
many-many	GO:0031406	carboxylic acid binding	54	21	14.05	0.02551
many-many	GO:0042826	histone deacetylase binding	54	21	14.05	0.02551
many-many	GO:0043177	organic acid binding	54	21	14.05	0.02551
many-many	GO:0051287	NAD binding	27	12	7.02	0.02896
many-many	GO:0003950	NAD+ ADP-ribosyltransferase activity	30	13	7.8	0.02933
many-many	GO:0015662	ATPase activity, coupled to transmembran...	13	7	3.38	0.02989
many-many	GO:0005244	voltage-gated ion channel activity	55	21	14.31	0.03142
many-many	GO:0022832	voltage-gated channel activity	55	21	14.31	0.03142
many-many	GO:0004312	fatty acid synthase activity	8	5	2.08	0.03218
many-many	GO:0005451	monovalent cation:proton antiporter acti...	8	5	2.08	0.03218
many-many	GO:0015211	purine nucleoside transmembrane transpor...	8	5	2.08	0.03218
many-many	GO:0015385	sodium:proton antiporter activity	8	5	2.08	0.03218
many-many	GO:0034979	NAD-dependent protein deacetylase activi...	8	5	2.08	0.03218
many-many	GO:0005246	calcium channel regulator activity	16	8	4.16	0.03391
many-many	GO:0016814	hydrolase activity, acting on carbon-nit...	16	8	4.16	0.03391
many-many	GO:0031435	mitogen-activated protein kinase kinase ...	16	8	4.16	0.03391
many-many	GO:0071949	FAD binding	16	8	4.16	0.03391
many-many	GO:0016836	hydro-lyase activity	37	15	9.62	0.03762
many-many	GO:0050839	cell adhesion molecule binding	79	28	20.55	0.03957
many-many	GO:0032553	ribonucleotide binding	792	227	206.01	0.04026
many-many	GO:0003785	actin monomer binding	11	6	2.86	0.04115
many-many	GO:0023023	MHC protein complex binding	11	6	2.86	0.04115
many-many	GO:0023026	MHC class II protein complex binding	11	6	2.86	0.04115
many-many	GO:0017076	purine nucleotide binding	786	225	204.45	0.04306
many-many	GO:0004466	long-chain-acyl-CoA dehydrogenase activi...	6	4	1.56	0.04312
many-many	GO:0004806	triglyceride lipase activity	6	4	1.56	0.04312
many-many	GO:0005520	insulin-like growth factor binding	6	4	1.56	0.04312
many-many	GO:0005521	lamin binding	6	4	1.56	0.04312
many-many	GO:0008427	calcium-dependent protein kinase inhibit...	6	4	1.56	0.04312
many-many	GO:0010858	calcium-dependent protein kinase regulat...	6	4	1.56	0.04312
many-many	GO:0015301	anion:anion antiporter activity	6	4	1.56	0.04312
many-many	GO:0016647	oxidoreductase activity, acting on the C...	6	4	1.56	0.04312
many-many	GO:0051920	peroxiredoxin activity	6	4	1.56	0.04312
many-many	GO:0086060	voltage-gated sodium channel activity in...	6	4	1.56	0.04312
many-many	GO:0086061	voltage-gated sodium channel activity in...	6	4	1.56	0.04312
many-many	GO:0086062	voltage-gated sodium channel activity in...	6	4	1.56	0.04312
many-many	GO:0086063	voltage-gated sodium channel activity in...	6	4	1.56	0.04312
many-many	GO:0005249	voltage-gated potassium channel activity	14	7	3.64	0.04663
many-many	GO:0015216	purine nucleotide transmembrane transpor...	14	7	3.64	0.04663
many-many	GO:0015079	potassium ion transmembrane transporter ...	35	14	9.1	0.04904
many-many	GO:0030291	protein serine/threonine kinase inhibito...	17	8	4.42	0.0498
many-0	GO:0004872	receptor activity	547	155	39.86	< 1e-30
many-0	GO:0060089	molecular transducer activity	547	155	39.86	< 1e-30
many-0	GO:0038023	signaling receptor activity	473	134	34.47	< 1e-30
many-0	GO:0004888	transmembrane signaling receptor activit...	457	131	33.3	< 1e-30
many-0	GO:0099600	transmembrane receptor activity	464	131	33.81	< 1e-30
many-0	GO:0004930	G-protein coupled receptor activity	387	118	28.2	< 1e-30
many-0	GO:0004871	signal transducer activity	575	143	41.9	< 1e-30
many-0	GO:0004089	carbonate dehydratase activity	5	4	0.36	0.00013
many-0	GO:0046921	alpha-(1->6)-fucosyltransferase activity	6	4	0.44	0.00037
many-0	GO:0030407	formimidoyltransferase activity	3	3	0.22	0.00038
many-0	GO:0030409	glutamate formimidoyltransferase activit...	3	3	0.22	0.00038
many-0	GO:0030412	formimidoyltetrahydrofolate cyclodeamina...	3	3	0.22	0.00038
many-0	GO:0050840	extracellular matrix binding	16	6	1.17	0.00062
many-0	GO:0005125	cytokine activity	7	4	0.51	0.00082
many-0	GO:0033293	monocarboxylic acid binding	17	6	1.24	0.00089
many-0	GO:0043236	laminin binding	12	5	0.87	0.00103
many-0	GO:0008386	cholesterol monooxygenase (side-chain-cl...	4	3	0.29	0.00145
many-0	GO:0036041	long-chain fatty acid binding	8	4	0.58	0.00154
many-0	GO:0031406	carboxylic acid binding	42	9	3.06	0.00272
many-0	GO:0043177	organic acid binding	42	9	3.06	0.00272
many-0	GO:0043531	ADP binding	44	9	3.21	0.0038
many-0	GO:0005504	fatty acid binding	10	4	0.73	0.0041
many-0	GO:0008417	fucosyltransferase activity	10	4	0.73	0.0041
many-0	GO:0003948	N4-(beta-N-acetylglucosaminyl)-L-asparag...	2	2	0.15	0.0053
many-0	GO:0004965	G-protein coupled GABA receptor activity	2	2	0.15	0.0053
many-0	GO:0005007	fibroblast growth factor-activated recep...	2	2	0.15	0.0053
many-0	GO:0005351	sugar:proton symporter activity	2	2	0.15	0.0053
many-0	GO:0005402	cation:sugar symporter activity	2	2	0.15	0.0053
many-0	GO:0005462	UDP-N-acetylglucosamine transmembrane tr...	2	2	0.15	0.0053
many-0	GO:0005464	UDP-xylose transmembrane transporter act...	2	2	0.15	0.0053
many-0	GO:0008426	protein kinase C inhibitor activity	2	2	0.15	0.0053
many-0	GO:0008506	sucrose:proton symporter activity	2	2	0.15	0.0053
many-0	GO:0008515	sucrose transmembrane transporter activi...	2	2	0.15	0.0053
many-0	GO:0016917	GABA receptor activity	2	2	0.15	0.0053
many-0	GO:0016937	short-branched-chain-acyl-CoA dehydrogen...	2	2	0.15	0.0053
many-0	GO:0017113	dihydropyrimidine dehydrogenase (NADP+) ...	2	2	0.15	0.0053
many-0	GO:0005542	folic acid binding	6	3	0.44	0.00651
many-0	GO:0048306	calcium-dependent protein binding	18	5	1.31	0.00777
many-0	GO:0005248	voltage-gated sodium channel activity	7	3	0.51	0.01078
many-0	GO:0016841	ammonia-lyase activity	7	3	0.51	0.01078
many-0	GO:0055131	C3HC4-type RING finger domain binding	7	3	0.51	0.01078
many-0	GO:1905030	voltage-gated ion channel activity invol...	7	3	0.51	0.01078
many-0	GO:0005201	extracellular matrix structural constitu...	13	4	0.95	0.01171
many-0	GO:0050699	WW domain binding	13	4	0.95	0.01171
many-0	GO:0001972	retinoic acid binding	3	2	0.22	0.01513
many-0	GO:0015154	disaccharide transmembrane transporter a...	3	2	0.22	0.01513
many-0	GO:0015157	oligosaccharide transmembrane transporte...	3	2	0.22	0.01513
many-0	GO:0015295	solute:proton symporter activity	3	2	0.22	0.01513
many-0	GO:0046934	phosphatidylinositol-4,5-bisphosphate 3-...	3	2	0.22	0.01513
many-0	GO:0052813	phosphatidylinositol bisphosphate kinase...	3	2	0.22	0.01513
many-0	GO:0070576	vitamin D 24-hydroxylase activity	3	2	0.22	0.01513
many-0	GO:0098988	G-protein coupled glutamate receptor act...	3	2	0.22	0.01513
many-0	GO:0016524	latrotoxin receptor activity	8	3	0.58	0.01632
many-0	GO:0016742	hydroxymethyl-, formyl- and related tran...	8	3	0.58	0.01632
many-0	GO:0008188	neuropeptide receptor activity	38	7	2.77	0.0182
many-0	GO:0003950	NAD+ ADP-ribosyltransferase activity	22	5	1.6	0.01876
many-0	GO:0001948	glycoprotein binding	40	7	2.92	0.02373
many-0	GO:0004497	monooxygenase activity	24	5	1.75	0.02687
many-0	GO:0003896	DNA primase activity	4	2	0.29	0.0288
many-0	GO:0005501	retinoid binding	4	2	0.29	0.0288
many-0	GO:0008553	hydrogen-exporting ATPase activity, phos...	4	2	0.29	0.0288
many-0	GO:0015165	pyrimidine nucleotide-sugar transmembran...	4	2	0.29	0.0288
many-0	GO:0019840	isoprenoid binding	4	2	0.29	0.0288
many-0	GO:0034594	phosphatidylinositol trisphosphate phosp...	4	2	0.29	0.0288
many-0	GO:0070991	medium-chain-acyl-CoA dehydrogenase acti...	4	2	0.29	0.0288
many-0	GO:0008201	heparin binding	17	4	1.24	0.03093
many-0	GO:0019239	deaminase activity	10	3	0.73	0.03136
many-0	GO:0005272	sodium channel activity	18	4	1.31	0.03755
many-0	GO:0016840	carbon-nitrogen lyase activity	11	3	0.8	0.04084
many-0	GO:0005484	SNAP receptor activity	19	4	1.38	0.04491
many-0	GO:0001618	virus receptor activity	5	2	0.36	0.04571
many-0	GO:0001637	G-protein coupled chemoattractant recept...	5	2	0.36	0.04571
many-0	GO:0001968	fibronectin binding	5	2	0.36	0.04571
many-0	GO:0004950	chemokine receptor activity	5	2	0.36	0.04571
many-0	GO:0005338	nucleotide-sugar transmembrane transport...	5	2	0.36	0.04571
many-0	GO:0005451	monovalent cation:proton antiporter acti...	5	2	0.36	0.04571
many-0	GO:0015020	glucuronosyltransferase activity	5	2	0.36	0.04571
many-0	GO:0015385	sodium:proton antiporter activity	5	2	0.36	0.04571
many-0	GO:0030346	protein phosphatase 2B binding	5	2	0.36	0.04571
many-0	GO:0035259	glucocorticoid receptor binding	5	2	0.36	0.04571
many-0	GO:0052890	oxidoreductase activity, acting on the C...	5	2	0.36	0.04571
many-1	GO:0048313	Golgi inheritance	18	6	2.18	0.01581
many-1	GO:0061614	pri-miRNA transcription from RNA polymer...	18	6	2.18	0.01581
many-1	GO:0071357	cellular response to type I interferon	18	6	2.18	0.01581
many-1	GO:0086091	regulation of heart rate by cardiac cond...	18	6	2.18	0.01581
many-1	GO:0097150	neuronal stem cell population maintenanc...	18	6	2.18	0.01581
many-1	GO:2000811	negative regulation of anoikis	18	6	2.18	0.01581
many-1	GO:0007035	vacuolar acidification	9	4	1.09	0.01623
many-1	GO:0010043	response to zinc ion	9	4	1.09	0.01623
many-1	GO:0030852	regulation of granulocyte differentiatio...	9	4	1.09	0.01623
many-1	GO:0030854	positive regulation of granulocyte diffe...	9	4	1.09	0.01623
many-1	GO:0032717	negative regulation of interleukin-8 pro...	9	4	1.09	0.01623
many-1	GO:0046039	GTP metabolic process	9	4	1.09	0.01623
many-1	GO:0046931	pore complex assembly	9	4	1.09	0.01623
many-1	GO:0048640	negative regulation of developmental gro...	9	4	1.09	0.01623
many-1	GO:0070207	protein homotrimerization	9	4	1.09	0.01623
many-1	GO:0098907	regulation of SA node cell action potent...	9	4	1.09	0.01623
many-1	GO:0098910	regulation of atrial cardiac muscle cell...	9	4	1.09	0.01623
many-1	GO:0043068	positive regulation of programmed cell d...	251	42	30.37	0.01676
many-1	GO:0001818	negative regulation of cytokine producti...	76	16	9.2	0.01781
many-1	GO:0010633	negative regulation of epithelial cell m...	40	10	4.84	0.0181
many-1	GO:0048731	system development	1762	238	213.18	0.01814
many-1	GO:0007275	multicellular organism development	2004	268	242.46	0.01858
many-1	GO:0003013	circulatory system process	267	44	32.3	0.01874
many-1	GO:0008015	blood circulation	267	44	32.3	0.01874
many-1	GO:0009190	cyclic nucleotide biosynthetic process	58	13	7.02	0.01898
many-1	GO:0031638	zymogen activation	14	5	1.69	0.02008
many-1	GO:0042276	error-prone translesion synthesis	14	5	1.69	0.02008
many-1	GO:0010812	negative regulation of cell-substrate ad...	35	9	4.23	0.02039
many-1	GO:0007399	nervous system development	1000	141	120.99	0.02053
many-1	GO:0000715	nucleotide-excision repair, DNA damage r...	19	6	2.3	0.02081
many-1	GO:0001837	epithelial to mesenchymal transition	65	14	7.86	0.02131
many-1	GO:0008277	regulation of G-protein coupled receptor...	41	10	4.96	0.02143
many-1	GO:0016525	negative regulation of angiogenesis	41	10	4.96	0.02143
many-1	GO:2000181	negative regulation of blood vessel morp...	41	10	4.96	0.02143
many-1	GO:0032496	response to lipopolysaccharide	47	11	5.69	0.0219
many-1	GO:0030336	negative regulation of cell migration	78	16	9.44	0.0225
many-1	GO:0014013	regulation of gliogenesis	30	8	3.63	0.02276
many-1	GO:0060411	cardiac septum morphogenesis	30	8	3.63	0.02276
many-1	GO:0010038	response to metal ion	104	20	12.58	0.02281
many-1	GO:0006955	immune response	387	60	46.82	0.02315
many-1	GO:0007162	negative regulation of cell adhesion	72	15	8.71	0.02337
many-1	GO:0046883	regulation of hormone secretion	72	15	8.71	0.02337
many-1	GO:0098660	inorganic ion transmembrane transport	214	36	25.89	0.02369
many-1	GO:0007200	phospholipase C-activating G-protein cou...	10	4	1.21	0.0245
many-1	GO:0021695	cerebellar cortex development	10	4	1.21	0.0245
many-1	GO:0071674	mononuclear cell migration	10	4	1.21	0.0245
many-1	GO:2000351	regulation of endothelial cell apoptotic...	10	4	1.21	0.0245
many-1	GO:0070911	global genome nucleotide-excision repair	25	7	3.02	0.02502
many-1	GO:1901343	negative regulation of vasculature devel...	42	10	5.08	0.02518
many-1	GO:0055085	transmembrane transport	441	67	53.36	0.0256
many-1	GO:0010976	positive regulation of neuron projection...	73	15	8.83	0.02625
many-1	GO:0002369	T cell cytokine production	6	3	0.73	0.02661
many-1	GO:0002577	regulation of antigen processing and pre...	6	3	0.73	0.02661
many-1	GO:0007140	male meiosis	6	3	0.73	0.02661
many-1	GO:0009146	purine nucleoside triphosphate catabolic...	6	3	0.73	0.02661
many-1	GO:0009155	purine deoxyribonucleotide catabolic pro...	6	3	0.73	0.02661
many-1	GO:0015732	prostaglandin transport	6	3	0.73	0.02661
many-1	GO:0035666	TRIF-dependent toll-like receptor signal...	6	3	0.73	0.02661
many-1	GO:0051917	regulation of fibrinolysis	6	3	0.73	0.02661
many-1	GO:0060294	cilium movement involved in cell motilit...	6	3	0.73	0.02661
many-1	GO:0060612	adipose tissue development	6	3	0.73	0.02661
many-1	GO:0030001	metal ion transport	302	48	36.54	0.0267
many-1	GO:0003281	ventricular septum development	20	6	2.42	0.02676
many-1	GO:0007029	endoplasmic reticulum organization	20	6	2.42	0.02676
many-1	GO:0019218	regulation of steroid metabolic process	20	6	2.42	0.02676
many-1	GO:0021954	central nervous system neuron developmen...	20	6	2.42	0.02676
many-1	GO:0009593	detection of chemical stimulus	15	5	1.81	0.02719
many-1	GO:0032609	interferon-gamma production	15	5	1.81	0.02719
many-1	GO:0032649	regulation of interferon-gamma productio...	15	5	1.81	0.02719
many-1	GO:0033273	response to vitamin	15	5	1.81	0.02719
many-1	GO:0042632	cholesterol homeostasis	15	5	1.81	0.02719
many-1	GO:0055092	sterol homeostasis	15	5	1.81	0.02719
many-1	GO:0048638	regulation of developmental growth	67	14	8.11	0.02726
many-1	GO:0051238	sequestering of metal ion	67	14	8.11	0.02726
many-1	GO:0048812	neuron projection morphogenesis	188	32	22.75	0.02729
many-1	GO:0071277	cellular response to calcium ion	31	8	3.75	0.02753
many-1	GO:0048856	anatomical structure development	2151	284	260.24	0.02835
many-1	GO:0006865	amino acid transport	37	9	4.48	0.02887
many-1	GO:0030817	regulation of cAMP biosynthetic process	37	9	4.48	0.02887
many-1	GO:0070372	regulation of ERK1 and ERK2 cascade	55	12	6.65	0.02888
many-1	GO:0006816	calcium ion transport	161	28	19.48	0.02902
many-1	GO:0030799	regulation of cyclic nucleotide metaboli...	49	11	5.93	0.02932
many-1	GO:0030808	regulation of nucleotide biosynthetic pr...	49	11	5.93	0.02932
many-1	GO:1900371	regulation of purine nucleotide biosynth...	49	11	5.93	0.02932
many-1	GO:0061041	regulation of wound healing	43	10	5.2	0.02938
many-1	GO:0099504	synaptic vesicle cycle	43	10	5.2	0.02938
many-1	GO:0051240	positive regulation of multicellular org...	550	81	66.54	0.03009
many-1	GO:0051259	protein oligomerization	141	25	17.06	0.03056
many-1	GO:0051147	regulation of muscle cell differentiatio...	68	14	8.23	0.03066
many-1	GO:0007610	behavior	169	29	20.45	0.03129
many-1	GO:0007623	circadian rhythm	56	12	6.78	0.03286
many-1	GO:0045137	development of primary sexual characteri...	56	12	6.78	0.03286
many-1	GO:0033138	positive regulation of peptidyl-serine p...	32	8	3.87	0.03296
many-1	GO:0032103	positive regulation of response to exter...	50	11	6.05	0.03364
many-1	GO:0042769	DNA damage response, detection of DNA da...	21	6	2.54	0.03375
many-1	GO:0048645	animal organ formation	21	6	2.54	0.03375
many-1	GO:0007596	blood coagulation	95	18	11.49	0.03405
many-1	GO:0050817	coagulation	95	18	11.49	0.03405
many-1	GO:1990138	neuron projection extension	44	10	5.32	0.03406
many-1	GO:0038093	Fc receptor signaling pathway	82	16	9.92	0.0346
many-1	GO:2000146	negative regulation of cell motility	82	16	9.92	0.0346
many-1	GO:0030501	positive regulation of bone mineralizati...	11	4	1.33	0.0349
many-1	GO:0046461	neutral lipid catabolic process	11	4	1.33	0.0349
many-1	GO:0046464	acylglycerol catabolic process	11	4	1.33	0.0349
many-1	GO:0046839	phospholipid dephosphorylation	11	4	1.33	0.0349
many-1	GO:0070169	positive regulation of biomineral tissue...	11	4	1.33	0.0349
many-1	GO:0071499	cellular response to laminar fluid shear...	11	4	1.33	0.0349
many-1	GO:0048858	cell projection morphogenesis	192	32	23.23	0.03556
many-1	GO:0044728	DNA methylation or demethylation	16	5	1.94	0.03572
many-1	GO:0070987	error-free translesion synthesis	16	5	1.94	0.03572
many-1	GO:0010942	positive regulation of cell death	264	42	31.94	0.03606
many-1	GO:0070371	ERK1 and ERK2 cascade	57	12	6.9	0.03723
many-1	GO:0002237	response to molecule of bacterial origin	51	11	6.17	0.03839
many-1	GO:0052652	cyclic purine nucleotide metabolic proce...	51	11	6.17	0.03839
many-1	GO:0003197	endocardial cushion development	33	8	3.99	0.03906
many-1	GO:0071222	cellular response to lipopolysaccharide	33	8	3.99	0.03906
many-1	GO:0003208	cardiac ventricle morphogenesis	39	9	4.72	0.03954
many-1	GO:0006171	cAMP biosynthetic process	39	9	4.72	0.03954
many-1	GO:0014066	regulation of phosphatidylinositol 3-kin...	39	9	4.72	0.03954
many-1	GO:0030814	regulation of cAMP metabolic process	39	9	4.72	0.03954
many-1	GO:0001505	regulation of neurotransmitter levels	64	13	7.74	0.04022
many-1	GO:0000052	citrulline metabolic process	3	2	0.36	0.04033
many-1	GO:0000820	regulation of glutamine family amino aci...	3	2	0.36	0.04033
many-1	GO:0001787	natural killer cell proliferation	3	2	0.36	0.04033
many-1	GO:0001956	positive regulation of neurotransmitter ...	3	2	0.36	0.04033
many-1	GO:0003306	Wnt signaling pathway involved in heart ...	3	2	0.36	0.04033
many-1	GO:0003307	regulation of Wnt signaling pathway invo...	3	2	0.36	0.04033
many-1	GO:0006072	glycerol-3-phosphate metabolic process	3	2	0.36	0.04033
many-1	GO:0006269	DNA replication, synthesis of RNA primer	3	2	0.36	0.04033
many-1	GO:0006438	valyl-tRNA aminoacylation	3	2	0.36	0.04033
many-1	GO:0006551	leucine metabolic process	3	2	0.36	0.04033
many-1	GO:0006552	leucine catabolic process	3	2	0.36	0.04033
many-1	GO:0006705	mineralocorticoid biosynthetic process	3	2	0.36	0.04033
many-1	GO:0006706	steroid catabolic process	3	2	0.36	0.04033
many-1	GO:0006784	heme a biosynthetic process	3	2	0.36	0.04033
many-1	GO:0006833	water transport	3	2	0.36	0.04033
many-1	GO:0006863	purine nucleobase transport	3	2	0.36	0.04033
many-1	GO:0007256	activation of JNKK activity	3	2	0.36	0.04033
many-1	GO:0008212	mineralocorticoid metabolic process	3	2	0.36	0.04033
many-1	GO:0009415	response to water	3	2	0.36	0.04033
many-1	GO:0010446	response to alkaline pH	3	2	0.36	0.04033
many-1	GO:0010612	regulation of cardiac muscle adaptation	3	2	0.36	0.04033
many-1	GO:0010738	regulation of protein kinase A signaling	3	2	0.36	0.04033
many-1	GO:0010749	regulation of nitric oxide mediated sign...	3	2	0.36	0.04033
many-1	GO:0010751	negative regulation of nitric oxide medi...	3	2	0.36	0.04033
many-1	GO:0010990	regulation of SMAD protein complex assem...	3	2	0.36	0.04033
many-1	GO:0010991	negative regulation of SMAD protein comp...	3	2	0.36	0.04033
many-1	GO:0015677	copper ion import	3	2	0.36	0.04033
many-1	GO:0015793	glycerol transport	3	2	0.36	0.04033
many-1	GO:0015840	urea transport	3	2	0.36	0.04033
many-1	GO:0015851	nucleobase transport	3	2	0.36	0.04033
many-1	GO:0019367	fatty acid elongation, saturated fatty a...	3	2	0.36	0.04033
many-1	GO:0019370	leukotriene biosynthetic process	3	2	0.36	0.04033
many-1	GO:0019755	one-carbon compound transport	3	2	0.36	0.04033
many-1	GO:0030223	neutrophil differentiation	3	2	0.36	0.04033
many-1	GO:0031944	negative regulation of glucocorticoid me...	3	2	0.36	0.04033
many-1	GO:0031946	regulation of glucocorticoid biosyntheti...	3	2	0.36	0.04033
many-1	GO:0031947	negative regulation of glucocorticoid bi...	3	2	0.36	0.04033
many-1	GO:0032060	bleb assembly	3	2	0.36	0.04033
many-1	GO:0032341	aldosterone metabolic process	3	2	0.36	0.04033
many-1	GO:0032342	aldosterone biosynthetic process	3	2	0.36	0.04033
many-1	GO:0032510	endosome to lysosome transport via multi...	3	2	0.36	0.04033
many-1	GO:0033239	negative regulation of cellular amine me...	3	2	0.36	0.04033
many-1	GO:0034145	positive regulation of toll-like recepto...	3	2	0.36	0.04033
many-1	GO:0034625	fatty acid elongation, monounsaturated f...	3	2	0.36	0.04033
many-1	GO:0034626	fatty acid elongation, polyunsaturated f...	3	2	0.36	0.04033
many-1	GO:0034650	cortisol metabolic process	3	2	0.36	0.04033
many-1	GO:0034651	cortisol biosynthetic process	3	2	0.36	0.04033
many-1	GO:0035585	calcium-mediated signaling using extrace...	3	2	0.36	0.04033
many-1	GO:0035897	proteolysis in other organism	3	2	0.36	0.04033
many-1	GO:0042044	fluid transport	3	2	0.36	0.04033
many-1	GO:0042537	benzene-containing compound metabolic pr...	3	2	0.36	0.04033
many-1	GO:0042759	long-chain fatty acid biosynthetic proce...	3	2	0.36	0.04033
many-1	GO:0043567	regulation of insulin-like growth factor...	3	2	0.36	0.04033
many-1	GO:0043569	negative regulation of insulin-like grow...	3	2	0.36	0.04033
many-1	GO:0044381	glucose import in response to insulin st...	3	2	0.36	0.04033
many-1	GO:0045019	negative regulation of nitric oxide bios...	3	2	0.36	0.04033
many-1	GO:0045763	negative regulation of cellular amino ac...	3	2	0.36	0.04033
many-1	GO:0046160	heme a metabolic process	3	2	0.36	0.04033
many-1	GO:0046689	response to mercury ion	3	2	0.36	0.04033
many-1	GO:0046900	tetrahydrofolylpolyglutamate metabolic p...	3	2	0.36	0.04033
many-1	GO:0048550	negative regulation of pinocytosis	3	2	0.36	0.04033
many-1	GO:0048642	negative regulation of skeletal muscle t...	3	2	0.36	0.04033
many-1	GO:0048755	branching morphogenesis of a nerve	3	2	0.36	0.04033
many-1	GO:0048791	calcium ion-regulated exocytosis of neur...	3	2	0.36	0.04033
many-1	GO:0048799	animal organ maturation	3	2	0.36	0.04033
many-1	GO:0050856	regulation of T cell receptor signaling ...	3	2	0.36	0.04033
many-1	GO:0050860	negative regulation of T cell receptor s...	3	2	0.36	0.04033
many-1	GO:0051593	response to folic acid	3	2	0.36	0.04033
many-1	GO:0051599	response to hydrostatic pressure	3	2	0.36	0.04033
many-1	GO:0052646	alditol phosphate metabolic process	3	2	0.36	0.04033
many-1	GO:0060025	regulation of synaptic activity	3	2	0.36	0.04033
many-1	GO:0061209	cell proliferation involved in mesonephr...	3	2	0.36	0.04033
many-1	GO:0061668	mitochondrial ribosome assembly	3	2	0.36	0.04033
many-1	GO:0070189	kynurenine metabolic process	3	2	0.36	0.04033
many-1	GO:0070885	negative regulation of calcineurin-NFAT ...	3	2	0.36	0.04033
many-1	GO:0071877	regulation of adrenergic receptor signal...	3	2	0.36	0.04033
many-1	GO:0090073	positive regulation of protein homodimer...	3	2	0.36	0.04033
many-1	GO:1900165	negative regulation of interleukin-6 sec...	3	2	0.36	0.04033
many-1	GO:1900748	positive regulation of vascular endothel...	3	2	0.36	0.04033
many-1	GO:1902523	positive regulation of protein K63-linke...	3	2	0.36	0.04033
many-1	GO:1902715	positive regulation of interferon-gamma ...	3	2	0.36	0.04033
many-1	GO:1902775	mitochondrial large ribosomal subunit as...	3	2	0.36	0.04033
many-1	GO:1903242	regulation of cardiac muscle hypertrophy...	3	2	0.36	0.04033
many-1	GO:1903575	cornified envelope assembly	3	2	0.36	0.04033
many-1	GO:1903800	positive regulation of production of miR...	3	2	0.36	0.04033
many-1	GO:1904406	negative regulation of nitric oxide meta...	3	2	0.36	0.04033
many-1	GO:2000311	regulation of AMPA receptor activity	3	2	0.36	0.04033
many-1	GO:2000481	positive regulation of cAMP-dependent pr...	3	2	0.36	0.04033
many-1	GO:2000482	regulation of interleukin-8 secretion	3	2	0.36	0.04033
many-1	GO:2000483	negative regulation of interleukin-8 sec...	3	2	0.36	0.04033
many-1	GO:2000726	negative regulation of cardiac muscle ce...	3	2	0.36	0.04033
many-1	GO:2000812	regulation of barbed-end actin filament ...	3	2	0.36	0.04033
many-1	GO:2001273	regulation of glucose import in response...	3	2	0.36	0.04033
many-1	GO:2001275	positive regulation of glucose import in...	3	2	0.36	0.04033
many-1	GO:0000209	protein polyubiquitination	152	26	18.39	0.04131
many-1	GO:0042981	regulation of apoptotic process	612	88	74.04	0.04149
many-1	GO:0010880	regulation of release of sequestered cal...	22	6	2.66	0.04182
many-1	GO:0006636	unsaturated fatty acid biosynthetic proc...	7	3	0.85	0.04244
many-1	GO:0009143	nucleoside triphosphate catabolic proces...	7	3	0.85	0.04244
many-1	GO:0009204	deoxyribonucleoside triphosphate catabol...	7	3	0.85	0.04244
many-1	GO:0009215	purine deoxyribonucleoside triphosphate ...	7	3	0.85	0.04244
many-1	GO:0010039	response to iron ion	7	3	0.85	0.04244
many-1	GO:0010939	regulation of necrotic cell death	7	3	0.85	0.04244
many-1	GO:0031102	neuron projection regeneration	7	3	0.85	0.04244
many-1	GO:0031103	axon regeneration	7	3	0.85	0.04244
many-1	GO:0042088	T-helper 1 type immune response	7	3	0.85	0.04244
many-1	GO:0042730	fibrinolysis	7	3	0.85	0.04244
many-1	GO:0043542	endothelial cell migration	71	14	8.59	0.04269
many-1	GO:0009068	aspartate family amino acid catabolic pr...	17	5	2.06	0.04573
many-1	GO:0060337	type I interferon signaling pathway	17	5	2.06	0.04573
many-1	GO:1901522	positive regulation of transcription fro...	17	5	2.06	0.04573
many-1	GO:0060759	regulation of response to cytokine stimu...	40	9	4.84	0.04577
many-1	GO:0051092	positive regulation of NF-kappaB transcr...	34	8	4.11	0.04588
many-1	GO:1903052	positive regulation of proteolysis invol...	112	20	13.55	0.0463
many-1	GO:0009611	response to wounding	175	29	21.17	0.04676
many-1	GO:0007188	adenylate cyclase-modulating G-protein c...	72	14	8.71	0.04736
many-1	GO:0002763	positive regulation of myeloid leukocyte...	12	4	1.45	0.04747
many-1	GO:0009310	amine catabolic process	12	4	1.45	0.04747
many-1	GO:0010092	specification of animal organ identity	12	4	1.45	0.04747
many-1	GO:0030837	negative regulation of actin filament po...	12	4	1.45	0.04747
many-1	GO:0032677	regulation of interleukin-8 production	12	4	1.45	0.04747
many-1	GO:0033137	negative regulation of peptidyl-serine p...	12	4	1.45	0.04747
many-1	GO:0045843	negative regulation of striated muscle t...	12	4	1.45	0.04747
many-1	GO:0046503	glycerolipid catabolic process	12	4	1.45	0.04747
many-1	GO:0051180	vitamin transport	12	4	1.45	0.04747
many-1	GO:0060307	regulation of ventricular cardiac muscle...	12	4	1.45	0.04747
many-1	GO:0070206	protein trimerization	12	4	1.45	0.04747
many-1	GO:0072577	endothelial cell apoptotic process	12	4	1.45	0.04747
many-1	GO:0099623	regulation of cardiac muscle cell membra...	12	4	1.45	0.04747
many-1	GO:0099625	ventricular cardiac muscle cell membrane...	12	4	1.45	0.04747
many-1	GO:1901068	guanosine-containing compound metabolic ...	12	4	1.45	0.04747
many-1	GO:1901862	negative regulation of muscle tissue dev...	12	4	1.45	0.04747
many-1	GO:0032990	cell part morphogenesis	197	32	23.83	0.04843
many-1	GO:0032479	regulation of type I interferon producti...	53	11	6.41	0.04926
many-1	GO:0032606	type I interferon production	53	11	6.41	0.04926
many-1	GO:0051186	cofactor metabolic process	183	30	22.14	0.04939
many-many	GO:0044710	single-organism metabolic process	2364	882	622.79	< 1e-30
many-many	GO:0007186	G-protein coupled receptor signaling pat...	680	344	179.14	< 1e-30
many-many	GO:0006629	lipid metabolic process	772	363	203.38	< 1e-30
many-many	GO:0034754	cellular hormone metabolic process	125	100	32.93	< 1e-30
many-many	GO:0044699	single-organism process	6096	1762	1605.98	< 1e-30
many-many	GO:0006721	terpenoid metabolic process	101	84	26.61	< 1e-30
many-many	GO:0055114	oxidation-reduction process	535	265	140.94	< 1e-30
many-many	GO:2000050	regulation of non-canonical Wnt signalin...	67	63	17.65	< 1e-30
many-many	GO:0044255	cellular lipid metabolic process	592	283	155.96	< 1e-30
many-many	GO:0044281	small molecule metabolic process	1195	481	314.82	< 1e-30
many-many	GO:0045980	negative regulation of nucleotide metabo...	23	15	6.06	0.0001
many-many	GO:0060314	regulation of ryanodine-sensitive calciu...	23	15	6.06	0.0001
many-many	GO:1900543	negative regulation of purine nucleotide...	23	15	6.06	0.0001
many-many	GO:1903169	regulation of calcium ion transmembrane ...	127	53	33.46	0.0001
many-many	GO:1901606	alpha-amino acid catabolic process	89	40	23.45	0.00011
many-many	GO:1903825	organic acid transmembrane transport	40	22	10.54	0.00011
many-many	GO:0050805	negative regulation of synaptic transmis...	35	20	9.22	0.00011
many-many	GO:1902745	positive regulation of lamellipodium org...	21	14	5.53	0.00012
many-many	GO:0090407	organophosphate biosynthetic process	314	112	82.72	0.00012
many-many	GO:0034097	response to cytokine	275	100	72.45	0.00012
many-many	GO:0050870	positive regulation of T cell activation	56	28	14.75	0.00012
many-many	GO:0046390	ribose phosphate biosynthetic process	149	60	39.25	0.00013
many-many	GO:0009887	animal organ morphogenesis	484	163	127.51	0.00013
many-many	GO:0061337	cardiac conduction	143	58	37.67	0.00013
many-many	GO:0060429	epithelium development	563	186	148.32	0.00014
many-many	GO:0021762	substantia nigra development	33	19	8.69	0.00014
many-many	GO:0072521	purine-containing compound metabolic pro...	302	108	79.56	0.00014
many-many	GO:0051898	negative regulation of protein kinase B ...	19	13	5.01	0.00015
many-many	GO:2000191	regulation of fatty acid transport	19	13	5.01	0.00015
many-many	GO:0071702	organic substance transport	1374	416	361.98	0.00016
many-many	GO:0031268	pseudopodium organization	9	8	2.37	0.00016
many-many	GO:0033631	cell-cell adhesion mediated by integrin	9	8	2.37	0.00016
many-many	GO:0042537	benzene-containing compound metabolic pr...	9	8	2.37	0.00016
many-many	GO:2001212	regulation of vasculogenesis	9	8	2.37	0.00016
many-many	GO:0043491	protein kinase B signaling	54	27	14.23	0.00016
many-many	GO:0033539	fatty acid beta-oxidation using acyl-CoA...	17	12	4.48	0.00017
many-many	GO:0046849	bone remodeling	17	12	4.48	0.00017
many-many	GO:0006575	cellular modified amino acid metabolic p...	82	37	21.6	0.00018
many-many	GO:0006486	protein glycosylation	169	66	44.52	0.00018
many-many	GO:0043413	macromolecule glycosylation	169	66	44.52	0.00018
many-many	GO:0006665	sphingolipid metabolic process	68	32	17.91	0.00018
many-many	GO:0014047	glutamate secretion	15	11	3.95	0.00019
many-many	GO:0030800	negative regulation of cyclic nucleotide...	15	11	3.95	0.00019
many-many	GO:0030815	negative regulation of cAMP metabolic pr...	15	11	3.95	0.00019
many-many	GO:0010831	positive regulation of myotube different...	11	9	2.9	0.00019
many-many	GO:0032305	positive regulation of icosanoid secreti...	11	9	2.9	0.00019
many-many	GO:0032892	positive regulation of organic acid tran...	11	9	2.9	0.00019
many-many	GO:0046085	adenosine metabolic process	11	9	2.9	0.00019
many-many	GO:2000193	positive regulation of fatty acid transp...	11	9	2.9	0.00019
many-many	GO:0015858	nucleoside transport	13	10	3.42	0.0002
many-many	GO:0045453	bone resorption	13	10	3.42	0.0002
many-many	GO:0034440	lipid oxidation	60	29	15.81	0.0002
many-many	GO:0051924	regulation of calcium ion transport	145	58	38.2	0.0002
many-many	GO:0006874	cellular calcium ion homeostasis	176	68	46.37	0.00021
many-many	GO:0006140	regulation of nucleotide metabolic proce...	112	47	29.51	0.00022
many-many	GO:0055117	regulation of cardiac muscle contraction	124	51	32.67	0.00022
many-many	GO:0034220	ion transmembrane transport	401	137	105.64	0.00022
many-many	GO:0072359	circulatory system development	459	154	120.92	0.00024
many-many	GO:0003179	heart valve morphogenesis	55	27	14.49	0.00024
many-many	GO:0070588	calcium ion transmembrane transport	146	58	38.46	0.00025
many-many	GO:1904062	regulation of cation transmembrane trans...	193	73	50.85	0.00026
many-many	GO:1903039	positive regulation of leukocyte cell-ce...	58	28	15.28	0.00027
many-many	GO:1900542	regulation of purine nucleotide metaboli...	110	46	28.98	0.00028
many-many	GO:0034764	positive regulation of transmembrane tra...	116	48	30.56	0.00028
many-many	GO:2000377	regulation of reactive oxygen species me...	61	29	16.07	0.00029
many-many	GO:0007173	epidermal growth factor receptor signali...	78	35	20.55	0.0003
many-many	GO:0045087	innate immune response	245	89	64.54	0.0003
many-many	GO:0006952	defense response	495	164	130.41	0.0003
many-many	GO:0048167	regulation of synaptic plasticity	53	26	13.96	0.00032
many-many	GO:0006145	purine nucleobase catabolic process	6	6	1.58	0.00033
many-many	GO:0006344	maintenance of chromatin silencing	6	6	1.58	0.00033
many-many	GO:0009115	xanthine catabolic process	6	6	1.58	0.00033
many-many	GO:0015812	gamma-aminobutyric acid transport	6	6	1.58	0.00033
many-many	GO:0033227	dsRNA transport	6	6	1.58	0.00033
many-many	GO:0036100	leukotriene catabolic process	6	6	1.58	0.00033
many-many	GO:0036101	leukotriene B4 catabolic process	6	6	1.58	0.00033
many-many	GO:0036102	leukotriene B4 metabolic process	6	6	1.58	0.00033
many-many	GO:0042360	vitamin E metabolic process	6	6	1.58	0.00033
many-many	GO:0042361	menaquinone catabolic process	6	6	1.58	0.00033
many-many	GO:0042363	fat-soluble vitamin catabolic process	6	6	1.58	0.00033
many-many	GO:0042374	phylloquinone metabolic process	6	6	1.58	0.00033
many-many	GO:0042376	phylloquinone catabolic process	6	6	1.58	0.00033
many-many	GO:0042377	vitamin K catabolic process	6	6	1.58	0.00033
many-many	GO:0046110	xanthine metabolic process	6	6	1.58	0.00033
many-many	GO:0046370	fructose biosynthetic process	6	6	1.58	0.00033
many-many	GO:0070486	leukocyte aggregation	6	6	1.58	0.00033
many-many	GO:0071593	lymphocyte aggregation	6	6	1.58	0.00033
many-many	GO:0090135	actin filament branching	6	6	1.58	0.00033
many-many	GO:1900673	olefin metabolic process	6	6	1.58	0.00033
many-many	GO:1900747	negative regulation of vascular endothel...	6	6	1.58	0.00033
many-many	GO:1901523	icosanoid catabolic process	6	6	1.58	0.00033
many-many	GO:1901569	fatty acid derivative catabolic process	6	6	1.58	0.00033
many-many	GO:1902548	negative regulation of cellular response...	6	6	1.58	0.00033
many-many	GO:2001213	negative regulation of vasculogenesis	6	6	1.58	0.00033
many-many	GO:0055074	calcium ion homeostasis	185	70	48.74	0.00034
many-many	GO:0035637	multicellular organismal signaling	151	59	39.78	0.00038
many-many	GO:0051186	cofactor metabolic process	240	87	63.23	0.00038
many-many	GO:0009119	ribonucleoside metabolic process	59	28	15.54	0.00038
many-many	GO:0019395	fatty acid oxidation	59	28	15.54	0.00038
many-many	GO:0098656	anion transmembrane transport	59	28	15.54	0.00038
many-many	GO:0070085	glycosylation	173	66	45.58	0.00038
many-many	GO:0086070	SA node cell to atrial cardiac muscle ce...	76	34	20.02	0.00039
many-many	GO:0034762	regulation of transmembrane transport	224	82	59.01	0.00039
many-many	GO:0006895	Golgi to endosome transport	18	12	4.74	0.00039
many-many	GO:0051187	cofactor catabolic process	25	15	6.59	0.00039
many-many	GO:0055092	sterol homeostasis	25	15	6.59	0.00039
many-many	GO:0051047	positive regulation of secretion	136	54	35.83	0.00041
many-many	GO:0055078	sodium ion homeostasis	30	17	7.9	0.00041
many-many	GO:2000026	regulation of multicellular organismal d...	789	248	207.86	0.00041
many-many	GO:0051896	regulation of protein kinase B signaling	51	25	13.44	0.00042
many-many	GO:0072503	cellular divalent inorganic cation homeo...	183	69	48.21	0.00042
many-many	GO:0007159	leukocyte cell-cell adhesion	94	40	24.76	0.00044
many-many	GO:0007018	microtubule-based movement	212	78	55.85	0.00045
many-many	GO:1901700	response to oxygen-containing compound	685	218	180.46	0.00045
many-many	GO:0038127	ERBB signaling pathway	100	42	26.34	0.00045
many-many	GO:0016093	polyprenol metabolic process	16	11	4.22	0.00046
many-many	GO:0060027	convergent extension involved in gastrul...	16	11	4.22	0.00046
many-many	GO:1905039	carboxylic acid transmembrane transport	38	20	10.01	0.00049
many-many	GO:0003170	heart valve development	57	27	15.02	0.0005
many-many	GO:0050793	regulation of developmental process	1036	317	272.93	0.00052
many-many	GO:0006942	regulation of striated muscle contractio...	131	52	34.51	0.00053
many-many	GO:1903037	regulation of leukocyte cell-cell adhesi...	80	35	21.08	0.00053
many-many	GO:1901099	negative regulation of signal transducti...	14	10	3.69	0.00054
many-many	GO:1901890	positive regulation of cell junction ass...	14	10	3.69	0.00054
many-many	GO:2001240	negative regulation of extrinsic apoptot...	14	10	3.69	0.00054
many-many	GO:0006551	leucine metabolic process	8	7	2.11	0.00054
many-many	GO:0006552	leucine catabolic process	8	7	2.11	0.00054
many-many	GO:0006581	acetylcholine catabolic process	8	7	2.11	0.00054
many-many	GO:0010310	regulation of hydrogen peroxide metaboli...	8	7	2.11	0.00054
many-many	GO:0031269	pseudopodium assembly	8	7	2.11	0.00054
many-many	GO:0031272	regulation of pseudopodium assembly	8	7	2.11	0.00054
many-many	GO:0031274	positive regulation of pseudopodium asse...	8	7	2.11	0.00054
many-many	GO:0033632	regulation of cell-cell adhesion mediate...	8	7	2.11	0.00054
many-many	GO:0035025	positive regulation of Rho protein signa...	8	7	2.11	0.00054
many-many	GO:0045602	negative regulation of endothelial cell ...	8	7	2.11	0.00054
many-many	GO:0070189	kynurenine metabolic process	8	7	2.11	0.00054
many-many	GO:1903265	positive regulation of tumor necrosis fa...	8	7	2.11	0.00054
many-many	GO:2000394	positive regulation of lamellipodium mor...	8	7	2.11	0.00054
many-many	GO:0006637	acyl-CoA metabolic process	60	28	15.81	0.00054
many-many	GO:0035383	thioester metabolic process	60	28	15.81	0.00054
many-many	GO:0098660	inorganic ion transmembrane transport	275	97	72.45	0.00054
many-many	GO:0007611	learning or memory	95	40	25.03	0.00057
many-many	GO:0072606	interleukin-8 secretion	12	9	3.16	0.00059
many-many	GO:0043552	positive regulation of phosphatidylinosi...	10	8	2.63	0.00061
many-many	GO:0045922	negative regulation of fatty acid metabo...	10	8	2.63	0.00061
many-many	GO:0046415	urate metabolic process	10	8	2.63	0.00061
many-many	GO:0090181	regulation of cholesterol metabolic proc...	10	8	2.63	0.00061
many-many	GO:0090218	positive regulation of lipid kinase acti...	10	8	2.63	0.00061
many-many	GO:0006635	fatty acid beta-oxidation	52	25	13.7	0.00061
many-many	GO:0003073	regulation of systemic arterial blood pr...	69	31	18.18	0.00063
many-many	GO:0032890	regulation of organic acid transport	21	13	5.53	0.00063
many-many	GO:0030001	metal ion transport	383	129	100.9	0.00064
many-many	GO:0071345	cellular response to cytokine stimulus	221	80	58.22	0.00067
many-many	GO:0002433	immune response-regulating cell surface ...	39	20	10.27	0.00075
many-many	GO:0033013	tetrapyrrole metabolic process	39	20	10.27	0.00075
many-many	GO:0038094	Fc-gamma receptor signaling pathway	39	20	10.27	0.00075
many-many	GO:0038096	Fc-gamma receptor signaling pathway invo...	39	20	10.27	0.00075
many-many	GO:0006163	purine nucleotide metabolic process	281	98	74.03	0.00079
many-many	GO:0072507	divalent inorganic cation homeostasis	193	71	50.85	0.00079
many-many	GO:0051125	regulation of actin nucleation	19	12	5.01	0.0008
many-many	GO:0060193	positive regulation of lipase activity	19	12	5.01	0.0008
many-many	GO:0048010	vascular endothelial growth factor recep...	50	24	13.17	0.0008
many-many	GO:0034765	regulation of ion transmembrane transpor...	219	79	57.7	0.00082
many-many	GO:0009081	branched-chain amino acid metabolic proc...	34	18	8.96	0.00085
many-many	GO:0009083	branched-chain amino acid catabolic proc...	34	18	8.96	0.00085
many-many	GO:0042440	pigment metabolic process	34	18	8.96	0.00085
many-many	GO:0009581	detection of external stimulus	70	31	18.44	0.00085
many-many	GO:0009582	detection of abiotic stimulus	70	31	18.44	0.00085
many-many	GO:0055082	cellular chemical homeostasis	295	102	77.72	0.00087
many-many	GO:0050863	regulation of T cell activation	73	32	19.23	0.00087
many-many	GO:0034767	positive regulation of ion transmembrane...	112	45	29.51	0.0009
many-many	GO:0070887	cellular response to chemical stimulus	1299	388	342.22	0.00091
many-many	GO:0090382	phagosome maturation	29	16	7.64	0.00091
many-many	GO:0009109	coenzyme catabolic process	24	14	6.32	0.00091
many-many	GO:0031294	lymphocyte costimulation	24	14	6.32	0.00091
many-many	GO:0031295	T cell costimulation	24	14	6.32	0.00091
many-many	GO:0042743	hydrogen peroxide metabolic process	24	14	6.32	0.00091
many-many	GO:0044273	sulfur compound catabolic process	24	14	6.32	0.00091
many-many	GO:0045576	mast cell activation	24	14	6.32	0.00091
many-many	GO:0086019	cell-cell signaling involved in cardiac ...	79	34	20.81	0.00091
many-many	GO:0045055	regulated exocytosis	109	44	28.72	0.00091
many-many	GO:0003206	cardiac chamber morphogenesis	88	37	23.18	0.00094
many-many	GO:0006909	phagocytosis	88	37	23.18	0.00094
many-many	GO:0002376	immune system process	1066	323	280.84	0.00096
many-many	GO:0098602	single organism cell adhesion	204	74	53.74	0.00098
many-many	GO:0046365	monosaccharide catabolic process	37	19	9.75	0.00099
many-many	GO:0060026	convergent extension	17	11	4.48	0.001
many-many	GO:0048013	ephrin receptor signaling pathway	48	23	12.65	0.00105
many-many	GO:0016052	carbohydrate catabolic process	68	30	17.91	0.0011
many-many	GO:0022898	regulation of transmembrane transporter ...	163	61	42.94	0.00111
many-many	GO:0032412	regulation of ion transmembrane transpor...	163	61	42.94	0.00111
many-many	GO:0019932	second-messenger-mediated signaling	141	54	37.15	0.00113
many-many	GO:0042059	negative regulation of epidermal growth ...	40	20	10.54	0.00114
many-many	GO:1901185	negative regulation of ERBB signaling pa...	40	20	10.54	0.00114
many-many	GO:0009101	glycoprotein biosynthetic process	192	70	50.58	0.00114
many-many	GO:1901136	carbohydrate derivative catabolic proces...	77	33	20.29	0.00117
many-many	GO:2001239	regulation of extrinsic apoptotic signal...	22	13	5.8	0.00118
many-many	GO:0007160	cell-matrix adhesion	92	38	24.24	0.0012
many-many	GO:0098609	cell-cell adhesion	238	84	62.7	0.00122
many-many	GO:0043550	regulation of lipid kinase activity	15	10	3.95	0.00123
many-many	GO:0061684	chaperone-mediated autophagy	15	10	3.95	0.00123
many-many	GO:0032409	regulation of transporter activity	170	63	44.79	0.00124
many-many	GO:0001768	establishment of T cell polarity	5	5	1.32	0.00126
many-many	GO:0002551	mast cell chemotaxis	5	5	1.32	0.00126
many-many	GO:0006533	aspartate catabolic process	5	5	1.32	0.00126
many-many	GO:0009810	stilbene metabolic process	5	5	1.32	0.00126
many-many	GO:0019061	uncoating of virus	5	5	1.32	0.00126
many-many	GO:0019064	fusion of virus membrane with host plasm...	5	5	1.32	0.00126
many-many	GO:0031584	activation of phospholipase D activity	5	5	1.32	0.00126
many-many	GO:0039663	membrane fusion involved in viral entry ...	5	5	1.32	0.00126
many-many	GO:0044800	multi-organism membrane fusion	5	5	1.32	0.00126
many-many	GO:0046272	stilbene catabolic process	5	5	1.32	0.00126
many-many	GO:0060368	regulation of Fc receptor mediated stimu...	5	5	1.32	0.00126
many-many	GO:0097531	mast cell migration	5	5	1.32	0.00126
many-many	GO:1903903	regulation of establishment of T cell po...	5	5	1.32	0.00126
many-many	GO:1905936	regulation of germ cell proliferation	5	5	1.32	0.00126
many-many	GO:2000254	regulation of male germ cell proliferati...	5	5	1.32	0.00126
many-many	GO:1901264	carbohydrate derivative transport	43	21	11.33	0.00127
many-many	GO:1901019	regulation of calcium ion transmembrane ...	35	18	9.22	0.00132
many-many	GO:0044724	single-organism carbohydrate catabolic p...	63	28	16.6	0.00139
many-many	GO:1904064	positive regulation of cation transmembr...	108	43	28.45	0.00144
many-many	GO:0051251	positive regulation of lymphocyte activa...	69	30	18.18	0.00147
many-many	GO:0009790	embryo development	445	145	117.23	0.00147
many-many	GO:0001954	positive regulation of cell-matrix adhes...	13	9	3.42	0.00147
many-many	GO:0009113	purine nucleobase biosynthetic process	13	9	3.42	0.00147
many-many	GO:0070293	renal absorption	13	9	3.42	0.00147
many-many	GO:1901888	regulation of cell junction assembly	49	23	12.91	0.0015
many-many	GO:0044272	sulfur compound biosynthetic process	99	40	26.08	0.0015
many-many	GO:0055086	nucleobase-containing small molecule met...	394	130	103.8	0.00152
many-many	GO:0030258	lipid modification	84	35	22.13	0.00154
many-many	GO:0006816	calcium ion transport	207	74	54.53	0.00156
many-many	GO:0001568	blood vessel development	217	77	57.17	0.00161
many-many	GO:0031589	cell-substrate adhesion	140	53	36.88	0.0017
many-many	GO:0006103	2-oxoglutarate metabolic process	11	8	2.9	0.00171
many-many	GO:0042136	neurotransmitter biosynthetic process	11	8	2.9	0.00171
many-many	GO:0048873	homeostasis of number of cells within a ...	11	8	2.9	0.00171
many-many	GO:0070633	transepithelial transport	11	8	2.9	0.00171
many-many	GO:0071526	semaphorin-plexin signaling pathway	11	8	2.9	0.00171
many-many	GO:0033627	cell adhesion mediated by integrin	33	17	8.69	0.00174
many-many	GO:0009966	regulation of signal transduction	1466	431	386.22	0.00176
many-many	GO:0002086	diaphragm contraction	7	6	1.84	0.0018
many-many	GO:0003011	involuntary skeletal muscle contraction	7	6	1.84	0.0018
many-many	GO:0009111	vitamin catabolic process	7	6	1.84	0.0018
many-many	GO:0009233	menaquinone metabolic process	7	6	1.84	0.0018
many-many	GO:0014041	regulation of neuron maturation	7	6	1.84	0.0018
many-many	GO:0015802	basic amino acid transport	7	6	1.84	0.0018
many-many	GO:0042373	vitamin K metabolic process	7	6	1.84	0.0018
many-many	GO:0043181	vacuolar sequestering	7	6	1.84	0.0018
many-many	GO:0045899	positive regulation of RNA polymerase II...	7	6	1.84	0.0018
many-many	GO:0051665	membrane raft localization	7	6	1.84	0.0018
many-many	GO:1904714	regulation of chaperone-mediated autopha...	7	6	1.84	0.0018
many-many	GO:0086065	cell communication involved in cardiac c...	106	42	27.93	0.00182
many-many	GO:0002274	myeloid leukocyte activation	44	21	11.59	0.00183
many-many	GO:0003382	epithelial cell morphogenesis	9	7	2.37	0.00187
many-many	GO:0006817	phosphate ion transport	9	7	2.37	0.00187
many-many	GO:0008291	acetylcholine metabolic process	9	7	2.37	0.00187
many-many	GO:0009812	flavonoid metabolic process	9	7	2.37	0.00187
many-many	GO:0032148	activation of protein kinase B activity	9	7	2.37	0.00187
many-many	GO:0045329	carnitine biosynthetic process	9	7	2.37	0.00187
many-many	GO:0060788	ectodermal placode formation	9	7	2.37	0.00187
many-many	GO:0071696	ectodermal placode development	9	7	2.37	0.00187
many-many	GO:0071697	ectodermal placode morphogenesis	9	7	2.37	0.00187
many-many	GO:0071801	regulation of podosome assembly	9	7	2.37	0.00187
many-many	GO:0071908	determination of intestine left/right as...	9	7	2.37	0.00187
many-many	GO:0071909	determination of stomach left/right asym...	9	7	2.37	0.00187
many-many	GO:1900619	acetate ester metabolic process	9	7	2.37	0.00187
many-many	GO:2000392	regulation of lamellipodium morphogenesi...	9	7	2.37	0.00187
many-many	GO:0006955	immune response	482	155	126.98	0.0019
many-many	GO:0048514	blood vessel morphogenesis	192	69	50.58	0.0019
many-many	GO:0042446	hormone biosynthetic process	28	15	7.38	0.00195
many-many	GO:0098662	inorganic cation transmembrane transport	258	89	67.97	0.00196
many-many	GO:0009251	glucan catabolic process	18	11	4.74	0.00196
many-many	GO:0032922	circadian regulation of gene expression	18	11	4.74	0.00196
many-many	GO:0044247	cellular polysaccharide catabolic proces...	18	11	4.74	0.00196
many-many	GO:0050867	positive regulation of cell activation	79	33	20.81	0.00197
many-many	GO:0006835	dicarboxylic acid transport	36	18	9.48	0.00199
many-many	GO:2001237	negative regulation of extrinsic apoptot...	36	18	9.48	0.00199
many-many	GO:1901605	alpha-amino acid metabolic process	157	58	41.36	0.00206
many-many	GO:0038034	signal transduction in absence of ligand	23	13	6.06	0.00206
many-many	GO:0042632	cholesterol homeostasis	23	13	6.06	0.00206
many-many	GO:0097192	extrinsic apoptotic signaling pathway in...	23	13	6.06	0.00206
many-many	GO:1903725	regulation of phospholipid metabolic pro...	23	13	6.06	0.00206
many-many	GO:0007155	cell adhesion	442	143	116.44	0.00217
many-many	GO:0051050	positive regulation of transport	550	174	144.9	0.00228
many-many	GO:0008277	regulation of G-protein coupled receptor...	56	25	14.75	0.00228
many-many	GO:0045117	azole transport	16	10	4.22	0.0025
many-many	GO:0048168	regulation of neuronal synaptic plastici...	16	10	4.22	0.0025
many-many	GO:1902743	regulation of lamellipodium organization	26	14	6.85	0.00258
many-many	GO:0003230	cardiac atrium development	45	21	11.86	0.00259
many-many	GO:0022610	biological adhesion	444	143	116.97	0.00263
many-many	GO:0042060	wound healing	191	68	50.32	0.00267
many-many	GO:0033628	regulation of cell adhesion mediated by ...	29	15	7.64	0.00307
many-many	GO:0051147	regulation of muscle cell differentiatio...	90	36	23.71	0.00309
many-many	GO:0000305	response to oxygen radical	14	9	3.69	0.00317
many-many	GO:0033762	response to glucagon	14	9	3.69	0.00317
many-many	GO:0043101	purine-containing compound salvage	14	9	3.69	0.00317
many-many	GO:0043277	apoptotic cell clearance	14	9	3.69	0.00317
many-many	GO:0060143	positive regulation of syncytium formati...	14	9	3.69	0.00317
many-many	GO:0090005	negative regulation of establishment of ...	14	9	3.69	0.00317
many-many	GO:0048857	neural nucleus development	40	19	10.54	0.00319
many-many	GO:0050886	endocrine process	40	19	10.54	0.00319
many-many	GO:0010035	response to inorganic substance	212	74	55.85	0.00321
many-many	GO:0010959	regulation of metal ion transport	229	79	60.33	0.0034
many-many	GO:0000038	very long-chain fatty acid metabolic pro...	24	13	6.32	0.00342
many-many	GO:0032637	interleukin-8 production	24	13	6.32	0.00342
many-many	GO:0060191	regulation of lipase activity	24	13	6.32	0.00342
many-many	GO:0006749	glutathione metabolic process	32	16	8.43	0.0035
many-many	GO:0009112	nucleobase metabolic process	32	16	8.43	0.0035
many-many	GO:0046068	cGMP metabolic process	32	16	8.43	0.0035
many-many	GO:0000272	polysaccharide catabolic process	19	11	5.01	0.00355
many-many	GO:0045744	negative regulation of G-protein coupled...	19	11	5.01	0.00355
many-many	GO:0044248	cellular catabolic process	1260	371	331.94	0.00356
many-many	GO:0043434	response to peptide hormone	180	64	47.42	0.00363
many-many	GO:1901699	cellular response to nitrogen compound	280	94	73.77	0.00374
many-many	GO:0048731	system development	2132	608	561.67	0.00379
many-many	GO:0006954	inflammatory response	91	36	23.97	0.00384
many-many	GO:0001887	selenium compound metabolic process	12	8	3.16	0.00395
many-many	GO:0006596	polyamine biosynthetic process	12	8	3.16	0.00395
many-many	GO:0014037	Schwann cell differentiation	12	8	3.16	0.00395
many-many	GO:0033158	regulation of protein import into nucleu...	12	8	3.16	0.00395
many-many	GO:0042451	purine nucleoside biosynthetic process	12	8	3.16	0.00395
many-many	GO:0043551	regulation of phosphatidylinositol 3-kin...	12	8	3.16	0.00395
many-many	GO:0045023	G0 to G1 transition	12	8	3.16	0.00395
many-many	GO:0046129	purine ribonucleoside biosynthetic proce...	12	8	3.16	0.00395
many-many	GO:0060292	long term synaptic depression	12	8	3.16	0.00395
many-many	GO:0071872	cellular response to epinephrine stimulu...	12	8	3.16	0.00395
many-many	GO:1903305	regulation of regulated secretory pathwa...	55	24	14.49	0.00399
many-many	GO:0032963	collagen metabolic process	27	14	7.11	0.00407
many-many	GO:0043299	leukocyte degranulation	27	14	7.11	0.00407
many-many	GO:0051781	positive regulation of cell division	27	14	7.11	0.00407
many-many	GO:0051893	regulation of focal adhesion assembly	27	14	7.11	0.00407
many-many	GO:0090109	regulation of cell-substrate junction as...	27	14	7.11	0.00407
many-many	GO:0022407	regulation of cell-cell adhesion	110	42	28.98	0.00408
many-many	GO:0002696	positive regulation of leukocyte activat...	73	30	19.23	0.00414
many-many	GO:0034614	cellular response to reactive oxygen spe...	73	30	19.23	0.00414
many-many	GO:0003015	heart process	234	80	61.65	0.00422
many-many	GO:0060047	heart contraction	234	80	61.65	0.00422
many-many	GO:0001936	regulation of endothelial cell prolifera...	38	18	10.01	0.00422
many-many	GO:0009100	glycoprotein metabolic process	224	77	59.01	0.00422
many-many	GO:0071375	cellular response to peptide hormone sti...	152	55	40.04	0.00443
many-many	GO:0014013	regulation of gliogenesis	41	19	10.8	0.00451
many-many	GO:0032456	endocytic recycling	41	19	10.8	0.00451
many-many	GO:0034446	substrate adhesion-dependent cell spread...	41	19	10.8	0.00451
many-many	GO:0003158	endothelium development	98	38	25.82	0.00453
many-many	GO:0009311	oligosaccharide metabolic process	22	12	5.8	0.00454
many-many	GO:0033003	regulation of mast cell activation	22	12	5.8	0.00454
many-many	GO:1901698	response to nitrogen compound	398	128	104.85	0.00457
many-many	GO:0034315	regulation of Arp2/3 complex-mediated ac...	17	10	4.48	0.00465
many-many	GO:0046148	pigment biosynthetic process	30	15	7.9	0.00466
many-many	GO:0002922	positive regulation of humoral immune re...	4	4	1.05	0.00481
many-many	GO:0003100	regulation of systemic arterial blood pr...	4	4	1.05	0.00481
many-many	GO:0003161	cardiac conduction system development	4	4	1.05	0.00481
many-many	GO:0003334	keratinocyte development	4	4	1.05	0.00481
many-many	GO:0006068	ethanol catabolic process	4	4	1.05	0.00481
many-many	GO:0006710	androgen catabolic process	4	4	1.05	0.00481
many-many	GO:0015712	hexose phosphate transport	4	4	1.05	0.00481
many-many	GO:0015760	glucose-6-phosphate transport	4	4	1.05	0.00481
many-many	GO:0019478	D-amino acid catabolic process	4	4	1.05	0.00481
many-many	GO:0031424	keratinization	4	4	1.05	0.00481
many-many	GO:0034226	lysine import	4	4	1.05	0.00481
many-many	GO:0043091	L-arginine import	4	4	1.05	0.00481
many-many	GO:0044245	polysaccharide digestion	4	4	1.05	0.00481
many-many	GO:0051709	regulation of killing of cells of other ...	4	4	1.05	0.00481
many-many	GO:0051712	positive regulation of killing of cells ...	4	4	1.05	0.00481
many-many	GO:0060661	submandibular salivary gland formation	4	4	1.05	0.00481
many-many	GO:0060753	regulation of mast cell chemotaxis	4	4	1.05	0.00481
many-many	GO:0061461	L-lysine import	4	4	1.05	0.00481
many-many	GO:0061624	fructose catabolic process to hydroxyace...	4	4	1.05	0.00481
many-many	GO:0071335	hair follicle cell proliferation	4	4	1.05	0.00481
many-many	GO:0071336	regulation of hair follicle cell prolife...	4	4	1.05	0.00481
many-many	GO:0071338	positive regulation of hair follicle cel...	4	4	1.05	0.00481
many-many	GO:0071393	cellular response to progesterone stimul...	4	4	1.05	0.00481
many-many	GO:0090386	phagosome maturation involved in apoptot...	4	4	1.05	0.00481
many-many	GO:0090387	phagolysosome assembly involved in apopt...	4	4	1.05	0.00481
many-many	GO:0090467	arginine import	4	4	1.05	0.00481
many-many	GO:0097267	omega-hydroxylase P450 pathway	4	4	1.05	0.00481
many-many	GO:0097638	L-arginine import across plasma membrane	4	4	1.05	0.00481
many-many	GO:0097639	L-lysine import across plasma membrane	4	4	1.05	0.00481
many-many	GO:1902022	L-lysine transport	4	4	1.05	0.00481
many-many	GO:1902023	L-arginine transport	4	4	1.05	0.00481
many-many	GO:1902765	L-arginine import into cell	4	4	1.05	0.00481
many-many	GO:1903054	negative regulation of extracellular mat...	4	4	1.05	0.00481
many-many	GO:1903400	L-arginine transmembrane transport	4	4	1.05	0.00481
many-many	GO:1903401	L-lysine transmembrane transport	4	4	1.05	0.00481
many-many	GO:1903410	L-lysine import into cell	4	4	1.05	0.00481
many-many	GO:1903826	arginine transmembrane transport	4	4	1.05	0.00481
many-many	GO:1904764	chaperone-mediated autophagy translocati...	4	4	1.05	0.00481
many-many	GO:1905937	negative regulation of germ cell prolife...	4	4	1.05	0.00481
many-many	GO:2000255	negative regulation of male germ cell pr...	4	4	1.05	0.00481
many-many	GO:0006578	amino-acid betaine biosynthetic process	10	7	2.63	0.00481
many-many	GO:0017121	phospholipid scrambling	10	7	2.63	0.00481
many-many	GO:0019430	removal of superoxide radicals	10	7	2.63	0.00481
many-many	GO:0035666	TRIF-dependent toll-like receptor signal...	10	7	2.63	0.00481
many-many	GO:0038166	angiotensin-activated signaling pathway	10	7	2.63	0.00481
many-many	GO:0043173	nucleotide salvage	10	7	2.63	0.00481
many-many	GO:0043330	response to exogenous dsRNA	10	7	2.63	0.00481
many-many	GO:0048496	maintenance of animal organ identity	10	7	2.63	0.00481
many-many	GO:0051894	positive regulation of focal adhesion as...	10	7	2.63	0.00481
many-many	GO:0051932	synaptic transmission, GABAergic	10	7	2.63	0.00481
many-many	GO:0071450	cellular response to oxygen radical	10	7	2.63	0.00481
many-many	GO:0071451	cellular response to superoxide	10	7	2.63	0.00481
many-many	GO:0072673	lamellipodium morphogenesis	10	7	2.63	0.00481
many-many	GO:0090022	regulation of neutrophil chemotaxis	10	7	2.63	0.00481
many-many	GO:0090023	positive regulation of neutrophil chemot...	10	7	2.63	0.00481
many-many	GO:1902624	positive regulation of neutrophil migrat...	10	7	2.63	0.00481
many-many	GO:0001944	vasculature development	232	79	61.12	0.005
many-many	GO:0098901	regulation of cardiac muscle cell action...	80	32	21.08	0.00511
many-many	GO:0048771	tissue remodeling	33	16	8.69	0.00516
many-many	GO:1905952	regulation of lipid localization	53	23	13.96	0.00519
many-many	GO:0016337	single organismal cell-cell adhesion	176	62	46.37	0.00527
many-many	GO:0010830	regulation of myotube differentiation	25	13	6.59	0.00543
many-many	GO:0070838	divalent metal ion transport	216	74	56.9	0.00546
many-many	GO:0072511	divalent inorganic cation transport	216	74	56.9	0.00546
many-many	GO:1901342	regulation of vasculature development	99	38	26.08	0.00553
many-many	GO:0003096	renal sodium ion transport	8	6	2.11	0.0056
many-many	GO:0005984	disaccharide metabolic process	8	6	2.11	0.0056
many-many	GO:0006878	cellular copper ion homeostasis	8	6	2.11	0.0056
many-many	GO:0009445	putrescine metabolic process	8	6	2.11	0.0056
many-many	GO:0014044	Schwann cell development	8	6	2.11	0.0056
many-many	GO:0019254	carnitine metabolic process, CoA-linked	8	6	2.11	0.0056
many-many	GO:0030214	hyaluronan catabolic process	8	6	2.11	0.0056
many-many	GO:0032304	negative regulation of icosanoid secreti...	8	6	2.11	0.0056
many-many	GO:0042758	long-chain fatty acid catabolic process	8	6	2.11	0.0056
many-many	GO:0045898	regulation of RNA polymerase II transcri...	8	6	2.11	0.0056
many-many	GO:0046113	nucleobase catabolic process	8	6	2.11	0.0056
many-many	GO:0048532	anatomical structure arrangement	8	6	2.11	0.0056
many-many	GO:0048730	epidermis morphogenesis	8	6	2.11	0.0056
many-many	GO:0051791	medium-chain fatty acid metabolic proces...	8	6	2.11	0.0056
many-many	GO:0070294	renal sodium ion absorption	8	6	2.11	0.0056
many-many	GO:0072358	cardiovascular system development	233	79	61.38	0.00566
many-many	GO:0017157	regulation of exocytosis	96	37	25.29	0.00568
many-many	GO:0019722	calcium-mediated signaling	96	37	25.29	0.00568
many-many	GO:0001767	establishment of lymphocyte polarity	6	5	1.58	0.00592
many-many	GO:0002176	male germ cell proliferation	6	5	1.58	0.00592
many-many	GO:0006524	alanine catabolic process	6	5	1.58	0.00592
many-many	GO:0006972	hyperosmotic response	6	5	1.58	0.00592
many-many	GO:0009080	pyruvate family amino acid catabolic pro...	6	5	1.58	0.00592
many-many	GO:0010155	regulation of proton transport	6	5	1.58	0.00592
many-many	GO:0010911	regulation of isomerase activity	6	5	1.58	0.00592
many-many	GO:0010912	positive regulation of isomerase activit...	6	5	1.58	0.00592
many-many	GO:0015851	nucleobase transport	6	5	1.58	0.00592
many-many	GO:0019065	receptor-mediated endocytosis of virus b...	6	5	1.58	0.00592
many-many	GO:0031580	membrane raft distribution	6	5	1.58	0.00592
many-many	GO:0036093	germ cell proliferation	6	5	1.58	0.00592
many-many	GO:0043652	engulfment of apoptotic cell	6	5	1.58	0.00592
many-many	GO:0045342	MHC class II biosynthetic process	6	5	1.58	0.00592
many-many	GO:0045346	regulation of MHC class II biosynthetic ...	6	5	1.58	0.00592
many-many	GO:0070634	transepithelial ammonium transport	6	5	1.58	0.00592
many-many	GO:0075509	endocytosis involved in viral entry into...	6	5	1.58	0.00592
many-many	GO:1904948	midbrain dopaminergic neuron differentia...	6	5	1.58	0.00592
many-many	GO:2000371	regulation of DNA topoisomerase (ATP-hyd...	6	5	1.58	0.00592
many-many	GO:2000373	positive regulation of DNA topoisomerase...	6	5	1.58	0.00592
many-many	GO:0051148	negative regulation of muscle cell diffe...	39	18	10.27	0.00594
many-many	GO:0051149	positive regulation of muscle cell diffe...	39	18	10.27	0.00594
many-many	GO:0030574	collagen catabolic process	20	11	5.27	0.00603
many-many	GO:0045471	response to ethanol	20	11	5.27	0.00603
many-many	GO:0045661	regulation of myoblast differentiation	20	11	5.27	0.00603
many-many	GO:0007200	phospholipase C-activating G-protein cou...	15	9	3.95	0.00608
many-many	GO:0032369	negative regulation of lipid transport	15	9	3.95	0.00608
many-many	GO:0051988	regulation of attachment of spindle micr...	15	9	3.95	0.00608
many-many	GO:0060142	regulation of syncytium formation by pla...	15	9	3.95	0.00608
many-many	GO:0098657	import into cell	15	9	3.95	0.00608
many-many	GO:0086001	cardiac muscle cell action potential	109	41	28.72	0.00611
many-many	GO:0006576	cellular biogenic amine metabolic proces...	28	14	7.38	0.0062
many-many	GO:0007422	peripheral nervous system development	28	14	7.38	0.0062
many-many	GO:0044259	multicellular organismal macromolecule m...	28	14	7.38	0.0062
many-many	GO:0006112	energy reserve metabolic process	42	19	11.06	0.00623
many-many	GO:0030838	positive regulation of actin filament po...	42	19	11.06	0.00623
many-many	GO:0006887	exocytosis	174	61	45.84	0.00633
many-many	GO:0009888	tissue development	747	226	196.8	0.00638
many-many	GO:0019637	organophosphate metabolic process	549	170	144.63	0.00669
many-many	GO:1901653	cellular response to peptide	158	56	41.62	0.00673
many-many	GO:0022409	positive regulation of cell-cell adhesio...	69	28	18.18	0.00676
many-many	GO:0030198	extracellular matrix organization	66	27	17.39	0.00683
many-many	GO:0019886	antigen processing and presentation of e...	63	26	16.6	0.00687
many-many	GO:0003279	cardiac septum development	60	25	15.81	0.00688
many-many	GO:0050865	regulation of cell activation	129	47	33.98	0.00702
many-many	GO:0000768	syncytium formation by plasma membrane f...	23	12	6.06	0.00724
many-many	GO:0008299	isoprenoid biosynthetic process	23	12	6.06	0.00724
many-many	GO:0038128	ERBB2 signaling pathway	23	12	6.06	0.00724
many-many	GO:0097484	dendrite extension	23	12	6.06	0.00724
many-many	GO:0006195	purine nucleotide catabolic process	34	16	8.96	0.0074
many-many	GO:0001508	action potential	123	45	32.4	0.00755
many-many	GO:0035456	response to interferon-beta	13	8	3.42	0.00791
many-many	GO:0071377	cellular response to glucagon stimulus	13	8	3.42	0.00791
many-many	GO:0071731	response to nitric oxide	13	8	3.42	0.00791
many-many	GO:0071732	cellular response to nitric oxide	13	8	3.42	0.00791
many-many	GO:0071871	response to epinephrine	13	8	3.42	0.00791
many-many	GO:0098869	cellular oxidant detoxification	13	8	3.42	0.00791
many-many	GO:1902170	cellular response to reactive nitrogen s...	13	8	3.42	0.00791
many-many	GO:1990748	cellular detoxification	13	8	3.42	0.00791
many-many	GO:0010243	response to organonitrogen compound	352	113	92.73	0.00792
many-many	GO:0002532	production of molecular mediator involve...	18	10	4.74	0.00801
many-many	GO:0009065	glutamine family amino acid catabolic pr...	18	10	4.74	0.00801
many-many	GO:0009310	amine catabolic process	18	10	4.74	0.00801
many-many	GO:0042402	cellular biogenic amine catabolic proces...	18	10	4.74	0.00801
many-many	GO:0050850	positive regulation of calcium-mediated ...	18	10	4.74	0.00801
many-many	GO:0050922	negative regulation of chemotaxis	18	10	4.74	0.00801
many-many	GO:0051180	vitamin transport	18	10	4.74	0.00801
many-many	GO:0072189	ureter development	18	10	4.74	0.00801
many-many	GO:0032147	activation of protein kinase activity	117	43	30.82	0.00812
many-many	GO:1903522	regulation of blood circulation	226	76	59.54	0.0082
many-many	GO:0050890	cognition	114	42	30.03	0.00842
many-many	GO:0002495	antigen processing and presentation of p...	64	26	16.86	0.00873
many-many	GO:0043542	endothelial cell migration	92	35	24.24	0.00885
many-many	GO:0019725	cellular homeostasis	350	112	92.21	0.00908
many-many	GO:0001990	regulation of systemic arterial blood pr...	29	14	7.64	0.00913
many-many	GO:0044236	multicellular organism metabolic process	29	14	7.64	0.00913
many-many	GO:0061311	cell surface receptor signaling pathway ...	29	14	7.64	0.00913
many-many	GO:0061314	Notch signaling involved in heart develo...	29	14	7.64	0.00913
many-many	GO:1905954	positive regulation of lipid localizatio...	29	14	7.64	0.00913
many-many	GO:0060249	anatomical structure homeostasis	207	70	54.53	0.00945
many-many	GO:0006892	post-Golgi vesicle-mediated transport	83	32	21.87	0.00963
many-many	GO:0006936	muscle contraction	224	75	59.01	0.00964
many-many	GO:0000060	protein import into nucleus, translocati...	21	11	5.53	0.00968
many-many	GO:0044243	multicellular organismal catabolic proce...	21	11	5.53	0.00968
many-many	GO:0044275	cellular carbohydrate catabolic process	21	11	5.53	0.00968
many-many	GO:0050905	neuromuscular process	21	11	5.53	0.00968
many-many	GO:0071867	response to monoamine	21	11	5.53	0.00968
many-many	GO:0071868	cellular response to monoamine stimulus	21	11	5.53	0.00968
many-many	GO:0071869	response to catecholamine	21	11	5.53	0.00968
many-many	GO:0071870	cellular response to catecholamine stimu...	21	11	5.53	0.00968
many-many	GO:0015698	inorganic anion transport	32	15	8.43	0.00982
many-many	GO:0031099	regeneration	32	15	8.43	0.00982
many-many	GO:0006643	membrane lipid metabolic process	99	37	26.08	0.01
many-many	GO:0030225	macrophage differentiation	11	7	2.9	0.01023
many-many	GO:0042744	hydrogen peroxide catabolic process	11	7	2.9	0.01023
many-many	GO:0071624	positive regulation of granulocyte chemo...	11	7	2.9	0.01023
many-many	GO:0071800	podosome assembly	11	7	2.9	0.01023
many-many	GO:0086036	regulation of cardiac muscle cell membra...	11	7	2.9	0.01023
many-many	GO:1903393	positive regulation of adherens junction...	11	7	2.9	0.01023
many-many	GO:1904385	cellular response to angiotensin	11	7	2.9	0.01023
many-many	GO:0005980	glycogen catabolic process	16	9	4.22	0.01067
many-many	GO:0010518	positive regulation of phospholipase act...	16	9	4.22	0.01067
many-many	GO:0043114	regulation of vascular permeability	16	9	4.22	0.01067
many-many	GO:0046112	nucleobase biosynthetic process	16	9	4.22	0.01067
many-many	GO:1900026	positive regulation of substrate adhesio...	16	9	4.22	0.01067
many-many	GO:1903429	regulation of cell maturation	16	9	4.22	0.01067
many-many	GO:1903793	positive regulation of anion transport	16	9	4.22	0.01067
many-many	GO:0017158	regulation of calcium ion-dependent exoc...	38	17	10.01	0.01077
many-many	GO:0030260	entry into host cell	38	17	10.01	0.01077
many-many	GO:0044409	entry into host	38	17	10.01	0.01077
many-many	GO:0051806	entry into cell of other organism involv...	38	17	10.01	0.01077
many-many	GO:0051828	entry into other organism involved in sy...	38	17	10.01	0.01077
many-many	GO:0043062	extracellular structure organization	68	27	17.91	0.01079
many-many	GO:0034330	cell junction organization	122	44	32.14	0.01086
many-many	GO:0002504	antigen processing and presentation of p...	65	26	17.12	0.01098
many-many	GO:0016051	carbohydrate biosynthetic process	90	34	23.71	0.01102
many-many	GO:0051249	regulation of lymphocyte activation	90	34	23.71	0.01102
many-many	GO:0006949	syncytium formation	24	12	6.32	0.01106
many-many	GO:2000811	negative regulation of anoikis	24	12	6.32	0.01106
many-many	GO:0010522	regulation of calcium ion transport into...	62	25	16.33	0.01114
many-many	GO:1901652	response to peptide	195	66	51.37	0.01126
many-many	GO:0001935	endothelial cell proliferation	44	19	11.59	0.01128
many-many	GO:0006753	nucleoside phosphate metabolic process	356	113	93.79	0.01146
many-many	GO:0019318	hexose metabolic process	103	38	27.14	0.01153
many-many	GO:0009611	response to wounding	219	73	57.7	0.01182
many-many	GO:0006813	potassium ion transport	139	49	36.62	0.01202
many-many	GO:0010721	negative regulation of cell development	139	49	36.62	0.01202
many-many	GO:0018209	peptidyl-serine modification	139	49	36.62	0.01202
many-many	GO:0072659	protein localization to plasma membrane	226	75	59.54	0.01213
many-many	GO:0000302	response to reactive oxygen species	97	36	25.55	0.01237
many-many	GO:0006520	cellular amino acid metabolic process	264	86	69.55	0.0128
many-many	GO:1990778	protein localization to cell periphery	230	76	60.59	0.01297
many-many	GO:0032233	positive regulation of actin filament bu...	19	10	5.01	0.01298
many-many	GO:0042993	positive regulation of transcription fac...	19	10	5.01	0.01298
many-many	GO:1905953	negative regulation of lipid localizatio...	19	10	5.01	0.01298
many-many	GO:0097581	lamellipodium organization	30	14	7.9	0.01304
many-many	GO:1903391	regulation of adherens junction organiza...	30	14	7.9	0.01304
many-many	GO:0019433	triglyceride catabolic process	9	6	2.37	0.01305
many-many	GO:0021894	cerebral cortex GABAergic interneuron de...	9	6	2.37	0.01305
many-many	GO:0042816	vitamin B6 metabolic process	9	6	2.37	0.01305
many-many	GO:0046456	icosanoid biosynthetic process	9	6	2.37	0.01305
many-many	GO:0046500	S-adenosylmethionine metabolic process	9	6	2.37	0.01305
many-many	GO:0051647	nucleus localization	9	6	2.37	0.01305
many-many	GO:0098739	import across plasma membrane	9	6	2.37	0.01305
many-many	GO:1900746	regulation of vascular endothelial growt...	9	6	2.37	0.01305
many-many	GO:1901570	fatty acid derivative biosynthetic proce...	9	6	2.37	0.01305
many-many	GO:1902547	regulation of cellular response to vascu...	9	6	2.37	0.01305
many-many	GO:2000480	negative regulation of cAMP-dependent pr...	9	6	2.37	0.01305
many-many	GO:0038093	Fc receptor signaling pathway	104	38	27.4	0.01366
many-many	GO:0009408	response to heat	66	26	17.39	0.01368
many-many	GO:0002694	regulation of leukocyte activation	117	42	30.82	0.01375
many-many	GO:0071417	cellular response to organonitrogen comp...	234	77	61.65	0.01385
many-many	GO:0034332	adherens junction organization	63	25	16.6	0.01396
many-many	GO:0098900	regulation of action potential	85	32	22.39	0.01415
many-many	GO:0005977	glycogen metabolic process	36	16	9.48	0.01418
many-many	GO:0006073	cellular glucan metabolic process	36	16	9.48	0.01418
many-many	GO:0044042	glucan metabolic process	36	16	9.48	0.01418
many-many	GO:0006595	polyamine metabolic process	14	8	3.69	0.01424
many-many	GO:0007168	receptor guanylyl cyclase signaling path...	14	8	3.69	0.01424
many-many	GO:0009309	amine biosynthetic process	14	8	3.69	0.01424
many-many	GO:0031579	membrane raft organization	14	8	3.69	0.01424
many-many	GO:0033630	positive regulation of cell adhesion med...	14	8	3.69	0.01424
many-many	GO:0042401	cellular biogenic amine biosynthetic pro...	14	8	3.69	0.01424
many-many	GO:0043949	regulation of cAMP-mediated signaling	14	8	3.69	0.01424
many-many	GO:0048261	negative regulation of receptor-mediated...	14	8	3.69	0.01424
many-many	GO:0048268	clathrin coat assembly	14	8	3.69	0.01424
many-many	GO:0050885	neuromuscular process controlling balanc...	14	8	3.69	0.01424
many-many	GO:0098754	detoxification	14	8	3.69	0.01424
many-many	GO:0006885	regulation of pH	39	17	10.27	0.01451
many-many	GO:0042058	regulation of epidermal growth factor re...	54	22	14.23	0.01461
many-many	GO:0003208	cardiac ventricle morphogenesis	51	21	13.44	0.01474
many-many	GO:0030901	midbrain development	45	19	11.86	0.0148
many-many	GO:0048259	regulation of receptor-mediated endocyto...	45	19	11.86	0.0148
many-many	GO:0010765	positive regulation of sodium ion transp...	48	20	12.65	0.01481
many-many	GO:0002090	regulation of receptor internalization	22	11	5.8	0.01482
many-many	GO:0001775	cell activation	269	87	70.87	0.01501
many-many	GO:0009653	anatomical structure morphogenesis	1134	329	298.75	0.01502
many-many	GO:0009116	nucleoside metabolic process	79	30	20.81	0.01507
many-many	GO:0007009	plasma membrane organization	252	82	66.39	0.01525
many-many	GO:0008284	positive regulation of cell proliferatio...	283	91	74.56	0.01535
many-many	GO:0045446	endothelial cell differentiation	73	28	19.23	0.01599
many-many	GO:0010631	epithelial cell migration	118	42	31.09	0.01605
many-many	GO:0090132	epithelium migration	118	42	31.09	0.01605
many-many	GO:0002093	auditory receptor cell morphogenesis	7	5	1.84	0.01622
many-many	GO:0006522	alanine metabolic process	7	5	1.84	0.01622
many-many	GO:0006531	aspartate metabolic process	7	5	1.84	0.01622
many-many	GO:0009078	pyruvate family amino acid metabolic pro...	7	5	1.84	0.01622
many-many	GO:0015766	disaccharide transport	7	5	1.84	0.01622
many-many	GO:0015772	oligosaccharide transport	7	5	1.84	0.01622
many-many	GO:0015888	thiamine transport	7	5	1.84	0.01622
many-many	GO:0021831	embryonic olfactory bulb interneuron pre...	7	5	1.84	0.01622
many-many	GO:0022011	myelination in peripheral nervous system	7	5	1.84	0.01622
many-many	GO:0031100	animal organ regeneration	7	5	1.84	0.01622
many-many	GO:0031640	killing of cells of other organism	7	5	1.84	0.01622
many-many	GO:0032292	peripheral nervous system axon ensheathm...	7	5	1.84	0.01622
many-many	GO:0042997	negative regulation of Golgi to plasma m...	7	5	1.84	0.01622
many-many	GO:0044364	disruption of cells of other organism	7	5	1.84	0.01622
many-many	GO:0070995	NADPH oxidation	7	5	1.84	0.01622
many-many	GO:0075713	establishment of integrated proviral lat...	7	5	1.84	0.01622
many-many	GO:0032467	positive regulation of cytokinesis	25	12	6.59	0.01626
many-many	GO:0007275	multicellular organism development	2409	673	634.65	0.01628
many-many	GO:0050768	negative regulation of neurogenesis	128	45	33.72	0.01644
many-many	GO:1901701	cellular response to oxygen-containing c...	441	136	116.18	0.01661
many-many	GO:0031347	regulation of defense response	315	100	82.99	0.01663
many-many	GO:0032411	positive regulation of transporter activ...	102	37	26.87	0.01675
many-many	GO:1902652	secondary alcohol metabolic process	64	25	16.86	0.01731
many-many	GO:0007215	glutamate receptor signaling pathway	28	13	7.38	0.01734
many-many	GO:0045010	actin nucleation	28	13	7.38	0.01734
many-many	GO:0002448	mast cell mediated immunity	17	9	4.48	0.01745
many-many	GO:0035767	endothelial cell chemotaxis	17	9	4.48	0.01745
many-many	GO:0043303	mast cell degranulation	17	9	4.48	0.01745
many-many	GO:0017156	calcium ion regulated exocytosis	61	24	16.07	0.01772
many-many	GO:0003209	cardiac atrium morphogenesis	31	14	8.17	0.01812
many-many	GO:0006023	aminoglycan biosynthetic process	31	14	8.17	0.01812
many-many	GO:0035924	cellular response to vascular endothelia...	31	14	8.17	0.01812
many-many	GO:0005982	starch metabolic process	3	3	0.79	0.01826
many-many	GO:0005983	starch catabolic process	3	3	0.79	0.01826
many-many	GO:0006343	establishment of chromatin silencing	3	3	0.79	0.01826
many-many	GO:0006543	glutamine catabolic process	3	3	0.79	0.01826
many-many	GO:0007174	epidermal growth factor catabolic proces...	3	3	0.79	0.01826
many-many	GO:0010640	regulation of platelet-derived growth fa...	3	3	0.79	0.01826
many-many	GO:0010641	positive regulation of platelet-derived ...	3	3	0.79	0.01826
many-many	GO:0010849	regulation of proton-transporting ATPase...	3	3	0.79	0.01826
many-many	GO:0015670	carbon dioxide transport	3	3	0.79	0.01826
many-many	GO:0015739	sialic acid transport	3	3	0.79	0.01826
many-many	GO:0015846	polyamine transport	3	3	0.79	0.01826
many-many	GO:0019049	evasion or tolerance of host defenses by...	3	3	0.79	0.01826
many-many	GO:0019343	cysteine biosynthetic process via cystat...	3	3	0.79	0.01826
many-many	GO:0030204	chondroitin sulfate metabolic process	3	3	0.79	0.01826
many-many	GO:0030207	chondroitin sulfate catabolic process	3	3	0.79	0.01826
many-many	GO:0030826	regulation of cGMP biosynthetic process	3	3	0.79	0.01826
many-many	GO:0030828	positive regulation of cGMP biosynthetic...	3	3	0.79	0.01826
many-many	GO:0031282	regulation of guanylate cyclase activity	3	3	0.79	0.01826
many-many	GO:0031284	positive regulation of guanylate cyclase...	3	3	0.79	0.01826
many-many	GO:0031439	positive regulation of mRNA cleavage	3	3	0.79	0.01826
many-many	GO:0032025	response to cobalt ion	3	3	0.79	0.01826
many-many	GO:0032097	positive regulation of response to food	3	3	0.79	0.01826
many-many	GO:0032100	positive regulation of appetite	3	3	0.79	0.01826
many-many	GO:0032225	regulation of synaptic transmission, dop...	3	3	0.79	0.01826
many-many	GO:0032226	positive regulation of synaptic transmis...	3	3	0.79	0.01826
many-many	GO:0035828	renal rubidium ion transport	3	3	0.79	0.01826
many-many	GO:0035829	renal rubidium ion absorption	3	3	0.79	0.01826
many-many	GO:0036088	D-serine catabolic process	3	3	0.79	0.01826
many-many	GO:0036496	regulation of translational initiation b...	3	3	0.79	0.01826
many-many	GO:0042340	keratan sulfate catabolic process	3	3	0.79	0.01826
many-many	GO:0044413	avoidance of host defenses	3	3	0.79	0.01826
many-many	GO:0044415	evasion or tolerance of host defenses	3	3	0.79	0.01826
many-many	GO:0044860	protein localization to plasma membrane ...	3	3	0.79	0.01826
many-many	GO:0045654	positive regulation of megakaryocyte dif...	3	3	0.79	0.01826
many-many	GO:0045717	negative regulation of fatty acid biosyn...	3	3	0.79	0.01826
many-many	GO:0046144	D-alanine family amino acid metabolic pr...	3	3	0.79	0.01826
many-many	GO:0046436	D-alanine metabolic process	3	3	0.79	0.01826
many-many	GO:0048305	immunoglobulin secretion	3	3	0.79	0.01826
many-many	GO:0051023	regulation of immunoglobulin secretion	3	3	0.79	0.01826
many-many	GO:0051024	positive regulation of immunoglobulin se...	3	3	0.79	0.01826
many-many	GO:0051097	negative regulation of helicase activity	3	3	0.79	0.01826
many-many	GO:0051832	avoidance of defenses of other organism ...	3	3	0.79	0.01826
many-many	GO:0051834	evasion or tolerance of defenses of othe...	3	3	0.79	0.01826
many-many	GO:0051902	negative regulation of mitochondrial dep...	3	3	0.79	0.01826
many-many	GO:0051930	regulation of sensory perception of pain	3	3	0.79	0.01826
many-many	GO:0051931	regulation of sensory perception	3	3	0.79	0.01826
many-many	GO:0052173	response to defenses of other organism i...	3	3	0.79	0.01826
many-many	GO:0052200	response to host defenses	3	3	0.79	0.01826
many-many	GO:0055108	Golgi to transport vesicle transport	3	3	0.79	0.01826
many-many	GO:0055130	D-alanine catabolic process	3	3	0.79	0.01826
many-many	GO:0060168	positive regulation of adenosine recepto...	3	3	0.79	0.01826
many-many	GO:0061428	negative regulation of transcription fro...	3	3	0.79	0.01826
many-many	GO:0061740	protein targeting to lysosome involved i...	3	3	0.79	0.01826
many-many	GO:0070142	synaptic vesicle budding	3	3	0.79	0.01826
many-many	GO:0070426	positive regulation of nucleotide-bindin...	3	3	0.79	0.01826
many-many	GO:0070434	positive regulation of nucleotide-bindin...	3	3	0.79	0.01826
many-many	GO:0070444	oligodendrocyte progenitor proliferation	3	3	0.79	0.01826
many-many	GO:0070445	regulation of oligodendrocyte progenitor...	3	3	0.79	0.01826
many-many	GO:0070446	negative regulation of oligodendrocyte p...	3	3	0.79	0.01826
many-many	GO:0070782	phosphatidylserine exposure on apoptotic...	3	3	0.79	0.01826
many-many	GO:0071441	negative regulation of histone H3-K14 ac...	3	3	0.79	0.01826
many-many	GO:0071878	negative regulation of adrenergic recept...	3	3	0.79	0.01826
many-many	GO:0075136	response to host	3	3	0.79	0.01826
many-many	GO:0097052	L-kynurenine metabolic process	3	3	0.79	0.01826
many-many	GO:0097212	lysosomal membrane organization	3	3	0.79	0.01826
many-many	GO:0097284	hepatocyte apoptotic process	3	3	0.79	0.01826
many-many	GO:0098629	trans-Golgi network membrane organizatio...	3	3	0.79	0.01826
many-many	GO:1900425	negative regulation of defense response ...	3	3	0.79	0.01826
many-many	GO:1901204	regulation of adrenergic receptor signal...	3	3	0.79	0.01826
many-many	GO:1901205	negative regulation of adrenergic recept...	3	3	0.79	0.01826
many-many	GO:1901642	nucleoside transmembrane transport	3	3	0.79	0.01826
many-many	GO:1902047	polyamine transmembrane transport	3	3	0.79	0.01826
many-many	GO:1902267	regulation of polyamine transmembrane tr...	3	3	0.79	0.01826
many-many	GO:1902269	positive regulation of polyamine transme...	3	3	0.79	0.01826
many-many	GO:1902380	positive regulation of endoribonuclease ...	3	3	0.79	0.01826
many-many	GO:1902463	protein localization to cell leading edg...	3	3	0.79	0.01826
many-many	GO:1903044	protein localization to membrane raft	3	3	0.79	0.01826
many-many	GO:1903905	positive regulation of establishment of ...	3	3	0.79	0.01826
many-many	GO:1904180	negative regulation of membrane depolari...	3	3	0.79	0.01826
many-many	GO:1904722	positive regulation of mRNA endonucleoly...	3	3	0.79	0.01826
many-many	GO:2000275	regulation of oxidative phosphorylation ...	3	3	0.79	0.01826
many-many	GO:2000276	negative regulation of oxidative phospho...	3	3	0.79	0.01826
many-many	GO:2000654	regulation of cellular response to testo...	3	3	0.79	0.01826
many-many	GO:2000655	negative regulation of cellular response...	3	3	0.79	0.01826
many-many	GO:1901184	regulation of ERBB signaling pathway	55	22	14.49	0.01844
many-many	GO:0090130	tissue migration	119	42	31.35	0.01865
many-many	GO:0001561	fatty acid alpha-oxidation	5	4	1.32	0.01897
many-many	GO:0001963	synaptic transmission, dopaminergic	5	4	1.32	0.01897
many-many	GO:0002920	regulation of humoral immune response	5	4	1.32	0.01897
many-many	GO:0002931	response to ischemia	5	4	1.32	0.01897
many-many	GO:0006001	fructose catabolic process	5	4	1.32	0.01897
many-many	GO:0006102	isocitrate metabolic process	5	4	1.32	0.01897
many-many	GO:0006776	vitamin A metabolic process	5	4	1.32	0.01897
many-many	GO:0007194	negative regulation of adenylate cyclase...	5	4	1.32	0.01897
many-many	GO:0007431	salivary gland development	5	4	1.32	0.01897
many-many	GO:0007435	salivary gland morphogenesis	5	4	1.32	0.01897
many-many	GO:0009092	homoserine metabolic process	5	4	1.32	0.01897
many-many	GO:0010886	positive regulation of cholesterol stora...	5	4	1.32	0.01897
many-many	GO:0015809	arginine transport	5	4	1.32	0.01897
many-many	GO:0015819	lysine transport	5	4	1.32	0.01897
many-many	GO:0015822	ornithine transport	5	4	1.32	0.01897
many-many	GO:0019344	cysteine biosynthetic process	5	4	1.32	0.01897
many-many	GO:0019346	transsulfuration	5	4	1.32	0.01897
many-many	GO:0031280	negative regulation of cyclase activity	5	4	1.32	0.01897
many-many	GO:0034486	vacuolar transmembrane transport	5	4	1.32	0.01897
many-many	GO:0035435	phosphate ion transmembrane transport	5	4	1.32	0.01897
many-many	GO:0042759	long-chain fatty acid biosynthetic proce...	5	4	1.32	0.01897
many-many	GO:0044745	amino acid transmembrane import	5	4	1.32	0.01897
many-many	GO:0048169	regulation of long-term neuronal synapti...	5	4	1.32	0.01897
many-many	GO:0048799	animal organ maturation	5	4	1.32	0.01897
many-many	GO:0050771	negative regulation of axonogenesis	5	4	1.32	0.01897
many-many	GO:0061741	chaperone-mediated protein transport inv...	5	4	1.32	0.01897
many-many	GO:0089718	amino acid import across plasma membrane	5	4	1.32	0.01897
many-many	GO:0000303	response to superoxide	12	7	3.16	0.01902
many-many	GO:0009713	catechol-containing compound biosyntheti...	12	7	3.16	0.01902
many-many	GO:0010592	positive regulation of lamellipodium ass...	12	7	3.16	0.01902
many-many	GO:0032891	negative regulation of organic acid tran...	12	7	3.16	0.01902
many-many	GO:0034389	lipid particle organization	12	7	3.16	0.01902
many-many	GO:0042423	catecholamine biosynthetic process	12	7	3.16	0.01902
many-many	GO:0050654	chondroitin sulfate proteoglycan metabol...	12	7	3.16	0.01902
many-many	GO:1902622	regulation of neutrophil migration	12	7	3.16	0.01902
many-many	GO:1903792	negative regulation of anion transport	12	7	3.16	0.01902
many-many	GO:1990776	response to angiotensin	12	7	3.16	0.01902
many-many	GO:2000192	negative regulation of fatty acid transp...	12	7	3.16	0.01902
many-many	GO:0007040	lysosome organization	46	19	12.12	0.01914
many-many	GO:0080171	lytic vacuole organization	46	19	12.12	0.01914
many-many	GO:0009069	serine family amino acid metabolic proce...	43	18	11.33	0.01921
many-many	GO:0032368	regulation of lipid transport	43	18	11.33	0.01921
many-many	GO:0002228	natural killer cell mediated immunity	20	10	5.27	0.01993
many-many	GO:0031952	regulation of protein autophosphorylatio...	20	10	5.27	0.01993
many-many	GO:0042267	natural killer cell mediated cytotoxicit...	20	10	5.27	0.01993
many-many	GO:1902307	positive regulation of sodium ion transm...	20	10	5.27	0.01993
many-many	GO:0009117	nucleotide metabolic process	346	108	91.15	0.02175
many-many	GO:0002275	myeloid cell activation involved in immu...	23	11	6.06	0.02177
many-many	GO:0002444	myeloid leukocyte mediated immunity	23	11	6.06	0.02177
many-many	GO:0003012	muscle system process	256	82	67.44	0.02268
many-many	GO:0031346	positive regulation of cell projection o...	127	44	33.46	0.02278
many-many	GO:0051480	regulation of cytosolic calcium ion conc...	104	37	27.4	0.02299
many-many	GO:0008652	cellular amino acid biosynthetic process	56	22	14.75	0.023
many-many	GO:1905314	semi-lunar valve development	26	12	6.85	0.0231
many-many	GO:0008643	carbohydrate transport	53	21	13.96	0.02352
many-many	GO:0010523	negative regulation of calcium ion trans...	15	8	3.95	0.02356
many-many	GO:0045740	positive regulation of DNA replication	15	8	3.95	0.02356
many-many	GO:0051496	positive regulation of stress fiber asse...	15	8	3.95	0.02356
many-many	GO:0099024	plasma membrane invagination	15	8	3.95	0.02356
many-many	GO:1903727	positive regulation of phospholipid meta...	15	8	3.95	0.02356
many-many	GO:0010880	regulation of release of sequestered cal...	29	13	7.64	0.02401
many-many	GO:0009416	response to light stimulus	188	62	49.53	0.02412
many-many	GO:0015749	monosaccharide transport	47	19	12.38	0.02438
many-many	GO:2000379	positive regulation of reactive oxygen s...	32	14	8.43	0.02459
many-many	GO:0051092	positive regulation of NF-kappaB transcr...	44	18	11.59	0.0247
many-many	GO:0016079	synaptic vesicle exocytosis	35	15	9.22	0.02489
many-many	GO:0046718	viral entry into host cell	35	15	9.22	0.02489
many-many	GO:0051668	localization within membrane	41	17	10.8	0.02491
many-many	GO:0051961	negative regulation of nervous system de...	131	45	34.51	0.02497
many-many	GO:0032414	positive regulation of ion transmembrane...	98	35	25.82	0.02498
many-many	GO:0001952	regulation of cell-matrix adhesion	38	16	10.01	0.02499
many-many	GO:0006027	glycosaminoglycan catabolic process	10	6	2.63	0.02541
many-many	GO:0010761	fibroblast migration	10	6	2.63	0.02541
many-many	GO:0010762	regulation of fibroblast migration	10	6	2.63	0.02541
many-many	GO:0010939	regulation of necrotic cell death	10	6	2.63	0.02541
many-many	GO:0019471	4-hydroxyproline metabolic process	10	6	2.63	0.02541
many-many	GO:0021799	cerebral cortex radially oriented cell m...	10	6	2.63	0.02541
many-many	GO:0032354	response to follicle-stimulating hormone	10	6	2.63	0.02541
many-many	GO:0048210	Golgi vesicle fusion to target membrane	10	6	2.63	0.02541
many-many	GO:0055070	copper ion homeostasis	10	6	2.63	0.02541
many-many	GO:0071372	cellular response to follicle-stimulatin...	10	6	2.63	0.02541
many-many	GO:0051592	response to calcium ion	66	25	17.39	0.0259
many-many	GO:0034599	cellular response to oxidative stress	128	44	33.72	0.0261
many-many	GO:0002690	positive regulation of leukocyte chemota...	18	9	4.74	0.02689
many-many	GO:0009070	serine family amino acid biosynthetic pr...	18	9	4.74	0.02689
many-many	GO:0031960	response to corticosteroid	18	9	4.74	0.02689
many-many	GO:0051384	response to glucocorticoid	18	9	4.74	0.02689
many-many	GO:0051683	establishment of Golgi localization	18	9	4.74	0.02689
many-many	GO:0051926	negative regulation of calcium ion trans...	18	9	4.74	0.02689
many-many	GO:1903077	negative regulation of protein localizat...	18	9	4.74	0.02689
many-many	GO:0071241	cellular response to inorganic substance	79	29	20.81	0.02695
many-many	GO:0006937	regulation of muscle contraction	172	57	45.31	0.02697
many-many	GO:0051606	detection of stimulus	115	40	30.3	0.02713
many-many	GO:0051279	regulation of release of sequestered cal...	60	23	15.81	0.02757
many-many	GO:0019216	regulation of lipid metabolic process	112	39	29.51	0.02835
many-many	GO:0046434	organophosphate catabolic process	57	22	15.02	0.02839
many-many	GO:0045596	negative regulation of cell differentiat...	262	83	69.02	0.02872
many-many	GO:0050920	regulation of chemotaxis	54	21	14.23	0.02918
many-many	GO:0010517	regulation of phospholipase activity	21	10	5.53	0.02924
many-many	GO:0061418	regulation of transcription from RNA pol...	21	10	5.53	0.02924
many-many	GO:0008016	regulation of heart contraction	214	69	56.38	0.0299
many-many	GO:0032006	regulation of TOR signaling	51	20	13.44	0.02995
many-many	GO:0097305	response to alcohol	48	19	12.65	0.03066
many-many	GO:0061025	membrane fusion	83	30	21.87	0.03067
many-many	GO:1904589	regulation of protein import	83	30	21.87	0.03067
many-many	GO:0031529	ruffle organization	24	11	6.32	0.03084
many-many	GO:0051339	regulation of lyase activity	24	11	6.32	0.03084
many-many	GO:0048856	anatomical structure development	2581	714	679.96	0.03112
many-many	GO:0051283	negative regulation of sequestering of c...	67	25	17.65	0.03126
many-many	GO:0001667	ameboidal-type cell migration	153	51	40.31	0.03148
many-many	GO:0009719	response to endogenous stimulus	752	220	198.11	0.03163
many-many	GO:0032781	positive regulation of ATPase activity	27	12	7.11	0.03185
many-many	GO:0001961	positive regulation of cytokine-mediated...	13	7	3.42	0.03197
many-many	GO:0003009	skeletal muscle contraction	13	7	3.42	0.03197
many-many	GO:0006911	phagocytosis, engulfment	13	7	3.42	0.03197
many-many	GO:0030593	neutrophil chemotaxis	13	7	3.42	0.03197
many-many	GO:0034113	heterotypic cell-cell adhesion	13	7	3.42	0.03197
many-many	GO:0035469	determination of pancreatic left/right a...	13	7	3.42	0.03197
many-many	GO:0042551	neuron maturation	13	7	3.42	0.03197
many-many	GO:0046677	response to antibiotic	13	7	3.42	0.03197
many-many	GO:0071827	plasma lipoprotein particle organization	13	7	3.42	0.03197
many-many	GO:1902176	negative regulation of oxidative stress-...	13	7	3.42	0.03197
many-many	GO:1903053	regulation of extracellular matrix organ...	13	7	3.42	0.03197
many-many	GO:0042990	regulation of transcription factor impor...	39	16	10.27	0.03228
many-many	GO:0042991	transcription factor import into nucleus	39	16	10.27	0.03228
many-many	GO:0044264	cellular polysaccharide metabolic proces...	39	16	10.27	0.03228
many-many	GO:1903532	positive regulation of secretion by cell	103	36	27.14	0.03233
many-many	GO:0014808	release of sequestered calcium ion into ...	30	13	7.9	0.0324
many-many	GO:1903514	calcium ion transport from endoplasmic r...	30	13	7.9	0.0324
many-many	GO:0090003	regulation of establishment of protein l...	36	15	9.48	0.03255
many-many	GO:1990089	response to nerve growth factor	36	15	9.48	0.03255
many-many	GO:1990090	cellular response to nerve growth factor...	36	15	9.48	0.03255
many-many	GO:0090279	regulation of calcium ion import	61	23	16.07	0.03353
many-many	GO:0002534	cytokine production involved in inflamma...	8	5	2.11	0.03394
many-many	GO:0008105	asymmetric protein localization	8	5	2.11	0.03394
many-many	GO:0019043	establishment of viral latency	8	5	2.11	0.03394
many-many	GO:0021889	olfactory bulb interneuron differentiati...	8	5	2.11	0.03394
many-many	GO:0021891	olfactory bulb interneuron development	8	5	2.11	0.03394
many-many	GO:0033623	regulation of integrin activation	8	5	2.11	0.03394
many-many	GO:0034199	activation of protein kinase A activity	8	5	2.11	0.03394
many-many	GO:0045745	positive regulation of G-protein coupled...	8	5	2.11	0.03394
many-many	GO:0060117	auditory receptor cell development	8	5	2.11	0.03394
many-many	GO:0070208	protein heterotrimerization	8	5	2.11	0.03394
many-many	GO:0090103	cochlea morphogenesis	8	5	2.11	0.03394
many-many	GO:0090400	stress-induced premature senescence	8	5	2.11	0.03394
many-many	GO:1900015	regulation of cytokine production involv...	8	5	2.11	0.03394
many-many	GO:1904886	beta-catenin destruction complex disasse...	8	5	2.11	0.03394
many-many	GO:0001649	osteoblast differentiation	87	31	22.92	0.03454
many-many	GO:0043648	dicarboxylic acid metabolic process	58	22	15.28	0.03468
many-many	GO:0010038	response to metal ion	127	43	33.46	0.03544
many-many	GO:0030855	epithelial cell differentiation	247	78	65.07	0.03561
many-many	GO:2001236	regulation of extrinsic apoptotic signal...	55	21	14.49	0.03582
many-many	GO:0001570	vasculogenesis	16	8	4.22	0.03646
many-many	GO:0003016	respiratory system process	16	8	4.22	0.03646
many-many	GO:0021884	forebrain neuron development	16	8	4.22	0.03646
many-many	GO:0030212	hyaluronan metabolic process	16	8	4.22	0.03646
many-many	GO:0042129	regulation of T cell proliferation	16	8	4.22	0.03646
many-many	GO:0097011	cellular response to granulocyte macroph...	16	8	4.22	0.03646
many-many	GO:0097012	response to granulocyte macrophage colon...	16	8	4.22	0.03646
many-many	GO:0098542	defense response to other organism	192	62	50.58	0.03689
many-many	GO:0045216	cell-cell junction organization	104	36	27.4	0.03727
many-many	GO:0071310	cellular response to organic substance	1007	289	265.29	0.03754
many-many	GO:0045921	positive regulation of exocytosis	49	19	12.91	0.03806
many-many	GO:0051048	negative regulation of secretion	49	19	12.91	0.03806
many-many	GO:0034329	cell junction assembly	101	35	26.61	0.03898
many-many	GO:0045785	positive regulation of cell adhesion	111	38	29.24	0.03905
many-many	GO:0051259	protein oligomerization	172	56	45.31	0.03925
many-many	GO:0002279	mast cell activation involved in immune ...	19	9	5.01	0.03942
many-many	GO:0002687	positive regulation of leukocyte migrati...	19	9	5.01	0.03942
many-many	GO:0022400	regulation of rhodopsin mediated signali...	19	9	5.01	0.03942
many-many	GO:1904376	negative regulation of protein localizat...	19	9	5.01	0.03942
many-many	GO:2000114	regulation of establishment of cell pola...	19	9	5.01	0.03942
many-many	GO:0003044	regulation of systemic arterial blood pr...	43	17	11.33	0.04012
many-many	GO:0007030	Golgi organization	98	34	25.82	0.04078
many-many	GO:0000413	protein peptidyl-prolyl isomerization	22	10	5.8	0.04126
many-many	GO:0007603	phototransduction, visible light	22	10	5.8	0.04126
many-many	GO:1900006	positive regulation of dendrite developm...	22	10	5.8	0.04126
many-many	GO:0001906	cell killing	37	15	9.75	0.04178
many-many	GO:0003081	regulation of systemic arterial blood pr...	25	11	6.59	0.04229
many-many	GO:0097006	regulation of plasma lipoprotein particl...	25	11	6.59	0.04229
many-many	GO:1900408	negative regulation of cellular response...	25	11	6.59	0.04229
many-many	GO:1902883	negative regulation of response to oxida...	25	11	6.59	0.04229
many-many	GO:1903202	negative regulation of oxidative stress-...	25	11	6.59	0.04229
many-many	GO:0051453	regulation of intracellular pH	31	13	8.17	0.04271
many-many	GO:0070296	sarcoplasmic reticulum calcium ion trans...	31	13	8.17	0.04271
many-many	GO:1901655	cellular response to ketone	31	13	8.17	0.04271
many-many	GO:0022617	extracellular matrix disassembly	28	12	7.38	0.04273
many-many	GO:0046323	glucose import	28	12	7.38	0.04273
many-many	GO:0071260	cellular response to mechanical stimulus	28	12	7.38	0.04273
many-many	GO:0003180	aortic valve morphogenesis	11	6	2.9	0.04364
many-many	GO:0003192	mitral valve formation	11	6	2.9	0.04364
many-many	GO:0006026	aminoglycan catabolic process	11	6	2.9	0.04364
many-many	GO:0006534	cysteine metabolic process	11	6	2.9	0.04364
many-many	GO:0051123	RNA polymerase II transcriptional preini...	11	6	2.9	0.04364
many-many	GO:0060261	positive regulation of transcription ini...	11	6	2.9	0.04364
many-many	GO:0070897	DNA-templated transcriptional preinitiat...	11	6	2.9	0.04364
many-many	GO:2000479	regulation of cAMP-dependent protein kin...	11	6	2.9	0.04364
many-many	GO:2001027	negative regulation of endothelial cell ...	11	6	2.9	0.04364
many-many	GO:0007169	transmembrane receptor protein tyrosine ...	281	87	74.03	0.04412
many-many	GO:0065007	biological regulation	5103	1374	1344.38	0.04415
many-many	GO:0006089	lactate metabolic process	6	4	1.58	0.04507
many-many	GO:0006545	glycine biosynthetic process	6	4	1.58	0.04507
many-many	GO:0006565	L-serine catabolic process	6	4	1.58	0.04507
many-many	GO:0006569	tryptophan catabolic process	6	4	1.58	0.04507
many-many	GO:0010614	negative regulation of cardiac muscle hy...	6	4	1.58	0.04507
many-many	GO:0010884	positive regulation of lipid storage	6	4	1.58	0.04507
many-many	GO:0010885	regulation of cholesterol storage	6	4	1.58	0.04507
many-many	GO:0014741	negative regulation of muscle hypertroph...	6	4	1.58	0.04507
many-many	GO:0031069	hair follicle morphogenesis	6	4	1.58	0.04507
many-many	GO:0033189	response to vitamin A	6	4	1.58	0.04507
many-many	GO:0036336	dendritic cell migration	6	4	1.58	0.04507
many-many	GO:0042436	indole-containing compound catabolic pro...	6	4	1.58	0.04507
many-many	GO:0042447	hormone catabolic process	6	4	1.58	0.04507
many-many	GO:0043650	dicarboxylic acid biosynthetic process	6	4	1.58	0.04507
many-many	GO:0045955	negative regulation of calcium ion-depen...	6	4	1.58	0.04507
many-many	GO:0046218	indolalkylamine catabolic process	6	4	1.58	0.04507
many-many	GO:0046322	negative regulation of fatty acid oxidat...	6	4	1.58	0.04507
many-many	GO:0046416	D-amino acid metabolic process	6	4	1.58	0.04507
many-many	GO:0048664	neuron fate determination	6	4	1.58	0.04507
many-many	GO:0051350	negative regulation of lyase activity	6	4	1.58	0.04507
many-many	GO:0060291	long-term synaptic potentiation	6	4	1.58	0.04507
many-many	GO:0060372	regulation of atrial cardiac muscle cell...	6	4	1.58	0.04507
many-many	GO:0060373	regulation of ventricular cardiac muscle...	6	4	1.58	0.04507
many-many	GO:0060684	epithelial-mesenchymal cell signaling	6	4	1.58	0.04507
many-many	GO:0070141	response to UV-A	6	4	1.58	0.04507
many-many	GO:0070254	mucus secretion	6	4	1.58	0.04507
many-many	GO:0071360	cellular response to exogenous dsRNA	6	4	1.58	0.04507
many-many	GO:0086017	Purkinje myocyte action potential	6	4	1.58	0.04507
many-many	GO:0086029	Purkinje myocyte to ventricular cardiac ...	6	4	1.58	0.04507
many-many	GO:0086047	membrane depolarization during Purkinje ...	6	4	1.58	0.04507
many-many	GO:0086048	membrane depolarization during bundle of...	6	4	1.58	0.04507
many-many	GO:0086068	Purkinje myocyte to ventricular cardiac ...	6	4	1.58	0.04507
many-many	GO:0090324	negative regulation of oxidative phospho...	6	4	1.58	0.04507
many-many	GO:0099624	atrial cardiac muscle cell membrane repo...	6	4	1.58	0.04507
many-many	GO:1900424	regulation of defense response to bacter...	6	4	1.58	0.04507
many-many	GO:1901873	regulation of post-translational protein...	6	4	1.58	0.04507
many-many	GO:1902475	L-alpha-amino acid transmembrane transpo...	6	4	1.58	0.04507
many-many	GO:1902837	amino acid import into cell	6	4	1.58	0.04507
many-many	GO:2000189	positive regulation of cholesterol homeo...	6	4	1.58	0.04507
many-many	GO:2001137	positive regulation of endocytic recycli...	6	4	1.58	0.04507
many-many	GO:0032273	positive regulation of protein polymeriz...	53	20	13.96	0.0451
many-many	GO:0030433	ubiquitin-dependent ERAD pathway	66	24	17.39	0.04633
many-many	GO:0051209	release of sequestered calcium ion into ...	66	24	17.39	0.04633
many-many	GO:0097553	calcium ion transmembrane import into cy...	66	24	17.39	0.04633
many-many	GO:1902656	calcium ion import into cytosol	66	24	17.39	0.04633
many-many	GO:2000181	negative regulation of blood vessel morp...	50	19	13.17	0.04669
many-many	GO:0043901	negative regulation of multi-organism pr...	63	23	16.6	0.04827
many-many	GO:0090257	regulation of muscle system process	195	62	51.37	0.04952
many-many	GO:0007216	G-protein coupled glutamate receptor sig...	14	7	3.69	0.0497
many-many	GO:0009071	serine family amino acid catabolic proce...	14	7	3.69	0.0497
many-many	GO:0010883	regulation of lipid storage	14	7	3.69	0.0497
many-many	GO:0046461	neutral lipid catabolic process	14	7	3.69	0.0497
many-many	GO:0046464	acylglycerol catabolic process	14	7	3.69	0.0497
many-many	GO:0060263	regulation of respiratory burst	14	7	3.69	0.0497
many-many	GO:0060760	positive regulation of response to cytok...	14	7	3.69	0.0497
many-many	GO:0071825	protein-lipid complex subunit organizati...	14	7	3.69	0.0497
many-many	GO:0071910	determination of liver left/right asymme...	14	7	3.69	0.0497
many-0	GO:0007186	G-protein coupled receptor signaling pat...	454	118	32.67	< 1e-30
many-0	GO:0007165	signal transduction	2045	259	147.14	< 1e-30
many-0	GO:0009966	regulation of signal transduction	1148	113	82.6	0.00011
many-0	GO:0032990	cell part morphogenesis	194	29	13.96	0.00011
many-0	GO:2000010	positive regulation of protein localizat...	5	4	0.36	0.00012
many-0	GO:0007215	glutamate receptor signaling pathway	23	8	1.65	0.00013
many-0	GO:0030203	glycosaminoglycan metabolic process	42	11	3.02	0.00013
many-0	GO:0009855	determination of bilateral symmetry	96	18	6.91	0.00013
many-0	GO:0030855	epithelial cell differentiation	198	29	14.25	0.00016
many-0	GO:0098742	cell-cell adhesion via plasma-membrane a...	30	9	2.16	0.00017
many-0	GO:0009799	specification of symmetry	98	18	7.05	0.00018
many-0	GO:0007155	cell adhesion	342	43	24.61	0.00018
many-0	GO:0006063	uronic acid metabolic process	9	5	0.65	0.00019
many-0	GO:0019585	glucuronate metabolic process	9	5	0.65	0.00019
many-0	GO:0030198	extracellular matrix organization	51	12	3.67	0.0002
many-0	GO:0048869	cellular developmental process	1251	120	90.01	0.0002
many-0	GO:0032879	regulation of localization	1066	105	76.7	0.00021
many-0	GO:0031175	neuron projection development	303	39	21.8	0.00022
many-0	GO:0002685	regulation of leukocyte migration	31	9	2.23	0.00023
many-0	GO:0050807	regulation of synapse organization	31	9	2.23	0.00023
many-0	GO:0003158	endothelium development	75	15	5.4	0.00023
many-0	GO:0032989	cellular component morphogenesis	304	39	21.87	0.00024
many-0	GO:0003209	cardiac atrium morphogenesis	25	8	1.8	0.00024
many-0	GO:0021885	forebrain cell migration	25	8	1.8	0.00024
many-0	GO:0022029	telencephalon cell migration	25	8	1.8	0.00024
many-0	GO:0006022	aminoglycan metabolic process	45	11	3.24	0.00025
many-0	GO:0043062	extracellular structure organization	53	12	3.81	0.00029
many-0	GO:0042359	vitamin D metabolic process	10	5	0.72	0.00035
many-0	GO:0002689	negative regulation of leukocyte chemota...	6	4	0.43	0.00035
many-0	GO:0070426	positive regulation of nucleotide-bindin...	3	3	0.22	0.00037
many-0	GO:0070434	positive regulation of nucleotide-bindin...	3	3	0.22	0.00037
many-0	GO:0048666	neuron development	354	43	25.47	0.00038
many-0	GO:0040011	locomotion	500	56	35.97	0.00042
many-0	GO:0051093	negative regulation of developmental pro...	272	35	19.57	0.00047
many-0	GO:0007188	adenylate cyclase-modulating G-protein c...	72	14	5.18	0.0005
many-0	GO:0006928	movement of cell or subcellular componen...	678	71	48.78	0.00052
many-0	GO:0008284	positive regulation of cell proliferatio...	222	30	15.97	0.00052
many-0	GO:0003008	system process	633	67	45.54	0.00056
many-0	GO:0035469	determination of pancreatic left/right a...	11	5	0.79	0.0006
many-0	GO:0042345	regulation of NF-kappaB import into nucl...	11	5	0.79	0.0006
many-0	GO:0042347	negative regulation of NF-kappaB import ...	11	5	0.79	0.0006
[truncated: 301 more rows]

## Sheet: Hoilungia_CC
Paralog Category	GO.ID	Term	Annotated	Significant	Expected	p-value (Fisher's exact test)
no-BLAST-hit	GO:0005790	smooth endoplasmic reticulum	20	4	0.48	0.0011
no-BLAST-hit	GO:0098800	inner mitochondrial membrane protein com...	52	6	1.24	0.0014
no-BLAST-hit	GO:0033185	dolichol-phosphate-mannose synthase comp...	3	2	0.07	0.0017
no-BLAST-hit	GO:0042721	mitochondrial inner membrane protein ins...	3	2	0.07	0.0017
no-BLAST-hit	GO:0005747	mitochondrial respiratory chain complex ...	26	4	0.62	0.0031
no-BLAST-hit	GO:0030964	NADH dehydrogenase complex	26	4	0.62	0.0031
no-BLAST-hit	GO:0045271	respiratory chain complex I	26	4	0.62	0.0031
no-BLAST-hit	GO:0031501	mannosyltransferase complex	4	2	0.1	0.0033
no-BLAST-hit	GO:0005743	mitochondrial inner membrane	179	11	4.28	0.0035
no-BLAST-hit	GO:0070469	respiratory chain	44	5	1.05	0.0037
no-BLAST-hit	GO:0005793	endoplasmic reticulum-Golgi intermediate...	46	5	1.1	0.0045
no-BLAST-hit	GO:0044455	mitochondrial membrane part	87	7	2.08	0.0045
no-BLAST-hit	GO:0019866	organelle inner membrane	187	11	4.47	0.0049
no-BLAST-hit	GO:0098798	mitochondrial protein complex	67	6	1.6	0.005
no-BLAST-hit	GO:1990204	oxidoreductase complex	51	5	1.22	0.007
no-BLAST-hit	GO:0035869	ciliary transition zone	18	3	0.43	0.0084
no-BLAST-hit	GO:0008622	epsilon DNA polymerase complex	7	2	0.17	0.011
no-BLAST-hit	GO:0098803	respiratory chain complex	37	4	0.88	0.0112
no-BLAST-hit	GO:0005746	mitochondrial respiratory chain	38	4	0.91	0.0123
no-BLAST-hit	GO:0034998	oligosaccharyltransferase I complex	1	1	0.02	0.0239
no-BLAST-hit	GO:0048237	rough endoplasmic reticulum lumen	1	1	0.02	0.0239
no-BLAST-hit	GO:0097196	Shu complex	1	1	0.02	0.0239
no-BLAST-hit	GO:0031966	mitochondrial membrane	242	11	5.78	0.0293
no-BLAST-hit	GO:0042575	DNA polymerase complex	12	2	0.29	0.032
no-BLAST-hit	GO:0005758	mitochondrial intermembrane space	33	3	0.79	0.0432
no-BLAST-hit	GO:0031970	organelle envelope lumen	33	3	0.79	0.0432
no-BLAST-hit	GO:0030176	integral component of endoplasmic reticu...	57	4	1.36	0.0465
no-BLAST-hit	GO:0000214	tRNA-intron endonuclease complex	2	1	0.05	0.0472
no-BLAST-hit	GO:0005971	ribonucleoside-diphosphate reductase com...	2	1	0.05	0.0472
no-BLAST-hit	GO:0033557	Slx1-Slx4 complex	2	1	0.05	0.0472
no-BLAST-hit	GO:0071595	Nem1-Spo7 phosphatase complex	2	1	0.05	0.0472
no-BLAST-hit	GO:0071821	FANCM-MHF complex	2	1	0.05	0.0472
no-BLAST-hit	GO:0000109	nucleotide-excision repair complex	15	2	0.36	0.0485
no-BLAST-hit	GO:0031227	intrinsic component of endoplasmic retic...	58	4	1.39	0.049
1-many	GO:0005615	extracellular space	173	13	4.61	0.00065
1-many	GO:0016020	membrane	3105	101	82.73	0.00146
1-many	GO:0005777	peroxisome	87	8	2.32	0.00208
1-many	GO:0042579	microbody	87	8	2.32	0.00208
1-many	GO:0043209	myelin sheath	44	5	1.17	0.00591
1-many	GO:0005759	mitochondrial matrix	209	12	5.57	0.00951
1-many	GO:0044438	microbody part	50	5	1.33	0.01015
1-many	GO:0044439	peroxisomal part	50	5	1.33	0.01015
1-many	GO:0097458	neuron part	595	25	15.85	0.0136
1-many	GO:0043230	extracellular organelle	1014	38	27.02	0.01458
1-many	GO:1903561	extracellular vesicle	1014	38	27.02	0.01458
1-many	GO:0008180	COP9 signalosome	21	3	0.56	0.01735
1-many	GO:0043005	neuron projection	426	19	11.35	0.01756
1-many	GO:0070062	extracellular exosome	1005	37	26.78	0.02086
1-many	GO:0016324	apical plasma membrane	40	4	1.07	0.02104
1-many	GO:0005887	integral component of plasma membrane	159	9	4.24	0.02551
1-many	GO:0045177	apical part of cell	63	5	1.68	0.02559
1-many	GO:0000015	phosphopyruvate hydratase complex	1	1	0.03	0.02665
1-many	GO:0002189	ribose phosphate diphosphokinase complex	1	1	0.03	0.02665
1-many	GO:0017109	glutamate-cysteine ligase complex	1	1	0.03	0.02665
1-many	GO:0031166	integral component of vacuolar membrane	1	1	0.03	0.02665
1-many	GO:0031310	intrinsic component of vacuolar membrane	1	1	0.03	0.02665
1-many	GO:0036502	Derlin-1-VIMP complex	1	1	0.03	0.02665
1-many	GO:0042101	T cell receptor complex	1	1	0.03	0.02665
1-many	GO:0098574	cytoplasmic side of lysosomal membrane	1	1	0.03	0.02665
1-many	GO:1905103	integral component of lysosomal membrane	1	1	0.03	0.02665
1-many	GO:1990356	sumoylated E2 ligase complex	1	1	0.03	0.02665
1-many	GO:0005739	mitochondrion	728	28	19.4	0.02705
1-many	GO:1990351	transporter complex	64	5	1.71	0.02718
1-many	GO:0044421	extracellular region part	1265	44	33.71	0.02879
1-many	GO:0005770	late endosome	92	6	2.45	0.03539
1-many	GO:0044429	mitochondrial part	433	18	11.54	0.0382
1-many	GO:0031226	intrinsic component of plasma membrane	172	9	4.58	0.03945
1-many	GO:0005576	extracellular region	1366	46	36.4	0.04209
1-many	GO:0005771	multivesicular body	13	2	0.35	0.04539
many-1	GO:0031224	intrinsic component of membrane	1169	271	137.62	< 1e-30
many-1	GO:0016021	integral component of membrane	1138	262	133.97	< 1e-30
many-1	GO:0009986	cell surface	127	30	14.95	0.00012
many-1	GO:0046658	anchored component of plasma membrane	6	5	0.71	0.00012
many-1	GO:0060076	excitatory synapse	9	6	1.06	0.00016
many-1	GO:0031226	intrinsic component of plasma membrane	204	41	24.02	0.00035
many-1	GO:0044459	plasma membrane part	733	115	86.29	0.00044
many-1	GO:0002193	MAML1-RBP-Jkappa- ICN1 complex	11	6	1.29	0.00071
many-1	GO:0008290	F-actin capping protein complex	5	4	0.59	0.00086
many-1	GO:0031045	dense core granule	5	4	0.59	0.00086
many-1	GO:0032281	AMPA glutamate receptor complex	5	4	0.59	0.00086
many-1	GO:0072562	blood microparticle	24	9	2.83	0.00105
many-1	GO:0016324	apical plasma membrane	50	14	5.89	0.0014
many-1	GO:0005887	integral component of plasma membrane	186	36	21.9	0.00159
many-1	GO:0070826	paraferritin complex	3	3	0.35	0.00163
many-1	GO:0030141	secretory granule	99	22	11.65	0.00217
many-1	GO:0030667	secretory granule membrane	28	9	3.3	0.00359
many-1	GO:0043240	Fanconi anaemia nuclear complex	7	4	0.82	0.00497
many-1	GO:0005680	anaphase-promoting complex	15	6	1.77	0.00511
many-1	GO:0031372	UBC13-MMS2 complex	4	3	0.47	0.00593
many-1	GO:0035370	UBC13-UEV1A complex	4	3	0.47	0.00593
many-1	GO:0044218	other organism cell membrane	4	3	0.47	0.00593
many-1	GO:0044279	other organism membrane	4	3	0.47	0.00593
many-1	GO:0070821	tertiary granule membrane	4	3	0.47	0.00593
many-1	GO:0043235	receptor complex	84	18	9.89	0.00787
many-1	GO:0070688	MLL5-L complex	8	4	0.94	0.00903
many-1	GO:0045178	basal part of cell	22	7	2.59	0.01058
many-1	GO:0016323	basolateral plasma membrane	74	16	8.71	0.01086
many-1	GO:0031410	cytoplasmic vesicle	768	110	90.41	0.0126
many-1	GO:0097708	intracellular vesicle	769	110	90.53	0.01308
many-1	GO:0031088	platelet dense granule membrane	5	3	0.59	0.01353
many-1	GO:0031232	extrinsic component of external side of ...	5	3	0.59	0.01353
many-1	GO:0031233	intrinsic component of external side of ...	2	2	0.24	0.01384
many-1	GO:0031362	anchored component of external side of p...	2	2	0.24	0.01384
many-1	GO:0034707	chloride channel complex	2	2	0.24	0.01384
many-1	GO:0070724	BMP receptor complex	2	2	0.24	0.01384
many-1	GO:0030670	phagocytic vesicle membrane	18	6	2.12	0.01391
many-1	GO:0008328	ionotropic glutamate receptor complex	9	4	1.06	0.01475
many-1	GO:0042827	platelet dense granule	9	4	1.06	0.01475
many-1	GO:0098878	neurotransmitter receptor complex	9	4	1.06	0.01475
many-1	GO:0030666	endocytic vesicle membrane	52	12	6.12	0.01557
many-1	GO:0098802	plasma membrane receptor complex	29	8	3.41	0.01595
many-1	GO:0030659	cytoplasmic vesicle membrane	165	29	19.42	0.01671
many-1	GO:0045177	apical part of cell	73	15	8.59	0.02103
many-1	GO:0005891	voltage-gated calcium channel complex	10	4	1.18	0.02233
many-1	GO:0060198	clathrin-sculpted vesicle	10	4	1.18	0.02233
many-1	GO:0099503	secretory vesicle	148	26	17.42	0.02277
many-1	GO:0097165	nuclear stress granule	6	3	0.71	0.02471
many-1	GO:0030496	midbody	62	13	7.3	0.02611
many-1	GO:0012506	vesicle membrane	171	29	20.13	0.02616
many-1	GO:0034702	ion channel complex	57	12	6.71	0.03094
many-1	GO:0048188	Set1C/COMPASS complex	16	5	1.88	0.03216
many-1	GO:0097458	neuron part	663	93	78.05	0.03485
many-1	GO:0000408	EKC/KEOPS complex	3	2	0.35	0.03827
many-1	GO:0001405	presequence translocase-associated impor...	3	2	0.35	0.03827
many-1	GO:0005655	nucleolar ribonuclease P complex	3	2	0.35	0.03827
many-1	GO:0016282	eukaryotic 43S preinitiation complex	3	2	0.35	0.03827
many-1	GO:0030285	integral component of synaptic vesicle m...	3	2	0.35	0.03827
many-1	GO:0030681	multimeric ribonuclease P complex	3	2	0.35	0.03827
many-1	GO:0031467	Cul7-RING ubiquitin ligase complex	3	2	0.35	0.03827
many-1	GO:0034358	plasma lipoprotein particle	3	2	0.35	0.03827
many-1	GO:0060200	clathrin-sculpted acetylcholine transpor...	3	2	0.35	0.03827
many-1	GO:0060201	clathrin-sculpted acetylcholine transpor...	3	2	0.35	0.03827
many-1	GO:0070032	synaptobrevin 2-SNAP-25-syntaxin-1a-comp...	3	2	0.35	0.03827
many-1	GO:0071821	FANCM-MHF complex	3	2	0.35	0.03827
many-1	GO:0097149	centralspindlin complex	3	2	0.35	0.03827
many-1	GO:0098563	intrinsic component of synaptic vesicle ...	3	2	0.35	0.03827
many-1	GO:1990777	lipoprotein particle	3	2	0.35	0.03827
many-1	GO:0072357	PTW/PP1 phosphatase complex	7	3	0.82	0.03951
many-1	GO:0033116	endoplasmic reticulum-Golgi intermediate...	17	5	2	0.04128
many-many	GO:0044425	membrane part	2632	989	664.51	< 1e-30
many-many	GO:0016020	membrane	4423	1419	1116.69	< 1e-30
many-many	GO:0031224	intrinsic component of membrane	1551	653	391.59	< 1e-30
many-many	GO:0016021	integral component of membrane	1515	639	382.5	< 1e-30
many-many	GO:0005886	plasma membrane	1808	654	456.47	< 1e-30
many-many	GO:0071944	cell periphery	1875	672	473.39	< 1e-30
many-many	GO:0097458	neuron part	972	402	245.4	< 1e-30
many-many	GO:0055038	recycling endosome membrane	31	18	7.83	0.0001
many-many	GO:0044433	cytoplasmic vesicle part	443	146	111.85	0.00011
many-many	GO:0042583	chromaffin granule	17	12	4.29	0.00011
many-many	GO:0005903	brush border	35	19	8.84	0.00022
many-many	GO:0000322	storage vacuole	6	6	1.51	0.00026
many-many	GO:0031090	organelle membrane	1256	366	317.11	0.00032
many-many	GO:0044438	microbody part	79	34	19.95	0.0004
many-many	GO:0044439	peroxisomal part	79	34	19.95	0.0004
many-many	GO:0031526	brush border membrane	12	9	3.03	0.00042
many-many	GO:0031410	cytoplasmic vesicle	935	277	236.06	0.00065
many-many	GO:0031968	organelle outer membrane	84	35	21.21	0.00068
many-many	GO:0097708	intracellular vesicle	936	277	236.31	0.0007
many-many	GO:0060091	kinocilium	5	5	1.26	0.00102
many-many	GO:0097732	9+2 non-motile cilium	5	5	1.26	0.00102
many-many	GO:0005741	mitochondrial outer membrane	74	31	18.68	0.00121
many-many	GO:0033267	axon part	177	63	44.69	0.00126
many-many	GO:0001891	phagocytic cup	9	7	2.27	0.00142
many-many	GO:0019867	outer membrane	87	35	21.97	0.00144
many-many	GO:0005912	adherens junction	315	103	79.53	0.00147
many-many	GO:0042175	nuclear outer membrane-endoplasmic retic...	436	137	110.08	0.00162
many-many	GO:0098791	Golgi subcompartment	197	68	49.74	0.00206
many-many	GO:0070161	anchoring junction	318	103	80.29	0.00208
many-many	GO:0005875	microtubule associated complex	111	42	28.02	0.00213
many-many	GO:0032593	insulin-responsive compartment	14	9	3.53	0.0023
many-many	GO:0097433	dense body	14	9	3.53	0.0023
many-many	GO:0030140	trans-Golgi network transport vesicle	27	14	6.82	0.00266
many-many	GO:0042581	specific granule	12	8	3.03	0.00295
many-many	GO:0005789	endoplasmic reticulum membrane	423	131	106.8	0.00364
many-many	GO:0031984	organelle subcompartment	208	70	52.51	0.00368
many-many	GO:0038039	G-protein coupled receptor heterodimeric...	4	4	1.01	0.00405
many-many	GO:0042587	glycogen granule	4	4	1.01	0.00405
many-many	GO:0099617	matrix side of mitochondrial inner membr...	4	4	1.01	0.00405
many-many	GO:1990836	lysosomal matrix	4	4	1.01	0.00405
many-many	GO:0070382	exocytic vesicle	76	30	19.19	0.00426
many-many	GO:0031595	nuclear proteasome complex	8	6	2.02	0.00444
many-many	GO:0042599	lamellar body	8	6	2.02	0.00444
many-many	GO:0060199	clathrin-sculpted glutamate transport ve...	8	6	2.02	0.00444
many-many	GO:0060203	clathrin-sculpted glutamate transport ve...	8	6	2.02	0.00444
many-many	GO:0005782	peroxisomal matrix	31	15	7.83	0.00446
many-many	GO:0031907	microbody lumen	31	15	7.83	0.00446
many-many	GO:0060198	clathrin-sculpted vesicle	15	9	3.79	0.00447
many-many	GO:0070032	synaptobrevin 2-SNAP-25-syntaxin-1a-comp...	6	5	1.51	0.00484
many-many	GO:0016323	basolateral plasma membrane	93	35	23.48	0.0053
many-many	GO:0044444	cytoplasmic part	4504	1184	1137.14	0.00533
many-many	GO:0005766	primary lysosome	18	10	4.54	0.00579
many-many	GO:0042582	azurophil granule	18	10	4.54	0.00579
many-many	GO:0044432	endoplasmic reticulum part	501	151	126.49	0.00587
many-many	GO:0005834	heterotrimeric G-protein complex	13	8	3.28	0.00599
many-many	GO:1905360	GTPase complex	13	8	3.28	0.00599
many-many	GO:0005795	Golgi stack	62	25	15.65	0.00631
many-many	GO:0043195	terminal bouton	53	22	13.38	0.00678
many-many	GO:0000139	Golgi membrane	238	77	60.09	0.00741
many-many	GO:0030666	endocytic vesicle membrane	66	26	16.66	0.00774
many-many	GO:0008074	guanylate cyclase complex, soluble	16	9	4.04	0.00794
many-many	GO:0061200	clathrin-sculpted gamma-aminobutyric aci...	11	7	2.78	0.00797
many-many	GO:0061202	clathrin-sculpted gamma-aminobutyric aci...	11	7	2.78	0.00797
many-many	GO:0030054	cell junction	575	170	145.17	0.00818
many-many	GO:0031904	endosome lumen	9	6	2.27	0.01047
many-many	GO:0051233	spindle midzone	22	11	5.55	0.01067
many-many	GO:0005719	nuclear euchromatin	14	8	3.53	0.0109
many-many	GO:0008021	synaptic vesicle	68	26	17.17	0.01198
many-many	GO:0000803	sex chromosome	7	5	1.77	0.01342
many-many	GO:0020016	ciliary pocket	7	5	1.77	0.01342
many-many	GO:0020018	ciliary pocket membrane	7	5	1.77	0.01342
many-many	GO:0070044	synaptobrevin 2-SNAP-25-syntaxin-1a comp...	7	5	1.77	0.01342
many-many	GO:0030133	transport vesicle	163	54	41.15	0.01386
many-many	GO:0034702	ion channel complex	72	27	18.18	0.01403
many-many	GO:0098797	plasma membrane protein complex	69	26	17.42	0.01472
many-many	GO:0005778	peroxisomal membrane	50	20	12.62	0.0152
many-many	GO:0019897	extrinsic component of plasma membrane	50	20	12.62	0.0152
many-many	GO:0031903	microbody membrane	50	20	12.62	0.0152
many-many	GO:0030027	lamellipodium	79	29	19.95	0.01535
many-many	GO:0048471	perinuclear region of cytoplasm	270	84	68.17	0.01571
many-many	GO:0033116	endoplasmic reticulum-Golgi intermediate...	23	11	5.81	0.01586
many-many	GO:0030478	actin cap	3	3	0.76	0.01607
many-many	GO:0043218	compact myelin	3	3	0.76	0.01607
many-many	GO:0043219	lateral loop	3	3	0.76	0.01607
many-many	GO:0043220	Schmidt-Lanterman incisure	3	3	0.76	0.01607
many-many	GO:0065010	extracellular membrane-bounded organelle	3	3	0.76	0.01607
many-many	GO:0070033	synaptobrevin 2-SNAP-25-syntaxin-1a-comp...	3	3	0.76	0.01607
many-many	GO:0071144	SMAD2-SMAD3 protein complex	3	3	0.76	0.01607
many-many	GO:1990005	granular vesicle	3	3	0.76	0.01607
many-many	GO:1990425	ryanodine receptor complex	3	3	0.76	0.01607
many-many	GO:0031095	platelet dense tubular network membrane	5	4	1.26	0.01618
many-many	GO:0098552	side of membrane	120	41	30.3	0.01744
many-many	GO:0044304	main axon	110	38	27.77	0.01796
many-many	GO:0005802	trans-Golgi network	134	45	33.83	0.01819
many-many	GO:0031597	cytosolic proteasome complex	10	6	2.52	0.02063
many-many	GO:0042584	chromaffin granule membrane	10	6	2.52	0.02063
many-many	GO:0043679	axon terminus	61	23	15.4	0.02084
many-many	GO:0072686	mitotic spindle	36	15	9.09	0.02253
many-many	GO:0034705	potassium channel complex	24	11	6.06	0.02273
many-many	GO:0030016	myofibril	157	51	39.64	0.02395
many-many	GO:0010008	endosome membrane	189	60	47.72	0.02477
many-many	GO:0044306	neuron projection terminus	62	23	15.65	0.02543
many-many	GO:0032421	stereocilium bundle	13	7	3.28	0.0255
many-many	GO:0055037	recycling endosome	89	31	22.47	0.02716
many-many	GO:0005811	lipid particle	40	16	10.1	0.0283
many-many	GO:0034706	sodium channel complex	8	5	2.02	0.02838
many-many	GO:0000791	euchromatin	16	8	4.04	0.02858
many-many	GO:0031901	early endosome membrane	53	20	13.38	0.02966
many-many	GO:0031234	extrinsic component of cytoplasmic side ...	34	14	8.58	0.03015
many-many	GO:0005858	axonemal dynein complex	19	9	4.8	0.03038
many-many	GO:0060170	ciliary membrane	31	13	7.83	0.03087
many-many	GO:0034703	cation channel complex	67	24	16.92	0.03478
many-many	GO:0002193	MAML1-RBP-Jkappa- ICN1 complex	11	6	2.78	0.03583
many-many	GO:0031094	platelet dense tubular network	6	4	1.51	0.03885
many-many	GO:0070081	clathrin-sculpted monoamine transport ve...	6	4	1.51	0.03885
many-many	GO:0070083	clathrin-sculpted monoamine transport ve...	6	4	1.51	0.03885
many-many	GO:1990130	GATOR1 complex	6	4	1.51	0.03885
many-many	GO:0032587	ruffle membrane	26	11	6.56	0.04255
many-many	GO:0032154	cleavage furrow	20	9	5.05	0.04317
many-many	GO:0097610	cell surface furrow	20	9	5.05	0.04317
many-many	GO:0030175	filopodium	39	15	9.85	0.04701
many-many	GO:1902495	transmembrane transporter complex	86	29	21.71	0.04813
many-0	GO:0042995	cell projection	967	89	63.55	0.00033
many-0	GO:0038037	G-protein coupled receptor dimeric compl...	11	5	0.72	0.0004
many-0	GO:0097648	G-protein coupled receptor complex	11	5	0.72	0.0004
many-0	GO:0042734	presynaptic membrane	23	7	1.51	0.00049
many-0	GO:0044449	contractile fiber part	128	19	8.41	0.00062
many-0	GO:0097060	synaptic membrane	55	11	3.61	0.00074
many-0	GO:0042581	specific granule	8	4	0.53	0.00104
many-0	GO:0043256	laminin complex	8	4	0.53	0.00104
many-0	GO:0030868	smooth endoplasmic reticulum membrane	4	3	0.26	0.00107
many-0	GO:0097425	smooth endoplasmic reticulum part	4	3	0.26	0.00107
many-0	GO:0043292	contractile fiber	137	19	9	0.00144
many-0	GO:0030017	sarcomere	72	12	4.73	0.00229
many-0	GO:0000137	Golgi cis cisterna	5	3	0.33	0.00255
many-0	GO:0030016	myofibril	123	17	8.08	0.00263
many-0	GO:0005871	kinesin complex	30	7	1.97	0.00272
many-0	GO:0005605	basal lamina	11	4	0.72	0.00418
many-0	GO:0038039	G-protein coupled receptor heterodimeric...	2	2	0.13	0.00431
many-0	GO:0001518	voltage-gated sodium channel complex	6	3	0.39	0.00485
many-0	GO:0034706	sodium channel complex	6	3	0.39	0.00485
many-0	GO:0005766	primary lysosome	12	4	0.79	0.00595
many-0	GO:0042582	azurophil granule	12	4	0.79	0.00595
many-0	GO:0016324	apical plasma membrane	44	8	2.89	0.00708
many-0	GO:0072562	blood microparticle	20	5	1.31	0.00813
many-0	GO:0031201	SNARE complex	28	6	1.84	0.00846
many-0	GO:0043235	receptor complex	77	11	5.06	0.01125
many-0	GO:0070032	synaptobrevin 2-SNAP-25-syntaxin-1a-comp...	3	2	0.2	0.01236
many-0	GO:0005604	basement membrane	22	5	1.45	0.01239
many-0	GO:0070044	synaptobrevin 2-SNAP-25-syntaxin-1a comp...	4	2	0.26	0.02365
many-0	GO:0098802	plasma membrane receptor complex	26	5	1.71	0.02496
many-0	GO:0045177	apical part of cell	67	9	4.4	0.03001
many-0	GO:0005658	alpha DNA polymerase:primase complex	5	2	0.33	0.03772
many-0	GO:0060076	excitatory synapse	5	2	0.33	0.03772
many-0	GO:0090533	cation-transporting ATPase complex	5	2	0.33	0.03772
many-0	GO:0098590	plasma membrane region	305	28	20.04	0.04322

## Sheet: Hoilungia_MF
Paralog Category	GO.ID	Term	Annotated	Significant	Expected	p-value (Fisher's exact test)
no-BLAST-hit	GO:0016840	carbon-nitrogen lyase activity	12	4	0.27	0.00011
no-BLAST-hit	GO:0072341	modified amino acid binding	24	5	0.54	0.00016
no-BLAST-hit	GO:0019842	vitamin binding	31	5	0.7	0.00058
no-BLAST-hit	GO:0004867	serine-type endopeptidase inhibitor acti...	11	3	0.25	0.00163
no-BLAST-hit	GO:0004582	dolichyl-phosphate beta-D-mannosyltransf...	4	2	0.09	0.00296
no-BLAST-hit	GO:0033218	amide binding	53	5	1.2	0.00659
no-BLAST-hit	GO:0031406	carboxylic acid binding	37	4	0.84	0.00926
no-BLAST-hit	GO:0043177	organic acid binding	37	4	0.84	0.00926
no-BLAST-hit	GO:0016757	transferase activity, transferring glyco...	131	8	2.96	0.0093
no-BLAST-hit	GO:0008137	NADH dehydrogenase (ubiquinone) activity	20	3	0.45	0.00973
no-BLAST-hit	GO:0050136	NADH dehydrogenase (quinone) activity	20	3	0.45	0.00973
no-BLAST-hit	GO:0016894	endonuclease activity, active with eithe...	7	2	0.16	0.0099
no-BLAST-hit	GO:0008565	protein transporter activity	38	4	0.86	0.01018
no-BLAST-hit	GO:0003954	NADH dehydrogenase activity	21	3	0.48	0.01117
no-BLAST-hit	GO:0016655	oxidoreductase activity, acting on NAD(P...	21	3	0.48	0.01117
no-BLAST-hit	GO:0015197	peptide transporter activity	45	4	1.02	0.0182
no-BLAST-hit	GO:0008320	protein transmembrane transporter activi...	10	2	0.23	0.0203
no-BLAST-hit	GO:0022884	macromolecule transmembrane transporter ...	10	2	0.23	0.0203
no-BLAST-hit	GO:0004150	dihydroneopterin aldolase activity	1	1	0.02	0.02263
no-BLAST-hit	GO:0004164	diphthine synthase activity	1	1	0.02	0.02263
no-BLAST-hit	GO:0004379	glycylpeptide N-tetradecanoyltransferase...	1	1	0.02	0.02263
no-BLAST-hit	GO:0004422	hypoxanthine phosphoribosyltransferase a...	1	1	0.02	0.02263
no-BLAST-hit	GO:0004494	methylmalonyl-CoA mutase activity	1	1	0.02	0.02263
no-BLAST-hit	GO:0004512	inositol-3-phosphate synthase activity	1	1	0.02	0.02263
no-BLAST-hit	GO:0004766	spermidine synthase activity	1	1	0.02	0.02263
no-BLAST-hit	GO:0004873	asialoglycoprotein receptor activity	1	1	0.02	0.02263
no-BLAST-hit	GO:0008251	tRNA-specific adenosine deaminase activi...	1	1	0.02	0.02263
no-BLAST-hit	GO:0008269	JAK pathway signal transduction adaptor ...	1	1	0.02	0.02263
no-BLAST-hit	GO:0008969	phosphohistidine phosphatase activity	1	1	0.02	0.02263
no-BLAST-hit	GO:0015292	uniporter activity	1	1	0.02	0.02263
no-BLAST-hit	GO:0016872	intramolecular lyase activity	1	1	0.02	0.02263
no-BLAST-hit	GO:0019107	myristoyltransferase activity	1	1	0.02	0.02263
no-BLAST-hit	GO:0030547	receptor inhibitor activity	1	1	0.02	0.02263
no-BLAST-hit	GO:0031419	cobalamin binding	1	1	0.02	0.02263
no-BLAST-hit	GO:0035514	DNA demethylase activity	1	1	0.02	0.02263
no-BLAST-hit	GO:0043734	DNA-N1-methyladenine dioxygenase activit...	1	1	0.02	0.02263
no-BLAST-hit	GO:0048019	receptor antagonist activity	1	1	0.02	0.02263
no-BLAST-hit	GO:0051747	cytosine C-5 DNA demethylase activity	1	1	0.02	0.02263
no-BLAST-hit	GO:0052657	guanine phosphoribosyltransferase activi...	1	1	0.02	0.02263
no-BLAST-hit	GO:0070326	very-low-density lipoprotein particle re...	1	1	0.02	0.02263
no-BLAST-hit	GO:0005507	copper ion binding	12	2	0.27	0.0289
no-BLAST-hit	GO:0004866	endopeptidase inhibitor activity	30	3	0.68	0.02943
no-BLAST-hit	GO:0030414	peptidase inhibitor activity	32	3	0.72	0.03481
no-BLAST-hit	GO:0000030	mannosyltransferase activity	14	2	0.32	0.0387
no-BLAST-hit	GO:0061135	endopeptidase regulator activity	34	3	0.77	0.04066
no-BLAST-hit	GO:0008201	heparin binding	15	2	0.34	0.044
no-BLAST-hit	GO:0000213	tRNA-intron endonuclease activity	2	1	0.05	0.04475
no-BLAST-hit	GO:0002060	purine nucleobase binding	2	1	0.05	0.04475
no-BLAST-hit	GO:0003951	NAD+ kinase activity	2	1	0.05	0.04475
no-BLAST-hit	GO:0004000	adenosine deaminase activity	2	1	0.05	0.04475
no-BLAST-hit	GO:0004748	ribonucleoside-diphosphate reductase act...	2	1	0.05	0.04475
no-BLAST-hit	GO:0008430	selenium binding	2	1	0.05	0.04475
no-BLAST-hit	GO:0016725	oxidoreductase activity, acting on CH or...	2	1	0.05	0.04475
no-BLAST-hit	GO:0016728	oxidoreductase activity, acting on CH or...	2	1	0.05	0.04475
no-BLAST-hit	GO:0030943	mitochondrion targeting sequence binding	2	1	0.05	0.04475
no-BLAST-hit	GO:0031386	protein tag	2	1	0.05	0.04475
no-BLAST-hit	GO:0035473	lipase binding	2	1	0.05	0.04475
no-BLAST-hit	GO:0043426	MRF binding	2	1	0.05	0.04475
no-BLAST-hit	GO:0061731	ribonucleoside-diphosphate reductase act...	2	1	0.05	0.04475
no-BLAST-hit	GO:0042887	amide transmembrane transporter activity	16	2	0.36	0.04956
no-BLAST-hit	GO:1904680	peptide transmembrane transporter activi...	16	2	0.36	0.04956
1-many	GO:0008528	G-protein coupled peptide receptor activ...	60	8	1.63	0.00019
1-many	GO:0001653	peptide receptor activity	62	8	1.69	0.00024
1-many	GO:0000099	sulfur amino acid transmembrane transpor...	2	2	0.05	0.00074
1-many	GO:0016616	oxidoreductase activity, acting on the C...	41	6	1.12	0.00076
1-many	GO:0022853	active ion transmembrane transporter act...	28	5	0.76	0.00083
1-many	GO:0016500	protein-hormone receptor activity	8	3	0.22	0.001
1-many	GO:0016614	oxidoreductase activity, acting on CH-OH...	46	6	1.25	0.00141
1-many	GO:0015035	protein disulfide oxidoreductase activit...	9	3	0.25	0.00148
1-many	GO:0016413	O-acetyltransferase activity	3	2	0.08	0.00217
1-many	GO:0019829	cation-transporting ATPase activity	22	4	0.6	0.00264
1-many	GO:0042625	ATPase coupled ion transmembrane transpo...	23	4	0.63	0.00313
1-many	GO:0031406	carboxylic acid binding	38	5	1.04	0.00341
1-many	GO:0043177	organic acid binding	38	5	1.04	0.00341
1-many	GO:0008324	cation transmembrane transporter activit...	180	12	4.9	0.00348
1-many	GO:0015179	L-amino acid transmembrane transporter a...	12	3	0.33	0.00364
1-many	GO:0016406	carnitine O-acyltransferase activity	4	2	0.11	0.00427
1-many	GO:0033293	monocarboxylic acid binding	14	3	0.38	0.00578
1-many	GO:0005342	organic acid transmembrane transporter a...	30	4	0.82	0.00836
1-many	GO:0046943	carboxylic acid transmembrane transporte...	30	4	0.82	0.00836
1-many	GO:0004177	aminopeptidase activity	16	3	0.44	0.00855
1-many	GO:0015075	ion transmembrane transporter activity	228	13	6.21	0.00889
1-many	GO:0022891	substrate-specific transmembrane transpo...	257	14	7	0.00987
1-many	GO:0015036	disulfide oxidoreductase activity	17	3	0.46	0.01018
1-many	GO:0016209	antioxidant activity	17	3	0.46	0.01018
1-many	GO:0042288	MHC class I protein binding	6	2	0.16	0.01029
1-many	GO:0043028	cysteine-type endopeptidase regulator ac...	19	3	0.52	0.01394
1-many	GO:0004985	opioid receptor activity	7	2	0.19	0.01415
1-many	GO:0015175	neutral amino acid transmembrane transpo...	7	2	0.19	0.01415
1-many	GO:0008188	neuropeptide receptor activity	35	4	0.95	0.01438
1-many	GO:0015171	amino acid transmembrane transporter act...	21	3	0.57	0.01839
1-many	GO:0005504	fatty acid binding	8	2	0.22	0.01853
1-many	GO:0008417	fucosyltransferase activity	8	2	0.22	0.01853
1-many	GO:0015662	ATPase activity, coupled to transmembran...	8	2	0.22	0.01853
1-many	GO:1901682	sulfur compound transmembrane transporte...	8	2	0.22	0.01853
1-many	GO:0015081	sodium ion transmembrane transporter act...	38	4	1.04	0.01903
1-many	GO:0022857	transmembrane transporter activity	283	14	7.71	0.02141
1-many	GO:0042626	ATPase activity, coupled to transmembran...	40	4	1.09	0.02261
1-many	GO:0003746	translation elongation factor activity	9	2	0.25	0.02341
1-many	GO:0022892	substrate-specific transporter activity	318	15	8.66	0.02567
1-many	GO:0016820	hydrolase activity, acting on acid anhyd...	42	4	1.14	0.02656
1-many	GO:0003986	acetyl-CoA hydrolase activity	1	1	0.03	0.02724
1-many	GO:0004030	aldehyde dehydrogenase [NAD(P)+] activit...	1	1	0.03	0.02724
1-many	GO:0004057	arginyltransferase activity	1	1	0.03	0.02724
1-many	GO:0004090	carbonyl reductase (NADPH) activity	1	1	0.03	0.02724
1-many	GO:0004139	deoxyribose-phosphate aldolase activity	1	1	0.03	0.02724
1-many	GO:0004185	serine-type carboxypeptidase activity	1	1	0.03	0.02724
1-many	GO:0004634	phosphopyruvate hydratase activity	1	1	0.03	0.02724
1-many	GO:0004749	ribose phosphate diphosphokinase activit...	1	1	0.03	0.02724
1-many	GO:0004768	stearoyl-CoA 9-desaturase activity	1	1	0.03	0.02724
1-many	GO:0004782	sulfinoalanine decarboxylase activity	1	1	0.03	0.02724
1-many	GO:0005093	Rab GDP-dissociation inhibitor activity	1	1	0.03	0.02724
1-many	GO:0005314	high-affinity glutamate transmembrane tr...	1	1	0.03	0.02724
1-many	GO:0008336	gamma-butyrobetaine dioxygenase activity	1	1	0.03	0.02724
1-many	GO:0008446	GDP-mannose 4,6-dehydratase activity	1	1	0.03	0.02724
1-many	GO:0008554	sodium-exporting ATPase activity, phosph...	1	1	0.03	0.02724
1-many	GO:0008559	xenobiotic-transporting ATPase activity	1	1	0.03	0.02724
1-many	GO:0015125	bile acid transmembrane transporter acti...	1	1	0.03	0.02724
1-many	GO:0015184	L-cystine transmembrane transporter acti...	1	1	0.03	0.02724
1-many	GO:0015432	bile acid-exporting ATPase activity	1	1	0.03	0.02724
1-many	GO:0016215	acyl-CoA desaturase activity	1	1	0.03	0.02724
1-many	GO:0018455	alcohol dehydrogenase [NAD(P)+] activity	1	1	0.03	0.02724
1-many	GO:0018479	benzaldehyde dehydrogenase (NAD+) activi...	1	1	0.03	0.02724
1-many	GO:0030429	kynureninase activity	1	1	0.03	0.02724
1-many	GO:0031071	cysteine desulfurase activity	1	1	0.03	0.02724
1-many	GO:0033229	cysteine transmembrane transporter activ...	1	1	0.03	0.02724
1-many	GO:0042910	xenobiotic transporter activity	1	1	0.03	0.02724
1-many	GO:0046577	long-chain-alcohol oxidase activity	1	1	0.03	0.02724
1-many	GO:0050061	long-chain-aldehyde dehydrogenase activi...	1	1	0.03	0.02724
1-many	GO:0050542	icosanoid binding	1	1	0.03	0.02724
1-many	GO:0050543	icosatetraenoic acid binding	1	1	0.03	0.02724
1-many	GO:0050544	arachidonic acid binding	1	1	0.03	0.02724
1-many	GO:0052814	medium-chain-aldehyde dehydrogenase acti...	1	1	0.03	0.02724
1-many	GO:0052815	medium-chain acyl-CoA hydrolase activity	1	1	0.03	0.02724
1-many	GO:0052816	long-chain acyl-CoA hydrolase activity	1	1	0.03	0.02724
1-many	GO:0061656	SUMO conjugating enzyme activity	1	1	0.03	0.02724
1-many	GO:0070401	NADP+ binding	1	1	0.03	0.02724
1-many	GO:0097153	cysteine-type endopeptidase activity inv...	1	1	0.03	0.02724
1-many	GO:0097200	cysteine-type endopeptidase activity inv...	1	1	0.03	0.02724
1-many	GO:1901567	fatty acid derivative binding	1	1	0.03	0.02724
1-many	GO:1901612	cardiolipin binding	1	1	0.03	0.02724
1-many	GO:0015077	monovalent inorganic cation transmembran...	85	6	2.32	0.02772
1-many	GO:0008509	anion transmembrane transporter activity	63	5	1.72	0.02781
1-many	GO:0008514	organic anion transmembrane transporter ...	43	4	1.17	0.02868
1-many	GO:0015399	primary active transmembrane transporter...	43	4	1.17	0.02868
1-many	GO:0015405	P-P-bond-hydrolysis-driven transmembrane...	43	4	1.17	0.02868
1-many	GO:0042287	MHC protein binding	10	2	0.27	0.02874
1-many	GO:0043492	ATPase activity, coupled to movement of ...	44	4	1.2	0.0309
1-many	GO:0004601	peroxidase activity	11	2	0.3	0.03451
1-many	GO:0016684	oxidoreductase activity, acting on perox...	11	2	0.3	0.03451
1-many	GO:0022804	active transmembrane transporter activit...	90	6	2.45	0.03536
1-many	GO:0016829	lyase activity	91	6	2.48	0.03704
1-many	GO:0005215	transporter activity	364	16	9.92	0.03808
1-many	GO:0022890	inorganic cation transmembrane transport...	143	8	3.9	0.04065
1-many	GO:0043027	cysteine-type endopeptidase inhibitor ac...	12	2	0.33	0.04069
1-many	GO:0016667	oxidoreductase activity, acting on a sul...	29	3	0.79	0.04317
1-many	GO:0051213	dioxygenase activity	30	3	0.82	0.04704
1-many	GO:0015294	solute:cation symporter activity	13	2	0.35	0.04724
1-many	GO:0046915	transition metal ion transmembrane trans...	13	2	0.35	0.04724
many-1	GO:0004872	receptor activity	578	186	69.33	< 1e-30
many-1	GO:0060089	molecular transducer activity	578	186	69.33	< 1e-30
many-1	GO:0004930	G-protein coupled receptor activity	420	151	50.38	< 1e-30
many-1	GO:0038023	signaling receptor activity	501	162	60.09	< 1e-30
many-1	GO:0004871	signal transducer activity	612	180	73.41	< 1e-30
many-1	GO:0004888	transmembrane signaling receptor activit...	480	154	57.57	< 1e-30
many-1	GO:0099600	transmembrane receptor activity	487	154	58.41	< 1e-30
many-1	GO:0008236	serine-type peptidase activity	44	15	5.28	0.00011
many-1	GO:0017171	serine hydrolase activity	44	15	5.28	0.00011
many-1	GO:0004252	serine-type endopeptidase activity	35	13	4.2	0.00011
many-1	GO:0043295	glutathione binding	6	5	0.72	0.00013
many-1	GO:1900750	oligopeptide binding	6	5	0.72	0.00013
many-1	GO:0008395	steroid hydroxylase activity	9	6	1.08	0.00018
many-1	GO:0016641	oxidoreductase activity, acting on the C...	9	6	1.08	0.00018
many-1	GO:0003884	D-amino-acid oxidase activity	4	4	0.48	0.00021
many-1	GO:0004729	oxygen-dependent protoporphyrinogen oxid...	4	4	0.48	0.00021
many-1	GO:0033885	10-hydroxy-9-(phosphonooxy)octadecanoate...	4	4	0.48	0.00021
many-1	GO:0042577	lipid phosphatase activity	4	4	0.48	0.00021
many-1	GO:0070818	protoporphyrinogen oxidase activity	4	4	0.48	0.00021
many-1	GO:0072509	divalent inorganic cation transmembrane ...	78	21	9.36	0.00024
many-1	GO:0015662	ATPase activity, coupled to transmembran...	13	7	1.56	0.00031
many-1	GO:0005375	copper ion transmembrane transporter act...	7	5	0.84	0.00042
many-1	GO:0072341	modified amino acid binding	30	11	3.6	0.00043
many-1	GO:0070011	peptidase activity, acting on L-amino ac...	217	43	26.03	0.00051
many-1	GO:0004175	endopeptidase activity	123	28	14.75	0.00052
many-1	GO:0016638	oxidoreductase activity, acting on the C...	11	6	1.32	0.00079
many-1	GO:0030348	syntaxin-3 binding	5	4	0.6	0.00093
many-1	GO:0052813	phosphatidylinositol bisphosphate kinase...	5	4	0.6	0.00093
many-1	GO:0008233	peptidase activity	233	44	27.95	0.00126
many-1	GO:0016798	hydrolase activity, acting on glycosyl b...	49	14	5.88	0.00135
many-1	GO:0005544	calcium-dependent phospholipid binding	12	6	1.44	0.00142
many-1	GO:0008445	D-aspartate oxidase activity	3	3	0.36	0.00172
many-1	GO:0008832	dGTPase activity	3	3	0.36	0.00172
many-1	GO:0015086	cadmium ion transmembrane transporter ac...	3	3	0.36	0.00172
many-1	GO:0015087	cobalt ion transmembrane transporter act...	3	3	0.36	0.00172
many-1	GO:0015093	ferrous iron transmembrane transporter a...	3	3	0.36	0.00172
many-1	GO:0015094	lead ion transmembrane transporter activ...	3	3	0.36	0.00172
many-1	GO:0015099	nickel cation transmembrane transporter ...	3	3	0.36	0.00172
many-1	GO:0015100	vanadium ion transmembrane transporter a...	3	3	0.36	0.00172
many-1	GO:0015127	bilirubin transmembrane transporter acti...	3	3	0.36	0.00172
many-1	GO:0015235	cobalamin transporter activity	3	3	0.36	0.00172
many-1	GO:0015420	cobalamin-transporting ATPase activity	3	3	0.36	0.00172
many-1	GO:0015639	ferrous iron uptake transmembrane transp...	3	3	0.36	0.00172
many-1	GO:0015922	aspartate oxidase activity	3	3	0.36	0.00172
many-1	GO:0016793	triphosphoric monoester hydrolase activi...	3	3	0.36	0.00172
many-1	GO:0030627	pre-mRNA 5'-splice site binding	3	3	0.36	0.00172
many-1	GO:0032560	guanyl deoxyribonucleotide binding	3	3	0.36	0.00172
many-1	GO:0032567	dGTP binding	3	3	0.36	0.00172
many-1	GO:0046870	cadmium ion binding	3	3	0.36	0.00172
many-1	GO:0051139	metal ion:proton antiporter activity	3	3	0.36	0.00172
many-1	GO:0070835	chromium ion transmembrane transporter a...	3	3	0.36	0.00172
many-1	GO:0097153	cysteine-type endopeptidase activity inv...	3	3	0.36	0.00172
many-1	GO:0017075	syntaxin-1 binding	9	5	1.08	0.00204
many-1	GO:0051183	vitamin transporter activity	9	5	1.08	0.00204
many-1	GO:0015085	calcium ion transmembrane transporter ac...	62	16	7.44	0.00206
many-1	GO:0004553	hydrolase activity, hydrolyzing O-glycos...	31	10	3.72	0.00242
many-1	GO:0015643	toxic substance binding	6	4	0.72	0.00252
many-1	GO:0016863	intramolecular oxidoreductase activity, ...	6	4	0.72	0.00252
many-1	GO:0046873	metal ion transmembrane transporter acti...	126	26	15.11	0.00356
many-1	GO:0008324	cation transmembrane transporter activit...	206	38	24.71	0.00404
many-1	GO:0042625	ATPase coupled ion transmembrane transpo...	28	9	3.36	0.00407
many-1	GO:0016881	acid-amino acid ligase activity	19	7	2.28	0.00476
many-1	GO:0004707	MAP kinase activity	7	4	0.84	0.00533
many-1	GO:0005125	cytokine activity	7	4	0.84	0.00533
many-1	GO:0008242	omega peptidase activity	7	4	0.84	0.00533
many-1	GO:0016634	oxidoreductase activity, acting on the C...	7	4	0.84	0.00533
many-1	GO:0047372	acylglycerol lipase activity	7	4	0.84	0.00533
many-1	GO:0001595	angiotensin receptor activity	4	3	0.48	0.00626
many-1	GO:0005381	iron ion transmembrane transporter activ...	4	3	0.48	0.00626
many-1	GO:0015295	solute:proton symporter activity	4	3	0.48	0.00626
many-1	GO:0016404	15-hydroxyprostaglandin dehydrogenase (N...	4	3	0.48	0.00626
many-1	GO:0043225	ATPase-coupled anion transmembrane trans...	4	3	0.48	0.00626
many-1	GO:0090482	vitamin transmembrane transporter activi...	4	3	0.48	0.00626
many-1	GO:0034185	apolipoprotein binding	12	5	1.44	0.00941
many-1	GO:1901618	organic hydroxy compound transmembrane t...	8	4	0.96	0.00965
many-1	GO:0022853	active ion transmembrane transporter act...	32	9	3.84	0.01067
many-1	GO:0022890	inorganic cation transmembrane transport...	165	30	19.79	0.0122
many-1	GO:0005384	manganese ion transmembrane transporter ...	5	3	0.6	0.01426
many-1	GO:0032552	deoxyribonucleotide binding	5	3	0.6	0.01426
many-1	GO:0032554	purine deoxyribonucleotide binding	5	3	0.6	0.01426
many-1	GO:0042056	chemoattractant activity	5	3	0.6	0.01426
many-1	GO:0000285	1-phosphatidylinositol-3-phosphate 5-kin...	2	2	0.24	0.01437
many-1	GO:0000774	adenyl-nucleotide exchange factor activi...	2	2	0.24	0.01437
many-1	GO:0003860	3-hydroxyisobutyryl-CoA hydrolase activi...	2	2	0.24	0.01437
many-1	GO:0003881	CDP-diacylglycerol-inositol 3-phosphatid...	2	2	0.24	0.01437
many-1	GO:0003952	NAD+ synthase (glutamine-hydrolyzing) ac...	2	2	0.24	0.01437
many-1	GO:0004008	copper-exporting ATPase activity	2	2	0.24	0.01437
many-1	GO:0004111	creatine kinase activity	2	2	0.24	0.01437
many-1	GO:0004167	dopachrome isomerase activity	2	2	0.24	0.01437
many-1	GO:0004359	glutaminase activity	2	2	0.24	0.01437
many-1	GO:0004365	glyceraldehyde-3-phosphate dehydrogenase...	2	2	0.24	0.01437
many-1	GO:0004367	glycerol-3-phosphate dehydrogenase [NAD+...	2	2	0.24	0.01437
many-1	GO:0004408	holocytochrome-c synthase activity	2	2	0.24	0.01437
many-1	GO:0004419	hydroxymethylglutaryl-CoA lyase activity	2	2	0.24	0.01437
many-1	GO:0004463	leukotriene-A4 hydrolase activity	2	2	0.24	0.01437
many-1	GO:0004555	alpha,alpha-trehalase activity	2	2	0.24	0.01437
many-1	GO:0004567	beta-mannosidase activity	2	2	0.24	0.01437
many-1	GO:0004792	thiosulfate sulfurtransferase activity	2	2	0.24	0.01437
many-1	GO:0004833	tryptophan 2,3-dioxygenase activity	2	2	0.24	0.01437
many-1	GO:0004886	9-cis retinoic acid receptor activity	2	2	0.24	0.01437
many-1	GO:0004952	dopamine neurotransmitter receptor activ...	2	2	0.24	0.01437
many-1	GO:0005275	amine transmembrane transporter activity	2	2	0.24	0.01437
many-1	GO:0005345	purine nucleobase transmembrane transpor...	2	2	0.24	0.01437
many-1	GO:0005350	pyrimidine nucleobase transmembrane tran...	2	2	0.24	0.01437
many-1	GO:0008495	protoheme IX farnesyltransferase activit...	2	2	0.24	0.01437
many-1	GO:0008725	DNA-3-methyladenine glycosylase activity	2	2	0.24	0.01437
many-1	GO:0015091	ferric iron transmembrane transporter ac...	2	2	0.24	0.01437
many-1	GO:0015125	bile acid transmembrane transporter acti...	2	2	0.24	0.01437
many-1	GO:0015166	polyol transmembrane transporter activit...	2	2	0.24	0.01437
many-1	GO:0015168	glycerol transmembrane transporter activ...	2	2	0.24	0.01437
many-1	GO:0015204	urea transmembrane transporter activity	2	2	0.24	0.01437
many-1	GO:0015205	nucleobase transmembrane transporter act...	2	2	0.24	0.01437
many-1	GO:0015254	glycerol channel activity	2	2	0.24	0.01437
many-1	GO:0015265	urea channel activity	2	2	0.24	0.01437
many-1	GO:0015432	bile acid-exporting ATPase activity	2	2	0.24	0.01437
many-1	GO:0015665	alcohol transmembrane transporter activi...	2	2	0.24	0.01437
many-1	GO:0015927	trehalase activity	2	2	0.24	0.01437
many-1	GO:0016833	oxo-acid-lyase activity	2	2	0.24	0.01437
many-1	GO:0016862	intramolecular oxidoreductase activity, ...	2	2	0.24	0.01437
many-1	GO:0030343	vitamin D3 25-hydroxylase activity	2	2	0.24	0.01437
many-1	GO:0033570	transferrin transmembrane transporter ac...	2	2	0.24	0.01437
many-1	GO:0033695	oxidoreductase activity, acting on CH or...	2	2	0.24	0.01437
many-1	GO:0033925	mannosyl-glycoprotein endo-beta-N-acetyl...	2	2	0.24	0.01437
many-1	GO:0034722	gamma-glutamyl-peptidase activity	2	2	0.24	0.01437
many-1	GO:0034875	caffeine oxidase activity	2	2	0.24	0.01437
many-1	GO:0035605	peptidyl-cysteine S-nitrosylase activity	2	2	0.24	0.01437
many-1	GO:0036185	13-lipoxin reductase activity	2	2	0.24	0.01437
many-1	GO:0036487	nitric-oxide synthase inhibitor activity	2	2	0.24	0.01437
many-1	GO:0039706	co-receptor binding	2	2	0.24	0.01437
many-1	GO:0042292	URM1 activating enzyme activity	2	2	0.24	0.01437
many-1	GO:0043891	glyceraldehyde-3-phosphate dehydrogenase...	2	2	0.24	0.01437
many-1	GO:0047522	15-oxoprostaglandin 13-oxidase activity	2	2	0.24	0.01437
many-1	GO:0050178	phenylpyruvate tautomerase activity	2	2	0.24	0.01437
many-1	GO:0050542	icosanoid binding	2	2	0.24	0.01437
many-1	GO:0050543	icosatetraenoic acid binding	2	2	0.24	0.01437
many-1	GO:0050544	arachidonic acid binding	2	2	0.24	0.01437
many-1	GO:0050649	testosterone 6-beta-hydroxylase activity	2	2	0.24	0.01437
many-1	GO:0052810	1-phosphatidylinositol-5-kinase activity	2	2	0.24	0.01437
many-1	GO:0052812	phosphatidylinositol-3,4-bisphosphate 5-...	2	2	0.24	0.01437
many-1	GO:0070643	vitamin D 25-hydroxylase activity	2	2	0.24	0.01437
many-1	GO:0070700	BMP receptor binding	2	2	0.24	0.01437
many-1	GO:0072510	trivalent inorganic cation transmembrane...	2	2	0.24	0.01437
many-1	GO:0097257	leukotriene B4 12-hydroxy dehydrogenase ...	2	2	0.24	0.01437
many-1	GO:1901567	fatty acid derivative binding	2	2	0.24	0.01437
many-1	GO:0015075	ion transmembrane transporter activity	258	43	30.95	0.01451
many-1	GO:0050750	low-density lipoprotein particle recepto...	9	4	1.08	0.01575
many-1	GO:0005261	cation channel activity	103	20	12.35	0.01899
many-1	GO:0070412	R-SMAD binding	19	6	2.28	0.02
many-1	GO:0004702	signal transducer, downstream of recepto...	30	8	3.6	0.02171
many-1	GO:0004866	endopeptidase inhibitor activity	36	9	4.32	0.02316
many-1	GO:0052742	phosphatidylinositol kinase activity	10	4	1.2	0.0238
many-1	GO:0070325	lipoprotein particle receptor binding	10	4	1.2	0.0238
many-1	GO:0016289	CoA hydrolase activity	6	3	0.72	0.026
many-1	GO:0004693	cyclin-dependent protein serine/threonin...	15	5	1.8	0.02629
many-1	GO:0097472	cyclin-dependent protein kinase activity	15	5	1.8	0.02629
many-1	GO:0008238	exopeptidase activity	43	10	5.16	0.02785
many-1	GO:0030554	adenyl nucleotide binding	531	78	63.69	0.02907
many-1	GO:0022838	substrate-specific channel activity	121	22	14.51	0.02908
many-1	GO:0015399	primary active transmembrane transporter...	50	11	6	0.03182
many-1	GO:0015405	P-P-bond-hydrolysis-driven transmembrane...	50	11	6	0.03182
many-1	GO:0016879	ligase activity, forming carbon-nitrogen...	38	9	4.56	0.03229
many-1	GO:0030414	peptidase inhibitor activity	38	9	4.56	0.03229
many-1	GO:0043539	protein serine/threonine kinase activato...	11	4	1.32	0.03392
many-1	GO:0005262	calcium channel activity	51	11	6.12	0.03635
many-1	GO:0001871	pattern binding	3	2	0.36	0.03967
many-1	GO:0003708	retinoic acid receptor activity	3	2	0.36	0.03967
many-1	GO:0003885	D-arabinono-1,4-lactone oxidase activity	3	2	0.36	0.03967
many-1	GO:0003905	alkylbase DNA N-glycosylase activity	3	2	0.36	0.03967
many-1	GO:0004368	glycerol-3-phosphate dehydrogenase activ...	3	2	0.36	0.03967
many-1	GO:0004415	hyalurononglucosaminidase activity	3	2	0.36	0.03967
many-1	GO:0004563	beta-N-acetylhexosaminidase activity	3	2	0.36	0.03967
many-1	GO:0004769	steroid delta-isomerase activity	3	2	0.36	0.03967
many-1	GO:0004832	valine-tRNA ligase activity	3	2	0.36	0.03967
many-1	GO:0004879	RNA polymerase II transcription factor a...	3	2	0.36	0.03967
many-1	GO:0004983	neuropeptide Y receptor activity	3	2	0.36	0.03967
many-1	GO:0005153	interleukin-8 receptor binding	3	2	0.36	0.03967
many-1	GO:0005229	intracellular calcium activated chloride...	3	2	0.36	0.03967
many-1	GO:0005372	water transmembrane transporter activity	3	2	0.36	0.03967
many-1	GO:0005388	calcium-transporting ATPase activity	3	2	0.36	0.03967
many-1	GO:0008517	folic acid transporter activity	3	2	0.36	0.03967
many-1	GO:0009922	fatty acid elongase activity	3	2	0.36	0.03967
many-1	GO:0015250	water channel activity	3	2	0.36	0.03967
many-1	GO:0016231	beta-N-acetylglucosaminidase activity	3	2	0.36	0.03967
many-1	GO:0016307	phosphatidylinositol phosphate kinase ac...	3	2	0.36	0.03967
many-1	GO:0016308	1-phosphatidylinositol-4-phosphate 5-kin...	3	2	0.36	0.03967
many-1	GO:0016725	oxidoreductase activity, acting on CH or...	3	2	0.36	0.03967
many-1	GO:0016775	phosphotransferase activity, nitrogenous...	3	2	0.36	0.03967
many-1	GO:0016899	oxidoreductase activity, acting on the C...	3	2	0.36	0.03967
many-1	GO:0016901	oxidoreductase activity, acting on the C...	3	2	0.36	0.03967
many-1	GO:0017040	ceramidase activity	3	2	0.36	0.03967
many-1	GO:0019788	NEDD8 transferase activity	3	2	0.36	0.03967
many-1	GO:0019825	oxygen binding	3	2	0.36	0.03967
many-1	GO:0030235	nitric-oxide synthase regulator activity	3	2	0.36	0.03967
many-1	GO:0030247	polysaccharide binding	3	2	0.36	0.03967
many-1	GO:0031531	thyrotropin-releasing hormone receptor b...	3	2	0.36	0.03967
many-1	GO:0031694	alpha-2A adrenergic receptor binding	3	2	0.36	0.03967
many-1	GO:0032767	copper-dependent protein binding	3	2	0.36	0.03967
many-1	GO:0033612	receptor serine/threonine kinase binding	3	2	0.36	0.03967
many-1	GO:0043682	copper-transporting ATPase activity	3	2	0.36	0.03967
many-1	GO:0043733	DNA-3-methylbase glycosylase activity	3	2	0.36	0.03967
many-1	GO:0046934	phosphatidylinositol-4,5-bisphosphate 3-...	3	2	0.36	0.03967
many-1	GO:0047750	cholestenol delta-isomerase activity	3	2	0.36	0.03967
many-1	GO:0051428	peptide hormone receptor binding	3	2	0.36	0.03967
many-1	GO:0051870	methotrexate binding	3	2	0.36	0.03967
many-1	GO:0052811	1-phosphatidylinositol-3-phosphate 4-kin...	3	2	0.36	0.03967
many-1	GO:0061778	intracellular chloride channel activity	3	2	0.36	0.03967
many-1	GO:0070008	serine-type exopeptidase activity	3	2	0.36	0.03967
many-1	GO:0070463	tubulin-dependent ATPase activity	3	2	0.36	0.03967
many-1	GO:0070576	vitamin D 24-hydroxylase activity	3	2	0.36	0.03967
many-1	GO:0070696	transmembrane receptor protein serine/th...	3	2	0.36	0.03967
many-1	GO:0070733	protein adenylyltransferase activity	3	2	0.36	0.03967
many-1	GO:0071633	dihydroceramidase activity	3	2	0.36	0.03967
many-1	GO:0098531	transcription factor activity, direct li...	3	2	0.36	0.03967
many-1	GO:0030619	U1 snRNA binding	7	3	0.84	0.0415
many-1	GO:0042277	peptide binding	46	10	5.52	0.0427
many-1	GO:0015267	channel activity	126	22	15.11	0.04352
many-1	GO:0022803	passive transmembrane transporter activi...	126	22	15.11	0.04352
many-1	GO:0005516	calmodulin binding	40	9	4.8	0.04366
many-1	GO:0061135	endopeptidase regulator activity	40	9	4.8	0.04366
many-1	GO:0005245	voltage-gated calcium channel activity	12	4	1.44	0.04618
many-1	GO:0032559	adenyl ribonucleotide binding	528	76	63.33	0.04646
many-1	GO:0030276	clathrin binding	23	6	2.76	0.04921
many-1	GO:0033218	amide binding	60	12	7.2	0.04991
many-many	GO:0016491	oxidoreductase activity	606	332	157.63	< 1e-30
many-many	GO:0004497	monooxygenase activity	141	122	36.68	< 1e-30
many-many	GO:0004930	G-protein coupled receptor activity	569	300	148.01	< 1e-30
many-many	GO:0099600	transmembrane receptor activity	652	319	169.6	< 1e-30
many-many	GO:0004888	transmembrane signaling receptor activit...	637	311	165.7	< 1e-30
many-many	GO:0038023	signaling receptor activity	652	313	169.6	< 1e-30
many-many	GO:0004872	receptor activity	728	336	189.37	< 1e-30
many-many	GO:0060089	molecular transducer activity	728	336	189.37	< 1e-30
many-many	GO:0016705	oxidoreductase activity, acting on paire...	158	115	41.1	< 1e-30
many-many	GO:0046906	tetrapyrrole binding	132	100	34.34	< 1e-30
many-many	GO:0004871	signal transducer activity	780	348	202.89	< 1e-30
many-many	GO:0020037	heme binding	130	98	33.82	< 1e-30
many-many	GO:1901505	carbohydrate derivative transporter acti...	43	23	11.19	0.00011
many-many	GO:0032561	guanyl ribonucleotide binding	172	67	44.74	0.00011
many-many	GO:0008376	acetylgalactosaminyltransferase activity	19	13	4.94	0.00013
many-many	GO:0008417	fucosyltransferase activity	19	13	4.94	0.00013
many-many	GO:0004558	alpha-1,4-glucosidase activity	9	8	2.34	0.00014
many-many	GO:0051428	peptide hormone receptor binding	9	8	2.34	0.00014
many-many	GO:0005337	nucleoside transmembrane transporter act...	17	12	4.42	0.00015
many-many	GO:0031996	thioesterase binding	11	9	2.86	0.00017
many-many	GO:0009055	electron carrier activity	86	38	22.37	0.00018
many-many	GO:0050661	NADP binding	34	19	8.84	0.0002
many-many	GO:0015267	channel activity	169	65	43.96	0.00022
many-many	GO:0022803	passive transmembrane transporter activi...	169	65	43.96	0.00022
many-many	GO:0042626	ATPase activity, coupled to transmembran...	67	31	17.43	0.00026
many-many	GO:0004031	aldehyde oxidase activity	6	6	1.56	0.00031
many-many	GO:0004301	epoxide hydrolase activity	6	6	1.56	0.00031
many-many	GO:0004308	exo-alpha-sialidase activity	6	6	1.56	0.00031
many-many	GO:0004854	xanthine dehydrogenase activity	6	6	1.56	0.00031
many-many	GO:0004855	xanthine oxidase activity	6	6	1.56	0.00031
many-many	GO:0005186	pheromone activity	6	6	1.56	0.00031
many-many	GO:0016726	oxidoreductase activity, acting on CH or...	6	6	1.56	0.00031
many-many	GO:0016727	oxidoreductase activity, acting on CH or...	6	6	1.56	0.00031
many-many	GO:0016997	alpha-sialidase activity	6	6	1.56	0.00031
many-many	GO:0036402	proteasome-activating ATPase activity	6	6	1.56	0.00031
many-many	GO:0043546	molybdopterin cofactor binding	6	6	1.56	0.00031
many-many	GO:0043795	glyceraldehyde oxidoreductase activity	6	6	1.56	0.00031
many-many	GO:0052869	arachidonic acid omega-hydroxylase activ...	6	6	1.56	0.00031
many-many	GO:0052871	alpha-tocopherol omega-hydroxylase activ...	6	6	1.56	0.00031
many-many	GO:0052872	tocotrienol omega-hydroxylase activity	6	6	1.56	0.00031
many-many	GO:0070674	hypoxanthine dehydrogenase activity	6	6	1.56	0.00031
many-many	GO:0008235	metalloexopeptidase activity	35	19	9.1	0.00034
many-many	GO:0004177	aminopeptidase activity	30	17	7.8	0.00035
many-many	GO:0016298	lipase activity	43	22	11.19	0.00036
many-many	GO:0015144	carbohydrate transmembrane transporter a...	14	10	3.64	0.00048
many-many	GO:0051119	sugar transmembrane transporter activity	14	10	3.64	0.00048
many-many	GO:1901476	carbohydrate transporter activity	14	10	3.64	0.00048
many-many	GO:0004000	adenosine deaminase activity	8	7	2.08	0.00049
many-many	GO:0004022	alcohol dehydrogenase (NAD) activity	8	7	2.08	0.00049
many-many	GO:0004800	thyroxine 5'-deiodinase activity	8	7	2.08	0.00049
many-many	GO:0016018	cyclosporin A binding	8	7	2.08	0.00049
many-many	GO:0034190	apolipoprotein receptor binding	8	7	2.08	0.00049
many-many	GO:0034191	apolipoprotein A-I receptor binding	8	7	2.08	0.00049
many-many	GO:0042043	neurexin family protein binding	8	7	2.08	0.00049
many-many	GO:0051021	GDP-dissociation inhibitor binding	8	7	2.08	0.00049
many-many	GO:0051022	Rho GDP-dissociation inhibitor binding	8	7	2.08	0.00049
many-many	GO:0016820	hydrolase activity, acting on acid anhyd...	69	31	17.95	0.0005
many-many	GO:0004602	glutathione peroxidase activity	12	9	3.12	0.00053
many-many	GO:0015101	organic cation transmembrane transporter...	10	8	2.6	0.00055
many-many	GO:0016798	hydrolase activity, acting on glycosyl b...	64	29	16.65	0.00063
many-many	GO:0019842	vitamin binding	50	24	13.01	0.00066
many-many	GO:0015399	primary active transmembrane transporter...	70	31	18.21	0.00067
many-many	GO:0015405	P-P-bond-hydrolysis-driven transmembrane...	70	31	18.21	0.00067
many-many	GO:0004190	aspartic-type endopeptidase activity	17	11	4.42	0.00089
many-many	GO:0070001	aspartic-type peptidase activity	17	11	4.42	0.00089
many-many	GO:0043492	ATPase activity, coupled to movement of ...	71	31	18.47	0.0009
many-many	GO:0016627	oxidoreductase activity, acting on the C...	54	25	14.05	0.001
many-many	GO:0004383	guanylate cyclase activity	22	13	5.72	0.00103
many-many	GO:0070405	ammonium ion binding	22	13	5.72	0.00103
many-many	GO:0016620	oxidoreductase activity, acting on the a...	27	15	7.02	0.00103
many-many	GO:0030170	pyridoxal phosphate binding	35	18	9.1	0.00112
many-many	GO:0070279	vitamin B6 binding	35	18	9.1	0.00112
many-many	GO:0000287	magnesium ion binding	130	50	33.82	0.00113
many-many	GO:0004064	arylesterase activity	5	5	1.3	0.00119
many-many	GO:0004090	carbonyl reductase (NADPH) activity	5	5	1.3	0.00119
many-many	GO:0008470	isovaleryl-CoA dehydrogenase activity	5	5	1.3	0.00119
many-many	GO:0015205	nucleobase transmembrane transporter act...	5	5	1.3	0.00119
many-many	GO:0017128	phospholipid scramblase activity	5	5	1.3	0.00119
many-many	GO:0018455	alcohol dehydrogenase [NAD(P)+] activity	5	5	1.3	0.00119
many-many	GO:0031821	G-protein coupled serotonin receptor bin...	5	5	1.3	0.00119
many-many	GO:0033885	10-hydroxy-9-(phosphonooxy)octadecanoate...	5	5	1.3	0.00119
many-many	GO:0042577	lipid phosphatase activity	5	5	1.3	0.00119
many-many	GO:0047391	alkylglycerophosphoethanolamine phosphod...	5	5	1.3	0.00119
many-many	GO:0005261	cation channel activity	134	51	34.86	0.00133
many-many	GO:0042277	peptide binding	64	28	16.65	0.00151
many-many	GO:0004089	carbonate dehydratase activity	7	6	1.82	0.00168
many-many	GO:0004574	oligo-1,6-glucosidase activity	7	6	1.82	0.00168
many-many	GO:0031531	thyrotropin-releasing hormone receptor b...	7	6	1.82	0.00168
many-many	GO:0000062	fatty-acyl-CoA binding	28	15	7.28	0.0017
many-many	GO:0015114	phosphate ion transmembrane transporter ...	9	7	2.34	0.00172
many-many	GO:1901677	phosphate transmembrane transporter acti...	9	7	2.34	0.00172
many-many	GO:0005310	dicarboxylic acid transmembrane transpor...	18	11	4.68	0.00175
many-many	GO:0008483	transaminase activity	18	11	4.68	0.00175
many-many	GO:0016769	transferase activity, transferring nitro...	18	11	4.68	0.00175
many-many	GO:0046873	metal ion transmembrane transporter acti...	158	58	41.1	0.00178
many-many	GO:0005544	calcium-dependent phospholipid binding	16	10	4.16	0.00225
many-many	GO:0008289	lipid binding	291	97	75.69	0.00275
many-many	GO:0004985	opioid receptor activity	14	9	3.64	0.00288
many-many	GO:0004175	endopeptidase activity	149	54	38.76	0.00345
many-many	GO:0090599	alpha-glucosidase activity	12	8	3.12	0.00362
many-many	GO:0022890	inorganic cation transmembrane transport...	206	71	53.58	0.00391
many-many	GO:0008375	acetylglucosaminyltransferase activity	50	22	13.01	0.0043
many-many	GO:0005242	inward rectifier potassium channel activ...	10	7	2.6	0.00445
many-many	GO:0070851	growth factor receptor binding	33	16	8.58	0.00451
many-many	GO:0000293	ferric-chelate reductase activity	4	4	1.04	0.00457
many-many	GO:0003858	3-hydroxybutyrate dehydrogenase activity	4	4	1.04	0.00457
many-many	GO:0004030	aldehyde dehydrogenase [NAD(P)+] activit...	4	4	1.04	0.00457
many-many	GO:0004448	isocitrate dehydrogenase activity	4	4	1.04	0.00457
many-many	GO:0004586	ornithine decarboxylase activity	4	4	1.04	0.00457
many-many	GO:0004965	G-protein coupled GABA receptor activity	4	4	1.04	0.00457
many-many	GO:0005497	androgen binding	4	4	1.04	0.00457
many-many	GO:0015119	hexose phosphate transmembrane transport...	4	4	1.04	0.00457
many-many	GO:0015189	L-lysine transmembrane transporter activ...	4	4	1.04	0.00457
many-many	GO:0015315	organophosphate:inorganic phosphate anti...	4	4	1.04	0.00457
many-many	GO:0015526	hexose-phosphate:inorganic phosphate ant...	4	4	1.04	0.00457
many-many	GO:0016917	GABA receptor activity	4	4	1.04	0.00457
many-many	GO:0018479	benzaldehyde dehydrogenase (NAD+) activi...	4	4	1.04	0.00457
many-many	GO:0051990	(R)-2-hydroxyglutarate dehydrogenase act...	4	4	1.04	0.00457
many-many	GO:0061459	L-arginine transmembrane transporter act...	4	4	1.04	0.00457
many-many	GO:0061513	glucose 6-phosphate:inorganic phosphate ...	4	4	1.04	0.00457
many-many	GO:0031489	myosin V binding	25	13	6.5	0.00482
many-many	GO:0004712	protein serine/threonine/tyrosine kinase...	28	14	7.28	0.00548
many-many	GO:0000253	3-keto sterol reductase activity	6	5	1.56	0.00558
many-many	GO:0001972	retinoic acid binding	6	5	1.56	0.00558
many-many	GO:0004499	N,N-dimethylaniline monooxygenase activi...	6	5	1.56	0.00558
many-many	GO:0004791	thioredoxin-disulfide reductase activity	6	5	1.56	0.00558
many-many	GO:0008253	5'-nucleotidase activity	6	5	1.56	0.00558
many-many	GO:0015295	solute:proton symporter activity	6	5	1.56	0.00558
many-many	GO:0015386	potassium:proton antiporter activity	6	5	1.56	0.00558
many-many	GO:0035255	ionotropic glutamate receptor binding	6	5	1.56	0.00558
many-many	GO:0015103	inorganic anion transmembrane transporte...	34	16	8.84	0.00649
many-many	GO:0016849	phosphorus-oxygen lyase activity	26	13	6.76	0.00738
many-many	GO:0001786	phosphatidylserine binding	21	11	5.46	0.00875
many-many	GO:0015605	organophosphate ester transmembrane tran...	21	11	5.46	0.00875
many-many	GO:0098631	protein binding involved in cell adhesio...	21	11	5.46	0.00875
many-many	GO:0004623	phospholipase A2 activity	11	7	2.86	0.00949
many-many	GO:0016668	oxidoreductase activity, acting on a sul...	11	7	2.86	0.00949
many-many	GO:0098641	cadherin binding involved in cell-cell a...	16	9	4.16	0.00977
many-many	GO:0051213	dioxygenase activity	47	20	12.23	0.00985
many-many	GO:0033218	amide binding	78	30	20.29	0.01031
many-many	GO:0009975	cyclase activity	27	13	7.02	0.01089
many-many	GO:0042562	hormone binding	27	13	7.02	0.01089
many-many	GO:0015020	glucuronosyltransferase activity	9	6	2.34	0.01222
many-many	GO:0015929	hexosaminidase activity	9	6	2.34	0.01222
many-many	GO:0016634	oxidoreductase activity, acting on the C...	9	6	2.34	0.01222
many-many	GO:0016846	carbon-sulfur lyase activity	9	6	2.34	0.01222
many-many	GO:0015926	glucosidase activity	14	8	3.64	0.01315
many-many	GO:0016702	oxidoreductase activity, acting on singl...	14	8	3.64	0.01315
many-many	GO:0016941	natriuretic peptide receptor activity	14	8	3.64	0.01315
many-many	GO:0033293	monocarboxylic acid binding	22	11	5.72	0.01344
many-many	GO:0005319	lipid transporter activity	64	25	16.65	0.01476
many-many	GO:0008252	nucleotidase activity	7	5	1.82	0.01533
many-many	GO:0015643	toxic substance binding	7	5	1.82	0.01533
many-many	GO:0017136	NAD-dependent histone deacetylase activi...	7	5	1.82	0.01533
many-many	GO:0042609	CD4 receptor binding	7	5	1.82	0.01533
many-many	GO:0004181	metallocarboxypeptidase activity	17	9	4.42	0.01604
many-many	GO:0008144	drug binding	31	14	8.06	0.01621
many-many	GO:0072341	modified amino acid binding	34	15	8.84	0.01662
many-many	GO:0003884	D-amino-acid oxidase activity	3	3	0.78	0.01758
many-many	GO:0003953	NAD+ nucleosidase activity	3	3	0.78	0.01758
many-many	GO:0004035	alkaline phosphatase activity	3	3	0.78	0.01758
many-many	GO:0004359	glutaminase activity	3	3	0.78	0.01758
many-many	GO:0004517	nitric-oxide synthase activity	3	3	0.78	0.01758
many-many	GO:0004711	ribosomal protein S6 kinase activity	3	3	0.78	0.01758
many-many	GO:0005350	pyrimidine nucleobase transmembrane tran...	3	3	0.78	0.01758
many-many	GO:0005351	sugar:proton symporter activity	3	3	0.78	0.01758
many-many	GO:0005402	cation:sugar symporter activity	3	3	0.78	0.01758
many-many	GO:0005415	nucleoside:sodium symporter activity	3	3	0.78	0.01758
many-many	GO:0008445	D-aspartate oxidase activity	3	3	0.78	0.01758
many-many	GO:0015319	sodium:inorganic phosphate symporter act...	3	3	0.78	0.01758
many-many	GO:0015922	aspartate oxidase activity	3	3	0.78	0.01758
many-many	GO:0016212	kynurenine-oxoglutarate transaminase act...	3	3	0.78	0.01758
many-many	GO:0016297	acyl-[acyl-carrier-protein] hydrolase ac...	3	3	0.78	0.01758
many-many	GO:0017018	myosin phosphatase activity	3	3	0.78	0.01758
many-many	GO:0019171	3-hydroxyacyl-[acyl-carrier-protein] deh...	3	3	0.78	0.01758
many-many	GO:0030618	transforming growth factor beta receptor...	3	3	0.78	0.01758
many-many	GO:0034617	tetrahydrobiopterin binding	3	3	0.78	0.01758
many-many	GO:0036137	kynurenine aminotransferase activity	3	3	0.78	0.01758
many-many	GO:0042978	ornithine decarboxylase activator activi...	3	3	0.78	0.01758
many-many	GO:0045159	myosin II binding	3	3	0.78	0.01758
many-many	GO:0046870	cadmium ion binding	3	3	0.78	0.01758
many-many	GO:0046970	NAD-dependent histone deacetylase activi...	3	3	0.78	0.01758
many-many	GO:0050115	myosin-light-chain-phosphatase activity	3	3	0.78	0.01758
many-many	GO:0051032	nucleic acid transmembrane transporter a...	3	3	0.78	0.01758
many-many	GO:0051033	RNA transmembrane transporter activity	3	3	0.78	0.01758
many-many	GO:0070546	L-phenylalanine aminotransferase activit...	3	3	0.78	0.01758
many-many	GO:1990254	keratin filament binding	3	3	0.78	0.01758
many-many	GO:1990583	phospholipase D activator activity	3	3	0.78	0.01758
many-many	GO:0016500	protein-hormone receptor activity	12	7	3.12	0.01772
many-many	GO:0016805	dipeptidase activity	12	7	3.12	0.01772
many-many	GO:0004028	3-chloroallyl aldehyde dehydrogenase act...	5	4	1.3	0.01809
many-many	GO:0008379	thioredoxin peroxidase activity	5	4	1.3	0.01809
many-many	GO:0008455	alpha-1,6-mannosylglycoprotein 2-beta-N-...	5	4	1.3	0.01809
many-many	GO:0015174	basic amino acid transmembrane transport...	5	4	1.3	0.01809
many-many	GO:0015181	arginine transmembrane transporter activ...	5	4	1.3	0.01809
many-many	GO:0016401	palmitoyl-CoA oxidase activity	5	4	1.3	0.01809
many-many	GO:0016918	retinal binding	5	4	1.3	0.01809
many-many	GO:0046934	phosphatidylinositol-4,5-bisphosphate 3-...	5	4	1.3	0.01809
many-many	GO:0052813	phosphatidylinositol bisphosphate kinase...	5	4	1.3	0.01809
many-many	GO:0098988	G-protein coupled glutamate receptor act...	5	4	1.3	0.01809
many-many	GO:1900750	oligopeptide binding	5	4	1.3	0.01809
many-many	GO:0030742	GTP-dependent protein binding	20	10	5.2	0.01823
many-many	GO:0019239	deaminase activity	15	8	3.9	0.02184
many-many	GO:0017075	syntaxin-1 binding	10	6	2.6	0.02389
many-many	GO:0050998	nitric-oxide synthase binding	10	6	2.6	0.02389
many-many	GO:0055131	C3HC4-type RING finger domain binding	10	6	2.6	0.02389
many-many	GO:0098632	protein binding involved in cell-cell ad...	18	9	4.68	0.02481
many-many	GO:0031406	carboxylic acid binding	54	21	14.05	0.02551
many-many	GO:0042826	histone deacetylase binding	54	21	14.05	0.02551
many-many	GO:0043177	organic acid binding	54	21	14.05	0.02551
many-many	GO:0051287	NAD binding	27	12	7.02	0.02896
many-many	GO:0003950	NAD+ ADP-ribosyltransferase activity	30	13	7.8	0.02933
many-many	GO:0015662	ATPase activity, coupled to transmembran...	13	7	3.38	0.02989
many-many	GO:0005244	voltage-gated ion channel activity	55	21	14.31	0.03142
many-many	GO:0022832	voltage-gated channel activity	55	21	14.31	0.03142
many-many	GO:0004312	fatty acid synthase activity	8	5	2.08	0.03218
many-many	GO:0005451	monovalent cation:proton antiporter acti...	8	5	2.08	0.03218
many-many	GO:0015211	purine nucleoside transmembrane transpor...	8	5	2.08	0.03218
many-many	GO:0015385	sodium:proton antiporter activity	8	5	2.08	0.03218
many-many	GO:0034979	NAD-dependent protein deacetylase activi...	8	5	2.08	0.03218
many-many	GO:0005246	calcium channel regulator activity	16	8	4.16	0.03391
many-many	GO:0016814	hydrolase activity, acting on carbon-nit...	16	8	4.16	0.03391
many-many	GO:0031435	mitogen-activated protein kinase kinase ...	16	8	4.16	0.03391
many-many	GO:0071949	FAD binding	16	8	4.16	0.03391
many-many	GO:0016836	hydro-lyase activity	37	15	9.62	0.03762
many-many	GO:0050839	cell adhesion molecule binding	79	28	20.55	0.03957
many-many	GO:0032553	ribonucleotide binding	792	227	206.01	0.04026
many-many	GO:0003785	actin monomer binding	11	6	2.86	0.04115
many-many	GO:0023023	MHC protein complex binding	11	6	2.86	0.04115
many-many	GO:0023026	MHC class II protein complex binding	11	6	2.86	0.04115
many-many	GO:0017076	purine nucleotide binding	786	225	204.45	0.04306
many-many	GO:0004466	long-chain-acyl-CoA dehydrogenase activi...	6	4	1.56	0.04312
many-many	GO:0004806	triglyceride lipase activity	6	4	1.56	0.04312
many-many	GO:0005520	insulin-like growth factor binding	6	4	1.56	0.04312
many-many	GO:0005521	lamin binding	6	4	1.56	0.04312
many-many	GO:0008427	calcium-dependent protein kinase inhibit...	6	4	1.56	0.04312
many-many	GO:0010858	calcium-dependent protein kinase regulat...	6	4	1.56	0.04312
many-many	GO:0015301	anion:anion antiporter activity	6	4	1.56	0.04312
many-many	GO:0016647	oxidoreductase activity, acting on the C...	6	4	1.56	0.04312
many-many	GO:0051920	peroxiredoxin activity	6	4	1.56	0.04312
many-many	GO:0086060	voltage-gated sodium channel activity in...	6	4	1.56	0.04312
many-many	GO:0086061	voltage-gated sodium channel activity in...	6	4	1.56	0.04312
many-many	GO:0086062	voltage-gated sodium channel activity in...	6	4	1.56	0.04312
many-many	GO:0086063	voltage-gated sodium channel activity in...	6	4	1.56	0.04312
many-many	GO:0005249	voltage-gated potassium channel activity	14	7	3.64	0.04663
many-many	GO:0015216	purine nucleotide transmembrane transpor...	14	7	3.64	0.04663
many-many	GO:0015079	potassium ion transmembrane transporter ...	35	14	9.1	0.04904
many-many	GO:0030291	protein serine/threonine kinase inhibito...	17	8	4.42	0.0498
many-0	GO:0004872	receptor activity	547	155	39.86	< 1e-30
many-0	GO:0060089	molecular transducer activity	547	155	39.86	< 1e-30
many-0	GO:0038023	signaling receptor activity	473	134	34.47	< 1e-30
many-0	GO:0004888	transmembrane signaling receptor activit...	457	131	33.3	< 1e-30
many-0	GO:0099600	transmembrane receptor activity	464	131	33.81	< 1e-30
many-0	GO:0004930	G-protein coupled receptor activity	387	118	28.2	< 1e-30
many-0	GO:0004871	signal transducer activity	575	143	41.9	< 1e-30
many-0	GO:0004089	carbonate dehydratase activity	5	4	0.36	0.00013
many-0	GO:0046921	alpha-(1->6)-fucosyltransferase activity	6	4	0.44	0.00037
many-0	GO:0030407	formimidoyltransferase activity	3	3	0.22	0.00038
many-0	GO:0030409	glutamate formimidoyltransferase activit...	3	3	0.22	0.00038
many-0	GO:0030412	formimidoyltetrahydrofolate cyclodeamina...	3	3	0.22	0.00038
many-0	GO:0050840	extracellular matrix binding	16	6	1.17	0.00062
many-0	GO:0005125	cytokine activity	7	4	0.51	0.00082
many-0	GO:0033293	monocarboxylic acid binding	17	6	1.24	0.00089
many-0	GO:0043236	laminin binding	12	5	0.87	0.00103
many-0	GO:0008386	cholesterol monooxygenase (side-chain-cl...	4	3	0.29	0.00145
many-0	GO:0036041	long-chain fatty acid binding	8	4	0.58	0.00154
many-0	GO:0031406	carboxylic acid binding	42	9	3.06	0.00272
many-0	GO:0043177	organic acid binding	42	9	3.06	0.00272
many-0	GO:0043531	ADP binding	44	9	3.21	0.0038
many-0	GO:0005504	fatty acid binding	10	4	0.73	0.0041
many-0	GO:0008417	fucosyltransferase activity	10	4	0.73	0.0041
many-0	GO:0003948	N4-(beta-N-acetylglucosaminyl)-L-asparag...	2	2	0.15	0.0053
many-0	GO:0004965	G-protein coupled GABA receptor activity	2	2	0.15	0.0053
many-0	GO:0005007	fibroblast growth factor-activated recep...	2	2	0.15	0.0053
many-0	GO:0005351	sugar:proton symporter activity	2	2	0.15	0.0053
many-0	GO:0005402	cation:sugar symporter activity	2	2	0.15	0.0053
many-0	GO:0005462	UDP-N-acetylglucosamine transmembrane tr...	2	2	0.15	0.0053
many-0	GO:0005464	UDP-xylose transmembrane transporter act...	2	2	0.15	0.0053
many-0	GO:0008426	protein kinase C inhibitor activity	2	2	0.15	0.0053
many-0	GO:0008506	sucrose:proton symporter activity	2	2	0.15	0.0053
many-0	GO:0008515	sucrose transmembrane transporter activi...	2	2	0.15	0.0053
many-0	GO:0016917	GABA receptor activity	2	2	0.15	0.0053
many-0	GO:0016937	short-branched-chain-acyl-CoA dehydrogen...	2	2	0.15	0.0053
many-0	GO:0017113	dihydropyrimidine dehydrogenase (NADP+) ...	2	2	0.15	0.0053
many-0	GO:0005542	folic acid binding	6	3	0.44	0.00651
many-0	GO:0048306	calcium-dependent protein binding	18	5	1.31	0.00777
many-0	GO:0005248	voltage-gated sodium channel activity	7	3	0.51	0.01078
many-0	GO:0016841	ammonia-lyase activity	7	3	0.51	0.01078
many-0	GO:0055131	C3HC4-type RING finger domain binding	7	3	0.51	0.01078
many-0	GO:1905030	voltage-gated ion channel activity invol...	7	3	0.51	0.01078
many-0	GO:0005201	extracellular matrix structural constitu...	13	4	0.95	0.01171
many-0	GO:0050699	WW domain binding	13	4	0.95	0.01171
many-0	GO:0001972	retinoic acid binding	3	2	0.22	0.01513
many-0	GO:0015154	disaccharide transmembrane transporter a...	3	2	0.22	0.01513
many-0	GO:0015157	oligosaccharide transmembrane transporte...	3	2	0.22	0.01513
many-0	GO:0015295	solute:proton symporter activity	3	2	0.22	0.01513
many-0	GO:0046934	phosphatidylinositol-4,5-bisphosphate 3-...	3	2	0.22	0.01513
many-0	GO:0052813	phosphatidylinositol bisphosphate kinase...	3	2	0.22	0.01513
many-0	GO:0070576	vitamin D 24-hydroxylase activity	3	2	0.22	0.01513
many-0	GO:0098988	G-protein coupled glutamate receptor act...	3	2	0.22	0.01513
many-0	GO:0016524	latrotoxin receptor activity	8	3	0.58	0.01632
many-0	GO:0016742	hydroxymethyl-, formyl- and related tran...	8	3	0.58	0.01632
many-0	GO:0008188	neuropeptide receptor activity	38	7	2.77	0.0182
many-0	GO:0003950	NAD+ ADP-ribosyltransferase activity	22	5	1.6	0.01876
many-0	GO:0001948	glycoprotein binding	40	7	2.92	0.02373
many-0	GO:0004497	monooxygenase activity	24	5	1.75	0.02687
many-0	GO:0003896	DNA primase activity	4	2	0.29	0.0288
many-0	GO:0005501	retinoid binding	4	2	0.29	0.0288
many-0	GO:0008553	hydrogen-exporting ATPase activity, phos...	4	2	0.29	0.0288
many-0	GO:0015165	pyrimidine nucleotide-sugar transmembran...	4	2	0.29	0.0288
many-0	GO:0019840	isoprenoid binding	4	2	0.29	0.0288
many-0	GO:0034594	phosphatidylinositol trisphosphate phosp...	4	2	0.29	0.0288
many-0	GO:0070991	medium-chain-acyl-CoA dehydrogenase acti...	4	2	0.29	0.0288
many-0	GO:0008201	heparin binding	17	4	1.24	0.03093
many-0	GO:0019239	deaminase activity	10	3	0.73	0.03136
many-0	GO:0005272	sodium channel activity	18	4	1.31	0.03755
many-0	GO:0016840	carbon-nitrogen lyase activity	11	3	0.8	0.04084
many-0	GO:0005484	SNAP receptor activity	19	4	1.38	0.04491
many-0	GO:0001618	virus receptor activity	5	2	0.36	0.04571
many-0	GO:0001637	G-protein coupled chemoattractant recept...	5	2	0.36	0.04571
many-0	GO:0001968	fibronectin binding	5	2	0.36	0.04571
many-0	GO:0004950	chemokine receptor activity	5	2	0.36	0.04571
many-0	GO:0005338	nucleotide-sugar transmembrane transport...	5	2	0.36	0.04571
many-0	GO:0005451	monovalent cation:proton antiporter acti...	5	2	0.36	0.04571
many-0	GO:0015020	glucuronosyltransferase activity	5	2	0.36	0.04571
many-0	GO:0015385	sodium:proton antiporter activity	5	2	0.36	0.04571
many-0	GO:0030346	protein phosphatase 2B binding	5	2	0.36	0.04571
many-0	GO:0035259	glucocorticoid receptor binding	5	2	0.36	0.04571
many-0	GO:0052890	oxidoreductase activity, acting on the C...	5	2	0.36	0.04571

## Sheet: Trichoplax_BP
Paralog Category	GO.ID	Term	Annotated	Significant	Expected	p-value (Fisher's exact test)
no-BLAST-hit	GO:0051781	positive regulation of cell division	15	5	0.62	0.00024
no-BLAST-hit	GO:0000160	phosphorelay signal transduction system	2	2	0.08	0.00169
no-BLAST-hit	GO:0015979	photosynthesis	2	2	0.08	0.00169
no-BLAST-hit	GO:0018003	peptidyl-lysine N6-acetylation	2	2	0.08	0.00169
no-BLAST-hit	GO:0070166	enamel mineralization	2	2	0.08	0.00169
no-BLAST-hit	GO:0097186	amelogenesis	2	2	0.08	0.00169
no-BLAST-hit	GO:0032467	positive regulation of cytokinesis	14	4	0.58	0.00203
no-BLAST-hit	GO:0005513	detection of calcium ion	3	2	0.12	0.00493
no-BLAST-hit	GO:0032237	activation of store-operated calcium cha...	3	2	0.12	0.00493
no-BLAST-hit	GO:1901341	positive regulation of store-operated ca...	3	2	0.12	0.00493
no-BLAST-hit	GO:0060997	dendritic spine morphogenesis	11	3	0.45	0.0089
no-BLAST-hit	GO:0000052	citrulline metabolic process	4	2	0.16	0.00959
no-BLAST-hit	GO:0006769	nicotinamide metabolic process	4	2	0.16	0.00959
no-BLAST-hit	GO:0009820	alkaloid metabolic process	4	2	0.16	0.00959
no-BLAST-hit	GO:0031581	hemidesmosome assembly	4	2	0.16	0.00959
no-BLAST-hit	GO:0070681	glutaminyl-tRNAGln biosynthesis via tran...	4	2	0.16	0.00959
no-BLAST-hit	GO:0090181	regulation of cholesterol metabolic proc...	4	2	0.16	0.00959
no-BLAST-hit	GO:1901339	regulation of store-operated calcium cha...	4	2	0.16	0.00959
no-BLAST-hit	GO:0043603	cellular amide metabolic process	492	31	20.27	0.01036
no-BLAST-hit	GO:0097061	dendritic spine organization	12	3	0.49	0.01152
no-BLAST-hit	GO:0006449	regulation of translational termination	5	2	0.21	0.01556
no-BLAST-hit	GO:0060612	adipose tissue development	5	2	0.21	0.01556
no-BLAST-hit	GO:0051302	regulation of cell division	38	5	1.57	0.01878
no-BLAST-hit	GO:0019363	pyridine nucleotide biosynthetic process	6	2	0.25	0.02271
no-BLAST-hit	GO:0034505	tooth mineralization	6	2	0.25	0.02271
no-BLAST-hit	GO:0043648	dicarboxylic acid metabolic process	40	5	1.65	0.02305
no-BLAST-hit	GO:0018200	peptidyl-glutamic acid modification	16	3	0.66	0.02596
no-BLAST-hit	GO:0006310	DNA recombination	138	11	5.68	0.02631
no-BLAST-hit	GO:0032465	regulation of cytokinesis	29	4	1.19	0.02966
no-BLAST-hit	GO:0006448	regulation of translational elongation	7	2	0.29	0.03094
no-BLAST-hit	GO:0045947	negative regulation of translational ini...	7	2	0.29	0.03094
no-BLAST-hit	GO:0050435	beta-amyloid metabolic process	7	2	0.29	0.03094
no-BLAST-hit	GO:0043244	regulation of protein complex disassembl...	31	4	1.28	0.03687
no-BLAST-hit	GO:0032922	circadian regulation of gene expression	8	2	0.33	0.04015
no-BLAST-hit	GO:0072529	pyrimidine-containing compound catabolic...	8	2	0.33	0.04015
no-BLAST-hit	GO:0000270	peptidoglycan metabolic process	1	1	0.04	0.04119
no-BLAST-hit	GO:0000494	box C/D snoRNA 3'-end processing	1	1	0.04	0.04119
no-BLAST-hit	GO:0000746	conjugation	1	1	0.04	0.04119
no-BLAST-hit	GO:0001745	compound eye morphogenesis	1	1	0.04	0.04119
no-BLAST-hit	GO:0001751	compound eye photoreceptor cell differen...	1	1	0.04	0.04119
no-BLAST-hit	GO:0006020	inositol metabolic process	1	1	0.04	0.04119
no-BLAST-hit	GO:0006046	N-acetylglucosamine catabolic process	1	1	0.04	0.04119
no-BLAST-hit	GO:0006054	N-acetylneuraminate metabolic process	1	1	0.04	0.04119
no-BLAST-hit	GO:0006216	cytidine catabolic process	1	1	0.04	0.04119
no-BLAST-hit	GO:0006452	translational frameshifting	1	1	0.04	0.04119
no-BLAST-hit	GO:0006532	aspartate biosynthetic process	1	1	0.04	0.04119
no-BLAST-hit	GO:0006592	ornithine biosynthetic process	1	1	0.04	0.04119
no-BLAST-hit	GO:0006972	hyperosmotic response	1	1	0.04	0.04119
no-BLAST-hit	GO:0007365	periodic partitioning	1	1	0.04	0.04119
no-BLAST-hit	GO:0007366	periodic partitioning by pair rule gene	1	1	0.04	0.04119
no-BLAST-hit	GO:0008627	intrinsic apoptotic signaling pathway in...	1	1	0.04	0.04119
no-BLAST-hit	GO:0009082	branched-chain amino acid biosynthetic p...	1	1	0.04	0.04119
no-BLAST-hit	GO:0009098	leucine biosynthetic process	1	1	0.04	0.04119
no-BLAST-hit	GO:0009099	valine biosynthetic process	1	1	0.04	0.04119
no-BLAST-hit	GO:0009107	lipoate biosynthetic process	1	1	0.04	0.04119
no-BLAST-hit	GO:0009249	protein lipoylation	1	1	0.04	0.04119
no-BLAST-hit	GO:0009253	peptidoglycan catabolic process	1	1	0.04	0.04119
no-BLAST-hit	GO:0009291	unidirectional conjugation	1	1	0.04	0.04119
no-BLAST-hit	GO:0009292	genetic transfer	1	1	0.04	0.04119
no-BLAST-hit	GO:0009810	stilbene metabolic process	1	1	0.04	0.04119
no-BLAST-hit	GO:0009972	cytidine deamination	1	1	0.04	0.04119
no-BLAST-hit	GO:0010509	polyamine homeostasis	1	1	0.04	0.04119
no-BLAST-hit	GO:0015684	ferrous iron transport	1	1	0.04	0.04119
no-BLAST-hit	GO:0016189	synaptic vesicle to endosome fusion	1	1	0.04	0.04119
no-BLAST-hit	GO:0016557	peroxisome membrane biogenesis	1	1	0.04	0.04119
no-BLAST-hit	GO:0018065	protein-cofactor linkage	1	1	0.04	0.04119
no-BLAST-hit	GO:0019262	N-acetylneuraminate catabolic process	1	1	0.04	0.04119
no-BLAST-hit	GO:0019288	isopentenyl diphosphate biosynthetic pro...	1	1	0.04	0.04119
no-BLAST-hit	GO:0019373	epoxygenase P450 pathway	1	1	0.04	0.04119
no-BLAST-hit	GO:0019551	glutamate catabolic process to 2-oxoglut...	1	1	0.04	0.04119
no-BLAST-hit	GO:0019646	aerobic electron transport chain	1	1	0.04	0.04119
no-BLAST-hit	GO:0019858	cytosine metabolic process	1	1	0.04	0.04119
no-BLAST-hit	GO:0030259	lipid glycosylation	1	1	0.04	0.04119
no-BLAST-hit	GO:0031554	regulation of DNA-templated transcriptio...	1	1	0.04	0.04119
no-BLAST-hit	GO:0031641	regulation of myelination	1	1	0.04	0.04119
no-BLAST-hit	GO:0031642	negative regulation of myelination	1	1	0.04	0.04119
no-BLAST-hit	GO:0031645	negative regulation of neurological syst...	1	1	0.04	0.04119
no-BLAST-hit	GO:0032581	ER-dependent peroxisome organization	1	1	0.04	0.04119
no-BLAST-hit	GO:0033609	oxalate metabolic process	1	1	0.04	0.04119
no-BLAST-hit	GO:0033967	box C/D snoRNA metabolic process	1	1	0.04	0.04119
no-BLAST-hit	GO:0034776	response to histamine	1	1	0.04	0.04119
no-BLAST-hit	GO:0034963	box C/D snoRNA processing	1	1	0.04	0.04119
no-BLAST-hit	GO:0035694	mitochondrial protein catabolic process	1	1	0.04	0.04119
no-BLAST-hit	GO:0040015	negative regulation of multicellular org...	1	1	0.04	0.04119
no-BLAST-hit	GO:0042051	compound eye photoreceptor development	1	1	0.04	0.04119
no-BLAST-hit	GO:0042454	ribonucleoside catabolic process	1	1	0.04	0.04119
no-BLAST-hit	GO:0045168	cell-cell signaling involved in cell fat...	1	1	0.04	0.04119
no-BLAST-hit	GO:0045901	positive regulation of translational elo...	1	1	0.04	0.04119
no-BLAST-hit	GO:0045905	positive regulation of translational ter...	1	1	0.04	0.04119
no-BLAST-hit	GO:0046087	cytidine metabolic process	1	1	0.04	0.04119
no-BLAST-hit	GO:0046133	pyrimidine ribonucleoside catabolic proc...	1	1	0.04	0.04119
no-BLAST-hit	GO:0046272	stilbene catabolic process	1	1	0.04	0.04119
no-BLAST-hit	GO:0047484	regulation of response to osmotic stress	1	1	0.04	0.04119
no-BLAST-hit	GO:0048749	compound eye development	1	1	0.04	0.04119
no-BLAST-hit	GO:0050992	dimethylallyl diphosphate biosynthetic p...	1	1	0.04	0.04119
no-BLAST-hit	GO:0050993	dimethylallyl diphosphate metabolic proc...	1	1	0.04	0.04119
no-BLAST-hit	GO:0060030	dorsal convergence	1	1	0.04	0.04119
no-BLAST-hit	GO:0060546	negative regulation of necroptotic proce...	1	1	0.04	0.04119
no-BLAST-hit	GO:0060547	negative regulation of necrotic cell dea...	1	1	0.04	0.04119
no-BLAST-hit	GO:0060734	regulation of endoplasmic reticulum stre...	1	1	0.04	0.04119
no-BLAST-hit	GO:0070267	oncosis	1	1	0.04	0.04119
no-BLAST-hit	GO:0071420	cellular response to histamine	1	1	0.04	0.04119
no-BLAST-hit	GO:0071474	cellular hyperosmotic response	1	1	0.04	0.04119
no-BLAST-hit	GO:0090008	hypoblast development	1	1	0.04	0.04119
no-BLAST-hit	GO:0090069	regulation of ribosome biogenesis	1	1	0.04	0.04119
no-BLAST-hit	GO:0090071	negative regulation of ribosome biogenes...	1	1	0.04	0.04119
no-BLAST-hit	GO:0097510	base-excision repair, AP site formation ...	1	1	0.04	0.04119
no-BLAST-hit	GO:0099532	synaptic vesicle endosomal processing	1	1	0.04	0.04119
no-BLAST-hit	GO:1900673	olefin metabolic process	1	1	0.04	0.04119
no-BLAST-hit	GO:1902031	regulation of NADP metabolic process	1	1	0.04	0.04119
no-BLAST-hit	GO:1902218	regulation of intrinsic apoptotic signal...	1	1	0.04	0.04119
no-BLAST-hit	GO:1902219	negative regulation of intrinsic apoptot...	1	1	0.04	0.04119
no-BLAST-hit	GO:1902504	regulation of signal transduction involv...	1	1	0.04	0.04119
no-BLAST-hit	GO:1904289	regulation of mitotic DNA damage checkpo...	1	1	0.04	0.04119
no-BLAST-hit	GO:1904327	protein localization to cytosolic protea...	1	1	0.04	0.04119
no-BLAST-hit	GO:1904379	protein localization to cytosolic protea...	1	1	0.04	0.04119
no-BLAST-hit	GO:1990258	histone glutamine methylation	1	1	0.04	0.04119
no-BLAST-hit	GO:2000232	regulation of rRNA processing	1	1	0.04	0.04119
no-BLAST-hit	GO:2000233	negative regulation of rRNA processing	1	1	0.04	0.04119
no-BLAST-hit	GO:2000983	regulation of ATP citrate synthase activ...	1	1	0.04	0.04119
no-BLAST-hit	GO:2000984	negative regulation of ATP citrate synth...	1	1	0.04	0.04119
no-BLAST-hit	GO:0017004	cytochrome complex assembly	20	3	0.82	0.04687
1-many	GO:0050896	response to stimulus	2955	198	166.06	0.00012
1-many	GO:0033013	tetrapyrrole metabolic process	25	7	1.4	0.00033
1-many	GO:0042737	drug catabolic process	4	3	0.22	0.00067
1-many	GO:0009583	detection of light stimulus	36	8	2.02	0.00069
1-many	GO:0006690	icosanoid metabolic process	14	5	0.79	0.00071
1-many	GO:1901568	fatty acid derivative metabolic process	14	5	0.79	0.00071
1-many	GO:0051606	detection of stimulus	85	13	4.78	0.00082
1-many	GO:0006778	porphyrin-containing compound metabolic ...	16	5	0.9	0.00142
1-many	GO:0002548	monocyte chemotaxis	5	3	0.28	0.00162
1-many	GO:0046456	icosanoid biosynthetic process	5	3	0.28	0.00162
1-many	GO:1901570	fatty acid derivative biosynthetic proce...	5	3	0.28	0.00162
1-many	GO:0051716	cellular response to stimulus	2513	167	141.22	0.00167
1-many	GO:0071674	mononuclear cell migration	6	3	0.34	0.0031
1-many	GO:0009822	alkaloid catabolic process	2	2	0.11	0.00315
1-many	GO:0016098	monoterpenoid metabolic process	2	2	0.11	0.00315
1-many	GO:0019478	D-amino acid catabolic process	2	2	0.11	0.00315
1-many	GO:0042738	exogenous drug catabolic process	2	2	0.11	0.00315
1-many	GO:0009581	detection of external stimulus	45	8	2.53	0.00316
1-many	GO:0009582	detection of abiotic stimulus	46	8	2.59	0.00364
1-many	GO:0006691	leukotriene metabolic process	7	3	0.39	0.00519
1-many	GO:0072503	cellular divalent inorganic cation homeo...	129	15	7.25	0.00551
1-many	GO:0006954	inflammatory response	61	9	3.43	0.0065
1-many	GO:0031099	regeneration	23	5	1.29	0.0079
1-many	GO:0045662	negative regulation of myoblast differen...	8	3	0.45	0.00797
1-many	GO:2000351	regulation of endothelial cell apoptotic...	8	3	0.45	0.00797
1-many	GO:0033014	tetrapyrrole biosynthetic process	15	4	0.84	0.00815
1-many	GO:0071357	cellular response to type I interferon	15	4	0.84	0.00815
1-many	GO:0072507	divalent inorganic cation homeostasis	135	15	7.59	0.00836
1-many	GO:0001516	prostaglandin biosynthetic process	3	2	0.17	0.00909
1-many	GO:0006706	steroid catabolic process	3	2	0.17	0.00909
1-many	GO:0006824	cobalt ion transport	3	2	0.17	0.00909
1-many	GO:0009313	oligosaccharide catabolic process	3	2	0.17	0.00909
1-many	GO:0015721	bile acid and bile salt transport	3	2	0.17	0.00909
1-many	GO:0034227	tRNA thio-modification	3	2	0.17	0.00909
1-many	GO:0046416	D-amino acid metabolic process	3	2	0.17	0.00909
1-many	GO:0046457	prostanoid biosynthetic process	3	2	0.17	0.00909
1-many	GO:0070989	oxidative demethylation	3	2	0.17	0.00909
1-many	GO:0090170	regulation of Golgi inheritance	3	2	0.17	0.00909
1-many	GO:2000010	positive regulation of protein localizat...	3	2	0.17	0.00909
1-many	GO:0044699	single-organism process	4557	272	256.09	0.0096
1-many	GO:0034340	response to type I interferon	16	4	0.9	0.01039
1-many	GO:0061314	Notch signaling involved in heart develo...	16	4	0.9	0.01039
1-many	GO:0030193	regulation of blood coagulation	25	5	1.4	0.01137
1-many	GO:0050818	regulation of coagulation	25	5	1.4	0.01137
1-many	GO:1900046	regulation of hemostasis	25	5	1.4	0.01137
1-many	GO:0018198	peptidyl-cysteine modification	9	3	0.51	0.01146
1-many	GO:0072577	endothelial cell apoptotic process	9	3	0.51	0.01146
1-many	GO:2000737	negative regulation of stem cell differe...	9	3	0.51	0.01146
1-many	GO:0032501	multicellular organismal process	2460	158	138.25	0.01252
1-many	GO:0061311	cell surface receptor signaling pathway ...	17	4	0.96	0.013
1-many	GO:0086005	ventricular cardiac muscle cell action p...	17	4	0.96	0.013
1-many	GO:0009605	response to external stimulus	546	43	30.68	0.01303
1-many	GO:0003230	cardiac atrium development	36	6	2.02	0.014
1-many	GO:0007596	blood coagulation	81	10	4.55	0.01463
1-many	GO:0050817	coagulation	81	10	4.55	0.01463
1-many	GO:0006875	cellular metal ion homeostasis	144	15	8.09	0.0147
1-many	GO:0017144	drug metabolic process	10	3	0.56	0.0157
1-many	GO:0071499	cellular response to laminar fluid shear...	10	3	0.56	0.0157
1-many	GO:0009584	detection of visible light	18	4	1.01	0.01599
1-many	GO:0033559	unsaturated fatty acid metabolic process	18	4	1.01	0.01599
1-many	GO:0051480	regulation of cytosolic calcium ion conc...	71	9	3.99	0.0171
1-many	GO:0006955	immune response	344	29	19.33	0.01721
1-many	GO:0001682	tRNA 5'-leader removal	4	2	0.22	0.01751
1-many	GO:0006531	aspartate metabolic process	4	2	0.22	0.01751
1-many	GO:0006692	prostanoid metabolic process	4	2	0.22	0.01751
1-many	GO:0006693	prostaglandin metabolic process	4	2	0.22	0.01751
1-many	GO:0006825	copper ion transport	4	2	0.22	0.01751
1-many	GO:0009820	alkaloid metabolic process	4	2	0.22	0.01751
1-many	GO:0030517	negative regulation of axon extension	4	2	0.22	0.01751
1-many	GO:0045026	plasma membrane fusion	4	2	0.22	0.01751
1-many	GO:0048488	synaptic vesicle endocytosis	4	2	0.22	0.01751
1-many	GO:0051016	barbed-end actin filament capping	4	2	0.22	0.01751
1-many	GO:0070374	positive regulation of ERK1 and ERK2 cas...	28	5	1.57	0.01834
1-many	GO:0007599	hemostasis	84	10	4.72	0.01855
1-many	GO:0006935	chemotaxis	109	12	6.13	0.01862
1-many	GO:0042330	taxis	109	12	6.13	0.01862
1-many	GO:0055065	metal ion homeostasis	162	16	9.1	0.01911
1-many	GO:0006952	defense response	348	29	19.56	0.01985
1-many	GO:0048589	developmental growth	110	12	6.18	0.01988
1-many	GO:0006783	heme biosynthetic process	11	3	0.62	0.0207
1-many	GO:0015837	amine transport	11	3	0.62	0.0207
1-many	GO:0042168	heme metabolic process	11	3	0.62	0.0207
1-many	GO:0060688	regulation of morphogenesis of a branchi...	11	3	0.62	0.0207
1-many	GO:0086014	atrial cardiac muscle cell action potent...	11	3	0.62	0.0207
1-many	GO:0086015	SA node cell action potential	11	3	0.62	0.0207
1-many	GO:0086018	SA node cell to atrial cardiac muscle ce...	11	3	0.62	0.0207
1-many	GO:0086026	atrial cardiac muscle cell to AV node ce...	11	3	0.62	0.0207
1-many	GO:0030003	cellular cation homeostasis	165	16	9.27	0.02234
1-many	GO:0009611	response to wounding	152	15	8.54	0.02301
1-many	GO:0007162	negative regulation of cell adhesion	63	8	3.54	0.02371
1-many	GO:0098742	cell-cell adhesion via plasma-membrane a...	30	5	1.69	0.02427
1-many	GO:0006873	cellular ion homeostasis	167	16	9.39	0.02472
1-many	GO:0034616	response to laminar fluid shear stress	12	3	0.67	0.02647
1-many	GO:0071498	cellular response to fluid shear stress	12	3	0.67	0.02647
1-many	GO:1902895	positive regulation of pri-miRNA transcr...	12	3	0.67	0.02647
1-many	GO:1904035	regulation of epithelial cell apoptotic ...	12	3	0.67	0.02647
1-many	GO:0007602	phototransduction	21	4	1.18	0.02741
1-many	GO:0003192	mitral valve formation	5	2	0.28	0.02811
1-many	GO:0006636	unsaturated fatty acid biosynthetic proc...	5	2	0.28	0.02811
1-many	GO:0030835	negative regulation of actin filament de...	5	2	0.28	0.02811
1-many	GO:0032354	response to follicle-stimulating hormone	5	2	0.28	0.02811
1-many	GO:0051693	actin filament capping	5	2	0.28	0.02811
1-many	GO:0071372	cellular response to follicle-stimulatin...	5	2	0.28	0.02811
1-many	GO:2000352	negative regulation of endothelial cell ...	5	2	0.28	0.02811
1-many	GO:2001027	negative regulation of endothelial cell ...	5	2	0.28	0.02811
1-many	GO:0051259	protein oligomerization	129	13	7.25	0.02841
1-many	GO:0003279	cardiac septum development	42	6	2.36	0.02848
1-many	GO:1903034	regulation of response to wounding	42	6	2.36	0.02848
1-many	GO:0055080	cation homeostasis	184	17	10.34	0.02873
1-many	GO:0035295	tube development	228	20	12.81	0.03055
1-many	GO:0000041	transition metal ion transport	32	5	1.8	0.03131
1-many	GO:0098771	inorganic ion homeostasis	186	17	10.45	0.03147
1-many	GO:0010718	positive regulation of epithelial to mes...	22	4	1.24	0.03206
1-many	GO:0031279	regulation of cyclase activity	22	4	1.24	0.03206
1-many	GO:0046916	cellular transition metal ion homeostasi...	22	4	1.24	0.03206
1-many	GO:0006874	cellular calcium ion homeostasis	118	12	6.63	0.0324
1-many	GO:0050878	regulation of body fluid levels	118	12	6.63	0.0324
1-many	GO:0046717	acid secretion	13	3	0.73	0.03302
1-many	GO:0097484	dendrite extension	13	3	0.73	0.03302
1-many	GO:0051239	regulation of multicellular organismal p...	1000	69	56.2	0.03354
1-many	GO:0070838	divalent metal ion transport	160	15	8.99	0.03446
1-many	GO:0072511	divalent inorganic cation transport	160	15	8.99	0.03446
1-many	GO:0010035	response to inorganic substance	147	14	8.26	0.03588
1-many	GO:0022617	extracellular matrix disassembly	23	4	1.29	0.03715
1-many	GO:0097529	myeloid leukocyte migration	23	4	1.29	0.03715
1-many	GO:0055074	calcium ion homeostasis	121	12	6.8	0.03831
1-many	GO:0060402	calcium ion transport into cytosol	57	7	3.2	0.03912
1-many	GO:0003208	cardiac ventricle morphogenesis	34	5	1.91	0.03952
1-many	GO:0051092	positive regulation of NF-kappaB transcr...	34	5	1.91	0.03952
1-many	GO:0006779	porphyrin-containing compound biosynthet...	14	3	0.79	0.04032
1-many	GO:0036297	interstrand cross-link repair	14	3	0.79	0.04032
1-many	GO:0045661	regulation of myoblast differentiation	14	3	0.79	0.04032
1-many	GO:0090051	negative regulation of cell migration in...	14	3	0.79	0.04032
1-many	GO:1902893	regulation of pri-miRNA transcription fr...	14	3	0.79	0.04032
1-many	GO:0006777	Mo-molybdopterin cofactor biosynthetic p...	6	2	0.34	0.04062
1-many	GO:0017121	phospholipid scrambling	6	2	0.34	0.04062
1-many	GO:0019720	Mo-molybdopterin cofactor metabolic proc...	6	2	0.34	0.04062
1-many	GO:0030194	positive regulation of blood coagulation	6	2	0.34	0.04062
1-many	GO:0031102	neuron projection regeneration	6	2	0.34	0.04062
1-many	GO:0031103	axon regeneration	6	2	0.34	0.04062
1-many	GO:0032324	molybdopterin cofactor biosynthetic proc...	6	2	0.34	0.04062
1-many	GO:0034115	negative regulation of heterotypic cell-...	6	2	0.34	0.04062
1-many	GO:0046520	sphingoid biosynthetic process	6	2	0.34	0.04062
1-many	GO:0050771	negative regulation of axonogenesis	6	2	0.34	0.04062
1-many	GO:0050820	positive regulation of coagulation	6	2	0.34	0.04062
1-many	GO:0070586	cell-cell adhesion involved in gastrulat...	6	2	0.34	0.04062
1-many	GO:0070587	regulation of cell-cell adhesion involve...	6	2	0.34	0.04062
1-many	GO:1900048	positive regulation of hemostasis	6	2	0.34	0.04062
1-many	GO:0015849	organic acid transport	58	7	3.26	0.04244
1-many	GO:0046942	carboxylic acid transport	58	7	3.26	0.04244
1-many	GO:0060401	cytosolic calcium ion transport	58	7	3.26	0.04244
1-many	GO:0007187	G-protein coupled receptor signaling pat...	84	9	4.72	0.04498
1-many	GO:0010038	response to metal ion	84	9	4.72	0.04498
1-many	GO:0003008	system process	593	43	33.33	0.04536
1-many	GO:0044707	single-multicellular organism process	2214	139	124.42	0.04819
1-many	GO:0034405	response to fluid shear stress	15	3	0.84	0.04836
1-many	GO:0086091	regulation of heart rate by cardiac cond...	15	3	0.84	0.04836
1-many	GO:1904019	epithelial cell apoptotic process	15	3	0.84	0.04836
1-many	GO:0007269	neurotransmitter secretion	36	5	2.02	0.04892
1-many	GO:0099531	presynaptic process involved in chemical...	36	5	2.02	0.04892
1-many	GO:0099643	signal release from synapse	36	5	2.02	0.04892
many-1	GO:0015837	amine transport	14	6	0.88	0.00012
many-1	GO:0051952	regulation of amine transport	14	6	0.88	0.00012
many-1	GO:0070838	divalent metal ion transport	169	24	10.62	0.00012
many-1	GO:0072511	divalent inorganic cation transport	169	24	10.62	0.00012
many-1	GO:0045137	development of primary sexual characteri...	56	12	3.52	0.00014
many-1	GO:0032414	positive regulation of ion transmembrane...	73	14	4.59	0.00014
many-1	GO:1903169	regulation of calcium ion transmembrane ...	91	16	5.72	0.00014
many-1	GO:0007154	cell communication	2028	160	127.49	0.00015
many-1	GO:0030001	metal ion transport	283	34	17.79	0.00016
many-1	GO:0009062	fatty acid catabolic process	41	10	2.58	0.00016
many-1	GO:0098901	regulation of cardiac muscle cell action...	57	12	3.58	0.00017
many-1	GO:0006540	glutamate decarboxylation to succinate	3	3	0.19	0.00025
many-1	GO:0006780	uroporphyrinogen III biosynthetic proces...	3	3	0.19	0.00025
many-1	GO:0006781	succinyl-CoA pathway	3	3	0.19	0.00025
many-1	GO:0006982	response to lipid hydroperoxide	3	3	0.19	0.00025
many-1	GO:0007039	protein catabolic process in the vacuole	3	3	0.19	0.00025
many-1	GO:0018352	protein-pyridoxal-5-phosphate linkage	3	3	0.19	0.00025
many-1	GO:0035947	regulation of gluconeogenesis by regulat...	3	3	0.19	0.00025
many-1	GO:0035948	positive regulation of gluconeogenesis b...	3	3	0.19	0.00025
many-1	GO:0046502	uroporphyrinogen III metabolic process	3	3	0.19	0.00025
many-1	GO:0071449	cellular response to lipid hydroperoxide	3	3	0.19	0.00025
many-1	GO:1904350	regulation of protein catabolic process ...	3	3	0.19	0.00025
many-1	GO:1905146	lysosomal protein catabolic process	3	3	0.19	0.00025
many-1	GO:1905165	regulation of lysosomal protein cataboli...	3	3	0.19	0.00025
many-1	GO:0044255	cellular lipid metabolic process	337	38	21.19	0.00025
many-1	GO:0032411	positive regulation of transporter activ...	77	14	4.84	0.00026
many-1	GO:0023052	signaling	2018	158	126.86	0.00027
many-1	GO:0046717	acid secretion	16	6	1.01	0.00028
many-1	GO:0051924	regulation of calcium ion transport	106	17	6.66	0.00029
many-1	GO:0006816	calcium ion transport	157	22	9.87	0.00029
many-1	GO:0006812	cation transport	340	38	21.37	0.0003
many-1	GO:0055065	metal ion homeostasis	169	23	10.62	0.00033
many-1	GO:1904064	positive regulation of cation transmembr...	79	14	4.97	0.00034
many-1	GO:0009583	detection of light stimulus	37	9	2.33	0.00036
many-1	GO:0072329	monocarboxylic acid catabolic process	45	10	2.83	0.00037
many-1	GO:0042391	regulation of membrane potential	171	23	10.75	0.00039
many-1	GO:0034767	positive regulation of ion transmembrane...	80	14	5.03	0.00039
many-1	GO:0030003	cellular cation homeostasis	172	23	10.81	0.00042
many-1	GO:0098771	inorganic ion homeostasis	194	25	12.2	0.00042
many-1	GO:0097164	ammonium ion metabolic process	54	11	3.39	0.00043
many-1	GO:0019725	cellular homeostasis	263	31	16.53	0.00044
many-1	GO:0034764	positive regulation of transmembrane tra...	81	14	5.09	0.00045
many-1	GO:0015849	organic acid transport	63	12	3.96	0.00045
many-1	GO:0046942	carboxylic acid transport	63	12	3.96	0.00045
many-1	GO:0046686	response to cadmium ion	7	4	0.44	0.00046
many-1	GO:0001508	action potential	91	15	5.72	0.00048
many-1	GO:0007165	signal transduction	1903	149	119.63	0.00049
many-1	GO:0051186	cofactor metabolic process	174	23	10.94	0.0005
many-1	GO:0044700	single organism signaling	1996	155	125.48	0.00051
many-1	GO:0065008	regulation of biological quality	1444	118	90.78	0.00052
many-1	GO:0051282	regulation of sequestering of calcium io...	64	12	4.02	0.00053
many-1	GO:0006637	acyl-CoA metabolic process	39	9	2.45	0.00054
many-1	GO:0035383	thioester metabolic process	39	9	2.45	0.00054
many-1	GO:0006536	glutamate metabolic process	18	6	1.13	0.00057
many-1	GO:0086065	cell communication involved in cardiac c...	74	13	4.65	0.0006
many-1	GO:0006942	regulation of striated muscle contractio...	93	15	5.85	0.00061
many-1	GO:0022898	regulation of transmembrane transporter ...	114	17	7.17	0.00068
many-1	GO:0032412	regulation of ion transmembrane transpor...	114	17	7.17	0.00068
many-1	GO:1904062	regulation of cation transmembrane trans...	135	19	8.49	0.0007
many-1	GO:0044057	regulation of system process	247	29	15.53	0.00072
many-1	GO:0006937	regulation of muscle contraction	125	18	7.86	0.00073
many-1	GO:0055117	regulation of cardiac muscle contraction	86	14	5.41	0.00083
many-1	GO:0006941	striated muscle contraction	106	16	6.66	0.00085
many-1	GO:0070588	calcium ion transmembrane transport	106	16	6.66	0.00085
many-1	GO:0006105	succinate metabolic process	8	4	0.5	0.00088
many-1	GO:0030878	thyroid gland development	8	4	0.5	0.00088
many-1	GO:0006104	succinyl-CoA metabolic process	4	3	0.25	0.00094
many-1	GO:0042759	long-chain fatty acid biosynthetic proce...	4	3	0.25	0.00094
many-1	GO:0045722	positive regulation of gluconeogenesis	4	3	0.25	0.00094
many-1	GO:0048934	peripheral nervous system neuron differe...	4	3	0.25	0.00094
many-1	GO:0048935	peripheral nervous system neuron develop...	4	3	0.25	0.00094
many-1	GO:0071447	cellular response to hydroperoxide	4	3	0.25	0.00094
many-1	GO:0001505	regulation of neurotransmitter levels	59	11	3.71	0.00094
many-1	GO:0048608	reproductive structure development	97	15	6.1	0.00095
many-1	GO:0006865	amino acid transport	34	8	2.14	0.00096
many-1	GO:0032409	regulation of transporter activity	118	17	7.42	0.00102
many-1	GO:0006732	coenzyme metabolic process	150	20	9.43	0.00103
many-1	GO:0044711	single-organism biosynthetic process	503	49	31.62	0.00107
many-1	GO:0050801	ion homeostasis	230	27	14.46	0.0011
many-1	GO:0007548	sex differentiation	79	13	4.97	0.00114
many-1	GO:0086001	cardiac muscle cell action potential	79	13	4.97	0.00114
many-1	GO:0048511	rhythmic process	70	12	4.4	0.00122
many-1	GO:0055082	cellular chemical homeostasis	209	25	13.14	0.00128
many-1	GO:0014047	glutamate secretion	9	4	0.57	0.0015
many-1	GO:0016559	peroxisome fission	9	4	0.57	0.0015
many-1	GO:0005996	monosaccharide metabolic process	92	14	5.78	0.00164
many-1	GO:0055080	cation homeostasis	190	23	11.94	0.0017
many-1	GO:0043269	regulation of ion transport	225	26	14.14	0.00171
many-1	GO:0043266	regulation of potassium ion transport	83	13	5.22	0.00182
many-1	GO:0042221	response to chemical	1431	114	89.96	0.00184
many-1	GO:1901135	carbohydrate derivative metabolic proces...	477	46	29.99	0.00189
many-1	GO:0009581	detection of external stimulus	46	9	2.89	0.00191
many-1	GO:0016054	organic acid catabolic process	104	15	6.54	0.00197
many-1	GO:0046395	carboxylic acid catabolic process	104	15	6.54	0.00197
many-1	GO:0061458	reproductive system development	104	15	6.54	0.00197
many-1	GO:0003013	circulatory system process	252	28	15.84	0.00208
many-1	GO:0008015	blood circulation	252	28	15.84	0.00208
many-1	GO:0046661	male sex differentiation	38	8	2.39	0.00208
many-1	GO:0009117	nucleotide metabolic process	265	29	16.66	0.00219
many-1	GO:0009582	detection of abiotic stimulus	47	9	2.95	0.00224
many-1	GO:0006538	glutamate catabolic process	5	3	0.31	0.00224
many-1	GO:0042435	indole-containing compound biosynthetic ...	5	3	0.31	0.00224
many-1	GO:0048011	neurotrophin TRK receptor signaling path...	5	3	0.31	0.00224
many-1	GO:1900402	regulation of carbohydrate metabolic pro...	5	3	0.31	0.00224
many-1	GO:1901564	organonitrogen compound metabolic proces...	989	83	62.17	0.00224
many-1	GO:0010559	regulation of glycoprotein biosynthetic ...	10	4	0.63	0.00238
many-1	GO:1903793	positive regulation of anion transport	10	4	0.63	0.00238
many-1	GO:0006749	glutathione metabolic process	23	6	1.45	0.00239
many-1	GO:0034341	response to interferon-gamma	23	6	1.45	0.00239
many-1	GO:0006163	purine nucleotide metabolic process	207	24	13.01	0.00244
many-1	GO:1990542	mitochondrial transmembrane transport	39	8	2.45	0.00248
many-1	GO:0086070	SA node cell to atrial cardiac muscle ce...	48	9	3.02	0.00261
many-1	GO:0006936	muscle contraction	162	20	10.18	0.00265
many-1	GO:0007600	sensory perception	151	19	9.49	0.00271
many-1	GO:0006753	nucleoside phosphate metabolic process	270	29	16.97	0.0029
many-1	GO:0010035	response to inorganic substance	152	19	9.56	0.00292
many-1	GO:0034765	regulation of ion transmembrane transpor...	153	19	9.62	0.00315
many-1	GO:0090257	regulation of muscle system process	143	18	8.99	0.00346
many-1	GO:0042776	mitochondrial ATP synthesis coupled prot...	11	4	0.69	0.00356
many-1	GO:0060333	interferon-gamma-mediated signaling path...	11	4	0.69	0.00356
many-1	GO:0044242	cellular lipid catabolic process	60	10	3.77	0.00379
many-1	GO:0006480	N-terminal protein amino acid methylatio...	2	2	0.13	0.00394
many-1	GO:0007597	blood coagulation, intrinsic pathway	2	2	0.13	0.00394
many-1	GO:0008635	activation of cysteine-type endopeptidas...	2	2	0.13	0.00394
many-1	GO:0009249	protein lipoylation	2	2	0.13	0.00394
many-1	GO:0010966	regulation of phosphate transport	2	2	0.13	0.00394
many-1	GO:0015705	iodide transport	2	2	0.13	0.00394
many-1	GO:0015811	L-cystine transport	2	2	0.13	0.00394
many-1	GO:0016081	synaptic vesicle docking	2	2	0.13	0.00394
many-1	GO:0016598	protein arginylation	2	2	0.13	0.00394
many-1	GO:0018011	N-terminal peptidyl-alanine methylation	2	2	0.13	0.00394
many-1	GO:0018016	N-terminal peptidyl-proline dimethylatio...	2	2	0.13	0.00394
many-1	GO:0018194	peptidyl-alanine modification	2	2	0.13	0.00394
many-1	GO:0019805	quinolinate biosynthetic process	2	2	0.13	0.00394
many-1	GO:0030638	polyketide metabolic process	2	2	0.13	0.00394
many-1	GO:0031641	regulation of myelination	2	2	0.13	0.00394
many-1	GO:0032610	interleukin-1 alpha production	2	2	0.13	0.00394
many-1	GO:0032650	regulation of interleukin-1 alpha produc...	2	2	0.13	0.00394
many-1	GO:0032730	positive regulation of interleukin-1 alp...	2	2	0.13	0.00394
many-1	GO:0032782	bile acid secretion	2	2	0.13	0.00394
many-1	GO:0034418	urate biosynthetic process	2	2	0.13	0.00394
many-1	GO:0034516	response to vitamin B6	2	2	0.13	0.00394
many-1	GO:0035568	N-terminal peptidyl-proline methylation	2	2	0.13	0.00394
many-1	GO:0035570	N-terminal peptidyl-serine methylation	2	2	0.13	0.00394
many-1	GO:0035572	N-terminal peptidyl-serine dimethylation	2	2	0.13	0.00394
many-1	GO:0035573	N-terminal peptidyl-serine trimethylatio...	2	2	0.13	0.00394
many-1	GO:0042810	pheromone metabolic process	2	2	0.13	0.00394
many-1	GO:0042811	pheromone biosynthetic process	2	2	0.13	0.00394
many-1	GO:0042883	cysteine transport	2	2	0.13	0.00394
many-1	GO:0042940	D-amino acid transport	2	2	0.13	0.00394
many-1	GO:0043420	anthranilate metabolic process	2	2	0.13	0.00394
many-1	GO:0044341	sodium-dependent phosphate transport	2	2	0.13	0.00394
many-1	GO:0044550	secondary metabolite biosynthetic proces...	2	2	0.13	0.00394
many-1	GO:0045472	response to ether	2	2	0.13	0.00394
many-1	GO:0045759	negative regulation of action potential	2	2	0.13	0.00394
many-1	GO:0046100	hypoxanthine metabolic process	2	2	0.13	0.00394
many-1	GO:0046101	hypoxanthine biosynthetic process	2	2	0.13	0.00394
many-1	GO:0046121	deoxyribonucleoside catabolic process	2	2	0.13	0.00394
many-1	GO:0046689	response to mercury ion	2	2	0.13	0.00394
many-1	GO:0048936	peripheral nervous system neuron axonoge...	2	2	0.13	0.00394
many-1	GO:0051938	L-glutamate import	2	2	0.13	0.00394
many-1	GO:0060206	estrous cycle phase	2	2	0.13	0.00394
many-1	GO:0060785	regulation of apoptosis involved in tiss...	2	2	0.13	0.00394
many-1	GO:0060913	cardiac cell fate determination	2	2	0.13	0.00394
many-1	GO:0070777	D-aspartate transport	2	2	0.13	0.00394
many-1	GO:0070779	D-aspartate import	2	2	0.13	0.00394
many-1	GO:0071611	granulocyte colony-stimulating factor pr...	2	2	0.13	0.00394
many-1	GO:0071655	regulation of granulocyte colony-stimula...	2	2	0.13	0.00394
many-1	GO:0071657	positive regulation of granulocyte colon...	2	2	0.13	0.00394
many-1	GO:0089711	L-glutamate transmembrane transport	2	2	0.13	0.00394
many-1	GO:0090074	negative regulation of protein homodimer...	2	2	0.13	0.00394
many-1	GO:0090297	positive regulation of mitochondrial DNA...	2	2	0.13	0.00394
many-1	GO:1900208	regulation of cardiolipin metabolic proc...	2	2	0.13	0.00394
many-1	GO:1900210	positive regulation of cardiolipin metab...	2	2	0.13	0.00394
many-1	GO:1901258	positive regulation of macrophage colony...	2	2	0.13	0.00394
many-1	GO:1901557	response to fenofibrate	2	2	0.13	0.00394
many-1	GO:1901860	positive regulation of mitochondrial DNA...	2	2	0.13	0.00394
many-1	GO:1903182	regulation of SUMO transferase activity	2	2	0.13	0.00394
many-1	GO:1903755	positive regulation of SUMO transferase ...	2	2	0.13	0.00394
many-1	GO:1903964	monounsaturated fatty acid metabolic pro...	2	2	0.13	0.00394
many-1	GO:1903966	monounsaturated fatty acid biosynthetic ...	2	2	0.13	0.00394
many-1	GO:1990046	stress-induced mitochondrial fusion	2	2	0.13	0.00394
many-1	GO:2001300	lipoxin metabolic process	2	2	0.13	0.00394
many-1	GO:0060048	cardiac muscle contraction	101	14	6.35	0.00399
many-1	GO:0034762	regulation of transmembrane transport	157	19	9.87	0.0042
many-1	GO:0019693	ribose phosphate metabolic process	216	24	13.58	0.00426
many-1	GO:0072521	purine-containing compound metabolic pro...	216	24	13.58	0.00426
many-1	GO:0052695	cellular glucuronidation	6	3	0.38	0.00427
many-1	GO:0060037	pharyngeal system development	6	3	0.38	0.00427
many-1	GO:0009416	response to light stimulus	146	18	9.18	0.00433
many-1	GO:0055086	nucleobase-containing small molecule met...	290	30	18.23	0.00434
many-1	GO:0098656	anion transmembrane transport	34	7	2.14	0.00449
many-1	GO:0086019	cell-cell signaling involved in cardiac ...	52	9	3.27	0.00458
many-1	GO:0044282	small molecule catabolic process	136	17	8.55	0.00477
many-1	GO:0006813	potassium ion transport	93	13	5.85	0.00507
many-1	GO:0001937	negative regulation of endothelial cell ...	12	4	0.75	0.00507
many-1	GO:0015985	energy coupled proton transport, down el...	12	4	0.75	0.00507
many-1	GO:0015986	ATP synthesis coupled proton transport	12	4	0.75	0.00507
many-1	GO:0072348	sulfur compound transport	12	4	0.75	0.00507
many-1	GO:1903018	regulation of glycoprotein metabolic pro...	12	4	0.75	0.00507
many-1	GO:1903825	organic acid transmembrane transport	19	5	1.19	0.00533
many-1	GO:1905039	carboxylic acid transmembrane transport	19	5	1.19	0.00533
many-1	GO:0008016	regulation of heart contraction	161	19	10.12	0.00554
many-1	GO:0005975	carbohydrate metabolic process	173	20	10.88	0.00566
many-1	GO:0048878	chemical homeostasis	334	33	21	0.00577
many-1	GO:0051606	detection of stimulus	84	12	5.28	0.00585
many-1	GO:0061337	cardiac conduction	95	13	5.97	0.00608
many-1	GO:0006820	anion transport	129	16	8.11	0.00657
many-1	GO:0015807	L-amino acid transport	13	4	0.82	0.00697
many-1	GO:0045838	positive regulation of membrane potentia...	13	4	0.82	0.00697
many-1	GO:0003333	amino acid transmembrane transport	7	3	0.44	0.00713
many-1	GO:0006063	uronic acid metabolic process	7	3	0.44	0.00713
many-1	GO:0006699	bile acid biosynthetic process	7	3	0.44	0.00713
many-1	GO:0019585	glucuronate metabolic process	7	3	0.44	0.00713
many-1	GO:2000021	regulation of ion homeostasis	108	14	6.79	0.0073
many-1	GO:0050877	neurological system process	276	28	17.35	0.00753
many-1	GO:0009408	response to heat	56	9	3.52	0.00755
many-1	GO:1903522	regulation of blood circulation	166	19	10.44	0.00769
many-1	GO:0010038	response to metal ion	87	12	5.47	0.00775
many-1	GO:0006836	neurotransmitter transport	47	8	2.95	0.00817
many-1	GO:0008406	gonad development	47	8	2.95	0.00817
many-1	GO:0055076	transition metal ion homeostasis	29	6	1.82	0.00817
many-1	GO:0010959	regulation of metal ion transport	167	19	10.5	0.00819
many-1	GO:0009150	purine ribonucleotide metabolic process	193	21	12.13	0.00922
many-1	GO:0003015	heart process	169	19	10.62	0.00927
many-1	GO:0060047	heart contraction	169	19	10.62	0.00927
many-1	GO:0006094	gluconeogenesis	30	6	1.89	0.00969
many-1	GO:0009064	glutamine family amino acid metabolic pr...	30	6	1.89	0.00969
many-1	GO:0019319	hexose biosynthetic process	30	6	1.89	0.00969
many-1	GO:0035637	multicellular organismal signaling	101	13	6.35	0.01013
many-1	GO:0009605	response to external stimulus	551	48	34.64	0.011
many-1	GO:0003012	muscle system process	184	20	11.57	0.01104
many-1	GO:0001956	positive regulation of neurotransmitter ...	3	2	0.19	0.01133
many-1	GO:0002477	antigen processing and presentation of e...	3	2	0.19	0.01133
many-1	GO:0002481	antigen processing and presentation of e...	3	2	0.19	0.01133
many-1	GO:0002484	antigen processing and presentation of e...	3	2	0.19	0.01133
many-1	GO:0002485	antigen processing and presentation of e...	3	2	0.19	0.01133
many-1	GO:0002579	positive regulation of antigen processin...	3	2	0.19	0.01133
many-1	GO:0002583	regulation of antigen processing and pre...	3	2	0.19	0.01133
many-1	GO:0002585	positive regulation of antigen processin...	3	2	0.19	0.01133
many-1	GO:0002589	regulation of antigen processing and pre...	3	2	0.19	0.01133
many-1	GO:0002591	positive regulation of antigen processin...	3	2	0.19	0.01133
many-1	GO:0006015	5-phosphoribose 1-diphosphate biosynthet...	3	2	0.19	0.01133
many-1	GO:0006817	phosphate ion transport	3	2	0.19	0.01133
many-1	GO:0006878	cellular copper ion homeostasis	3	2	0.19	0.01133
many-1	GO:0007567	parturition	3	2	0.19	0.01133
many-1	GO:0014733	regulation of skeletal muscle adaptation	3	2	0.19	0.01133
many-1	GO:0015677	copper ion import	3	2	0.19	0.01133
many-1	GO:0015721	bile acid and bile salt transport	3	2	0.19	0.01133
many-1	GO:0016480	negative regulation of transcription fro...	3	2	0.19	0.01133
many-1	GO:0018282	metal incorporation into metallo-sulfur ...	3	2	0.19	0.01133
many-1	GO:0018283	iron incorporation into metallo-sulfur c...	3	2	0.19	0.01133
many-1	GO:0021759	globus pallidus development	3	2	0.19	0.01133
many-1	GO:0030643	cellular phosphate ion homeostasis	3	2	0.19	0.01133
many-1	GO:0032604	granulocyte macrophage colony-stimulatin...	3	2	0.19	0.01133
many-1	GO:0032645	regulation of granulocyte macrophage col...	3	2	0.19	0.01133
many-1	GO:0032725	positive regulation of granulocyte macro...	3	2	0.19	0.01133
many-1	GO:0034982	mitochondrial protein processing	3	2	0.19	0.01133
many-1	GO:0035434	copper ion transmembrane transport	3	2	0.19	0.01133
many-1	GO:0036301	macrophage colony-stimulating factor pro...	3	2	0.19	0.01133
many-1	GO:0042350	GDP-L-fucose biosynthetic process	3	2	0.19	0.01133
many-1	GO:0042351	'de novo' GDP-L-fucose biosynthetic proc...	3	2	0.19	0.01133
many-1	GO:0042537	benzene-containing compound metabolic pr...	3	2	0.19	0.01133
many-1	GO:0043090	amino acid import	3	2	0.19	0.01133
many-1	GO:0043092	L-amino acid import	3	2	0.19	0.01133
many-1	GO:0043501	skeletal muscle adaptation	3	2	0.19	0.01133
many-1	GO:0044848	biological phase	3	2	0.19	0.01133
many-1	GO:0045041	protein import into mitochondrial interm...	3	2	0.19	0.01133
many-1	GO:0046391	5-phosphoribose 1-diphosphate metabolic ...	3	2	0.19	0.01133
many-1	GO:0046415	urate metabolic process	3	2	0.19	0.01133
many-1	GO:0046688	response to copper ion	3	2	0.19	0.01133
many-1	GO:0050829	defense response to Gram-negative bacter...	3	2	0.19	0.01133
many-1	GO:0055062	phosphate ion homeostasis	3	2	0.19	0.01133
many-1	GO:0060384	innervation	3	2	0.19	0.01133
many-1	GO:0070995	NADPH oxidation	3	2	0.19	0.01133
many-1	GO:0071276	cellular response to cadmium ion	3	2	0.19	0.01133
many-1	GO:0072378	blood coagulation, fibrin clot formation	3	2	0.19	0.01133
many-1	GO:0072501	cellular divalent inorganic anion homeos...	3	2	0.19	0.01133
many-1	GO:0072502	cellular trivalent inorganic anion homeo...	3	2	0.19	0.01133
many-1	GO:0072505	divalent inorganic anion homeostasis	3	2	0.19	0.01133
many-1	GO:0072506	trivalent inorganic anion homeostasis	3	2	0.19	0.01133
many-1	GO:0090296	regulation of mitochondrial DNA replicat...	3	2	0.19	0.01133
many-1	GO:0097393	telomeric repeat-containing RNA transcri...	3	2	0.19	0.01133
many-1	GO:0097394	telomeric repeat-containing RNA transcri...	3	2	0.19	0.01133
many-1	GO:0098909	regulation of cardiac muscle cell action...	3	2	0.19	0.01133
many-1	GO:1901256	regulation of macrophage colony-stimulat...	3	2	0.19	0.01133
many-1	GO:1901490	regulation of lymphangiogenesis	3	2	0.19	0.01133
many-1	GO:1901491	negative regulation of lymphangiogenesis	3	2	0.19	0.01133
many-1	GO:1901580	regulation of telomeric RNA transcriptio...	3	2	0.19	0.01133
many-1	GO:1901725	regulation of histone deacetylase activi...	3	2	0.19	0.01133
many-1	GO:1901858	regulation of mitochondrial DNA metaboli...	3	2	0.19	0.01133
many-1	GO:1903575	cornified envelope assembly	3	2	0.19	0.01133
many-1	GO:1904714	regulation of chaperone-mediated autopha...	3	2	0.19	0.01133
many-1	GO:2000010	positive regulation of protein localizat...	3	2	0.19	0.01133
many-1	GO:0006814	sodium ion transport	81	11	5.09	0.01185
many-1	GO:0006111	regulation of gluconeogenesis	15	4	0.94	0.01204
many-1	GO:0018958	phenol-containing compound metabolic pro...	15	4	0.94	0.01204
many-1	GO:0044070	regulation of anion transport	15	4	0.94	0.01204
many-1	GO:0051235	maintenance of location	115	14	7.23	0.01249
many-1	GO:0046916	cellular transition metal ion homeostasi...	23	5	1.45	0.01253
many-1	GO:0016042	lipid catabolic process	71	10	4.46	0.01259
many-1	GO:0009628	response to abiotic stimulus	433	39	27.22	0.01286
many-1	GO:0001101	response to acid chemical	61	9	3.83	0.01313
many-1	GO:0006414	translational elongation	61	9	3.83	0.01313
many-1	GO:0006979	response to oxidative stress	139	16	8.74	0.01317
many-1	GO:0086004	regulation of cardiac muscle cell contra...	32	6	2.01	0.0133
many-1	GO:0009205	purine ribonucleoside triphosphate metab...	105	13	6.6	0.01382
many-1	GO:0042446	hormone biosynthetic process	16	4	1.01	0.01527
many-1	GO:1903115	regulation of actin filament-based movem...	33	6	2.07	0.01543
many-1	GO:0000098	sulfur amino acid catabolic process	9	3	0.57	0.01557
many-1	GO:0006805	xenobiotic metabolic process	9	3	0.57	0.01557
many-1	GO:0010907	positive regulation of glucose metabolic...	9	3	0.57	0.01557
many-1	GO:0046719	regulation by virus of viral protein lev...	9	3	0.57	0.01557
many-1	GO:0055069	zinc ion homeostasis	9	3	0.57	0.01557
many-1	GO:1901700	response to oxygen-containing compound	507	44	31.87	0.01569
many-1	GO:0009259	ribonucleotide metabolic process	203	21	12.76	0.01583
many-1	GO:0051259	protein oligomerization	131	15	8.24	0.01683
many-1	GO:0007031	peroxisome organization	34	6	2.14	0.01777
many-1	GO:0045454	cell redox homeostasis	34	6	2.14	0.01777
many-1	GO:0003006	developmental process involved in reprod...	156	17	9.81	0.01792
many-1	GO:0009144	purine nucleoside triphosphate metabolic...	109	13	6.85	0.01847
many-1	GO:0010033	response to organic substance	1115	86	70.09	0.01862
many-1	GO:0030799	regulation of cyclic nucleotide metaboli...	44	7	2.77	0.01865
many-1	GO:0007422	peripheral nervous system development	17	4	1.07	0.01901
many-1	GO:0022602	ovulation cycle process	17	4	1.07	0.01901
many-1	GO:0071346	cellular response to interferon-gamma	17	4	1.07	0.01901
many-1	GO:0006164	purine nucleotide biosynthetic process	98	12	6.16	0.01913
many-1	GO:0006575	cellular modified amino acid metabolic p...	55	8	3.46	0.02046
many-1	GO:0007584	response to nutrient	26	5	1.63	0.02099
many-1	GO:0010882	regulation of cardiac muscle contraction...	26	5	1.63	0.02099
many-1	GO:0009199	ribonucleoside triphosphate metabolic pr...	111	13	6.98	0.0212
many-1	GO:0009410	response to xenobiotic stimulus	10	3	0.63	0.02122
many-1	GO:0010676	positive regulation of cellular carbohyd...	10	3	0.63	0.02122
many-1	GO:0071466	cellular response to xenobiotic stimulus	10	3	0.63	0.02122
many-1	GO:0002476	antigen processing and presentation of e...	4	2	0.25	0.02172
many-1	GO:0002488	antigen processing and presentation of e...	4	2	0.25	0.02172
many-1	GO:0002489	antigen processing and presentation of e...	4	2	0.25	0.02172
many-1	GO:0002577	regulation of antigen processing and pre...	4	2	0.25	0.02172
many-1	GO:0002931	response to ischemia	4	2	0.25	0.02172
many-1	GO:0003139	secondary heart field specification	4	2	0.25	0.02172
many-1	GO:0006568	tryptophan metabolic process	4	2	0.25	0.02172
many-1	GO:0006569	tryptophan catabolic process	4	2	0.25	0.02172
many-1	GO:0006590	thyroid hormone generation	4	2	0.25	0.02172
many-1	GO:0006825	copper ion transport	4	2	0.25	0.02172
many-1	GO:0010288	response to lead ion	4	2	0.25	0.02172
many-1	GO:0010661	positive regulation of muscle cell apopt...	4	2	0.25	0.02172
many-1	GO:0010663	positive regulation of striated muscle c...	4	2	0.25	0.02172
many-1	GO:0010666	positive regulation of cardiac muscle ce...	4	2	0.25	0.02172
many-1	GO:0010701	positive regulation of norepinephrine se...	4	2	0.25	0.02172
many-1	GO:0010815	bradykinin catabolic process	4	2	0.25	0.02172
many-1	GO:0014061	regulation of norepinephrine secretion	4	2	0.25	0.02172
many-1	GO:0015874	norepinephrine transport	4	2	0.25	0.02172
many-1	GO:0016137	glycoside metabolic process	4	2	0.25	0.02172
many-1	GO:0019060	intracellular transport of viral protein...	4	2	0.25	0.02172
many-1	GO:0030002	cellular anion homeostasis	4	2	0.25	0.02172
many-1	GO:0030320	cellular monovalent inorganic anion home...	4	2	0.25	0.02172
many-1	GO:0030581	symbiont intracellular protein transport...	4	2	0.25	0.02172
many-1	GO:0030728	ovulation	4	2	0.25	0.02172
many-1	GO:0031629	synaptic vesicle fusion to presynaptic a...	4	2	0.25	0.02172
many-1	GO:0032731	positive regulation of interleukin-1 bet...	4	2	0.25	0.02172
many-1	GO:0032735	positive regulation of interleukin-12 pr...	4	2	0.25	0.02172
many-1	GO:0035235	ionotropic glutamate receptor signaling ...	4	2	0.25	0.02172
many-1	GO:0042436	indole-containing compound catabolic pro...	4	2	0.25	0.02172
many-1	GO:0043650	dicarboxylic acid biosynthetic process	4	2	0.25	0.02172
many-1	GO:0045026	plasma membrane fusion	4	2	0.25	0.02172
many-1	GO:0045056	transcytosis	4	2	0.25	0.02172
many-1	GO:0045329	carnitine biosynthetic process	4	2	0.25	0.02172
many-1	GO:0046218	indolalkylamine catabolic process	4	2	0.25	0.02172
many-1	GO:0046368	GDP-L-fucose metabolic process	4	2	0.25	0.02172
many-1	GO:0046874	quinolinate metabolic process	4	2	0.25	0.02172
many-1	GO:0048243	norepinephrine secretion	4	2	0.25	0.02172
many-1	GO:0048873	homeostasis of number of cells within a ...	4	2	0.25	0.02172
many-1	GO:0051590	positive regulation of neurotransmitter ...	4	2	0.25	0.02172
many-1	GO:0051708	intracellular protein transport in other...	4	2	0.25	0.02172
many-1	GO:0055083	monovalent inorganic anion homeostasis	4	2	0.25	0.02172
many-1	GO:0061091	regulation of phospholipid translocation	4	2	0.25	0.02172
many-1	GO:0061092	positive regulation of phospholipid tran...	4	2	0.25	0.02172
many-1	GO:0070493	thrombin-activated receptor signaling pa...	4	2	0.25	0.02172
many-1	GO:0072376	protein activation cascade	4	2	0.25	0.02172
many-1	GO:0090218	positive regulation of lipid kinase acti...	4	2	0.25	0.02172
many-1	GO:0099500	vesicle fusion to plasma membrane	4	2	0.25	0.02172
many-1	GO:1901897	regulation of relaxation of cardiac musc...	4	2	0.25	0.02172
many-1	GO:1902260	negative regulation of delayed rectifier...	4	2	0.25	0.02172
many-1	GO:1902475	L-alpha-amino acid transmembrane transpo...	4	2	0.25	0.02172
many-1	GO:1902514	regulation of calcium ion transmembrane ...	4	2	0.25	0.02172
many-1	GO:1903412	response to bile acid	4	2	0.25	0.02172
many-1	GO:1903413	cellular response to bile acid	4	2	0.25	0.02172
many-1	GO:1903817	negative regulation of voltage-gated pot...	4	2	0.25	0.02172
many-1	GO:0046364	monosaccharide biosynthetic process	36	6	2.26	0.02317
many-1	GO:0042698	ovulation cycle	18	4	1.13	0.02326
many-1	GO:0071248	cellular response to metal ion	46	7	2.89	0.0234
many-1	GO:0009187	cyclic nucleotide metabolic process	68	9	4.27	0.02541
many-1	GO:0072522	purine-containing compound biosynthetic ...	102	12	6.41	0.02543
many-1	GO:0007269	neurotransmitter secretion	37	6	2.33	0.02624
many-1	GO:0099531	presynaptic process involved in chemical...	37	6	2.33	0.02624
many-1	GO:0099643	signal release from synapse	37	6	2.33	0.02624
many-1	GO:0008206	bile acid metabolic process	11	3	0.69	0.02784
many-1	GO:0009065	glutamine family amino acid catabolic pr...	11	3	0.69	0.02784
many-1	GO:0010719	negative regulation of epithelial to mes...	11	3	0.69	0.02784
many-1	GO:0070542	response to fatty acid	11	3	0.69	0.02784
many-1	GO:0015698	inorganic anion transport	19	4	1.19	0.02804
many-1	GO:0021953	central nervous system neuron differenti...	48	7	3.02	0.02893
many-1	GO:0015711	organic anion transport	104	12	6.54	0.0291
many-1	GO:0072524	pyridine-containing compound metabolic p...	60	8	3.77	0.03281
many-1	GO:0007268	chemical synaptic transmission	130	14	8.17	0.03284
many-1	GO:0098916	anterograde trans-synaptic signaling	130	14	8.17	0.03284
many-1	GO:0099536	synaptic signaling	130	14	8.17	0.03284
many-1	GO:0099537	trans-synaptic signaling	130	14	8.17	0.03284
many-1	GO:0008593	regulation of Notch signaling pathway	20	4	1.26	0.03336
many-1	GO:0001504	neurotransmitter uptake	5	2	0.31	0.03471
many-1	GO:0003128	heart field specification	5	2	0.31	0.03471
many-1	GO:0006578	amino-acid betaine biosynthetic process	5	2	0.31	0.03471
many-1	GO:0006851	mitochondrial calcium ion transport	5	2	0.31	0.03471
many-1	GO:0010665	regulation of cardiac muscle cell apopto...	5	2	0.31	0.03471
many-1	GO:0010712	regulation of collagen metabolic process	5	2	0.31	0.03471
many-1	GO:0010714	positive regulation of collagen metaboli...	5	2	0.31	0.03471
many-1	GO:0015813	L-glutamate transport	5	2	0.31	0.03471
many-1	GO:0021559	trigeminal nerve development	5	2	0.31	0.03471
many-1	GO:0031063	regulation of histone deacetylation	5	2	0.31	0.03471
many-1	GO:0032615	interleukin-12 production	5	2	0.31	0.03471
many-1	GO:0032651	regulation of interleukin-1 beta product...	5	2	0.31	0.03471
many-1	GO:0032655	regulation of interleukin-12 production	5	2	0.31	0.03471
many-1	GO:0032732	positive regulation of interleukin-1 pro...	5	2	0.31	0.03471
many-1	GO:0032965	regulation of collagen biosynthetic proc...	5	2	0.31	0.03471
many-1	GO:0032967	positive regulation of collagen biosynth...	5	2	0.31	0.03471
many-1	GO:0033235	positive regulation of protein sumoylati...	5	2	0.31	0.03471
many-1	GO:0033605	positive regulation of catecholamine sec...	5	2	0.31	0.03471
many-1	GO:0038166	angiotensin-activated signaling pathway	5	2	0.31	0.03471
many-1	GO:0042744	hydrogen peroxide catabolic process	5	2	0.31	0.03471
many-1	GO:0044246	regulation of multicellular organismal m...	5	2	0.31	0.03471
many-1	GO:0044253	positive regulation of multicellular org...	5	2	0.31	0.03471
many-1	GO:0050432	catecholamine secretion	5	2	0.31	0.03471
many-1	GO:0050433	regulation of catecholamine secretion	5	2	0.31	0.03471
many-1	GO:0050830	defense response to Gram-positive bacter...	5	2	0.31	0.03471
many-1	GO:0051602	response to electrical stimulus	5	2	0.31	0.03471
many-1	GO:0051954	positive regulation of amine transport	5	2	0.31	0.03471
many-1	GO:0055070	copper ion homeostasis	5	2	0.31	0.03471
many-1	GO:0061577	calcium ion transmembrane transport via ...	5	2	0.31	0.03471
many-1	GO:0071107	response to parathyroid hormone	5	2	0.31	0.03471
many-1	GO:0090315	negative regulation of protein targeting...	5	2	0.31	0.03471
many-1	GO:1901077	regulation of relaxation of muscle	5	2	0.31	0.03471
many-1	GO:1901844	regulation of cell communication by elec...	5	2	0.31	0.03471
many-1	GO:2000105	positive regulation of DNA-dependent DNA...	5	2	0.31	0.03471
many-1	GO:0044723	single-organism carbohydrate metabolic p...	131	14	8.24	0.03475
many-1	GO:0043627	response to estrogen	12	3	0.75	0.03543
many-1	GO:0010522	regulation of calcium ion transport into...	40	6	2.51	0.03703
many-1	GO:0030802	regulation of cyclic nucleotide biosynth...	40	6	2.51	0.03703
many-1	GO:0051279	regulation of release of sequestered cal...	40	6	2.51	0.03703
many-1	GO:0086003	cardiac muscle cell contraction	40	6	2.51	0.03703
many-1	GO:0050680	negative regulation of epithelial cell p...	30	5	1.89	0.03707
many-1	GO:0046034	ATP metabolic process	96	11	6.03	0.03741
many-1	GO:0009266	response to temperature stimulus	73	9	4.59	0.0381
many-1	GO:0010817	regulation of hormone levels	133	14	8.36	0.03883
many-1	GO:0006739	NADP metabolic process	21	4	1.32	0.03923
many-1	GO:0006754	ATP biosynthetic process	21	4	1.32	0.03923
many-1	GO:0006835	dicarboxylic acid transport	21	4	1.32	0.03923
many-1	GO:0009141	nucleoside triphosphate metabolic proces...	121	13	7.61	0.03951
many-1	GO:0044708	single-organism behavior	110	12	6.92	0.04238
many-1	GO:0019362	pyridine nucleotide metabolic process	52	7	3.27	0.04251
many-1	GO:0033273	response to vitamin	13	3	0.82	0.04397
many-1	GO:0035338	long-chain fatty-acyl-CoA biosynthetic p...	13	3	0.82	0.04397
many-1	GO:0046949	fatty-acyl-CoA biosynthetic process	13	3	0.82	0.04397
many-1	GO:0048609	multicellular organismal reproductive pr...	161	16	10.12	0.0449
many-1	GO:0034605	cellular response to heat	42	6	2.64	0.0456
many-1	GO:0090279	regulation of calcium ion import	42	6	2.64	0.0456
many-1	GO:0043255	regulation of carbohydrate biosynthetic ...	22	4	1.38	0.04566
many-1	GO:0032504	multicellular organism reproduction	162	16	10.18	0.04708
many-1	GO:0006952	defense response	349	30	21.94	0.04714
many-1	GO:0050890	cognition	88	10	5.53	0.0482
many-1	GO:0009165	nucleotide biosynthetic process	125	13	7.86	0.0493
many-1	GO:0002428	antigen processing and presentation of p...	6	2	0.38	0.04993
many-1	GO:0002475	antigen processing and presentation via ...	6	2	0.38	0.04993
many-1	GO:0003148	outflow tract septum morphogenesis	6	2	0.38	0.04993
many-1	GO:0003215	cardiac right ventricle morphogenesis	6	2	0.38	0.04993
many-1	GO:0006534	cysteine metabolic process	6	2	0.38	0.04993
many-1	GO:0006586	indolalkylamine metabolic process	6	2	0.38	0.04993
many-1	GO:0006691	leukotriene metabolic process	6	2	0.38	0.04993
many-1	GO:0006768	biotin metabolic process	6	2	0.38	0.04993
many-1	GO:0008053	mitochondrial fusion	6	2	0.38	0.04993
many-1	GO:0009113	purine nucleobase biosynthetic process	6	2	0.38	0.04993
many-1	GO:0009120	deoxyribonucleoside metabolic process	6	2	0.38	0.04993
many-1	GO:0009164	nucleoside catabolic process	6	2	0.38	0.04993
many-1	GO:0010659	cardiac muscle cell apoptotic process	6	2	0.38	0.04993
many-1	GO:0010662	regulation of striated muscle cell apopt...	6	2	0.38	0.04993
many-1	GO:0010918	positive regulation of mitochondrial mem...	6	2	0.38	0.04993
many-1	GO:0015740	C4-dicarboxylate transport	6	2	0.38	0.04993
many-1	GO:0015810	aspartate transport	6	2	0.38	0.04993
many-1	GO:0017182	peptidyl-diphthamide metabolic process	6	2	0.38	0.04993
many-1	GO:0017183	peptidyl-diphthamide biosynthetic proces...	6	2	0.38	0.04993
many-1	GO:0019626	short-chain fatty acid catabolic process	6	2	0.38	0.04993
many-1	GO:0022417	protein maturation by protein folding	6	2	0.38	0.04993
many-1	GO:0032324	molybdopterin cofactor biosynthetic proc...	6	2	0.38	0.04993
many-1	GO:0032652	regulation of interleukin-1 production	6	2	0.38	0.04993
many-1	GO:0032755	positive regulation of interleukin-6 pro...	6	2	0.38	0.04993
many-1	GO:0032760	positive regulation of tumor necrosis fa...	6	2	0.38	0.04993
many-1	GO:0032964	collagen biosynthetic process	6	2	0.38	0.04993
many-1	GO:0033147	negative regulation of intracellular est...	6	2	0.38	0.04993
many-1	GO:0042403	thyroid hormone metabolic process	6	2	0.38	0.04993
many-1	GO:0046069	cGMP catabolic process	6	2	0.38	0.04993
many-1	GO:0048880	sensory system development	6	2	0.38	0.04993
many-1	GO:0050771	negative regulation of axonogenesis	6	2	0.38	0.04993
many-1	GO:0051917	regulation of fibrinolysis	6	2	0.38	0.04993
many-1	GO:0051937	catecholamine transport	6	2	0.38	0.04993
many-1	GO:0055119	relaxation of cardiac muscle	6	2	0.38	0.04993
many-1	GO:0060911	cardiac cell fate commitment	6	2	0.38	0.04993
many-1	GO:0061684	chaperone-mediated autophagy	6	2	0.38	0.04993
many-1	GO:0071577	zinc II ion transmembrane transport	6	2	0.38	0.04993
many-1	GO:0072337	modified amino acid transport	6	2	0.38	0.04993
many-1	GO:1902259	regulation of delayed rectifier potassiu...	6	2	0.38	0.04993
many-1	GO:1903557	positive regulation of tumor necrosis fa...	6	2	0.38	0.04993
many-1	GO:1904385	cellular response to angiotensin	6	2	0.38	0.04993
many-many	GO:0044710	single-organism metabolic process	2375	901	624.91	< 1e-30
many-many	GO:0007186	G-protein coupled receptor signaling pat...	685	355	180.24	< 1e-30
many-many	GO:0006629	lipid metabolic process	792	379	208.39	< 1e-30
many-many	GO:0034754	cellular hormone metabolic process	134	108	35.26	< 1e-30
many-many	GO:0044255	cellular lipid metabolic process	602	303	158.4	< 1e-30
many-many	GO:0055114	oxidation-reduction process	559	284	147.08	< 1e-30
many-many	GO:0044699	single-organism process	6039	1754	1588.99	< 1e-30
many-many	GO:0044281	small molecule metabolic process	1205	501	317.06	< 1e-30
many-many	GO:0017144	drug metabolic process	81	74	21.31	< 1e-30
many-many	GO:0006690	icosanoid metabolic process	83	74	21.84	< 1e-30
many-many	GO:1901568	fatty acid derivative metabolic process	83	74	21.84	< 1e-30
many-many	GO:0042445	hormone metabolic process	165	117	43.42	< 1e-30
many-many	GO:0065008	regulation of biological quality	2075	749	545.98	< 1e-30
many-many	GO:0006775	fat-soluble vitamin metabolic process	82	72	21.58	< 1e-30
many-many	GO:0006820	anion transport	275	162	72.36	< 1e-30
many-many	GO:0009582	detection of abiotic stimulus	72	34	18.94	0.0001
many-many	GO:0002224	toll-like receptor signaling pathway	59	29	15.52	0.00014
many-many	GO:0006767	water-soluble vitamin metabolic process	59	29	15.52	0.00014
many-many	GO:0072521	purine-containing compound metabolic pro...	299	107	78.67	0.00014
many-many	GO:0044708	single-organism behavior	162	64	42.63	0.00014
many-many	GO:0006595	polyamine metabolic process	19	13	5	0.00014
many-many	GO:0009260	ribonucleotide biosynthetic process	153	61	40.26	0.00015
many-many	GO:0001845	phagolysosome assembly	9	8	2.37	0.00016
many-many	GO:0010831	positive regulation of myotube different...	9	8	2.37	0.00016
many-many	GO:0015851	nucleobase transport	9	8	2.37	0.00016
many-many	GO:1903265	positive regulation of tumor necrosis fa...	9	8	2.37	0.00016
many-many	GO:0006182	cGMP biosynthetic process	26	16	6.84	0.00016
many-many	GO:0044763	single-organism cellular process	4897	1351	1288.51	0.00017
many-many	GO:0002009	morphogenesis of an epithelium	304	108	79.99	0.00018
many-many	GO:0006596	polyamine biosynthetic process	15	11	3.95	0.00019
many-many	GO:0006578	amino-acid betaine biosynthetic process	13	10	3.42	0.0002
many-many	GO:0016266	O-glycan processing	13	10	3.42	0.0002
many-many	GO:0006486	protein glycosylation	161	63	42.36	0.00022
many-many	GO:0043413	macromolecule glycosylation	161	63	42.36	0.00022
many-many	GO:0046390	ribose phosphate biosynthetic process	155	61	40.78	0.00023
many-many	GO:0006955	immune response	473	158	124.46	0.00024
many-many	GO:0006694	steroid biosynthetic process	89	39	23.42	0.00024
many-many	GO:0009581	detection of external stimulus	69	32	18.16	0.00025
many-many	GO:0051282	regulation of sequestering of calcium io...	92	40	24.21	0.00025
many-many	GO:0051238	sequestering of metal ion	98	42	25.79	0.00026
many-many	GO:0030003	cellular cation homeostasis	235	86	61.83	0.00027
many-many	GO:0006163	purine nucleotide metabolic process	284	101	74.73	0.00028
many-many	GO:0055092	sterol homeostasis	27	16	7.1	0.0003
many-many	GO:0006665	sphingolipid metabolic process	67	31	17.63	0.00033
many-many	GO:0001768	establishment of T cell polarity	6	6	1.58	0.00033
many-many	GO:0006344	maintenance of chromatin silencing	6	6	1.58	0.00033
many-many	GO:0010155	regulation of proton transport	6	6	1.58	0.00033
many-many	GO:0015812	gamma-aminobutyric acid transport	6	6	1.58	0.00033
many-many	GO:0033227	dsRNA transport	6	6	1.58	0.00033
many-many	GO:0034418	urate biosynthetic process	6	6	1.58	0.00033
many-many	GO:0060789	hair follicle placode formation	6	6	1.58	0.00033
many-many	GO:1903903	regulation of establishment of T cell po...	6	6	1.58	0.00033
many-many	GO:0055123	digestive system development	76	34	20	0.00038
many-many	GO:0007216	G-protein coupled glutamate receptor sig...	18	12	4.74	0.00038
many-many	GO:0032922	circadian regulation of gene expression	18	12	4.74	0.00038
many-many	GO:0051781	positive regulation of cell division	25	15	6.58	0.00038
many-many	GO:0070085	glycosylation	164	63	43.15	0.0004
many-many	GO:0021762	substantia nigra development	30	17	7.89	0.00041
many-many	GO:0044057	regulation of system process	333	115	87.62	0.00042
many-many	GO:0002221	pattern recognition receptor signaling p...	88	38	23.15	0.00042
many-many	GO:0071345	cellular response to cytokine stimulus	228	83	59.99	0.00042
many-many	GO:0030001	metal ion transport	377	128	99.2	0.00044
many-many	GO:0072523	purine-containing compound catabolic pro...	38	20	10	0.00048
many-many	GO:0003073	regulation of systemic arterial blood pr...	74	33	19.47	0.00049
many-many	GO:0060314	regulation of ryanodine-sensitive calciu...	23	14	6.05	0.00049
many-many	GO:0010035	response to inorganic substance	210	77	55.26	0.00052
many-many	GO:0007520	myoblast fusion	14	10	3.68	0.00053
many-many	GO:0015858	nucleoside transport	14	10	3.68	0.00053
many-many	GO:0070633	transepithelial transport	14	10	3.68	0.00053
many-many	GO:0032370	positive regulation of lipid transport	28	16	7.37	0.00053
many-many	GO:0002086	diaphragm contraction	8	7	2.1	0.00053
many-many	GO:0002378	immunoglobulin biosynthetic process	8	7	2.1	0.00053
many-many	GO:0003011	involuntary skeletal muscle contraction	8	7	2.1	0.00053
many-many	GO:0031280	negative regulation of cyclase activity	8	7	2.1	0.00053
many-many	GO:0042537	benzene-containing compound metabolic pr...	8	7	2.1	0.00053
many-many	GO:0043181	vacuolar sequestering	8	7	2.1	0.00053
many-many	GO:0070189	kynurenine metabolic process	8	7	2.1	0.00053
many-many	GO:0007596	blood coagulation	119	48	31.31	0.00054
many-many	GO:0050817	coagulation	119	48	31.31	0.00054
many-many	GO:0051208	sequestering of calcium ion	95	40	25	0.00056
many-many	GO:0045922	negative regulation of fatty acid metabo...	12	9	3.16	0.00059
many-many	GO:0051791	medium-chain fatty acid metabolic proces...	10	8	2.63	0.0006
many-many	GO:0072606	interleukin-8 secretion	10	8	2.63	0.0006
many-many	GO:0072348	sulfur compound transport	21	13	5.53	0.00063
many-many	GO:0050886	endocrine process	36	19	9.47	0.00063
many-many	GO:0043491	protein kinase B signaling	55	26	14.47	0.00065
many-many	GO:0007599	hemostasis	123	49	32.36	0.00066
many-many	GO:0090382	phagosome maturation	31	17	8.16	0.00068
many-many	GO:1903825	organic acid transmembrane transport	31	17	8.16	0.00068
many-many	GO:0007018	microtubule-based movement	202	74	53.15	0.00069
many-many	GO:0044273	sulfur compound catabolic process	26	15	6.84	0.00069
many-many	GO:1903530	regulation of secretion by cell	241	86	63.41	0.00069
many-many	GO:0015672	monovalent inorganic cation transport	251	89	66.04	0.00071
many-many	GO:0050870	positive regulation of T cell activation	47	23	12.37	0.00071
many-many	GO:0051048	negative regulation of secretion	61	28	16.05	0.00073
many-many	GO:0051898	negative regulation of protein kinase B ...	19	12	5	0.00079
many-many	GO:0090407	organophosphate biosynthetic process	308	106	81.04	0.00079
many-many	GO:0042440	pigment metabolic process	29	16	7.63	0.00089
many-many	GO:0042632	cholesterol homeostasis	24	14	6.31	0.0009
many-many	GO:0045576	mast cell activation	24	14	6.31	0.0009
many-many	GO:0006637	acyl-CoA metabolic process	56	26	14.73	0.00091
many-many	GO:0035383	thioester metabolic process	56	26	14.73	0.00091
many-many	GO:0009309	amine biosynthetic process	17	11	4.47	0.00099
many-many	GO:0042401	cellular biogenic amine biosynthetic pro...	17	11	4.47	0.00099
many-many	GO:0030168	platelet activation	62	28	16.31	0.001
many-many	GO:0051050	positive regulation of transport	528	170	138.93	0.00102
many-many	GO:0046128	purine ribonucleoside metabolic process	32	17	8.42	0.0011
many-many	GO:0001990	regulation of systemic arterial blood pr...	27	15	7.1	0.00118
many-many	GO:0055086	nucleobase-containing small molecule met...	389	129	102.35	0.00121
many-many	GO:0006703	estrogen biosynthetic process	5	5	1.32	0.00126
many-many	GO:0006710	androgen catabolic process	5	5	1.32	0.00126
many-many	GO:0009092	homoserine metabolic process	5	5	1.32	0.00126
many-many	GO:0010911	regulation of isomerase activity	5	5	1.32	0.00126
many-many	GO:0010912	positive regulation of isomerase activit...	5	5	1.32	0.00126
many-many	GO:0015846	polyamine transport	5	5	1.32	0.00126
many-many	GO:0015882	L-ascorbic acid transport	5	5	1.32	0.00126
many-many	GO:0019346	transsulfuration	5	5	1.32	0.00126
many-many	GO:0031641	regulation of myelination	5	5	1.32	0.00126
many-many	GO:0032225	regulation of synaptic transmission, dop...	5	5	1.32	0.00126
many-many	GO:0032226	positive regulation of synaptic transmis...	5	5	1.32	0.00126
many-many	GO:0046102	inosine metabolic process	5	5	1.32	0.00126
many-many	GO:0060368	regulation of Fc receptor mediated stimu...	5	5	1.32	0.00126
many-many	GO:0070837	dehydroascorbic acid transport	5	5	1.32	0.00126
many-many	GO:0070904	transepithelial L-ascorbic acid transpor...	5	5	1.32	0.00126
many-many	GO:0090135	actin filament branching	5	5	1.32	0.00126
many-many	GO:1902047	polyamine transmembrane transport	5	5	1.32	0.00126
many-many	GO:1902267	regulation of polyamine transmembrane tr...	5	5	1.32	0.00126
many-many	GO:1902269	positive regulation of polyamine transme...	5	5	1.32	0.00126
many-many	GO:2000371	regulation of DNA topoisomerase (ATP-hyd...	5	5	1.32	0.00126
many-many	GO:2000373	positive regulation of DNA topoisomerase...	5	5	1.32	0.00126
many-many	GO:1901264	carbohydrate derivative transport	35	18	9.21	0.0013
many-many	GO:0051174	regulation of phosphorus metabolic proce...	898	274	236.28	0.00145
many-many	GO:0001887	selenium compound metabolic process	13	9	3.42	0.00146
many-many	GO:0014037	Schwann cell differentiation	13	9	3.42	0.00146
many-many	GO:1903039	positive regulation of leukocyte cell-ce...	49	23	12.89	0.00147
many-many	GO:0038127	ERBB signaling pathway	93	38	24.47	0.00149
many-many	GO:0072593	reactive oxygen species metabolic proces...	90	37	23.68	0.0015
many-many	GO:0031294	lymphocyte costimulation	20	12	5.26	0.0015
many-many	GO:0031295	T cell costimulation	20	12	5.26	0.0015
many-many	GO:1902745	positive regulation of lamellipodium org...	20	12	5.26	0.0015
many-many	GO:0051896	regulation of protein kinase B signaling	52	24	13.68	0.00156
many-many	GO:0009966	regulation of signal transduction	1441	424	379.16	0.00162
many-many	GO:0006875	cellular metal ion homeostasis	201	72	52.89	0.00163
many-many	GO:0009101	glycoprotein biosynthetic process	185	67	48.68	0.00169
many-many	GO:0006103	2-oxoglutarate metabolic process	11	8	2.89	0.0017
many-many	GO:0035666	TRIF-dependent toll-like receptor signal...	11	8	2.89	0.0017
many-many	GO:0046068	cGMP metabolic process	33	17	8.68	0.00172
many-many	GO:0001767	establishment of lymphocyte polarity	7	6	1.84	0.00179
many-many	GO:0001963	synaptic transmission, dopaminergic	7	6	1.84	0.00179
many-many	GO:0006551	leucine metabolic process	7	6	1.84	0.00179
many-many	GO:0006552	leucine catabolic process	7	6	1.84	0.00179
many-many	GO:0006581	acetylcholine catabolic process	7	6	1.84	0.00179
many-many	GO:0007194	negative regulation of adenylate cyclase...	7	6	1.84	0.00179
many-many	GO:0009642	response to light intensity	7	6	1.84	0.00179
many-many	GO:0010310	regulation of hydrogen peroxide metaboli...	7	6	1.84	0.00179
many-many	GO:0010637	negative regulation of mitochondrial fus...	7	6	1.84	0.00179
many-many	GO:0015802	basic amino acid transport	7	6	1.84	0.00179
many-many	GO:0031269	pseudopodium assembly	7	6	1.84	0.00179
many-many	GO:0031272	regulation of pseudopodium assembly	7	6	1.84	0.00179
many-many	GO:0031274	positive regulation of pseudopodium asse...	7	6	1.84	0.00179
many-many	GO:0032627	interleukin-23 production	7	6	1.84	0.00179
many-many	GO:0032667	regulation of interleukin-23 production	7	6	1.84	0.00179
many-many	GO:0032707	negative regulation of interleukin-23 pr...	7	6	1.84	0.00179
many-many	GO:0035025	positive regulation of Rho protein signa...	7	6	1.84	0.00179
many-many	GO:0045342	MHC class II biosynthetic process	7	6	1.84	0.00179
many-many	GO:0045346	regulation of MHC class II biosynthetic ...	7	6	1.84	0.00179
many-many	GO:0046415	urate metabolic process	7	6	1.84	0.00179
many-many	GO:0051665	membrane raft localization	7	6	1.84	0.00179
many-many	GO:0071908	determination of intestine left/right as...	7	6	1.84	0.00179
many-many	GO:0071909	determination of stomach left/right asym...	7	6	1.84	0.00179
many-many	GO:0090400	stress-induced premature senescence	7	6	1.84	0.00179
many-many	GO:2000394	positive regulation of lamellipodium mor...	7	6	1.84	0.00179
many-many	GO:2000021	regulation of ion homeostasis	150	56	39.47	0.00179
many-many	GO:0019220	regulation of phosphate metabolic proces...	894	272	235.23	0.00181
many-many	GO:0005984	disaccharide metabolic process	9	7	2.37	0.00185
many-many	GO:0010762	regulation of fibroblast migration	9	7	2.37	0.00185
many-many	GO:0031268	pseudopodium organization	9	7	2.37	0.00185
many-many	GO:0046456	icosanoid biosynthetic process	9	7	2.37	0.00185
many-many	GO:0051350	negative regulation of lyase activity	9	7	2.37	0.00185
many-many	GO:0090181	regulation of cholesterol metabolic proc...	9	7	2.37	0.00185
many-many	GO:1901570	fatty acid derivative biosynthetic proce...	9	7	2.37	0.00185
many-many	GO:2000188	regulation of cholesterol homeostasis	9	7	2.37	0.00185
many-many	GO:2000189	positive regulation of cholesterol homeo...	9	7	2.37	0.00185
many-many	GO:0007159	leukocyte cell-cell adhesion	88	36	23.15	0.00191
many-many	GO:1903169	regulation of calcium ion transmembrane ...	122	47	32.1	0.00195
many-many	GO:0019932	second-messenger-mediated signaling	141	53	37.1	0.00198
many-many	GO:0032940	secretion by cell	346	115	91.04	0.00201
many-many	GO:0032467	positive regulation of cytokinesis	23	13	6.05	0.00203
many-many	GO:0044248	cellular catabolic process	1227	364	322.85	0.00206
many-many	GO:0006874	cellular calcium ion homeostasis	167	61	43.94	0.00212
many-many	GO:0055082	cellular chemical homeostasis	279	95	73.41	0.00212
many-many	GO:0034764	positive regulation of transmembrane tra...	110	43	28.94	0.00214
many-many	GO:0022603	regulation of anatomical structure morph...	474	152	124.72	0.00224
many-many	GO:0008643	carbohydrate transport	59	26	15.52	0.00231
many-many	GO:0006575	cellular modified amino acid metabolic p...	80	33	21.05	0.00247
many-many	GO:1903037	regulation of leukocyte cell-cell adhesi...	74	31	19.47	0.00247
many-many	GO:0046189	phenol-containing compound biosynthetic ...	16	10	4.21	0.00248
many-many	GO:0048729	tissue morphogenesis	338	112	88.94	0.00256
many-many	GO:0007215	glutamate receptor signaling pathway	34	17	8.95	0.0026
many-many	GO:0042278	purine nucleoside metabolic process	34	17	8.95	0.0026
many-many	GO:0006687	glycosphingolipid metabolic process	21	12	5.53	0.00267
many-many	GO:0006952	defense response	469	150	123.4	0.00269
many-many	GO:0009100	glycoprotein metabolic process	211	74	55.52	0.0027
many-many	GO:0002431	Fc receptor mediated stimulatory signali...	37	18	9.74	0.00289
many-many	GO:0002758	innate immune response-activating signal...	140	52	36.84	0.00291
many-many	GO:0010038	response to metal ion	121	46	31.84	0.00294
many-many	GO:0022898	regulation of transmembrane transporter ...	153	56	40.26	0.003
many-many	GO:0032412	regulation of ion transmembrane transpor...	153	56	40.26	0.003
many-many	GO:0009081	branched-chain amino acid metabolic proc...	29	15	7.63	0.00302
many-many	GO:0009083	branched-chain amino acid catabolic proc...	29	15	7.63	0.00302
many-many	GO:0061025	membrane fusion	84	34	22.1	0.0031
many-many	GO:0006144	purine nucleobase metabolic process	14	9	3.68	0.00314
many-many	GO:0033158	regulation of protein import into nucleu...	14	9	3.68	0.00314
many-many	GO:0098657	import into cell	14	9	3.68	0.00314
many-many	GO:0050863	regulation of T cell activation	66	28	17.37	0.00315
many-many	GO:0006813	potassium ion transport	128	48	33.68	0.00332
many-many	GO:0055074	calcium ion homeostasis	170	61	44.73	0.00341
many-many	GO:0002218	activation of innate immune response	141	52	37.1	0.00346
many-many	GO:0000272	polysaccharide catabolic process	19	11	5	0.00351
many-many	GO:0009251	glucan catabolic process	19	11	5	0.00351
many-many	GO:0044247	cellular polysaccharide catabolic proces...	19	11	5	0.00351
many-many	GO:0006753	nucleoside phosphate metabolic process	358	117	94.2	0.00351
many-many	GO:0072503	cellular divalent inorganic cation homeo...	177	63	46.57	0.00366
many-many	GO:0098656	anion transmembrane transport	49	22	12.89	0.0037
many-many	GO:0048857	neural nucleus development	35	17	9.21	0.00383
many-many	GO:0045023	G0 to G1 transition	12	8	3.16	0.00392
many-many	GO:0045453	bone resorption	12	8	3.16	0.00392
many-many	GO:0048168	regulation of neuronal synaptic plastici...	12	8	3.16	0.00392
many-many	GO:0048261	negative regulation of receptor-mediated...	12	8	3.16	0.00392
many-many	GO:0060142	regulation of syncytium formation by pla...	12	8	3.16	0.00392
many-many	GO:0060143	positive regulation of syncytium formati...	12	8	3.16	0.00392
many-many	GO:0006892	post-Golgi vesicle-mediated transport	82	33	21.58	0.00395
many-many	GO:1901606	alpha-amino acid catabolic process	82	33	21.58	0.00395
many-many	GO:1901657	glycosyl compound metabolic process	82	33	21.58	0.00395
many-many	GO:0048598	embryonic morphogenesis	291	97	76.57	0.00397
many-many	GO:0032409	regulation of transporter activity	158	57	41.57	0.00398
many-many	GO:0032781	positive regulation of ATPase activity	27	14	7.1	0.00402
many-many	GO:0007173	epidermal growth factor receptor signali...	70	29	18.42	0.00408
many-many	GO:0009311	oligosaccharide metabolic process	22	12	5.79	0.00449
many-many	GO:0002532	production of molecular mediator involve...	17	10	4.47	0.0046
many-many	GO:0006000	fructose metabolic process	10	7	2.63	0.00477
many-many	GO:0010761	fibroblast migration	10	7	2.63	0.00477
many-many	GO:0034389	lipid particle organization	10	7	2.63	0.00477
many-many	GO:0043277	apoptotic cell clearance	10	7	2.63	0.00477
many-many	GO:1901685	glutathione derivative metabolic process	10	7	2.63	0.00477
many-many	GO:1901687	glutathione derivative biosynthetic proc...	10	7	2.63	0.00477
many-many	GO:2000480	negative regulation of cAMP-dependent pr...	10	7	2.63	0.00477
many-many	GO:0002551	mast cell chemotaxis	4	4	1.05	0.00478
many-many	GO:0003100	regulation of systemic arterial blood pr...	4	4	1.05	0.00478
many-many	GO:0005982	starch metabolic process	4	4	1.05	0.00478
many-many	GO:0005983	starch catabolic process	4	4	1.05	0.00478
many-many	GO:0006145	purine nucleobase catabolic process	4	4	1.05	0.00478
many-many	GO:0006343	establishment of chromatin silencing	4	4	1.05	0.00478
many-many	GO:0006533	aspartate catabolic process	4	4	1.05	0.00478
many-many	GO:0006972	hyperosmotic response	4	4	1.05	0.00478
many-many	GO:0009115	xanthine catabolic process	4	4	1.05	0.00478
many-many	GO:0010849	regulation of proton-transporting ATPase...	4	4	1.05	0.00478
many-many	GO:0014889	muscle atrophy	4	4	1.05	0.00478
many-many	GO:0014891	striated muscle atrophy	4	4	1.05	0.00478
many-many	GO:0019061	uncoating of virus	4	4	1.05	0.00478
many-many	GO:0019064	fusion of virus membrane with host plasm...	4	4	1.05	0.00478
many-many	GO:0030647	aminoglycoside antibiotic metabolic proc...	4	4	1.05	0.00478
many-many	GO:0030826	regulation of cGMP biosynthetic process	4	4	1.05	0.00478
many-many	GO:0031282	regulation of guanylate cyclase activity	4	4	1.05	0.00478
many-many	GO:0034226	lysine import	4	4	1.05	0.00478
many-many	GO:0039663	membrane fusion involved in viral entry ...	4	4	1.05	0.00478
many-many	GO:0043091	L-arginine import	4	4	1.05	0.00478
many-many	GO:0043652	engulfment of apoptotic cell	4	4	1.05	0.00478
many-many	GO:0044245	polysaccharide digestion	4	4	1.05	0.00478
many-many	GO:0044597	daunorubicin metabolic process	4	4	1.05	0.00478
many-many	GO:0044598	doxorubicin metabolic process	4	4	1.05	0.00478
many-many	GO:0044800	multi-organism membrane fusion	4	4	1.05	0.00478
many-many	GO:0045602	negative regulation of endothelial cell ...	4	4	1.05	0.00478
many-many	GO:0045654	positive regulation of megakaryocyte dif...	4	4	1.05	0.00478
many-many	GO:0046110	xanthine metabolic process	4	4	1.05	0.00478
many-many	GO:0051097	negative regulation of helicase activity	4	4	1.05	0.00478
many-many	GO:0051709	regulation of killing of cells of other ...	4	4	1.05	0.00478
many-many	GO:0051712	positive regulation of killing of cells ...	4	4	1.05	0.00478
many-many	GO:0060167	regulation of adenosine receptor signali...	4	4	1.05	0.00478
many-many	GO:0061461	L-lysine import	4	4	1.05	0.00478
many-many	GO:0070444	oligodendrocyte progenitor proliferation	4	4	1.05	0.00478
many-many	GO:0070445	regulation of oligodendrocyte progenitor...	4	4	1.05	0.00478
many-many	GO:0070446	negative regulation of oligodendrocyte p...	4	4	1.05	0.00478
many-many	GO:0070782	phosphatidylserine exposure on apoptotic...	4	4	1.05	0.00478
many-many	GO:0071441	negative regulation of histone H3-K14 ac...	4	4	1.05	0.00478
many-many	GO:0090241	negative regulation of histone H4 acetyl...	4	4	1.05	0.00478
many-many	GO:0090467	arginine import	4	4	1.05	0.00478
many-many	GO:0097284	hepatocyte apoptotic process	4	4	1.05	0.00478
many-many	GO:0097531	mast cell migration	4	4	1.05	0.00478
many-many	GO:0097638	L-arginine import across plasma membrane	4	4	1.05	0.00478
many-many	GO:0097639	L-lysine import across plasma membrane	4	4	1.05	0.00478
many-many	GO:1900425	negative regulation of defense response ...	4	4	1.05	0.00478
many-many	GO:1900747	negative regulation of vascular endothel...	4	4	1.05	0.00478
many-many	GO:1902022	L-lysine transport	4	4	1.05	0.00478
many-many	GO:1902023	L-arginine transport	4	4	1.05	0.00478
many-many	GO:1902548	negative regulation of cellular response...	4	4	1.05	0.00478
many-many	GO:1902765	L-arginine import into cell	4	4	1.05	0.00478
many-many	GO:1903232	melanosome assembly	4	4	1.05	0.00478
many-many	GO:1903400	L-arginine transmembrane transport	4	4	1.05	0.00478
many-many	GO:1903401	L-lysine transmembrane transport	4	4	1.05	0.00478
many-many	GO:1903410	L-lysine import into cell	4	4	1.05	0.00478
many-many	GO:1903826	arginine transmembrane transport	4	4	1.05	0.00478
many-many	GO:1905936	regulation of germ cell proliferation	4	4	1.05	0.00478
many-many	GO:2000254	regulation of male germ cell proliferati...	4	4	1.05	0.00478
many-many	GO:2000275	regulation of oxidative phosphorylation ...	4	4	1.05	0.00478
many-many	GO:2000276	negative regulation of oxidative phospho...	4	4	1.05	0.00478
many-many	GO:2000619	negative regulation of histone H4-K16 ac...	4	4	1.05	0.00478
many-many	GO:2000654	regulation of cellular response to testo...	4	4	1.05	0.00478
many-many	GO:2000655	negative regulation of cellular response...	4	4	1.05	0.00478
many-many	GO:2000777	positive regulation of proteasomal ubiqu...	4	4	1.05	0.00478
many-many	GO:2001213	negative regulation of vasculogenesis	4	4	1.05	0.00478
many-many	GO:0051924	regulation of calcium ion transport	140	51	36.84	0.005
many-many	GO:0051339	regulation of lyase activity	33	16	8.68	0.00509
many-many	GO:0015749	monosaccharide transport	53	23	13.95	0.00511
many-many	GO:0002274	myeloid leukocyte activation	36	17	9.47	0.00551
many-many	GO:1901019	regulation of calcium ion transmembrane ...	36	17	9.47	0.00551
many-many	GO:0008291	acetylcholine metabolic process	8	6	2.1	0.00556
many-many	GO:0010635	regulation of mitochondrial fusion	8	6	2.1	0.00556
many-many	GO:0030225	macrophage differentiation	8	6	2.1	0.00556
many-many	GO:0043330	response to exogenous dsRNA	8	6	2.1	0.00556
many-many	GO:0043552	positive regulation of phosphatidylinosi...	8	6	2.1	0.00556
many-many	GO:0048496	maintenance of animal organ identity	8	6	2.1	0.00556
many-many	GO:0048873	homeostasis of number of cells within a ...	8	6	2.1	0.00556
many-many	GO:0090218	positive regulation of lipid kinase acti...	8	6	2.1	0.00556
many-many	GO:1900619	acetate ester metabolic process	8	6	2.1	0.00556
many-many	GO:1901223	negative regulation of NIK/NF-kappaB sig...	8	6	2.1	0.00556
many-many	GO:2000392	regulation of lamellipodium morphogenesi...	8	6	2.1	0.00556
many-many	GO:0009117	nucleotide metabolic process	349	113	91.83	0.00567
many-many	GO:0034762	regulation of transmembrane transport	210	72	55.26	0.00576
many-many	GO:0019344	cysteine biosynthetic process	6	5	1.58	0.00589
many-many	GO:0031580	membrane raft distribution	6	5	1.58	0.00589
many-many	GO:0035526	retrograde transport, plasma membrane to...	6	5	1.58	0.00589
many-many	GO:0045898	regulation of RNA polymerase II transcri...	6	5	1.58	0.00589
many-many	GO:0045899	positive regulation of RNA polymerase II...	6	5	1.58	0.00589
many-many	GO:0048532	anatomical structure arrangement	6	5	1.58	0.00589
many-many	GO:0070486	leukocyte aggregation	6	5	1.58	0.00589
many-many	GO:0071593	lymphocyte aggregation	6	5	1.58	0.00589
many-many	GO:0090324	negative regulation of oxidative phospho...	6	5	1.58	0.00589
many-many	GO:1904714	regulation of chaperone-mediated autopha...	6	5	1.58	0.00589
many-many	GO:0042743	hydrogen peroxide metabolic process	20	11	5.26	0.00596
many-many	GO:0033539	fatty acid beta-oxidation using acyl-CoA...	15	9	3.95	0.00602
many-many	GO:0051125	regulation of actin nucleation	15	9	3.95	0.00602
many-many	GO:0051988	regulation of attachment of spindle micr...	15	9	3.95	0.00602
many-many	GO:0060027	convergent extension involved in gastrul...	15	9	3.95	0.00602
many-many	GO:1901890	positive regulation of cell junction ass...	15	9	3.95	0.00602
many-many	GO:0009584	detection of visible light	28	14	7.37	0.00613
many-many	GO:1905039	carboxylic acid transmembrane transport	28	14	7.37	0.00613
many-many	GO:0045089	positive regulation of innate immune res...	161	57	42.36	0.00628
many-many	GO:0016125	sterol metabolic process	75	30	19.73	0.00646
many-many	GO:0034614	cellular response to reactive oxygen spe...	75	30	19.73	0.00646
many-many	GO:1902652	secondary alcohol metabolic process	66	27	17.37	0.0067
many-many	GO:0042177	negative regulation of protein catabolic...	54	23	14.21	0.00672
many-many	GO:2000377	regulation of reactive oxygen species me...	57	24	15	0.00676
many-many	GO:0019886	antigen processing and presentation of e...	60	25	15.79	0.00677
many-many	GO:1904062	regulation of cation transmembrane trans...	178	62	46.84	0.00678
many-many	GO:0000060	protein import into nucleus, translocati...	23	12	6.05	0.00716
many-many	GO:0003081	regulation of systemic arterial blood pr...	23	12	6.05	0.00716
many-many	GO:0033013	tetrapyrrole metabolic process	34	16	8.95	0.00731
many-many	GO:1901701	cellular response to oxygen-containing c...	449	141	118.14	0.00736
many-many	GO:0030838	positive regulation of actin filament po...	37	17	9.74	0.00774
many-many	GO:0032147	activation of protein kinase activity	133	48	35	0.00774
many-many	GO:0000305	response to oxygen radical	13	8	3.42	0.00785
many-many	GO:0014047	glutamate secretion	13	8	3.42	0.00785
many-many	GO:0035456	response to interferon-beta	13	8	3.42	0.00785
many-many	GO:0043550	regulation of lipid kinase activity	13	8	3.42	0.00785
many-many	GO:0046164	alcohol catabolic process	13	8	3.42	0.00785
many-many	GO:0051683	establishment of Golgi localization	13	8	3.42	0.00785
many-many	GO:0070293	renal absorption	13	8	3.42	0.00785
many-many	GO:0003016	respiratory system process	18	10	4.74	0.00794
many-many	GO:0005980	glycogen catabolic process	18	10	4.74	0.00794
many-many	GO:0006584	catecholamine metabolic process	18	10	4.74	0.00794
many-many	GO:0006895	Golgi to endosome transport	18	10	4.74	0.00794
many-many	GO:0009712	catechol-containing compound metabolic p...	18	10	4.74	0.00794
many-many	GO:0031952	regulation of protein autophosphorylatio...	18	10	4.74	0.00794
many-many	GO:0033540	fatty acid beta-oxidation using acyl-CoA...	18	10	4.74	0.00794
many-many	GO:0070588	calcium ion transmembrane transport	140	50	36.84	0.00835
many-many	GO:0000302	response to reactive oxygen species	95	36	25	0.00841
many-many	GO:0072507	divalent inorganic cation homeostasis	183	63	48.15	0.00851
many-many	GO:0002495	antigen processing and presentation of p...	61	25	16.05	0.00866
many-many	GO:0002504	antigen processing and presentation of p...	61	25	16.05	0.00866
many-many	GO:0051592	response to calcium ion	58	24	15.26	0.00871
many-many	GO:0022407	regulation of cell-cell adhesion	108	40	28.42	0.00883
many-many	GO:0051051	negative regulation of transport	207	70	54.47	0.00917
many-many	GO:0000413	protein peptidyl-prolyl isomerization	21	11	5.53	0.00958
many-many	GO:0032963	collagen metabolic process	21	11	5.53	0.00958
many-many	GO:0033003	regulation of mast cell activation	21	11	5.53	0.00958
many-many	GO:0044275	cellular carbohydrate catabolic process	21	11	5.53	0.00958
many-many	GO:0009416	response to light stimulus	194	66	51.05	0.00966
many-many	GO:0006835	dicarboxylic acid transport	32	15	8.42	0.0097
many-many	GO:0007389	pattern specification process	262	86	68.94	0.01003
many-many	GO:0045088	regulation of innate immune response	171	59	44.99	0.01012
many-many	GO:0006534	cysteine metabolic process	11	7	2.89	0.01015
many-many	GO:0007213	G-protein coupled acetylcholine receptor...	11	7	2.89	0.01015
many-many	GO:0014044	Schwann cell development	11	7	2.89	0.01015
many-many	GO:0017121	phospholipid scrambling	11	7	2.89	0.01015
many-many	GO:0019433	triglyceride catabolic process	11	7	2.89	0.01015
many-many	GO:0042403	thyroid hormone metabolic process	11	7	2.89	0.01015
many-many	GO:0095500	acetylcholine receptor signaling pathway	11	7	2.89	0.01015
many-many	GO:1903831	signal transduction involved in cellular...	11	7	2.89	0.01015
many-many	GO:1905144	response to acetylcholine	11	7	2.89	0.01015
many-many	GO:1905145	cellular response to acetylcholine	11	7	2.89	0.01015
many-many	GO:0050867	positive regulation of cell activation	71	28	18.68	0.0104
many-many	GO:0022400	regulation of rhodopsin mediated signali...	16	9	4.21	0.01058
many-many	GO:0033762	response to glucagon	16	9	4.21	0.01058
many-many	GO:0043114	regulation of vascular permeability	16	9	4.21	0.01058
many-many	GO:0043949	regulation of cAMP-mediated signaling	16	9	4.21	0.01058
many-many	GO:0060026	convergent extension	16	9	4.21	0.01058
many-many	GO:0072189	ureter development	16	9	4.21	0.01058
many-many	GO:0032456	endocytic recycling	38	17	10	0.01063
many-many	GO:1901136	carbohydrate derivative catabolic proces...	65	26	17.1	0.0108
many-many	GO:0010830	regulation of myotube differentiation	24	12	6.31	0.01094
many-many	GO:0006112	energy reserve metabolic process	44	19	11.58	0.01112
many-many	GO:1901698	response to nitrogen compound	398	125	104.72	0.01118
many-many	GO:0050793	regulation of developmental process	1006	295	264.7	0.01122
many-many	GO:1901699	cellular response to nitrogen compound	277	90	72.88	0.0115
many-many	GO:0006941	striated muscle contraction	139	49	36.57	0.01174
many-many	GO:0006643	membrane lipid metabolic process	97	36	25.52	0.01212
many-many	GO:0006732	coenzyme metabolic process	196	66	51.57	0.01236
many-many	GO:1901605	alpha-amino acid metabolic process	146	51	38.42	0.01245
many-many	GO:0006816	calcium ion transport	203	68	53.41	0.01274
many-many	GO:0046503	glycerolipid catabolic process	19	10	5	0.01286
many-many	GO:0050905	neuromuscular process	19	10	5	0.01286
many-many	GO:1901655	cellular response to ketone	30	14	7.89	0.01289
many-many	GO:0022011	myelination in peripheral nervous system	9	6	2.37	0.01297
many-many	GO:0032292	peripheral nervous system axon ensheathm...	9	6	2.37	0.01297
many-many	GO:0038166	angiotensin-activated signaling pathway	9	6	2.37	0.01297
many-many	GO:0042136	neurotransmitter biosynthetic process	9	6	2.37	0.01297
many-many	GO:0046500	S-adenosylmethionine metabolic process	9	6	2.37	0.01297
many-many	GO:0046686	response to cadmium ion	9	6	2.37	0.01297
many-many	GO:0048210	Golgi vesicle fusion to target membrane	9	6	2.37	0.01297
many-many	GO:0060788	ectodermal placode formation	9	6	2.37	0.01297
many-many	GO:0071696	ectodermal placode development	9	6	2.37	0.01297
many-many	GO:0071697	ectodermal placode morphogenesis	9	6	2.37	0.01297
many-many	GO:0071801	regulation of podosome assembly	9	6	2.37	0.01297
many-many	GO:0072673	lamellipodium morphogenesis	9	6	2.37	0.01297
many-many	GO:0031349	positive regulation of defense response	173	59	45.52	0.01314
many-many	GO:0071705	nitrogen compound transport	1173	340	308.64	0.01315
many-many	GO:0071310	cellular response to organic substance	1009	295	265.49	0.0132
many-many	GO:0034767	positive regulation of ion transmembrane...	104	38	27.36	0.01338
many-many	GO:0061337	cardiac conduction	127	45	33.42	0.01387
many-many	GO:0002756	MyD88-independent toll-like receptor sig...	14	8	3.68	0.01413
many-many	GO:0009235	cobalamin metabolic process	14	8	3.68	0.01413
many-many	GO:0031579	membrane raft organization	14	8	3.68	0.01413
many-many	GO:0046685	response to arsenic-containing substance	14	8	3.68	0.01413
many-many	GO:0071242	cellular response to ammonium ion	14	8	3.68	0.01413
many-many	GO:0090005	negative regulation of establishment of ...	14	8	3.68	0.01413
many-many	GO:1902176	negative regulation of oxidative stress-...	14	8	3.68	0.01413
many-many	GO:0006885	regulation of pH	39	17	10.26	0.01432
many-many	GO:0010959	regulation of metal ion transport	221	73	58.15	0.01437
many-many	GO:0001649	osteoblast differentiation	98	36	25.79	0.01443
many-many	GO:0048167	regulation of synaptic plasticity	45	19	11.84	0.0146
many-many	GO:0002444	myeloid leukocyte mediated immunity	22	11	5.79	0.01468
many-many	GO:0008299	isoprenoid biosynthetic process	22	11	5.79	0.01468
many-many	GO:0031529	ruffle organization	22	11	5.79	0.01468
many-many	GO:0044259	multicellular organismal macromolecule m...	22	11	5.79	0.01468
many-many	GO:0002376	immune system process	1022	298	268.91	0.01474
many-many	GO:0060048	cardiac muscle contraction	134	47	35.26	0.01477
many-many	GO:0034765	regulation of ion transmembrane transpor...	201	67	52.89	0.01497
many-many	GO:0007611	learning or memory	92	34	24.21	0.01553
many-many	GO:0050865	regulation of cell activation	118	42	31.05	0.01571
many-many	GO:0019637	organophosphate metabolic process	533	162	140.24	0.0158
many-many	GO:0033993	response to lipid	301	96	79.2	0.01588
many-many	GO:0007588	excretion	25	12	6.58	0.01609
many-many	GO:0043299	leukocyte degranulation	25	12	6.58	0.01609
many-many	GO:0045761	regulation of adenylate cyclase activity	25	12	6.58	0.01609
many-many	GO:0046148	pigment biosynthetic process	25	12	6.58	0.01609
many-many	GO:1902743	regulation of lamellipodium organization	25	12	6.58	0.01609
many-many	GO:0002534	cytokine production involved in inflamma...	7	5	1.84	0.01613
many-many	GO:0002931	response to ischemia	7	5	1.84	0.01613
many-many	GO:0003382	epithelial cell morphogenesis	7	5	1.84	0.01613
many-many	GO:0006565	L-serine catabolic process	7	5	1.84	0.01613
many-many	GO:0019254	carnitine metabolic process, CoA-linked	7	5	1.84	0.01613
many-many	GO:0030823	regulation of cGMP metabolic process	7	5	1.84	0.01613
many-many	GO:0031640	killing of cells of other organism	7	5	1.84	0.01613
many-many	GO:0032071	regulation of endodeoxyribonuclease acti...	7	5	1.84	0.01613
many-many	GO:0034142	toll-like receptor 4 signaling pathway	7	5	1.84	0.01613
many-many	GO:0034143	regulation of toll-like receptor 4 signa...	7	5	1.84	0.01613
many-many	GO:0042447	hormone catabolic process	7	5	1.84	0.01613
many-many	GO:0044364	disruption of cells of other organism	7	5	1.84	0.01613
many-many	GO:0070208	protein heterotrimerization	7	5	1.84	0.01613
many-many	GO:1900015	regulation of cytokine production involv...	7	5	1.84	0.01613
many-many	GO:2001212	regulation of vasculogenesis	7	5	1.84	0.01613
many-many	GO:0009887	animal organ morphogenesis	445	137	117.09	0.01651
many-many	GO:0031347	regulation of defense response	305	97	80.25	0.01668
many-many	GO:0051251	positive regulation of lymphocyte activa...	64	25	16.84	0.01704
many-many	GO:0046323	glucose import	28	13	7.37	0.01716
many-many	GO:0060359	response to ammonium ion	28	13	7.37	0.01716
many-many	GO:0000183	chromatin silencing at rDNA	17	9	4.47	0.01731
many-many	GO:0002448	mast cell mediated immunity	17	9	4.47	0.01731
many-many	GO:0043303	mast cell degranulation	17	9	4.47	0.01731
many-many	GO:0046461	neutral lipid catabolic process	17	9	4.47	0.01731
many-many	GO:0046464	acylglycerol catabolic process	17	9	4.47	0.01731
many-many	GO:0006195	purine nucleotide catabolic process	31	14	8.16	0.01793
many-many	GO:0030260	entry into host cell	31	14	8.16	0.01793
many-many	GO:0044409	entry into host	31	14	8.16	0.01793
many-many	GO:0051806	entry into cell of other organism involv...	31	14	8.16	0.01793
many-many	GO:0051828	entry into other organism involved in sy...	31	14	8.16	0.01793
many-many	GO:0000741	karyogamy	3	3	0.79	0.0182
many-many	GO:0001766	membrane raft polarization	3	3	0.79	0.0182
many-many	GO:0002922	positive regulation of humoral immune re...	3	3	0.79	0.0182
many-many	GO:0003334	keratinocyte development	3	3	0.79	0.0182
many-many	GO:0006068	ethanol catabolic process	3	3	0.79	0.0182
many-many	GO:0006154	adenosine catabolic process	3	3	0.79	0.0182
many-many	GO:0006535	cysteine biosynthetic process from serin...	3	3	0.79	0.0182
many-many	GO:0006714	sesquiterpenoid metabolic process	3	3	0.79	0.0182
many-many	GO:0007344	pronuclear fusion	3	3	0.79	0.0182
many-many	GO:0009446	putrescine biosynthetic process	3	3	0.79	0.0182
many-many	GO:0009810	stilbene metabolic process	3	3	0.79	0.0182
many-many	GO:0010886	positive regulation of cholesterol stora...	3	3	0.79	0.0182
many-many	GO:0014038	regulation of Schwann cell differentiati...	3	3	0.79	0.0182
many-many	GO:0015860	purine nucleoside transmembrane transpor...	3	3	0.79	0.0182
many-many	GO:0016107	sesquiterpenoid catabolic process	3	3	0.79	0.0182
many-many	GO:0016115	terpenoid catabolic process	3	3	0.79	0.0182
many-many	GO:0016487	farnesol metabolic process	3	3	0.79	0.0182
many-many	GO:0016488	farnesol catabolic process	3	3	0.79	0.0182
many-many	GO:0030207	chondroitin sulfate catabolic process	3	3	0.79	0.0182
many-many	GO:0030825	positive regulation of cGMP metabolic pr...	3	3	0.79	0.0182
many-many	GO:0030828	positive regulation of cGMP biosynthetic...	3	3	0.79	0.0182
many-many	GO:0031284	positive regulation of guanylate cyclase...	3	3	0.79	0.0182
many-many	GO:0031424	keratinization	3	3	0.79	0.0182
many-many	GO:0032025	response to cobalt ion	3	3	0.79	0.0182
many-many	GO:0032097	positive regulation of response to food	3	3	0.79	0.0182
many-many	GO:0032100	positive regulation of appetite	3	3	0.79	0.0182
many-many	GO:0032106	positive regulation of response to extra...	3	3	0.79	0.0182
many-many	GO:0032109	positive regulation of response to nutri...	3	3	0.79	0.0182
many-many	GO:0032261	purine nucleotide salvage	3	3	0.79	0.0182
many-many	GO:0035733	hepatic stellate cell activation	3	3	0.79	0.0182
many-many	GO:0035897	proteolysis in other organism	3	3	0.79	0.0182
many-many	GO:0036114	medium-chain fatty-acyl-CoA catabolic pr...	3	3	0.79	0.0182
many-many	GO:0036116	long-chain fatty-acyl-CoA catabolic proc...	3	3	0.79	0.0182
many-many	GO:0036324	vascular endothelial growth factor recep...	3	3	0.79	0.0182
many-many	GO:0042340	keratan sulfate catabolic process	3	3	0.79	0.0182
many-many	GO:0044855	plasma membrane raft distribution	3	3	0.79	0.0182
many-many	GO:0044856	plasma membrane raft localization	3	3	0.79	0.0182
many-many	GO:0044858	plasma membrane raft polarization	3	3	0.79	0.0182
many-many	GO:0044860	protein localization to plasma membrane ...	3	3	0.79	0.0182
many-many	GO:0046103	inosine biosynthetic process	3	3	0.79	0.0182
many-many	GO:0046272	stilbene catabolic process	3	3	0.79	0.0182
many-many	GO:0060169	negative regulation of adenosine recepto...	3	3	0.79	0.0182
many-many	GO:0060327	cytoplasmic actin-based contraction invo...	3	3	0.79	0.0182
many-many	GO:0060661	submandibular salivary gland formation	3	3	0.79	0.0182
many-many	GO:0060753	regulation of mast cell chemotaxis	3	3	0.79	0.0182
many-many	GO:0061740	protein targeting to lysosome involved i...	3	3	0.79	0.0182
many-many	GO:0071335	hair follicle cell proliferation	3	3	0.79	0.0182
many-many	GO:0071336	regulation of hair follicle cell prolife...	3	3	0.79	0.0182
many-many	GO:0071338	positive regulation of hair follicle cel...	3	3	0.79	0.0182
many-many	GO:0072318	clathrin coat disassembly	3	3	0.79	0.0182
many-many	GO:0072537	fibroblast activation	3	3	0.79	0.0182
many-many	GO:0072604	interleukin-6 secretion	3	3	0.79	0.0182
many-many	GO:0090386	phagosome maturation involved in apoptot...	3	3	0.79	0.0182
many-many	GO:0090387	phagolysosome assembly involved in apopt...	3	3	0.79	0.0182
many-many	GO:0090527	actin filament reorganization	3	3	0.79	0.0182
many-many	GO:0097052	L-kynurenine metabolic process	3	3	0.79	0.0182
many-many	GO:0097267	omega-hydroxylase P450 pathway	3	3	0.79	0.0182
many-many	GO:0098810	neurotransmitter reuptake	3	3	0.79	0.0182
many-many	GO:1900533	palmitic acid metabolic process	3	3	0.79	0.0182
many-many	GO:1900535	palmitic acid biosynthetic process	3	3	0.79	0.0182
many-many	GO:1900673	olefin metabolic process	3	3	0.79	0.0182
many-many	GO:1901204	regulation of adrenergic receptor signal...	3	3	0.79	0.0182
many-many	GO:1901642	nucleoside transmembrane transport	3	3	0.79	0.0182
many-many	GO:1902174	positive regulation of keratinocyte apop...	3	3	0.79	0.0182
many-many	GO:1902463	protein localization to cell leading edg...	3	3	0.79	0.0182
many-many	GO:1903044	protein localization to membrane raft	3	3	0.79	0.0182
many-many	GO:1903842	response to arsenite ion	3	3	0.79	0.0182
many-many	GO:1903905	positive regulation of establishment of ...	3	3	0.79	0.0182
many-many	GO:1903906	regulation of plasma membrane raft polar...	3	3	0.79	0.0182
many-many	GO:1903909	regulation of receptor clustering	3	3	0.79	0.0182
many-many	GO:1904764	chaperone-mediated autophagy translocati...	3	3	0.79	0.0182
many-many	GO:1905279	regulation of retrograde transport, endo...	3	3	0.79	0.0182
many-many	GO:1905937	negative regulation of germ cell prolife...	3	3	0.79	0.0182
many-many	GO:1990034	calcium ion export from cell	3	3	0.79	0.0182
many-many	GO:2000255	negative regulation of male germ cell pr...	3	3	0.79	0.0182
many-many	GO:2000489	regulation of hepatic stellate cell acti...	3	3	0.79	0.0182
many-many	GO:2000491	positive regulation of hepatic stellate ...	3	3	0.79	0.0182
many-many	GO:0008652	cellular amino acid biosynthetic process	52	21	13.68	0.01847
many-many	GO:0034446	substrate adhesion-dependent cell spread...	37	16	9.74	0.01878
many-many	GO:0007200	phospholipase C-activating G-protein cou...	12	7	3.16	0.01888
many-many	GO:0016559	peroxisome fission	12	7	3.16	0.01888
many-many	GO:0033630	positive regulation of cell adhesion med...	12	7	3.16	0.01888
many-many	GO:0071872	cellular response to epinephrine stimulu...	12	7	3.16	0.01888
many-many	GO:2000479	regulation of cAMP-dependent protein kin...	12	7	3.16	0.01888
many-many	GO:0000720	pyrimidine dimer repair by nucleotide-ex...	5	4	1.32	0.01888
many-many	GO:0001561	fatty acid alpha-oxidation	5	4	1.32	0.01888
many-many	GO:0002093	auditory receptor cell morphogenesis	5	4	1.32	0.01888
many-many	GO:0002176	male germ cell proliferation	5	4	1.32	0.01888
many-many	GO:0006089	lactate metabolic process	5	4	1.32	0.01888
many-many	GO:0006102	isocitrate metabolic process	5	4	1.32	0.01888
many-many	GO:0006290	pyrimidine dimer repair	5	4	1.32	0.01888
many-many	GO:0006524	alanine catabolic process	5	4	1.32	0.01888
many-many	GO:0006817	phosphate ion transport	5	4	1.32	0.01888
many-many	GO:0006878	cellular copper ion homeostasis	5	4	1.32	0.01888
many-many	GO:0009080	pyruvate family amino acid catabolic pro...	5	4	1.32	0.01888
many-many	GO:0014041	regulation of neuron maturation	5	4	1.32	0.01888
many-many	GO:0015809	arginine transport	5	4	1.32	0.01888
many-many	GO:0015819	lysine transport	5	4	1.32	0.01888
many-many	GO:0015822	ornithine transport	5	4	1.32	0.01888
many-many	GO:0021831	embryonic olfactory bulb interneuron pre...	5	4	1.32	0.01888
many-many	GO:0021889	olfactory bulb interneuron differentiati...	5	4	1.32	0.01888
many-many	GO:0021891	olfactory bulb interneuron development	5	4	1.32	0.01888
many-many	GO:0031584	activation of phospholipase D activity	5	4	1.32	0.01888
many-many	GO:0036093	germ cell proliferation	5	4	1.32	0.01888
many-many	GO:0042759	long-chain fatty acid biosynthetic proce...	5	4	1.32	0.01888
many-many	GO:0044745	amino acid transmembrane import	5	4	1.32	0.01888
many-many	GO:0045348	positive regulation of MHC class II bios...	5	4	1.32	0.01888
many-many	GO:0046085	adenosine metabolic process	5	4	1.32	0.01888
many-many	GO:0046628	positive regulation of insulin receptor ...	5	4	1.32	0.01888
many-many	GO:0046688	response to copper ion	5	4	1.32	0.01888
many-many	GO:0048799	animal organ maturation	5	4	1.32	0.01888
many-many	GO:0051574	positive regulation of histone H3-K9 met...	5	4	1.32	0.01888
many-many	GO:0070634	transepithelial ammonium transport	5	4	1.32	0.01888
many-many	GO:0070995	NADPH oxidation	5	4	1.32	0.01888
many-many	GO:0071492	cellular response to UV-A	5	4	1.32	0.01888
many-many	GO:0089718	amino acid import across plasma membrane	5	4	1.32	0.01888
many-many	GO:0090343	positive regulation of cell aging	5	4	1.32	0.01888
many-many	GO:1902445	regulation of mitochondrial membrane per...	5	4	1.32	0.01888
many-many	GO:1902837	amino acid import into cell	5	4	1.32	0.01888
many-many	GO:1903054	negative regulation of extracellular mat...	5	4	1.32	0.01888
many-many	GO:2000481	positive regulation of cAMP-dependent pr...	5	4	1.32	0.01888
many-many	GO:2000774	positive regulation of cellular senescen...	5	4	1.32	0.01888
many-many	GO:0051668	localization within membrane	40	17	10.52	0.01894
many-many	GO:1901654	response to ketone	40	17	10.52	0.01894
many-many	GO:0043462	regulation of ATPase activity	43	18	11.31	0.01897
many-many	GO:0034220	ion transmembrane transport	366	114	96.3	0.01927
many-many	GO:0000768	syncytium formation by plasma membrane f...	20	10	5.26	0.01975
many-many	GO:0007585	respiratory gaseous exchange	20	10	5.26	0.01975
many-many	GO:0007603	phototransduction, visible light	20	10	5.26	0.01975
many-many	GO:0032233	positive regulation of actin filament bu...	20	10	5.26	0.01975
many-many	GO:0032637	interleukin-8 production	20	10	5.26	0.01975
many-many	GO:0038128	ERBB2 signaling pathway	20	10	5.26	0.01975
many-many	GO:0071867	response to monoamine	20	10	5.26	0.01975
many-many	GO:0071868	cellular response to monoamine stimulus	20	10	5.26	0.01975
many-many	GO:0071869	response to catecholamine	20	10	5.26	0.01975
many-many	GO:0071870	cellular response to catecholamine stimu...	20	10	5.26	0.01975
many-many	GO:0097484	dendrite extension	20	10	5.26	0.01975
many-many	GO:0002253	activation of immune response	221	72	58.15	0.02076
many-many	GO:0051480	regulation of cytosolic calcium ion conc...	97	35	25.52	0.02092
many-many	GO:0007030	Golgi organization	81	30	21.31	0.02143
many-many	GO:0044236	multicellular organism metabolic process	23	11	6.05	0.02157
many-many	GO:0051489	regulation of filopodium assembly	23	11	6.05	0.02157
many-many	GO:2001239	regulation of extrinsic apoptotic signal...	23	11	6.05	0.02157
many-many	GO:0007160	cell-matrix adhesion	94	34	24.73	0.02178
many-many	GO:0022409	positive regulation of cell-cell adhesio...	59	23	15.52	0.02213
many-many	GO:0010522	regulation of calcium ion transport into...	56	22	14.73	0.02268
many-many	GO:0017156	calcium ion regulated exocytosis	56	22	14.73	0.02268
many-many	GO:0061418	regulation of transcription from RNA pol...	26	12	6.84	0.02288
many-many	GO:1900408	negative regulation of cellular response...	26	12	6.84	0.02288
many-many	GO:1902883	negative regulation of response to oxida...	26	12	6.84	0.02288
many-many	GO:1903202	negative regulation of oxidative stress-...	26	12	6.84	0.02288
many-many	GO:0035637	multicellular organismal signaling	134	46	35.26	0.02338
many-many	GO:0001954	positive regulation of cell-matrix adhes...	15	8	3.95	0.02339
many-many	GO:0001961	positive regulation of cytokine-mediated...	15	8	3.95	0.02339
many-many	GO:0030574	collagen catabolic process	15	8	3.95	0.02339
many-many	GO:0050667	homocysteine metabolic process	15	8	3.95	0.02339
many-many	GO:0071377	cellular response to glucagon stimulus	15	8	3.95	0.02339
many-many	GO:1901099	negative regulation of signal transducti...	15	8	3.95	0.02339
many-many	GO:2001240	negative regulation of extrinsic apoptot...	15	8	3.95	0.02339
many-many	GO:0051301	cell division	188	62	49.47	0.02352
many-many	GO:1904064	positive regulation of cation transmembr...	101	36	26.58	0.02353
many-many	GO:0046434	organophosphate catabolic process	50	20	13.16	0.02367
many-many	GO:0019725	cellular homeostasis	337	105	88.67	0.0238
many-many	GO:0032273	positive regulation of protein polymeriz...	47	19	12.37	0.02408
many-many	GO:1901888	regulation of cell junction assembly	47	19	12.37	0.02408
many-many	GO:0048771	tissue remodeling	32	14	8.42	0.02433
many-many	GO:0051453	regulation of intracellular pH	32	14	8.42	0.02433
many-many	GO:0005977	glycogen metabolic process	38	16	10	0.0247
many-many	GO:0006073	cellular glucan metabolic process	38	16	10	0.0247
many-many	GO:0016079	synaptic vesicle exocytosis	38	16	10	0.0247
many-many	GO:0044042	glucan metabolic process	38	16	10	0.0247
many-many	GO:0048010	vascular endothelial growth factor recep...	38	16	10	0.0247
many-many	GO:0051149	positive regulation of muscle cell diffe...	38	16	10	0.0247
many-many	GO:0098602	single organism cell adhesion	192	63	50.52	0.0251
many-many	GO:0008053	mitochondrial fusion	10	6	2.63	0.02526
many-many	GO:0019430	removal of superoxide radicals	10	6	2.63	0.02526
many-many	GO:0031663	lipopolysaccharide-mediated signaling pa...	10	6	2.63	0.02526
many-many	GO:0043551	regulation of phosphatidylinositol 3-kin...	10	6	2.63	0.02526
many-many	GO:0071450	cellular response to oxygen radical	10	6	2.63	0.02526
many-many	GO:0071451	cellular response to superoxide	10	6	2.63	0.02526
many-many	GO:0071624	positive regulation of granulocyte chemo...	10	6	2.63	0.02526
many-many	GO:0090022	regulation of neutrophil chemotaxis	10	6	2.63	0.02526
many-many	GO:0090023	positive regulation of neutrophil chemot...	10	6	2.63	0.02526
many-many	GO:1902624	positive regulation of neutrophil migrat...	10	6	2.63	0.02526
many-many	GO:1904385	cellular response to angiotensin	10	6	2.63	0.02526
many-many	GO:0060429	epithelium development	512	154	134.72	0.02634
many-many	GO:0019216	regulation of lipid metabolic process	115	40	30.26	0.02661
many-many	GO:0044272	sulfur compound biosynthetic process	92	33	24.21	0.02667
many-many	GO:0009070	serine family amino acid biosynthetic pr...	18	9	4.74	0.02668
many-many	GO:0016056	rhodopsin mediated signaling pathway	18	9	4.74	0.02668
many-many	GO:0097011	cellular response to granulocyte macroph...	18	9	4.74	0.02668
many-many	GO:0097012	response to granulocyte macrophage colon...	18	9	4.74	0.02668
many-many	GO:2000114	regulation of establishment of cell pola...	18	9	4.74	0.02668
many-many	GO:0098655	cation transmembrane transport	279	88	73.41	0.0269
many-many	GO:0065007	biological regulation	5069	1367	1333.76	0.02717
many-many	GO:0045055	regulated exocytosis	102	36	26.84	0.0274
many-many	GO:0048731	system development	2061	575	542.29	0.02859
many-many	GO:0001503	ossification	139	47	36.57	0.02896
many-many	GO:0006949	syncytium formation	21	10	5.53	0.029
many-many	GO:0043687	post-translational protein modification	21	10	5.53	0.029
many-many	GO:0046849	bone remodeling	21	10	5.53	0.029
many-many	GO:0090383	phagosome acidification	21	10	5.53	0.029
many-many	GO:0071375	cellular response to peptide hormone sti...	146	49	38.42	0.02993
many-many	GO:0008277	regulation of G-protein coupled receptor...	48	19	12.63	0.03028
many-many	GO:0018209	peptidyl-serine modification	126	43	33.15	0.03054
many-many	GO:0018208	peptidyl-proline modification	24	11	6.31	0.03057
many-many	GO:0038034	signal transduction in absence of ligand	24	11	6.31	0.03057
many-many	GO:0097192	extrinsic apoptotic signaling pathway in...	24	11	6.31	0.03057
many-many	GO:0002757	immune response-activating signal transd...	218	70	57.36	0.03077
many-many	GO:0002696	positive regulation of leukocyte activat...	67	25	17.63	0.03081
many-many	GO:0043434	response to peptide hormone	170	56	44.73	0.03086
many-many	GO:0015698	inorganic anion transport	27	12	7.1	0.03155
many-many	GO:0071260	cellular response to mechanical stimulus	27	12	7.1	0.03155
many-many	GO:0005979	regulation of glycogen biosynthetic proc...	13	7	3.42	0.03176
many-many	GO:0007168	receptor guanylyl cyclase signaling path...	13	7	3.42	0.03176
many-many	GO:0010962	regulation of glucan biosynthetic proces...	13	7	3.42	0.03176
many-many	GO:0021695	cerebellar cortex development	13	7	3.42	0.03176
many-many	GO:0021884	forebrain neuron development	13	7	3.42	0.03176
many-many	GO:0042129	regulation of T cell proliferation	13	7	3.42	0.03176
many-many	GO:0050654	chondroitin sulfate proteoglycan metabol...	13	7	3.42	0.03176
many-many	GO:0071526	semaphorin-plexin signaling pathway	13	7	3.42	0.03176
many-many	GO:0071871	response to epinephrine	13	7	3.42	0.03176
many-many	GO:0001775	cell activation	253	80	66.57	0.03177
many-many	GO:0007602	phototransduction	30	13	7.89	0.03209
many-many	GO:0045833	negative regulation of lipid metabolic p...	36	15	9.47	0.03221
many-many	GO:0030641	regulation of cellular pH	33	14	8.68	0.03228
many-many	GO:0042060	wound healing	174	57	45.78	0.03293
many-many	GO:0044801	single-organism membrane fusion	61	23	16.05	0.03308
many-many	GO:0051606	detection of stimulus	110	38	28.94	0.03347
many-many	GO:0006636	unsaturated fatty acid biosynthetic proc...	8	5	2.1	0.03376
many-many	GO:0008105	asymmetric protein localization	8	5	2.1	0.03376
many-many	GO:0015074	DNA integration	8	5	2.1	0.03376
many-many	GO:0015766	disaccharide transport	8	5	2.1	0.03376
many-many	GO:0015772	oligosaccharide transport	8	5	2.1	0.03376
many-many	GO:0018206	peptidyl-methionine modification	8	5	2.1	0.03376
many-many	GO:0019471	4-hydroxyproline metabolic process	8	5	2.1	0.03376
many-many	GO:0022028	tangential migration from the subventric...	8	5	2.1	0.03376
many-many	GO:0030214	hyaluronan catabolic process	8	5	2.1	0.03376
many-many	GO:0032070	regulation of deoxyribonuclease activity	8	5	2.1	0.03376
many-many	GO:0042744	hydrogen peroxide catabolic process	8	5	2.1	0.03376
many-many	GO:0051602	response to electrical stimulus	8	5	2.1	0.03376
many-many	GO:0051647	nucleus localization	8	5	2.1	0.03376
many-many	GO:0051932	synaptic transmission, GABAergic	8	5	2.1	0.03376
many-many	GO:0070141	response to UV-A	8	5	2.1	0.03376
many-many	GO:0086036	regulation of cardiac muscle cell membra...	8	5	2.1	0.03376
many-many	GO:0098739	import across plasma membrane	8	5	2.1	0.03376
many-many	GO:1901984	negative regulation of protein acetylati...	8	5	2.1	0.03376
many-many	GO:1990000	amyloid fibril formation	8	5	2.1	0.03376
many-many	GO:2000757	negative regulation of peptidyl-lysine a...	8	5	2.1	0.03376
many-many	GO:0048583	regulation of response to stimulus	1836	513	483.09	0.03588
many-many	GO:0003009	skeletal muscle contraction	16	8	4.21	0.0362
many-many	GO:0009065	glutamine family amino acid catabolic pr...	16	8	4.21	0.0362
many-many	GO:0009310	amine catabolic process	16	8	4.21	0.0362
many-many	GO:0031648	protein destabilization	16	8	4.21	0.0362
many-many	GO:0042402	cellular biogenic amine catabolic proces...	16	8	4.21	0.0362
many-many	GO:0042993	positive regulation of transcription fac...	16	8	4.21	0.0362
many-many	GO:0044243	multicellular organismal catabolic proce...	16	8	4.21	0.0362
many-many	GO:0051645	Golgi localization	16	8	4.21	0.0362
many-many	GO:0060760	positive regulation of response to cytok...	16	8	4.21	0.0362
many-many	GO:0070542	response to fatty acid	16	8	4.21	0.0362
many-many	GO:1900026	positive regulation of substrate adhesio...	16	8	4.21	0.0362
many-many	GO:1903429	regulation of cell maturation	16	8	4.21	0.0362
many-many	GO:0070838	divalent metal ion transport	213	68	56.04	0.03706
many-many	GO:0072511	divalent inorganic cation transport	213	68	56.04	0.03706
many-many	GO:0009119	ribonucleoside metabolic process	49	19	12.89	0.03761
many-many	GO:1903305	regulation of regulated secretory pathwa...	49	19	12.89	0.03761
many-many	GO:0043901	negative regulation of multi-organism pr...	65	24	17.1	0.03837
many-many	GO:0007040	lysosome organization	46	18	12.1	0.03867
many-many	GO:0015758	glucose transport	46	18	12.1	0.03867
many-many	GO:0080171	lytic vacuole organization	46	18	12.1	0.03867
many-many	GO:0002279	mast cell activation involved in immune ...	19	9	5	0.03912
many-many	GO:0010828	positive regulation of glucose transport	19	9	5	0.03912
many-many	GO:0032878	regulation of establishment or maintenan...	19	9	5	0.03912
many-many	GO:0046326	positive regulation of glucose import	19	9	5	0.03912
many-many	GO:0003044	regulation of systemic arterial blood pr...	43	17	11.31	0.03967
many-many	GO:0009069	serine family amino acid metabolic proce...	43	17	11.31	0.03967
many-many	GO:0009612	response to mechanical stimulus	43	17	11.31	0.03967
many-many	GO:0030901	midbrain development	43	17	11.31	0.03967
many-many	GO:0032006	regulation of TOR signaling	43	17	11.31	0.03967
many-many	GO:0050900	leukocyte migration	75	27	19.73	0.04031
many-many	GO:0001936	regulation of endothelial cell prolifera...	40	16	10.52	0.04058
many-many	GO:0030004	cellular monovalent inorganic cation hom...	40	16	10.52	0.04058
many-many	GO:0042446	hormone biosynthetic process	22	10	5.79	0.04093
many-many	GO:0042059	negative regulation of epidermal growth ...	37	15	9.74	0.04136
many-many	GO:1901185	negative regulation of ERBB signaling pa...	37	15	9.74	0.04136
many-many	GO:2000026	regulation of multicellular organismal d...	751	218	197.6	0.04167
many-many	GO:0046324	regulation of glucose import	25	11	6.58	0.04194
many-many	GO:0019935	cyclic-nucleotide-mediated signaling	34	14	8.95	0.04196
many-many	GO:0090003	regulation of establishment of protein l...	34	14	8.95	0.04196
many-many	GO:0033627	cell adhesion mediated by integrin	28	12	7.37	0.04235
many-many	GO:0009719	response to endogenous stimulus	755	219	198.66	0.04243
many-many	GO:0042542	response to hydrogen peroxide	56	21	14.73	0.04298
many-many	GO:0000303	response to superoxide	11	6	2.89	0.04339
many-many	GO:0006911	phagocytosis, engulfment	11	6	2.89	0.04339
many-many	GO:0035469	determination of pancreatic left/right a...	11	6	2.89	0.04339
many-many	GO:0035812	renal sodium excretion	11	6	2.89	0.04339
many-many	GO:0035813	regulation of renal sodium excretion	11	6	2.89	0.04339
many-many	GO:0035815	positive regulation of renal sodium excr...	11	6	2.89	0.04339
many-many	GO:0036109	alpha-linolenic acid metabolic process	11	6	2.89	0.04339
many-many	GO:0044062	regulation of excretion	11	6	2.89	0.04339
many-many	GO:0048268	clathrin coat assembly	11	6	2.89	0.04339
many-many	GO:0051894	positive regulation of focal adhesion as...	11	6	2.89	0.04339
many-many	GO:0070933	histone H4 deacetylation	11	6	2.89	0.04339
many-many	GO:0071800	podosome assembly	11	6	2.89	0.04339
many-many	GO:1902622	regulation of neutrophil migration	11	6	2.89	0.04339
many-many	GO:1903393	positive regulation of adherens junction...	11	6	2.89	0.04339
many-many	GO:1990776	response to angiotensin	11	6	2.89	0.04339
many-many	GO:0051302	regulation of cell division	53	20	13.95	0.04456
many-many	GO:0006522	alanine metabolic process	6	4	1.58	0.04488
many-many	GO:0006531	aspartate metabolic process	6	4	1.58	0.04488
many-many	GO:0006545	glycine biosynthetic process	6	4	1.58	0.04488
many-many	GO:0006568	tryptophan metabolic process	6	4	1.58	0.04488
many-many	GO:0006569	tryptophan catabolic process	6	4	1.58	0.04488
many-many	GO:0006995	cellular response to nitrogen starvation	6	4	1.58	0.04488
many-many	GO:0009078	pyruvate family amino acid metabolic pro...	6	4	1.58	0.04488
many-many	GO:0019065	receptor-mediated endocytosis of virus b...	6	4	1.58	0.04488
many-many	GO:0021894	cerebral cortex GABAergic interneuron de...	6	4	1.58	0.04488
many-many	GO:0033623	regulation of integrin activation	6	4	1.58	0.04488
many-many	GO:0035437	maintenance of protein localization in e...	6	4	1.58	0.04488
many-many	GO:0042436	indole-containing compound catabolic pro...	6	4	1.58	0.04488
many-many	GO:0042760	very long-chain fatty acid catabolic pro...	6	4	1.58	0.04488
many-many	GO:0042997	negative regulation of Golgi to plasma m...	6	4	1.58	0.04488
many-many	GO:0043562	cellular response to nitrogen levels	6	4	1.58	0.04488
many-many	GO:0043650	dicarboxylic acid biosynthetic process	6	4	1.58	0.04488
many-many	GO:0045599	negative regulation of fat cell differen...	6	4	1.58	0.04488
many-many	GO:0046113	nucleobase catabolic process	6	4	1.58	0.04488
many-many	GO:0046218	indolalkylamine catabolic process	6	4	1.58	0.04488
many-many	GO:0046322	negative regulation of fatty acid oxidat...	6	4	1.58	0.04488
many-many	GO:0060117	auditory receptor cell development	6	4	1.58	0.04488
many-many	GO:0060292	long term synaptic depression	6	4	1.58	0.04488
many-many	GO:0061428	negative regulation of transcription fro...	6	4	1.58	0.04488
many-many	GO:0071360	cellular response to exogenous dsRNA	6	4	1.58	0.04488
many-many	GO:0071440	regulation of histone H3-K14 acetylation	6	4	1.58	0.04488
many-many	GO:0075509	endocytosis involved in viral entry into...	6	4	1.58	0.04488
many-many	GO:0075713	establishment of integrated proviral lat...	6	4	1.58	0.04488
many-many	GO:0086103	G-protein coupled receptor signaling pat...	6	4	1.58	0.04488
many-many	GO:0090103	cochlea morphogenesis	6	4	1.58	0.04488
many-many	GO:0097028	dendritic cell differentiation	6	4	1.58	0.04488
many-many	GO:1900424	regulation of defense response to bacter...	6	4	1.58	0.04488
many-many	GO:1901873	regulation of post-translational protein...	6	4	1.58	0.04488
many-many	GO:1902475	L-alpha-amino acid transmembrane transpo...	6	4	1.58	0.04488
many-many	GO:1904948	midbrain dopaminergic neuron differentia...	6	4	1.58	0.04488
many-many	GO:2000618	regulation of histone H4-K16 acetylation	6	4	1.58	0.04488
many-many	GO:0009150	purine ribonucleotide metabolic process	250	78	65.78	0.04507
many-many	GO:0010243	response to organonitrogen compound	349	106	91.83	0.04568
many-many	GO:0009308	amine metabolic process	66	24	17.37	0.04572
many-many	GO:0044106	cellular amine metabolic process	66	24	17.37	0.04572
many-many	GO:0002694	regulation of leukocyte activation	109	37	28.68	0.04586
many-many	GO:0055117	regulation of cardiac muscle contraction	109	37	28.68	0.04586
many-many	GO:0007269	neurotransmitter secretion	50	19	13.16	0.04615
many-many	GO:0099531	presynaptic process involved in chemical...	50	19	13.16	0.04615
many-many	GO:0099643	signal release from synapse	50	19	13.16	0.04615
many-many	GO:0007169	transmembrane receptor protein tyrosine ...	268	83	70.52	0.04679
many-many	GO:0098609	cell-cell adhesion	219	69	57.62	0.04689
many-many	GO:0010822	positive regulation of mitochondrion org...	181	58	47.62	0.04772
many-many	GO:0009071	serine family amino acid catabolic proce...	14	7	3.68	0.04939
many-many	GO:0071731	response to nitric oxide	14	7	3.68	0.04939
many-many	GO:0071732	cellular response to nitric oxide	14	7	3.68	0.04939
many-many	GO:0099024	plasma membrane invagination	14	7	3.68	0.04939
many-many	GO:1902170	cellular response to reactive nitrogen s...	14	7	3.68	0.04939
many-many	GO:1902307	positive regulation of sodium ion transm...	14	7	3.68	0.04939
many-0	GO:0007186	G-protein coupled receptor signaling pat...	455	125	26.1	< 1e-30
many-0	GO:0007165	signal transduction	1971	217	113.08	< 1e-30
many-0	GO:0044700	single organism signaling	2061	220	118.24	< 1e-30
many-0	GO:0023052	signaling	2080	220	119.33	< 1e-30
many-0	GO:0007154	cell communication	2088	220	119.79	< 1e-30
many-0	GO:0045981	positive regulation of nucleotide metabo...	51	11	2.93	0.00011
many-0	GO:1900544	positive regulation of purine nucleotide...	51	11	2.93	0.00011
many-0	GO:0006171	cAMP biosynthetic process	43	10	2.47	0.00012
many-0	GO:0030800	negative regulation of cyclic nucleotide...	10	5	0.57	0.00012
many-0	GO:0006837	serotonin transport	3	3	0.17	0.00019
many-0	GO:0009810	stilbene metabolic process	3	3	0.17	0.00019
many-0	GO:0015816	glycine transport	3	3	0.17	0.00019
many-0	GO:0017187	peptidyl-glutamic acid carboxylation	3	3	0.17	0.00019
many-0	GO:0018214	protein carboxylation	3	3	0.17	0.00019
many-0	GO:0021794	thalamus development	3	3	0.17	0.00019
many-0	GO:0046272	stilbene catabolic process	3	3	0.17	0.00019
many-0	GO:0051088	PMA-inducible membrane protein ectodomai...	3	3	0.17	0.00019
many-0	GO:0051583	dopamine uptake involved in synaptic tra...	3	3	0.17	0.00019
many-0	GO:0051610	serotonin uptake	3	3	0.17	0.00019
many-0	GO:0051934	catecholamine uptake involved in synapti...	3	3	0.17	0.00019
many-0	GO:0090493	catecholamine uptake	3	3	0.17	0.00019
many-0	GO:0090494	dopamine uptake	3	3	0.17	0.00019
many-0	GO:1900673	olefin metabolic process	3	3	0.17	0.00019
many-0	GO:0044707	single-multicellular organism process	2233	158	128.11	0.00032
many-0	GO:0001504	neurotransmitter uptake	7	4	0.4	0.00032
many-0	GO:0034349	glial cell apoptotic process	7	4	0.4	0.00032
many-0	GO:0045761	regulation of adenylate cyclase activity	19	6	1.09	0.00049
many-0	GO:0051349	positive regulation of lyase activity	19	6	1.09	0.00049
many-0	GO:0006940	regulation of smooth muscle contraction	13	5	0.75	0.00053
many-0	GO:0030803	negative regulation of cyclic nucleotide...	8	4	0.46	0.00062
many-0	GO:0030809	negative regulation of nucleotide biosyn...	8	4	0.46	0.00062
many-0	GO:0030818	negative regulation of cAMP biosynthetic...	8	4	0.46	0.00062
many-0	GO:0051937	catecholamine transport	8	4	0.46	0.00062
many-0	GO:1900372	negative regulation of purine nucleotide...	8	4	0.46	0.00062
many-0	GO:0009605	response to external stimulus	553	50	31.73	0.00063
many-0	GO:0019233	sensory perception of pain	20	6	1.15	0.00066
many-0	GO:0031281	positive regulation of cyclase activity	20	6	1.15	0.00066
many-0	GO:0001963	synaptic transmission, dopaminergic	4	3	0.23	0.00072
many-0	GO:0007194	negative regulation of adenylate cyclase...	4	3	0.23	0.00072
many-0	GO:0010813	neuropeptide catabolic process	4	3	0.23	0.00072
many-0	GO:0010814	substance P catabolic process	4	3	0.23	0.00072
many-0	GO:0010816	calcitonin catabolic process	4	3	0.23	0.00072
many-0	GO:0031280	negative regulation of cyclase activity	4	3	0.23	0.00072
many-0	GO:0034959	endothelin maturation	4	3	0.23	0.00072
many-0	GO:0042117	monocyte activation	4	3	0.23	0.00072
many-0	GO:0045980	negative regulation of nucleotide metabo...	14	5	0.8	0.00078
many-0	GO:1900543	negative regulation of purine nucleotide...	14	5	0.8	0.00078
many-0	GO:0052652	cyclic purine nucleotide metabolic proce...	54	10	3.1	0.00084
many-0	GO:0050804	modulation of synaptic transmission	84	13	4.82	0.00088
many-0	GO:0051606	detection of stimulus	85	13	4.88	0.00099
many-0	GO:0015844	monoamine transport	9	4	0.52	0.00106
many-0	GO:0030815	negative regulation of cAMP metabolic pr...	9	4	0.52	0.00106
many-0	GO:0098657	import into cell	9	4	0.52	0.00106
many-0	GO:0032467	positive regulation of cytokinesis	15	5	0.86	0.00112
many-0	GO:0042632	cholesterol homeostasis	15	5	0.86	0.00112
many-0	GO:0051781	positive regulation of cell division	15	5	0.86	0.00112
many-0	GO:0006471	protein ADP-ribosylation	30	7	1.72	0.00124
many-0	GO:0007215	glutamate receptor signaling pathway	23	6	1.32	0.00149
many-0	GO:0055092	sterol homeostasis	16	5	0.92	0.00156
many-0	GO:0006595	polyamine metabolic process	10	4	0.57	0.00169
many-0	GO:0051966	regulation of synaptic transmission, glu...	10	4	0.57	0.00169
many-0	GO:0006692	prostanoid metabolic process	5	3	0.29	0.00172
many-0	GO:0006693	prostaglandin metabolic process	5	3	0.29	0.00172
many-0	GO:0010815	bradykinin catabolic process	5	3	0.29	0.00172
many-0	GO:0032095	regulation of response to food	5	3	0.29	0.00172
many-0	GO:0042447	hormone catabolic process	5	3	0.29	0.00172
many-0	GO:0051350	negative regulation of lyase activity	5	3	0.29	0.00172
many-0	GO:0090181	regulation of cholesterol metabolic proc...	5	3	0.29	0.00172
many-0	GO:0007267	cell-cell signaling	478	43	27.42	0.00172
many-0	GO:0003012	muscle system process	185	21	10.61	0.00193
many-0	GO:0006936	muscle contraction	161	19	9.24	0.00201
many-0	GO:0006939	smooth muscle contraction	17	5	0.98	0.0021
many-0	GO:0072001	renal system development	126	16	7.23	0.00211
many-0	GO:0048167	regulation of synaptic plasticity	33	7	1.89	0.00224
many-0	GO:0001655	urogenital system development	140	17	8.03	0.00252
many-0	GO:0090257	regulation of muscle system process	142	17	8.15	0.00293
many-0	GO:0006509	membrane protein ectodomain proteolysis	26	6	1.49	0.00295
many-0	GO:0006600	creatine metabolic process	2	2	0.11	0.00328
many-0	GO:0008635	activation of cysteine-type endopeptidas...	2	2	0.11	0.00328
many-0	GO:0010818	T cell chemotaxis	2	2	0.11	0.00328
many-0	GO:0010819	regulation of T cell chemotaxis	2	2	0.11	0.00328
many-0	GO:0010820	positive regulation of T cell chemotaxis	2	2	0.11	0.00328
many-0	GO:0015881	creatine transport	2	2	0.11	0.00328
many-0	GO:0018003	peptidyl-lysine N6-acetylation	2	2	0.11	0.00328
many-0	GO:0032097	positive regulation of response to food	2	2	0.11	0.00328
many-0	GO:0032100	positive regulation of appetite	2	2	0.11	0.00328
many-0	GO:0032106	positive regulation of response to extra...	2	2	0.11	0.00328
many-0	GO:0032109	positive regulation of response to nutri...	2	2	0.11	0.00328
many-0	GO:0032225	regulation of synaptic transmission, dop...	2	2	0.11	0.00328
many-0	GO:0032230	positive regulation of synaptic transmis...	2	2	0.11	0.00328
many-0	GO:0035641	locomotory exploration behavior	2	2	0.11	0.00328
many-0	GO:0035668	TRAM-dependent toll-like receptor signal...	2	2	0.11	0.00328
many-0	GO:0035669	TRAM-dependent toll-like receptor 4 sign...	2	2	0.11	0.00328
many-0	GO:0038044	transforming growth factor-beta secretio...	2	2	0.11	0.00328
many-0	GO:0051089	constitutive protein ectodomain proteoly...	2	2	0.11	0.00328
many-0	GO:0051767	nitric-oxide synthase biosynthetic proce...	2	2	0.11	0.00328
many-0	GO:0051769	regulation of nitric-oxide synthase bios...	2	2	0.11	0.00328
many-0	GO:0051770	positive regulation of nitric-oxide synt...	2	2	0.11	0.00328
many-0	GO:0060012	synaptic transmission, glycinergic	2	2	0.11	0.00328
many-0	GO:0070255	regulation of mucus secretion	2	2	0.11	0.00328
many-0	GO:0070257	positive regulation of mucus secretion	2	2	0.11	0.00328
many-0	GO:0071803	positive regulation of podosome assembly	2	2	0.11	0.00328
many-0	GO:0072414	response to mitotic cell cycle checkpoin...	2	2	0.11	0.00328
many-0	GO:0072432	response to G1 DNA damage checkpoint sig...	2	2	0.11	0.00328
many-0	GO:0072678	T cell migration	2	2	0.11	0.00328
many-0	GO:0098629	trans-Golgi network membrane organizatio...	2	2	0.11	0.00328
many-0	GO:1901585	regulation of acid-sensing ion channel a...	2	2	0.11	0.00328
many-0	GO:1901623	regulation of lymphocyte chemotaxis	2	2	0.11	0.00328
many-0	GO:1902510	regulation of apoptotic DNA fragmentatio...	2	2	0.11	0.00328
many-0	GO:1902598	creatine transmembrane transport	2	2	0.11	0.00328
many-0	GO:1903624	regulation of DNA catabolic process	2	2	0.11	0.00328
many-0	GO:1904187	regulation of transformation of host cel...	2	2	0.11	0.00328
many-0	GO:1904188	negative regulation of transformation of...	2	2	0.11	0.00328
many-0	GO:2000403	positive regulation of lymphocyte migrat...	2	2	0.11	0.00328
many-0	GO:2000404	regulation of T cell migration	2	2	0.11	0.00328
many-0	GO:2000406	positive regulation of T cell migration	2	2	0.11	0.00328
many-0	GO:2001201	regulation of transforming growth factor...	2	2	0.11	0.00328
many-0	GO:2001202	negative regulation of transforming grow...	2	2	0.11	0.00328
many-0	GO:0032094	response to food	6	3	0.34	0.00329
many-0	GO:0035176	social behavior	6	3	0.34	0.00329
many-0	GO:0048854	brain morphogenesis	6	3	0.34	0.00329
many-0	GO:0051703	intraspecies interaction between organis...	6	3	0.34	0.00329
many-0	GO:0007268	chemical synaptic transmission	132	16	7.57	0.0034
many-0	GO:0098916	anterograde trans-synaptic signaling	132	16	7.57	0.0034
many-0	GO:0099536	synaptic signaling	132	16	7.57	0.0034
many-0	GO:0099537	trans-synaptic signaling	132	16	7.57	0.0034
many-0	GO:0035249	synaptic transmission, glutamatergic	12	4	0.69	0.00364
many-0	GO:0006937	regulation of muscle contraction	122	15	7	0.00394
many-0	GO:0006164	purine nucleotide biosynthetic process	99	13	5.68	0.00402
many-0	GO:0006690	icosanoid metabolic process	13	4	0.75	0.00503
many-0	GO:1901568	fatty acid derivative metabolic process	13	4	0.75	0.00503
many-0	GO:0001991	regulation of systemic arterial blood pr...	7	3	0.4	0.00551
many-0	GO:0002002	regulation of angiotensin levels in bloo...	7	3	0.4	0.00551
many-0	GO:0006596	polyamine biosynthetic process	7	3	0.4	0.00551
many-0	GO:0046621	negative regulation of organ growth	7	3	0.4	0.00551
many-0	GO:0060177	regulation of angiotensin metabolic proc...	7	3	0.4	0.00551
many-0	GO:2000095	regulation of Wnt signaling pathway, pla...	7	3	0.4	0.00551
many-0	GO:0072522	purine-containing compound biosynthetic ...	103	13	5.91	0.00566
many-0	GO:0007188	adenylate cyclase-modulating G-protein c...	70	10	4.02	0.00615
many-0	GO:0042391	regulation of membrane potential	166	18	9.52	0.00647
many-0	GO:0045762	positive regulation of adenylate cyclase...	14	4	0.8	0.00673
many-0	GO:0007602	phototransduction	22	5	1.26	0.00706
many-0	GO:0030819	positive regulation of cAMP biosynthetic...	31	6	1.78	0.0074
many-0	GO:0033619	membrane protein proteolysis	31	6	1.78	0.0074
many-0	GO:0051282	regulation of sequestering of calcium io...	61	9	3.5	0.00742
many-0	GO:0006874	cellular calcium ion homeostasis	120	14	6.88	0.00836
many-0	GO:0001921	positive regulation of receptor recyclin...	8	3	0.46	0.00844
many-0	GO:0032104	regulation of response to extracellular ...	8	3	0.46	0.00844
many-0	GO:0032107	regulation of response to nutrient level...	8	3	0.46	0.00844
many-0	GO:0042733	embryonic digit morphogenesis	8	3	0.46	0.00844
many-0	GO:2000050	regulation of non-canonical Wnt signalin...	8	3	0.46	0.00844
many-0	GO:0030816	positive regulation of cAMP metabolic pr...	32	6	1.84	0.00867
many-0	GO:0002281	macrophage activation involved in immune...	3	2	0.17	0.00947
many-0	GO:0006089	lactate metabolic process	3	2	0.17	0.00947
many-0	GO:0006931	substrate-dependent cell migration, cell...	3	2	0.17	0.00947
many-0	GO:0010763	positive regulation of fibroblast migrat...	3	2	0.17	0.00947
many-0	GO:0015889	cobalamin transport	3	2	0.17	0.00947
many-0	GO:0015939	pantothenate metabolic process	3	2	0.17	0.00947
many-0	GO:0019087	transformation of host cell by virus	3	2	0.17	0.00947
many-0	GO:0031666	positive regulation of lipopolysaccharid...	3	2	0.17	0.00947
many-0	GO:0032098	regulation of appetite	3	2	0.17	0.00947
many-0	GO:0036119	response to platelet-derived growth fact...	3	2	0.17	0.00947
many-0	GO:0036120	cellular response to platelet-derived gr...	3	2	0.17	0.00947
many-0	GO:0045649	regulation of macrophage differentiation	3	2	0.17	0.00947
many-0	GO:0045651	positive regulation of macrophage differ...	3	2	0.17	0.00947
many-0	GO:0051562	negative regulation of mitochondrial cal...	3	2	0.17	0.00947
many-0	GO:0051764	actin crosslink formation	3	2	0.17	0.00947
many-0	GO:0061110	dense core granule biogenesis	3	2	0.17	0.00947
many-0	GO:0070254	mucus secretion	3	2	0.17	0.00947
many-0	GO:0071361	cellular response to ethanol	3	2	0.17	0.00947
many-0	GO:0072244	metanephric glomerular epithelium develo...	3	2	0.17	0.00947
many-0	GO:0072248	metanephric glomerular visceral epitheli...	3	2	0.17	0.00947
many-0	GO:0072249	metanephric glomerular visceral epitheli...	3	2	0.17	0.00947
many-0	GO:0072312	metanephric glomerular epithelial cell d...	3	2	0.17	0.00947
many-0	GO:0072313	metanephric glomerular epithelial cell d...	3	2	0.17	0.00947
many-0	GO:0072378	blood coagulation, fibrin clot formation	3	2	0.17	0.00947
many-0	GO:0072396	response to cell cycle checkpoint signal...	3	2	0.17	0.00947
many-0	GO:0072402	response to DNA integrity checkpoint sig...	3	2	0.17	0.00947
many-0	GO:0072423	response to DNA damage checkpoint signal...	3	2	0.17	0.00947
many-0	GO:1904235	regulation of substrate-dependent cell m...	3	2	0.17	0.00947
many-0	GO:1904237	positive regulation of substrate-depende...	3	2	0.17	0.00947
many-0	GO:2000705	regulation of dense core granule biogene...	3	2	0.17	0.00947
many-0	GO:2000707	positive regulation of dense core granul...	3	2	0.17	0.00947
many-0	GO:2001029	regulation of cellular glucuronidation	3	2	0.17	0.00947
many-0	GO:2001031	positive regulation of cellular glucuron...	3	2	0.17	0.00947
many-0	GO:1903169	regulation of calcium ion transmembrane ...	86	11	4.93	0.00958
many-0	GO:0051208	sequestering of calcium ion	64	9	3.67	0.01014
many-0	GO:0055074	calcium ion homeostasis	123	14	7.06	0.01033
many-0	GO:0002274	myeloid leukocyte activation	24	5	1.38	0.01037
many-0	GO:0065008	regulation of biological quality	1426	100	81.81	0.01092
many-0	GO:0015696	ammonium transport	16	4	0.92	0.01117
many-0	GO:0051238	sequestering of metal ion	65	9	3.73	0.01119
many-0	GO:0009309	amine biosynthetic process	9	3	0.52	0.01213
many-0	GO:0042401	cellular biogenic amine biosynthetic pro...	9	3	0.52	0.01213
many-0	GO:0048640	negative regulation of developmental gro...	9	3	0.52	0.01213
many-0	GO:0030193	regulation of blood coagulation	25	5	1.43	0.01237
many-0	GO:0050818	regulation of coagulation	25	5	1.43	0.01237
many-0	GO:1900046	regulation of hemostasis	25	5	1.43	0.01237
many-0	GO:0009165	nucleotide biosynthetic process	126	14	7.23	0.01264
many-0	GO:0008277	regulation of G-protein coupled receptor...	35	6	2.01	0.01345
many-0	GO:0003013	circulatory system process	247	23	14.17	0.01392
many-0	GO:0008015	blood circulation	247	23	14.17	0.01392
many-0	GO:0006576	cellular biogenic amine metabolic proces...	17	4	0.98	0.01395
many-0	GO:0072503	cellular divalent inorganic cation homeo...	128	14	7.34	0.01439
many-0	GO:0019048	modulation by virus of host morphology o...	18	4	1.03	0.01715
many-0	GO:0033559	unsaturated fatty acid metabolic process	18	4	1.03	0.01715
many-0	GO:1901293	nucleoside phosphate biosynthetic proces...	131	14	7.52	0.01735
many-0	GO:0035725	sodium ion transmembrane transport	37	6	2.12	0.0175
many-0	GO:0002159	desmosome assembly	4	2	0.23	0.01823
many-0	GO:0006769	nicotinamide metabolic process	4	2	0.23	0.01823
many-0	GO:0009820	alkaloid metabolic process	4	2	0.23	0.01823
many-0	GO:0010762	regulation of fibroblast migration	4	2	0.23	0.01823
many-0	GO:0010829	negative regulation of glucose transport	4	2	0.23	0.01823
many-0	GO:0010917	negative regulation of mitochondrial mem...	4	2	0.23	0.01823
many-0	GO:0015871	choline transport	4	2	0.23	0.01823
many-0	GO:0030225	macrophage differentiation	4	2	0.23	0.01823
many-0	GO:0034142	toll-like receptor 4 signaling pathway	4	2	0.23	0.01823
many-0	GO:0035408	histone H3-T6 phosphorylation	4	2	0.23	0.01823
many-0	GO:0035640	exploration behavior	4	2	0.23	0.01823
many-0	GO:0045837	negative regulation of membrane potentia...	4	2	0.23	0.01823
many-0	GO:0048247	lymphocyte chemotaxis	4	2	0.23	0.01823
many-0	GO:0050857	positive regulation of antigen receptor-...	4	2	0.23	0.01823
many-0	GO:0050861	positive regulation of B cell receptor s...	4	2	0.23	0.01823
many-0	GO:0072015	glomerular visceral epithelial cell deve...	4	2	0.23	0.01823
many-0	GO:0072376	protein activation cascade	4	2	0.23	0.01823
many-0	GO:2000188	regulation of cholesterol homeostasis	4	2	0.23	0.01823
many-0	GO:2000189	positive regulation of cholesterol homeo...	4	2	0.23	0.01823
many-0	GO:2000401	regulation of lymphocyte migration	4	2	0.23	0.01823
many-0	GO:0048513	animal organ development	1082	77	62.08	0.01979
many-0	GO:0044003	modification by symbiont of host morphol...	19	4	1.09	0.02076
many-0	GO:0072507	divalent inorganic cation homeostasis	134	14	7.69	0.02077
many-0	GO:0048731	system development	1594	108	91.45	0.02177
many-0	GO:0015804	neutral amino acid transport	11	3	0.63	0.02187
many-0	GO:0015837	amine transport	11	3	0.63	0.02187
many-0	GO:0016486	peptide hormone processing	11	3	0.63	0.02187
many-0	GO:0046839	phospholipid dephosphorylation	11	3	0.63	0.02187
many-0	GO:0051952	regulation of amine transport	11	3	0.63	0.02187
many-0	GO:1903522	regulation of blood circulation	163	16	9.35	0.02395
many-0	GO:0033627	cell adhesion mediated by integrin	20	4	1.15	0.02481
many-0	GO:0032465	regulation of cytokinesis	30	5	1.72	0.02627
many-0	GO:0098742	cell-cell adhesion via plasma-membrane a...	30	5	1.72	0.02627
many-0	GO:0051924	regulation of calcium ion transport	100	11	5.74	0.02728
many-0	GO:0015807	L-amino acid transport	12	3	0.69	0.02795
many-0	GO:0043171	peptide catabolic process	12	3	0.69	0.02795
many-0	GO:0034762	regulation of transmembrane transport	153	15	8.78	0.02855
many-0	GO:0070588	calcium ion transmembrane transport	101	11	5.79	0.02911
many-0	GO:0000459	exonucleolytic trimming involved in rRNA...	5	2	0.29	0.02923
many-0	GO:0000467	exonucleolytic trimming to generate matu...	5	2	0.29	0.02923
many-0	GO:0007190	activation of adenylate cyclase activity	5	2	0.29	0.02923
many-0	GO:0010042	response to manganese ion	5	2	0.29	0.02923
many-0	GO:0010761	fibroblast migration	5	2	0.29	0.02923
many-0	GO:0014072	response to isoquinoline alkaloid	5	2	0.29	0.02923
many-0	GO:0015074	DNA integration	5	2	0.29	0.02923
many-0	GO:0030949	positive regulation of vascular endothel...	5	2	0.29	0.02923
many-0	GO:0032228	regulation of synaptic transmission, GAB...	5	2	0.29	0.02923
many-0	GO:0034350	regulation of glial cell apoptotic proce...	5	2	0.29	0.02923
many-0	GO:0034351	negative regulation of glial cell apopto...	5	2	0.29	0.02923
many-0	GO:0042663	regulation of endodermal cell fate speci...	5	2	0.29	0.02923
many-0	GO:0042664	negative regulation of endodermal cell f...	5	2	0.29	0.02923
many-0	GO:0043278	response to morphine	5	2	0.29	0.02923
many-0	GO:0048334	regulation of mesodermal cell fate deter...	5	2	0.29	0.02923
many-0	GO:0048335	negative regulation of mesodermal cell f...	5	2	0.29	0.02923
many-0	GO:0050855	regulation of B cell receptor signaling ...	5	2	0.29	0.02923
many-0	GO:0051932	synaptic transmission, GABAergic	5	2	0.29	0.02923
many-0	GO:0052695	cellular glucuronidation	5	2	0.29	0.02923
many-0	GO:0060612	adipose tissue development	5	2	0.29	0.02923
many-0	GO:0071801	regulation of podosome assembly	5	2	0.29	0.02923
many-0	GO:0072202	cell differentiation involved in metanep...	5	2	0.29	0.02923
many-0	GO:0072310	glomerular epithelial cell development	5	2	0.29	0.02923
many-0	GO:1903224	regulation of endodermal cell differenti...	5	2	0.29	0.02923
many-0	GO:1903225	negative regulation of endodermal cell d...	5	2	0.29	0.02923
many-0	GO:1905770	regulation of mesodermal cell differenti...	5	2	0.29	0.02923
many-0	GO:1905771	negative regulation of mesodermal cell d...	5	2	0.29	0.02923
many-0	GO:1905902	regulation of mesoderm formation	5	2	0.29	0.02923
many-0	GO:1905903	negative regulation of mesoderm formatio...	5	2	0.29	0.02923
many-0	GO:1905933	regulation of cell fate determination	5	2	0.29	0.02923
many-0	GO:1905934	negative regulation of cell fate determi...	5	2	0.29	0.02923
many-0	GO:2000380	regulation of mesoderm development	5	2	0.29	0.02923
many-0	GO:2000381	negative regulation of mesoderm developm...	5	2	0.29	0.02923
many-0	GO:0055088	lipid homeostasis	31	5	1.78	0.0299
many-0	GO:0009416	response to light stimulus	142	14	8.15	0.03233
many-0	GO:0009152	purine ribonucleotide biosynthetic proce...	90	10	5.16	0.0324
many-0	GO:1904062	regulation of cation transmembrane trans...	129	13	7.4	0.03287
many-0	GO:0006875	cellular metal ion homeostasis	143	14	8.2	0.03405
many-0	GO:0007193	adenylate cyclase-inhibiting G-protein c...	13	3	0.75	0.03482
many-0	GO:1903170	negative regulation of calcium ion trans...	13	3	0.75	0.03482
many-0	GO:0030155	regulation of cell adhesion	186	17	10.67	0.03729
many-0	GO:2000649	regulation of sodium ion transmembrane t...	23	4	1.32	0.03964
many-0	GO:0086070	SA node cell to atrial cardiac muscle ce...	45	6	2.58	0.04191
many-0	GO:0002934	desmosome organization	6	2	0.34	0.04221
many-0	GO:0003333	amino acid transmembrane transport	6	2	0.34	0.04221
many-0	GO:0006063	uronic acid metabolic process	6	2	0.34	0.04221
many-0	GO:0006929	substrate-dependent cell migration	6	2	0.34	0.04221
many-0	GO:0007202	activation of phospholipase C activity	6	2	0.34	0.04221
many-0	GO:0009996	negative regulation of cell fate specifi...	6	2	0.34	0.04221
many-0	GO:0010578	regulation of adenylate cyclase activity...	6	2	0.34	0.04221
many-0	GO:0010579	positive regulation of adenylate cyclase...	6	2	0.34	0.04221
many-0	GO:0010659	cardiac muscle cell apoptotic process	6	2	0.34	0.04221
many-0	GO:0019585	glucuronate metabolic process	6	2	0.34	0.04221
many-0	GO:0030947	regulation of vascular endothelial growt...	6	2	0.34	0.04221
many-0	GO:0031663	lipopolysaccharide-mediated signaling pa...	6	2	0.34	0.04221
many-0	GO:0031664	regulation of lipopolysaccharide-mediate...	6	2	0.34	0.04221
many-0	GO:0032941	secretion by tissue	6	2	0.34	0.04221
many-0	GO:0035405	histone-threonine phosphorylation	6	2	0.34	0.04221
many-0	GO:0061318	renal filtration cell differentiation	6	2	0.34	0.04221
many-0	GO:0072112	glomerular visceral epithelial cell diff...	6	2	0.34	0.04221
many-0	GO:0072224	metanephric glomerulus development	6	2	0.34	0.04221
many-0	GO:0072337	modified amino acid transport	6	2	0.34	0.04221
many-0	GO:0090330	regulation of platelet aggregation	6	2	0.34	0.04221
many-0	GO:2000542	negative regulation of gastrulation	6	2	0.34	0.04221
many-0	GO:2000647	negative regulation of stem cell prolife...	6	2	0.34	0.04221
many-0	GO:0001919	regulation of receptor recycling	14	3	0.8	0.04249
many-0	GO:0003081	regulation of systemic arterial blood pr...	14	3	0.8	0.04249
many-0	GO:0051926	negative regulation of calcium ion trans...	14	3	0.8	0.04249
many-0	GO:0086065	cell communication involved in cardiac c...	69	8	3.96	0.04255
many-0	GO:0034765	regulation of ion transmembrane transpor...	148	14	8.49	0.04367
many-0	GO:0022898	regulation of transmembrane transporter ...	108	11	6.2	0.04443
many-0	GO:0032412	regulation of ion transmembrane transpor...	108	11	6.2	0.04443
many-0	GO:0051480	regulation of cytosolic calcium ion conc...	70	8	4.02	0.04576
many-0	GO:0006816	calcium ion transport	149	14	8.55	0.0458
many-0	GO:0007275	multicellular organism development	1824	119	104.65	0.04592
many-0	GO:0051817	modification of morphology or physiology...	46	6	2.64	0.04597
many-0	GO:0007423	sensory organ development	163	15	9.35	0.0462
many-0	GO:0010959	regulation of metal ion transport	163	15	9.35	0.0462

## Sheet: Trichoplax_CC
Paralog Category	GO.ID	Term	Annotated	Significant	Expected	p-value (Fisher's exact test)
no-BLAST-hit	GO:0009521	photosystem	2	2	0.07	0.0011
no-BLAST-hit	GO:0009522	photosystem I	2	2	0.07	0.0011
no-BLAST-hit	GO:0009579	thylakoid	2	2	0.07	0.0011
no-BLAST-hit	GO:0034357	photosynthetic membrane	2	2	0.07	0.0011
no-BLAST-hit	GO:0044436	thylakoid part	2	2	0.07	0.0011
no-BLAST-hit	GO:0032541	cortical endoplasmic reticulum	3	2	0.1	0.0032
no-BLAST-hit	GO:0030956	glutamyl-tRNA(Gln) amidotransferase comp...	4	2	0.13	0.0062
no-BLAST-hit	GO:0072686	mitotic spindle	25	4	0.82	0.0083
no-BLAST-hit	GO:0030057	desmosome	14	3	0.46	0.0098
no-BLAST-hit	GO:0043204	perikaryon	14	3	0.46	0.0098
no-BLAST-hit	GO:0043198	dendritic shaft	5	2	0.16	0.0101
no-BLAST-hit	GO:0043240	Fanconi anaemia nuclear complex	5	2	0.16	0.0101
no-BLAST-hit	GO:0044309	neuron spine	28	4	0.92	0.0125
no-BLAST-hit	GO:0051233	spindle midzone	16	3	0.53	0.0143
no-BLAST-hit	GO:0043025	neuronal cell body	63	6	2.07	0.0168
no-BLAST-hit	GO:0044291	cell-cell contact zone	18	3	0.59	0.0199
no-BLAST-hit	GO:0071782	endoplasmic reticulum tubular network	8	2	0.26	0.0264
no-BLAST-hit	GO:0005674	transcription factor TFIIF complex	1	1	0.03	0.0329
no-BLAST-hit	GO:0005964	phosphorylase kinase complex	1	1	0.03	0.0329
no-BLAST-hit	GO:0005969	serine-pyruvate aminotransferase complex	1	1	0.03	0.0329
no-BLAST-hit	GO:0033644	host cell membrane	1	1	0.03	0.0329
no-BLAST-hit	GO:0035838	growing cell tip	1	1	0.03	0.0329
no-BLAST-hit	GO:0043259	laminin-10 complex	1	1	0.03	0.0329
no-BLAST-hit	GO:0043260	laminin-11 complex	1	1	0.03	0.0329
no-BLAST-hit	GO:0044221	host cell synapse	1	1	0.03	0.0329
no-BLAST-hit	GO:0044231	host cell presynaptic membrane	1	1	0.03	0.0329
no-BLAST-hit	GO:0044308	axonal spine	1	1	0.03	0.0329
no-BLAST-hit	GO:0051286	cell tip	1	1	0.03	0.0329
no-BLAST-hit	GO:0070176	DRM complex	1	1	0.03	0.0329
no-BLAST-hit	GO:0070939	Dsl1/NZR complex	1	1	0.03	0.0329
no-BLAST-hit	GO:0071020	post-spliceosomal complex	1	1	0.03	0.0329
no-BLAST-hit	GO:0072556	other organism presynaptic membrane	1	1	0.03	0.0329
no-BLAST-hit	GO:0090571	RNA polymerase II transcription represso...	1	1	0.03	0.0329
no-BLAST-hit	GO:0016528	sarcoplasm	22	3	0.72	0.0341
no-BLAST-hit	GO:0030427	site of polarized growth	38	4	1.25	0.035
no-BLAST-hit	GO:0030176	integral component of endoplasmic reticu...	56	5	1.84	0.036
no-BLAST-hit	GO:0031227	intrinsic component of endoplasmic retic...	56	5	1.84	0.036
no-BLAST-hit	GO:0044297	cell body	77	6	2.53	0.0403
no-BLAST-hit	GO:0072546	ER membrane protein complex	10	2	0.33	0.0407
no-BLAST-hit	GO:0014069	postsynaptic density	24	3	0.79	0.0427
no-BLAST-hit	GO:0043197	dendritic spine	24	3	0.79	0.0427
no-BLAST-hit	GO:0099572	postsynaptic specialization	24	3	0.79	0.0427
no-BLAST-hit	GO:0005840	ribosome	166	10	5.46	0.0462
1-many	GO:0005886	plasma membrane	1240	94	68.6	0.00037
1-many	GO:0071944	cell periphery	1294	94	71.59	0.00163
1-many	GO:0016323	basolateral plasma membrane	61	9	3.37	0.00589
1-many	GO:0008290	F-actin capping protein complex	3	2	0.17	0.00882
1-many	GO:0030667	secretory granule membrane	25	5	1.38	0.01068
1-many	GO:0016324	apical plasma membrane	45	7	2.49	0.01096
1-many	GO:0005615	extracellular space	183	18	10.12	0.01203
1-many	GO:0097458	neuron part	592	45	32.75	0.01568
1-many	GO:0046658	anchored component of plasma membrane	4	2	0.22	0.017
1-many	GO:0000778	condensed nuclear chromosome kinetochore	5	2	0.28	0.0273
1-many	GO:0031225	anchored component of membrane	5	2	0.28	0.0273
1-many	GO:0043240	Fanconi anaemia nuclear complex	5	2	0.28	0.0273
1-many	GO:0060076	excitatory synapse	5	2	0.28	0.0273
1-many	GO:0072562	blood microparticle	22	4	1.22	0.0305
1-many	GO:0000780	condensed nuclear chromosome, centromeri...	6	2	0.33	0.03947
1-many	GO:0002193	MAML1-RBP-Jkappa- ICN1 complex	6	2	0.33	0.03947
1-many	GO:0060198	clathrin-sculpted vesicle	6	2	0.33	0.03947
1-many	GO:0072357	PTW/PP1 phosphatase complex	6	2	0.33	0.03947
many-1	GO:0044438	microbody part	59	12	3.56	0.00016
many-1	GO:0044439	peroxisomal part	59	12	3.56	0.00016
many-1	GO:0097458	neuron part	603	56	36.38	0.00054
many-1	GO:0005771	multivesicular body	15	5	0.9	0.00141
many-1	GO:0044304	main axon	76	12	4.59	0.00179
many-1	GO:0008180	COP9 signalosome	23	6	1.39	0.00194
many-1	GO:0005782	peroxisomal matrix	24	6	1.45	0.00246
many-1	GO:0031907	microbody lumen	24	6	1.45	0.00246
many-1	GO:0043209	myelin sheath	41	8	2.47	0.00267
many-1	GO:0038037	G-protein coupled receptor dimeric compl...	11	4	0.66	0.00306
many-1	GO:0097648	G-protein coupled receptor complex	11	4	0.66	0.00306
many-1	GO:0005759	mitochondrial matrix	221	24	13.33	0.00341
many-1	GO:0005886	plasma membrane	1242	96	74.93	0.00351
many-1	GO:0017109	glutamate-cysteine ligase complex	2	2	0.12	0.00363
many-1	GO:0036502	Derlin-1-VIMP complex	2	2	0.12	0.00363
many-1	GO:0042101	T cell receptor complex	2	2	0.12	0.00363
many-1	GO:0098574	cytoplasmic side of lysosomal membrane	2	2	0.12	0.00363
many-1	GO:0048786	presynaptic active zone	6	3	0.36	0.0038
many-1	GO:0060077	inhibitory synapse	6	3	0.36	0.0038
many-1	GO:0061200	clathrin-sculpted gamma-aminobutyric aci...	6	3	0.36	0.0038
many-1	GO:0061202	clathrin-sculpted gamma-aminobutyric aci...	6	3	0.36	0.0038
many-1	GO:0016324	apical plasma membrane	46	8	2.78	0.00561
many-1	GO:0060198	clathrin-sculpted vesicle	7	3	0.42	0.00635
many-1	GO:0005770	late endosome	89	12	5.37	0.00677
many-1	GO:0016529	sarcoplasmic reticulum	22	5	1.33	0.00872
many-1	GO:0071944	cell periphery	1297	97	78.25	0.00899
many-1	GO:0045177	apical part of cell	71	10	4.28	0.0096
many-1	GO:0031467	Cul7-RING ubiquitin ligase complex	3	2	0.18	0.01045
many-1	GO:0045298	tubulin complex	3	2	0.18	0.01045
many-1	GO:0070032	synaptobrevin 2-SNAP-25-syntaxin-1a-comp...	3	2	0.18	0.01045
many-1	GO:0044459	plasma membrane part	675	55	40.72	0.01098
many-1	GO:0016528	sarcoplasm	24	5	1.45	0.01274
many-1	GO:0005758	mitochondrial intermembrane space	33	6	1.99	0.01278
many-1	GO:0031970	organelle envelope lumen	33	6	1.99	0.01278
many-1	GO:0098802	plasma membrane receptor complex	33	6	1.99	0.01278
many-1	GO:0043005	neuron projection	425	37	25.64	0.0138
many-1	GO:0005739	mitochondrion	773	61	46.64	0.0144
many-1	GO:0008076	voltage-gated potassium channel complex	17	4	1.03	0.01656
many-1	GO:0034705	potassium channel complex	17	4	1.03	0.01656
many-1	GO:0043025	neuronal cell body	66	9	3.98	0.01673
many-1	GO:0005887	integral component of plasma membrane	163	17	9.83	0.0185
many-1	GO:0005853	eukaryotic translation elongation factor...	4	2	0.24	0.02008
many-1	GO:0031526	brush border membrane	4	2	0.24	0.02008
many-1	GO:0032839	dendrite cytoplasm	4	2	0.24	0.02008
many-1	GO:0042719	mitochondrial intermembrane space protei...	4	2	0.24	0.02008
many-1	GO:0045261	proton-transporting ATP synthase complex...	4	2	0.24	0.02008
many-1	GO:0070044	synaptobrevin 2-SNAP-25-syntaxin-1a comp...	4	2	0.24	0.02008
many-1	GO:0031226	intrinsic component of plasma membrane	178	18	10.74	0.02082
many-1	GO:0098793	presynapse	106	12	6.4	0.02512
many-1	GO:0016323	basolateral plasma membrane	60	8	3.62	0.02651
many-1	GO:0005778	peroxisomal membrane	39	6	2.35	0.02782
many-1	GO:0031903	microbody membrane	39	6	2.35	0.02782
many-1	GO:0048188	Set1C/COMPASS complex	12	3	0.72	0.03187
many-1	GO:0000788	nuclear nucleosome	5	2	0.3	0.03214
many-1	GO:0060076	excitatory synapse	5	2	0.3	0.03214
many-1	GO:0097165	nuclear stress granule	5	2	0.3	0.03214
many-1	GO:0098590	plasma membrane region	296	26	17.86	0.03272
many-1	GO:0000314	organellar small ribosomal subunit	21	4	1.27	0.03445
many-1	GO:0005763	mitochondrial small ribosomal subunit	21	4	1.27	0.03445
many-1	GO:0044429	mitochondrial part	457	37	27.57	0.03784
many-1	GO:0033267	axon part	113	12	6.82	0.0388
many-1	GO:0044666	MLL3/4 complex	13	3	0.78	0.03962
many-1	GO:0031982	vesicle	1617	112	97.56	0.04477
many-1	GO:0042581	specific granule	6	2	0.36	0.04631
many-many	GO:0044425	membrane part	2603	991	647.1	< 1e-30
many-many	GO:0016020	membrane	4397	1428	1093.09	< 1e-30
many-many	GO:0031224	intrinsic component of membrane	1530	650	380.36	< 1e-30
many-many	GO:0016021	integral component of membrane	1499	637	372.65	< 1e-30
many-many	GO:0097458	neuron part	975	428	242.38	< 1e-30
many-many	GO:0005886	plasma membrane	1813	667	450.71	< 1e-30
many-many	GO:0071944	cell periphery	1877	677	466.62	< 1e-30
many-many	GO:0038039	G-protein coupled receptor heterodimeric...	9	8	2.24	0.0001
many-many	GO:0031526	brush border membrane	11	9	2.73	0.00012
many-many	GO:0008021	synaptic vesicle	62	29	15.41	0.00014
many-many	GO:0031012	extracellular matrix	101	42	25.11	0.00015
many-many	GO:0031253	cell projection membrane	98	41	24.36	0.00015
many-many	GO:0030139	endocytic vesicle	127	50	31.57	0.00019
many-many	GO:0030670	phagocytic vesicle membrane	25	15	6.21	0.0002
many-many	GO:0072562	blood microparticle	38	20	9.45	0.00021
many-many	GO:0005615	extracellular space	253	88	62.9	0.00021
many-many	GO:0099617	matrix side of mitochondrial inner membr...	6	6	1.49	0.00023
many-many	GO:0005925	focal adhesion	238	83	59.17	0.00029
many-many	GO:0070382	exocytic vesicle	68	30	16.9	0.00039
many-many	GO:0005924	cell-substrate adherens junction	240	83	59.66	0.00039
many-many	GO:0030055	cell-substrate junction	247	85	61.4	0.0004
many-many	GO:0044433	cytoplasmic vesicle part	420	134	104.41	0.00048
many-many	GO:0005775	vacuolar lumen	32	17	7.96	0.00054
many-many	GO:0043202	lysosomal lumen	32	17	7.96	0.00054
many-many	GO:0030133	transport vesicle	156	57	38.78	0.00069
many-many	GO:0031090	organelle membrane	1217	347	302.55	0.00079
many-many	GO:0005875	microtubule associated complex	108	42	26.85	0.00082
many-many	GO:0042583	chromaffin granule	13	9	3.23	0.00094
many-many	GO:0000322	storage vacuole	5	5	1.24	0.00095
many-many	GO:0005782	peroxisomal matrix	36	18	8.95	0.00097
many-many	GO:0031907	microbody lumen	36	18	8.95	0.00097
many-many	GO:0055037	recycling endosome	84	34	20.88	0.00111
many-many	GO:0042599	lamellar body	9	7	2.24	0.00129
many-many	GO:0098791	Golgi subcompartment	184	64	45.74	0.00148
many-many	GO:0031968	organelle outer membrane	79	32	19.64	0.00151
many-many	GO:0031984	organelle subcompartment	196	67	48.73	0.00192
many-many	GO:0005834	heterotrimeric G-protein complex	14	9	3.48	0.00204
many-many	GO:1905360	GTPase complex	14	9	3.48	0.00204
many-many	GO:0033267	axon part	156	55	38.78	0.00219
many-many	GO:0019867	outer membrane	81	32	20.14	0.00244
many-many	GO:0044438	microbody part	78	31	19.39	0.00253
many-many	GO:0044439	peroxisomal part	78	31	19.39	0.00253
many-many	GO:0060198	clathrin-sculpted vesicle	12	8	2.98	0.00265
many-many	GO:0005912	adherens junction	286	92	71.1	0.00271
many-many	GO:0005741	mitochondrial outer membrane	72	29	17.9	0.00272
many-many	GO:0061200	clathrin-sculpted gamma-aminobutyric aci...	10	7	2.49	0.00336
many-many	GO:0061202	clathrin-sculpted gamma-aminobutyric aci...	10	7	2.49	0.00336
many-many	GO:0070161	anchoring junction	289	92	71.85	0.0038
many-many	GO:0030478	actin cap	4	4	0.99	0.00381
many-many	GO:0031905	early endosome lumen	4	4	0.99	0.00381
many-many	GO:0033010	paranodal junction	4	4	0.99	0.00381
many-many	GO:0042587	glycogen granule	4	4	0.99	0.00381
many-many	GO:0043219	lateral loop	4	4	0.99	0.00381
many-many	GO:0060091	kinocilium	4	4	0.99	0.00381
many-many	GO:0097732	9+2 non-motile cilium	4	4	0.99	0.00381
many-many	GO:0001891	phagocytic cup	8	6	1.99	0.00408
many-many	GO:0070032	synaptobrevin 2-SNAP-25-syntaxin-1a-comp...	6	5	1.49	0.0045
many-many	GO:0005766	primary lysosome	18	10	4.47	0.00514
many-many	GO:0042582	azurophil granule	18	10	4.47	0.00514
many-many	GO:0005737	cytoplasm	5283	1356	1313.35	0.00526
many-many	GO:0031904	endosome lumen	13	8	3.23	0.0054
many-many	GO:0098858	actin-based cell projection	66	26	16.41	0.00624
many-many	GO:0005802	trans-Golgi network	129	45	32.07	0.00658
many-many	GO:0032593	insulin-responsive compartment	16	9	3.98	0.00712
many-many	GO:0032838	cell projection cytoplasm	16	9	3.98	0.00712
many-many	GO:0042581	specific granule	11	7	2.73	0.00727
many-many	GO:0043195	terminal bouton	45	19	11.19	0.00781
many-many	GO:0030175	filopodium	42	18	10.44	0.00792
many-many	GO:0031234	extrinsic component of cytoplasmic side ...	36	16	8.95	0.00797
many-many	GO:0030140	trans-Golgi network transport vesicle	28	13	6.96	0.01057
many-many	GO:0072686	mitotic spindle	37	16	9.2	0.01086
many-many	GO:0043679	axon terminus	53	21	13.18	0.0123
many-many	GO:0031595	nuclear proteasome complex	7	5	1.74	0.01252
many-many	GO:0032839	dendrite cytoplasm	7	5	1.74	0.01252
many-many	GO:0060199	clathrin-sculpted glutamate transport ve...	7	5	1.74	0.01252
many-many	GO:0060203	clathrin-sculpted glutamate transport ve...	7	5	1.74	0.01252
many-many	GO:0070044	synaptobrevin 2-SNAP-25-syntaxin-1a comp...	7	5	1.74	0.01252
many-many	GO:0020016	ciliary pocket	5	4	1.24	0.01527
many-many	GO:0020018	ciliary pocket membrane	5	4	1.24	0.01527
many-many	GO:0043218	compact myelin	5	4	1.24	0.01527
many-many	GO:0043220	Schmidt-Lanterman incisure	5	4	1.24	0.01527
many-many	GO:0065010	extracellular membrane-bounded organelle	3	3	0.75	0.01534
many-many	GO:1990836	lysosomal matrix	3	3	0.75	0.01534
many-many	GO:0044306	neuron projection terminus	54	21	13.42	0.01553
many-many	GO:0098797	plasma membrane protein complex	71	26	17.65	0.01788
many-many	GO:0005719	nuclear euchromatin	18	9	4.47	0.01853
many-many	GO:0032391	photoreceptor connecting cilium	10	6	2.49	0.01912
many-many	GO:0032421	stereocilium bundle	10	6	2.49	0.01912
many-many	GO:0048471	perinuclear region of cytoplasm	273	83	67.87	0.01992
many-many	GO:0042175	nuclear outer membrane-endoplasmic retic...	406	119	100.93	0.02021
many-many	GO:0005902	microvillus	24	11	5.97	0.0203
many-many	GO:0051233	spindle midzone	24	11	5.97	0.0203
many-many	GO:0000786	nucleosome	13	7	3.23	0.02346
many-many	GO:0048786	presynaptic active zone	8	5	1.99	0.02659
many-many	GO:0071008	U2-type post-mRNA release spliceosomal c...	8	5	1.99	0.02659
many-many	GO:0016323	basolateral plasma membrane	80	28	19.89	0.02685
many-many	GO:0000791	euchromatin	19	9	4.72	0.02759
many-many	GO:0030666	endocytic vesicle membrane	57	21	14.17	0.02927
many-many	GO:0097060	synaptic membrane	57	21	14.17	0.02927
many-many	GO:0044432	endoplasmic reticulum part	479	137	119.08	0.02966
many-many	GO:0030672	synaptic vesicle membrane	11	6	2.73	0.03333
many-many	GO:0099501	exocytic vesicle membrane	11	6	2.73	0.03333
many-many	GO:0005811	lipid particle	35	14	8.7	0.0344
many-many	GO:0097730	non-motile cilium	48	18	11.93	0.03499
many-many	GO:0070081	clathrin-sculpted monoamine transport ve...	6	4	1.49	0.0368
many-many	GO:0070083	clathrin-sculpted monoamine transport ve...	6	4	1.49	0.0368
many-many	GO:0097208	alveolar lamellar body	6	4	1.49	0.0368
many-many	GO:0097225	sperm midpiece	6	4	1.49	0.0368
many-many	GO:0097386	glial cell projection	6	4	1.49	0.0368
many-many	GO:0008074	guanylate cyclase complex, soluble	14	7	3.48	0.03704
many-many	GO:0044304	main axon	96	32	23.87	0.03773
many-many	GO:0034705	potassium channel complex	23	10	5.72	0.0391
many-many	GO:0005858	axonemal dynein complex	20	9	4.97	0.03936
many-many	GO:0032154	cleavage furrow	20	9	4.97	0.03936
many-many	GO:0097610	cell surface furrow	20	9	4.97	0.03936
many-many	GO:0005789	endoplasmic reticulum membrane	393	113	97.7	0.03937
many-many	GO:0030027	lamellipodium	76	26	18.89	0.04229
many-many	GO:0031597	cytosolic proteasome complex	9	5	2.24	0.04774
many-many	GO:0042584	chromaffin granule membrane	9	5	2.24	0.04774
many-many	GO:0098552	side of membrane	119	38	29.58	0.04793
many-many	GO:0032590	dendrite membrane	4	3	0.99	0.04995
many-many	GO:0044295	axonal growth cone	4	3	0.99	0.04995
many-0	GO:0031224	intrinsic component of membrane	1026	146	50.06	< 1e-30
many-0	GO:0016021	integral component of membrane	1003	141	48.94	< 1e-30
many-0	GO:0031225	anchored component of membrane	7	4	0.34	0.00017
many-0	GO:0045202	synapse	282	27	13.76	0.00053
many-0	GO:0043005	neuron projection	424	36	20.69	0.00065
many-0	GO:0030425	dendrite	108	14	5.27	0.0007
many-0	GO:0031226	intrinsic component of plasma membrane	179	19	8.73	0.00106
many-0	GO:0033093	Weibel-Palade body	5	3	0.24	0.00107
many-0	GO:0043235	receptor complex	71	10	3.46	0.00214
many-0	GO:0005887	integral component of plasma membrane	163	17	7.95	0.00233
many-0	GO:0044420	extracellular matrix component	29	6	1.41	0.00235
many-0	GO:0005577	fibrinogen complex	2	2	0.1	0.00237
many-0	GO:0043293	apoptosome	2	2	0.1	0.00237
many-0	GO:0071953	elastic fiber	2	2	0.1	0.00237
many-0	GO:0097197	tetraspanin-enriched microdomain	2	2	0.1	0.00237
many-0	GO:1990005	granular vesicle	2	2	0.1	0.00237
many-0	GO:0044309	neuron spine	30	6	1.46	0.00281
many-0	GO:0034702	ion channel complex	54	8	2.63	0.00427
many-0	GO:0043204	perikaryon	15	4	0.73	0.00494
many-0	GO:0098794	postsynapse	80	10	3.9	0.00519
many-0	GO:0031012	extracellular matrix	68	9	3.32	0.00539
many-0	GO:0036477	somatodendritic compartment	193	18	9.42	0.00587
many-0	GO:0098590	plasma membrane region	294	24	14.34	0.00855
many-0	GO:0044456	synapse part	201	18	9.81	0.00887
many-0	GO:0005903	brush border	18	4	0.88	0.00986
many-0	GO:0009986	cell surface	119	12	5.81	0.01278
many-0	GO:0031235	intrinsic component of the cytoplasmic s...	4	2	0.2	0.01333
many-0	GO:0036056	filtration diaphragm	4	2	0.2	0.01333
many-0	GO:0036057	slit diaphragm	4	2	0.2	0.01333
many-0	GO:0046658	anchored component of plasma membrane	4	2	0.2	0.01333
many-0	GO:0120025	plasma membrane bounded cell projection	705	47	34.4	0.01448
many-0	GO:1902495	transmembrane transporter complex	67	8	3.27	0.01552
many-0	GO:0042995	cell projection	913	58	44.54	0.01728
many-0	GO:1990351	transporter complex	69	8	3.37	0.0183
many-0	GO:0044463	cell projection part	461	32	22.49	0.02523
many-0	GO:0009897	external side of plasma membrane	24	4	1.17	0.02723
many-0	GO:0098552	side of membrane	90	9	4.39	0.03053
many-0	GO:0030424	axon	168	14	8.2	0.03422
many-0	GO:0030426	growth cone	39	5	1.9	0.0395
many-0	GO:0030427	site of polarized growth	39	5	1.9	0.0395
many-0	GO:0098862	cluster of actin-based cell projections	27	4	1.32	0.04015
many-0	GO:0097038	perinuclear endoplasmic reticulum	7	2	0.34	0.04233
many-0	GO:0035061	interchromatin granule	1	1	0.05	0.04879

## Sheet: Trichoplax_MF
Paralog Category	GO.ID	Term	Annotated	Significant	Expected	p-value (Fisher's exact test)
no-BLAST-hit	GO:0016830	carbon-carbon lyase activity	21	6	0.85	0.00014
no-BLAST-hit	GO:0005125	cytokine activity	5	3	0.2	0.00063
no-BLAST-hit	GO:0015035	protein disulfide oxidoreductase activit...	12	4	0.49	0.00102
no-BLAST-hit	GO:0047198	cysteine-S-conjugate N-acetyltransferase...	2	2	0.08	0.00165
no-BLAST-hit	GO:0047280	nicotinamide phosphoribosyltransferase a...	2	2	0.08	0.00165
no-BLAST-hit	GO:0016831	carboxy-lyase activity	17	4	0.69	0.00418
no-BLAST-hit	GO:0000150	recombinase activity	3	2	0.12	0.00481
no-BLAST-hit	GO:0004468	lysine N-acetyltransferase activity, act...	3	2	0.12	0.00481
no-BLAST-hit	GO:0008253	5'-nucleotidase activity	3	2	0.12	0.00481
no-BLAST-hit	GO:0015279	store-operated calcium channel activity	3	2	0.12	0.00481
no-BLAST-hit	GO:0016725	oxidoreductase activity, acting on CH or...	3	2	0.12	0.00481
no-BLAST-hit	GO:0015036	disulfide oxidoreductase activity	19	4	0.77	0.00639
no-BLAST-hit	GO:0008252	nucleotidase activity	4	2	0.16	0.00937
no-BLAST-hit	GO:0016832	aldehyde-lyase activity	4	2	0.16	0.00937
no-BLAST-hit	GO:0050567	glutaminyl-tRNA synthase (glutamine-hydr...	4	2	0.16	0.00937
no-BLAST-hit	GO:0070008	serine-type exopeptidase activity	4	2	0.16	0.00937
no-BLAST-hit	GO:0016884	carbon-nitrogen ligase activity, with gl...	8	2	0.33	0.03927
no-BLAST-hit	GO:0016667	oxidoreductase activity, acting on a sul...	32	4	1.3	0.03932
no-BLAST-hit	GO:0000827	inositol-1,3,4,5,6-pentakisphosphate kin...	1	1	0.04	0.0407
no-BLAST-hit	GO:0000829	inositol heptakisphosphate kinase activi...	1	1	0.04	0.0407
no-BLAST-hit	GO:0000832	inositol hexakisphosphate 5-kinase activ...	1	1	0.04	0.0407
no-BLAST-hit	GO:0000990	transcription factor activity, core RNA ...	1	1	0.04	0.0407
no-BLAST-hit	GO:0000996	core DNA-dependent RNA polymerase bindin...	1	1	0.04	0.0407
no-BLAST-hit	GO:0003848	2-amino-4-hydroxy-6-hydroxymethyldihydro...	1	1	0.04	0.0407
no-BLAST-hit	GO:0003998	acylphosphatase activity	1	1	0.04	0.0407
no-BLAST-hit	GO:0004084	branched-chain-amino-acid transaminase a...	1	1	0.04	0.0407
no-BLAST-hit	GO:0004126	cytidine deaminase activity	1	1	0.04	0.0407
no-BLAST-hit	GO:0004150	dihydroneopterin aldolase activity	1	1	0.04	0.0407
no-BLAST-hit	GO:0004301	epoxide hydrolase activity	1	1	0.04	0.0407
no-BLAST-hit	GO:0004349	glutamate 5-kinase activity	1	1	0.04	0.0407
no-BLAST-hit	GO:0004350	glutamate-5-semialdehyde dehydrogenase a...	1	1	0.04	0.0407
no-BLAST-hit	GO:0004471	malate dehydrogenase (decarboxylating) (...	1	1	0.04	0.0407
no-BLAST-hit	GO:0004473	malate dehydrogenase (decarboxylating) (...	1	1	0.04	0.0407
no-BLAST-hit	GO:0004689	phosphorylase kinase activity	1	1	0.04	0.0407
no-BLAST-hit	GO:0004716	signal transducer, downstream of recepto...	1	1	0.04	0.0407
no-BLAST-hit	GO:0005021	vascular endothelial growth factor-activ...	1	1	0.04	0.0407
no-BLAST-hit	GO:0008271	secondary active sulfate transmembrane t...	1	1	0.04	0.0407
no-BLAST-hit	GO:0008448	N-acetylglucosamine-6-phosphate deacetyl...	1	1	0.04	0.0407
no-BLAST-hit	GO:0008658	penicillin binding	1	1	0.04	0.0407
no-BLAST-hit	GO:0008700	4-hydroxy-2-oxoglutarate aldolase activi...	1	1	0.04	0.0407
no-BLAST-hit	GO:0008745	N-acetylmuramoyl-L-alanine amidase activ...	1	1	0.04	0.0407
no-BLAST-hit	GO:0008839	4-hydroxy-tetrahydrodipicolinate reducta...	1	1	0.04	0.0407
no-BLAST-hit	GO:0009002	serine-type D-Ala-D-Ala carboxypeptidase...	1	1	0.04	0.0407
no-BLAST-hit	GO:0015093	ferrous iron transmembrane transporter a...	1	1	0.04	0.0407
no-BLAST-hit	GO:0016403	dimethylargininase activity	1	1	0.04	0.0407
no-BLAST-hit	GO:0016726	oxidoreductase activity, acting on CH or...	1	1	0.04	0.0407
no-BLAST-hit	GO:0016801	hydrolase activity, acting on ether bond...	1	1	0.04	0.0407
no-BLAST-hit	GO:0016803	ether hydrolase activity	1	1	0.04	0.0407
no-BLAST-hit	GO:0016833	oxo-acid-lyase activity	1	1	0.04	0.0407
no-BLAST-hit	GO:0016979	lipoate-protein ligase activity	1	1	0.04	0.0407
no-BLAST-hit	GO:0016987	sigma factor activity	1	1	0.04	0.0407
no-BLAST-hit	GO:0016992	lipoate synthase activity	1	1	0.04	0.0407
no-BLAST-hit	GO:0017084	delta1-pyrroline-5-carboxylate synthetas...	1	1	0.04	0.0407
no-BLAST-hit	GO:0017153	sodium:dicarboxylate symporter activity	1	1	0.04	0.0407
no-BLAST-hit	GO:0019202	amino acid kinase activity	1	1	0.04	0.0407
no-BLAST-hit	GO:0031418	L-ascorbic acid binding	1	1	0.04	0.0407
no-BLAST-hit	GO:0031544	peptidyl-proline 3-dioxygenase activity	1	1	0.04	0.0407
no-BLAST-hit	GO:0033857	diphosphoinositol-pentakisphosphate kina...	1	1	0.04	0.0407
no-BLAST-hit	GO:0035651	AP-3 adaptor complex binding	1	1	0.04	0.0407
no-BLAST-hit	GO:0036009	protein-glutamine N-methyltransferase ac...	1	1	0.04	0.0407
no-BLAST-hit	GO:0038085	vascular endothelial growth factor bindi...	1	1	0.04	0.0407
no-BLAST-hit	GO:0042577	lipid phosphatase activity	1	1	0.04	0.0407
no-BLAST-hit	GO:0042809	vitamin D receptor binding	1	1	0.04	0.0407
no-BLAST-hit	GO:0046429	4-hydroxy-3-methylbut-2-en-1-yl diphosph...	1	1	0.04	0.0407
no-BLAST-hit	GO:0051745	4-hydroxy-3-methylbut-2-en-1-yl diphosph...	1	1	0.04	0.0407
no-BLAST-hit	GO:0052592	oxidoreductase activity, acting on CH or...	1	1	0.04	0.0407
no-BLAST-hit	GO:0061578	Lys63-specific deubiquitinase activity	1	1	0.04	0.0407
no-BLAST-hit	GO:0061783	peptidoglycan muralytic activity	1	1	0.04	0.0407
no-BLAST-hit	GO:0070283	radical SAM enzyme activity	1	1	0.04	0.0407
no-BLAST-hit	GO:0099122	RNA polymerase II C-terminal domain bind...	1	1	0.04	0.0407
no-BLAST-hit	GO:1990259	histone-glutamine methyltransferase acti...	1	1	0.04	0.0407
no-BLAST-hit	GO:1990269	RNA polymerase II C-terminal domain phos...	1	1	0.04	0.0407
no-BLAST-hit	GO:0016879	ligase activity, forming carbon-nitrogen...	33	4	1.34	0.04337
no-BLAST-hit	GO:0004535	poly(A)-specific ribonuclease activity	9	2	0.37	0.04915
no-BLAST-hit	GO:0046966	thyroid hormone receptor binding	9	2	0.37	0.04915
1-many	GO:0038024	cargo receptor activity	37	9	2.08	0.00016
1-many	GO:0008188	neuropeptide receptor activity	41	8	2.31	0.00173
1-many	GO:0008395	steroid hydroxylase activity	6	3	0.34	0.00312
1-many	GO:0003884	D-amino-acid oxidase activity	2	2	0.11	0.00316
1-many	GO:0030343	vitamin D3 25-hydroxylase activity	2	2	0.11	0.00316
1-many	GO:0033695	oxidoreductase activity, acting on CH or...	2	2	0.11	0.00316
1-many	GO:0034875	caffeine oxidase activity	2	2	0.11	0.00316
1-many	GO:0050649	testosterone 6-beta-hydroxylase activity	2	2	0.11	0.00316
1-many	GO:0070643	vitamin D 25-hydroxylase activity	2	2	0.11	0.00316
1-many	GO:0046915	transition metal ion transmembrane trans...	13	4	0.73	0.00471
1-many	GO:0016500	protein-hormone receptor activity	7	3	0.39	0.00523
1-many	GO:0008233	peptidase activity	219	22	12.34	0.00556
1-many	GO:0005385	zinc ion transmembrane transporter activ...	8	3	0.45	0.00802
1-many	GO:0005544	calcium-dependent phospholipid binding	8	3	0.45	0.00802
1-many	GO:0005375	copper ion transmembrane transporter act...	3	2	0.17	0.00914
1-many	GO:0016725	oxidoreductase activity, acting on CH or...	3	2	0.17	0.00914
1-many	GO:0052813	phosphatidylinositol bisphosphate kinase...	3	2	0.17	0.00914
1-many	GO:0070576	vitamin D 24-hydroxylase activity	3	2	0.17	0.00914
1-many	GO:1901618	organic hydroxy compound transmembrane t...	3	2	0.17	0.00914
1-many	GO:0016798	hydrolase activity, acting on glycosyl b...	43	7	2.42	0.0094
1-many	GO:0004702	signal transducer, downstream of recepto...	25	5	1.41	0.01149
1-many	GO:0070011	peptidase activity, acting on L-amino ac...	198	19	11.15	0.01529
1-many	GO:0015662	ATPase activity, coupled to transmembran...	10	3	0.56	0.0158
1-many	GO:0005125	cytokine activity	4	2	0.23	0.0176
1-many	GO:0016641	oxidoreductase activity, acting on the C...	4	2	0.23	0.0176
1-many	GO:0016863	intramolecular oxidoreductase activity, ...	4	2	0.23	0.0176
1-many	GO:0004175	endopeptidase activity	108	12	6.08	0.01772
1-many	GO:0004252	serine-type endopeptidase activity	28	5	1.58	0.01851
1-many	GO:0008236	serine-type peptidase activity	39	6	2.2	0.02059
1-many	GO:0017171	serine hydrolase activity	39	6	2.2	0.02059
1-many	GO:0004553	hydrolase activity, hydrolyzing O-glycos...	29	5	1.63	0.02137
1-many	GO:0004707	MAP kinase activity	5	2	0.28	0.02824
1-many	GO:0008242	omega peptidase activity	5	2	0.28	0.02824
1-many	GO:0072509	divalent inorganic cation transmembrane ...	66	8	3.72	0.03082
1-many	GO:0004693	cyclin-dependent protein serine/threonin...	13	3	0.73	0.03322
1-many	GO:0097472	cyclin-dependent protein kinase activity	13	3	0.73	0.03322
1-many	GO:0042625	ATPase coupled ion transmembrane transpo...	23	4	1.3	0.03743
1-many	GO:0016409	palmitoyltransferase activity	14	3	0.79	0.04057
1-many	GO:0016638	oxidoreductase activity, acting on the C...	6	2	0.34	0.0408
1-many	GO:0051183	vitamin transporter activity	6	2	0.34	0.0408
many-1	GO:0015035	protein disulfide oxidoreductase activit...	14	6	0.88	0.00012
many-1	GO:0033764	steroid dehydrogenase activity, acting o...	10	5	0.63	0.00019
many-1	GO:0016290	palmitoyl-CoA hydrolase activity	6	4	0.38	0.00021
many-1	GO:0004351	glutamate decarboxylase activity	3	3	0.19	0.00025
many-1	GO:0004768	stearoyl-CoA 9-desaturase activity	3	3	0.19	0.00025
many-1	GO:0004782	sulfinoalanine decarboxylase activity	3	3	0.19	0.00025
many-1	GO:0016215	acyl-CoA desaturase activity	3	3	0.19	0.00025
many-1	GO:0050220	prostaglandin-E synthase activity	3	3	0.19	0.00025
many-1	GO:0097153	cysteine-type endopeptidase activity inv...	3	3	0.19	0.00025
many-1	GO:0097200	cysteine-type endopeptidase activity inv...	3	3	0.19	0.00025
many-1	GO:0008417	fucosyltransferase activity	11	5	0.69	0.00032
many-1	GO:0015081	sodium ion transmembrane transporter act...	38	9	2.39	0.00045
many-1	GO:0016860	intramolecular oxidoreductase activity	24	7	1.51	0.0005
many-1	GO:0008171	O-methyltransferase activity	12	5	0.76	0.00053
many-1	GO:0022857	transmembrane transporter activity	301	34	18.95	0.00054
many-1	GO:0016209	antioxidant activity	19	6	1.2	0.0008
many-1	GO:0004601	peroxidase activity	13	5	0.82	0.00081
many-1	GO:0016684	oxidoreductase activity, acting on perox...	13	5	0.82	0.00081
many-1	GO:0016289	CoA hydrolase activity	8	4	0.5	0.00088
many-1	GO:0042288	MHC class I protein binding	8	4	0.5	0.00088
many-1	GO:0047617	acyl-CoA hydrolase activity	8	4	0.5	0.00088
many-1	GO:0000253	3-keto sterol reductase activity	4	3	0.25	0.00094
many-1	GO:0004774	succinate-CoA ligase activity	4	3	0.25	0.00094
many-1	GO:0004775	succinate-CoA ligase (ADP-forming) activ...	4	3	0.25	0.00094
many-1	GO:0016717	oxidoreductase activity, acting on paire...	4	3	0.25	0.00094
many-1	GO:0043295	glutathione binding	4	3	0.25	0.00094
many-1	GO:1900750	oligopeptide binding	4	3	0.25	0.00094
many-1	GO:0016229	steroid dehydrogenase activity	14	5	0.88	0.0012
many-1	GO:0042626	ATPase activity, coupled to transmembran...	44	9	2.77	0.00139
many-1	GO:0008374	O-acyltransferase activity	21	6	1.32	0.00144
many-1	GO:0015036	disulfide oxidoreductase activity	21	6	1.32	0.00144
many-1	GO:0005504	fatty acid binding	9	4	0.57	0.00151
many-1	GO:0016820	hydrolase activity, acting on acid anhyd...	45	9	2.83	0.00165
many-1	GO:0033293	monocarboxylic acid binding	15	5	0.94	0.00171
many-1	GO:0043028	cysteine-type endopeptidase regulator ac...	15	5	0.94	0.00171
many-1	GO:0004177	aminopeptidase activity	22	6	1.39	0.00188
many-1	GO:0015399	primary active transmembrane transporter...	46	9	2.9	0.00194
many-1	GO:0015405	P-P-bond-hydrolysis-driven transmembrane...	46	9	2.9	0.00194
many-1	GO:0016405	CoA-ligase activity	5	3	0.31	0.00225
many-1	GO:1901682	sulfur compound transmembrane transporte...	10	4	0.63	0.0024
many-1	GO:0043531	ADP binding	39	8	2.46	0.00251
many-1	GO:0005342	organic acid transmembrane transporter a...	31	7	1.95	0.00261
many-1	GO:0046943	carboxylic acid transmembrane transporte...	31	7	1.95	0.00261
many-1	GO:0022892	substrate-specific transporter activity	330	34	20.78	0.00268
many-1	GO:0043492	ATPase activity, coupled to movement of ...	49	9	3.09	0.00305
many-1	GO:0015662	ATPase activity, coupled to transmembran...	11	4	0.69	0.00358
many-1	GO:0042287	MHC protein binding	11	4	0.69	0.00358
many-1	GO:0004057	arginyltransferase activity	2	2	0.13	0.00396
many-1	GO:0004090	carbonyl reductase (NADPH) activity	2	2	0.13	0.00396
many-1	GO:0004139	deoxyribose-phosphate aldolase activity	2	2	0.13	0.00396
many-1	GO:0004634	phosphopyruvate hydratase activity	2	2	0.13	0.00396
many-1	GO:0004749	ribose phosphate diphosphokinase activit...	2	2	0.13	0.00396
many-1	GO:0005314	high-affinity glutamate transmembrane tr...	2	2	0.13	0.00396
many-1	GO:0005315	inorganic phosphate transmembrane transp...	2	2	0.13	0.00396
many-1	GO:0005436	sodium:phosphate symporter activity	2	2	0.13	0.00396
many-1	GO:0005457	GDP-fucose transmembrane transporter act...	2	2	0.13	0.00396
many-1	GO:0008336	gamma-butyrobetaine dioxygenase activity	2	2	0.13	0.00396
many-1	GO:0008379	thioredoxin peroxidase activity	2	2	0.13	0.00396
many-1	GO:0008446	GDP-mannose 4,6-dehydratase activity	2	2	0.13	0.00396
many-1	GO:0008554	sodium-exporting ATPase activity, phosph...	2	2	0.13	0.00396
many-1	GO:0008794	arsenate reductase (glutaredoxin) activi...	2	2	0.13	0.00396
many-1	GO:0015125	bile acid transmembrane transporter acti...	2	2	0.13	0.00396
many-1	GO:0015184	L-cystine transmembrane transporter acti...	2	2	0.13	0.00396
many-1	GO:0015321	sodium-dependent phosphate transmembrane...	2	2	0.13	0.00396
many-1	GO:0015432	bile acid-exporting ATPase activity	2	2	0.13	0.00396
many-1	GO:0016595	glutamate binding	2	2	0.13	0.00396
many-1	GO:0017105	acyl-CoA delta11-desaturase activity	2	2	0.13	0.00396
many-1	GO:0018455	alcohol dehydrogenase [NAD(P)+] activity	2	2	0.13	0.00396
many-1	GO:0030429	kynureninase activity	2	2	0.13	0.00396
many-1	GO:0030611	arsenate reductase activity	2	2	0.13	0.00396
many-1	GO:0030613	oxidoreductase activity, acting on phosp...	2	2	0.13	0.00396
many-1	GO:0030614	oxidoreductase activity, acting on phosp...	2	2	0.13	0.00396
many-1	GO:0033229	cysteine transmembrane transporter activ...	2	2	0.13	0.00396
many-1	GO:0036080	purine nucleotide-sugar transmembrane tr...	2	2	0.13	0.00396
many-1	GO:0050542	icosanoid binding	2	2	0.13	0.00396
many-1	GO:0050543	icosatetraenoic acid binding	2	2	0.13	0.00396
many-1	GO:0050544	arachidonic acid binding	2	2	0.13	0.00396
many-1	GO:0061656	SUMO conjugating enzyme activity	2	2	0.13	0.00396
many-1	GO:0070401	NADP+ binding	2	2	0.13	0.00396
many-1	GO:0072541	peroxynitrite reductase activity	2	2	0.13	0.00396
many-1	GO:1901567	fatty acid derivative binding	2	2	0.13	0.00396
many-1	GO:1901612	cardiolipin binding	2	2	0.13	0.00396
many-1	GO:0031406	carboxylic acid binding	42	8	2.64	0.00407
many-1	GO:0043177	organic acid binding	42	8	2.64	0.00407
many-1	GO:0004364	glutathione transferase activity	6	3	0.38	0.00429
many-1	GO:0004602	glutathione peroxidase activity	6	3	0.38	0.00429
many-1	GO:0051213	dioxygenase activity	34	7	2.14	0.00453
many-1	GO:0048037	cofactor binding	126	16	7.93	0.00532
many-1	GO:0016651	oxidoreductase activity, acting on NAD(P...	45	8	2.83	0.00631
many-1	GO:0022804	active transmembrane transporter activit...	96	13	6.05	0.00675
many-1	GO:0016830	carbon-carbon lyase activity	20	5	1.26	0.00679
many-1	GO:0046915	transition metal ion transmembrane trans...	13	4	0.82	0.00701
many-1	GO:0015077	monovalent inorganic cation transmembran...	86	12	5.42	0.00717
many-1	GO:0046873	metal ion transmembrane transporter acti...	108	14	6.8	0.00741
many-1	GO:0005215	transporter activity	382	36	24.06	0.00871
many-1	GO:0004869	cysteine-type endopeptidase inhibitor ac...	14	4	0.88	0.00934
many-1	GO:0022890	inorganic cation transmembrane transport...	147	17	9.26	0.01048
many-1	GO:0004190	aspartic-type endopeptidase activity	8	3	0.5	0.01093
many-1	GO:0070001	aspartic-type peptidase activity	8	3	0.5	0.01093
many-1	GO:0016407	acetyltransferase activity	113	14	7.12	0.01093
many-1	GO:0004095	carnitine O-palmitoyltransferase activit...	3	2	0.19	0.01137
many-1	GO:0004118	cGMP-stimulated cyclic-nucleotide phosph...	3	2	0.19	0.01137
many-1	GO:0004185	serine-type carboxypeptidase activity	3	2	0.19	0.01137
many-1	GO:0004357	glutamate-cysteine ligase activity	3	2	0.19	0.01137
many-1	GO:0004957	prostaglandin E receptor activity	3	2	0.19	0.01137
many-1	GO:0005093	Rab GDP-dissociation inhibitor activity	3	2	0.19	0.01137
many-1	GO:0005375	copper ion transmembrane transporter act...	3	2	0.19	0.01137
many-1	GO:0008559	xenobiotic-transporting ATPase activity	3	2	0.19	0.01137
many-1	GO:0015038	glutathione disulfide oxidoreductase act...	3	2	0.19	0.01137
many-1	GO:0015114	phosphate ion transmembrane transporter ...	3	2	0.19	0.01137
many-1	GO:0016404	15-hydroxyprostaglandin dehydrogenase (N...	3	2	0.19	0.01137
many-1	GO:0016416	O-palmitoyltransferase activity	3	2	0.19	0.01137
many-1	GO:0016778	diphosphotransferase activity	3	2	0.19	0.01137
many-1	GO:0016822	hydrolase activity, acting on acid carbo...	3	2	0.19	0.01137
many-1	GO:0016823	hydrolase activity, acting on acid carbo...	3	2	0.19	0.01137
many-1	GO:0031071	cysteine desulfurase activity	3	2	0.19	0.01137
many-1	GO:0031386	protein tag	3	2	0.19	0.01137
many-1	GO:0032767	copper-dependent protein binding	3	2	0.19	0.01137
many-1	GO:0042910	xenobiotic transporter activity	3	2	0.19	0.01137
many-1	GO:0043225	ATPase-coupled anion transmembrane trans...	3	2	0.19	0.01137
many-1	GO:0043682	copper-transporting ATPase activity	3	2	0.19	0.01137
many-1	GO:0044213	intronic transcription regulatory region...	3	2	0.19	0.01137
many-1	GO:0051920	peroxiredoxin activity	3	2	0.19	0.01137
many-1	GO:1901611	phosphatidylglycerol binding	3	2	0.19	0.01137
many-1	GO:1901618	organic hydroxy compound transmembrane t...	3	2	0.19	0.01137
many-1	GO:1901677	phosphate transmembrane transporter acti...	3	2	0.19	0.01137
many-1	GO:0015179	L-amino acid transmembrane transporter a...	15	4	0.94	0.01211
many-1	GO:0015294	solute:cation symporter activity	15	4	0.94	0.01211
many-1	GO:0005261	cation channel activity	92	12	5.79	0.01212
many-1	GO:0016655	oxidoreductase activity, acting on NAD(P...	23	5	1.45	0.01262
many-1	GO:0015171	amino acid transmembrane transporter act...	24	5	1.51	0.01514
many-1	GO:0051537	2 iron, 2 sulfur cluster binding	16	4	1.01	0.01537
many-1	GO:0003746	translation elongation factor activity	9	3	0.57	0.01564
many-1	GO:0016878	acid-thiol ligase activity	9	3	0.57	0.01564
many-1	GO:0043027	cysteine-type endopeptidase inhibitor ac...	9	3	0.57	0.01564
many-1	GO:0008509	anion transmembrane transporter activity	64	9	4.03	0.01786
many-1	GO:0016667	oxidoreductase activity, acting on a sul...	34	6	2.14	0.01791
many-1	GO:0005216	ion channel activity	109	13	6.86	0.01871
many-1	GO:0022838	substrate-specific channel activity	109	13	6.86	0.01871
many-1	GO:0008514	organic anion transmembrane transporter ...	44	7	2.77	0.01881
many-1	GO:0016790	thiolester hydrolase activity	17	4	1.07	0.01912
many-1	GO:0016758	transferase activity, transferring hexos...	87	11	5.48	0.01981
many-1	GO:0016853	isomerase activity	76	10	4.79	0.01994
many-1	GO:0061134	peptidase regulator activity	45	7	2.83	0.02111
many-1	GO:0003720	telomerase activity	4	2	0.25	0.0218
many-1	GO:0003964	RNA-directed DNA polymerase activity	4	2	0.25	0.0218
many-1	GO:0004658	propionyl-CoA carboxylase activity	4	2	0.25	0.0218
many-1	GO:0004953	icosanoid receptor activity	4	2	0.25	0.0218
many-1	GO:0004954	prostanoid receptor activity	4	2	0.25	0.0218
many-1	GO:0004955	prostaglandin receptor activity	4	2	0.25	0.0218
many-1	GO:0005092	GDP-dissociation inhibitor activity	4	2	0.25	0.0218
many-1	GO:0005313	L-glutamate transmembrane transporter ac...	4	2	0.25	0.0218
many-1	GO:0008028	monocarboxylic acid transmembrane transp...	4	2	0.25	0.0218
many-1	GO:0015037	peptide disulfide oxidoreductase activit...	4	2	0.25	0.0218
many-1	GO:0015183	L-aspartate transmembrane transporter ac...	4	2	0.25	0.0218
many-1	GO:0016832	aldehyde-lyase activity	4	2	0.25	0.0218
many-1	GO:0042301	phosphate ion binding	4	2	0.25	0.0218
many-1	GO:0070006	metalloaminopeptidase activity	4	2	0.25	0.0218
many-1	GO:0070008	serine-type exopeptidase activity	4	2	0.25	0.0218
many-1	GO:0071535	RING-like zinc finger domain binding	4	2	0.25	0.0218
many-1	GO:0072349	modified amino acid transmembrane transp...	4	2	0.25	0.0218
many-1	GO:0090554	phosphatidylcholine-translocating ATPase...	4	2	0.25	0.0218
many-1	GO:0015267	channel activity	112	13	7.05	0.02296
many-1	GO:0022803	passive transmembrane transporter activi...	112	13	7.05	0.02296
many-1	GO:0004866	endopeptidase inhibitor activity	27	5	1.7	0.02464
many-1	GO:0016836	hydro-lyase activity	27	5	1.7	0.02464
many-1	GO:0050662	coenzyme binding	91	11	5.73	0.02679
many-1	GO:0016829	lyase activity	93	11	5.86	0.03088
many-1	GO:0016705	oxidoreductase activity, acting on paire...	49	7	3.09	0.03227
many-1	GO:0008236	serine-type peptidase activity	39	6	2.46	0.03341
many-1	GO:0017171	serine hydrolase activity	39	6	2.46	0.03341
many-1	GO:0015293	symporter activity	20	4	1.26	0.03355
many-1	GO:0004983	neuropeptide Y receptor activity	5	2	0.31	0.03482
[truncated: 356 more rows]
