# Supplementary material for: Comparative genomics and the nature of placozoan species
Source: PLoS Biol. 2018 Jul 31;16(7):e2005359. doi: 10.1371/journal.pbio.2005359 (PMC6067683; doi:10.1371/journal.pbio.2005359)
Supplement: S6 Data — GPCR, G-protein-coupled receptor. (XLSX) [file pbio.2005359.s038.xlsx]

## Sheet: copy numbers
description	Hoilungia hongkongensis	Trichoplax adhaerens
5-hydroxytryptamine_receptor_2A	1	2
5-hydroxytryptamine_receptor_4	10	6
5-hydroxytryptamine_receptor_5B	1	3
Adenosine_receptor_A2b	5	6
Adenosine_receptor_A3	2	4
Adhesion_G-coupled_receptor_D1	25	22
Adhesion_G-coupled_receptor_E2	2	1
Adhesion_G-coupled_receptor_G2	3	2
Adhesion_G-coupled_receptor_G6	5	3
Adhesion_G-coupled_receptor_L2	8	4
Adhesion_G-coupled_receptor_L3	34	19
Allatostatin-A_receptor	5	3
Alpha-1A_adrenergic_receptor	17	16
Alpha-1B_adrenergic_receptor	3	5
Alpha-2B_adrenergic_receptor	1	3
Apelin_receptor	1	3
artichoke	11	7
Beta-2_adrenergic_receptor	10	16
Beta-4C_adrenergic_receptor	3	4
Blue-sensitive_opsin	1	2
Bombesin_receptor_subtype-3	3	6
C-X-C_chemokine_receptor_type_1	3	2
C-X-C_chemokine_receptor_type_4	4	3
Cadherin_EGF_LAG_seven-pass_G-type_receptor_1	2	3
D(1)-like_dopamine_receptor	6	9
D(1C)_dopamine_receptor	4	1
D(5)-like_dopamine_receptor	4	6
Dopamine_receptor_1	3	2
Extracellular_calcium-sensing_receptor	20	18
Follicle-stimulating_hormone_receptor	7	3
G-coupled_receptor_15	1	3
G-coupled_receptor_183	3	1
G-coupled_receptor_moody	1	4
Gamma-aminobutyric_acid_type_B_receptor_subunit_1	7	14
Gamma-aminobutyric_acid_type_B_receptor_subunit_2	44	41
Growth_hormone_secretagogue_receptor_type_1	6	8
Guanine_nucleotide-binding_G(o)_subunit_alpha	1	2
Guanine_nucleotide-binding_subunit_alpha-12	1	2
Hemicentin-1	4	1
Histamine_H2_receptor	16	19
Insulin-like_growth_factor-binding_complex_acid_labile_subunit	1	2
Kappa-type_opioid_receptor	11	3
Melanopsin	11	8
Melanopsin-A	1	2
Melanopsin-B	7	6
Melatonin_receptor_type_1A	4	3
Melatonin_receptor_type_1B	2	3
Melatonin_receptor_type_1C	2	1
Metabotropic_glutamate_receptor	6	3
Metabotropic_glutamate_receptor_2	3	2
Metabotropic_glutamate_receptor_3	5	3
Metabotropic_glutamate_receptor_4	6	3
Metabotropic_glutamate_receptor_5	2	1
Metabotropic_glutamate_receptor_7	3	5
Metabotropic_glutamate_receptor_8	2	4
Mu-type_opioid_receptor	5	6
Muscarinic_acetylcholine_receptor_gar-3	1	2
Neuromedin-B_receptor	3	1
Neuromedin-K_receptor	4	12
Neuromedin-U_receptor_2	2	5
Neuropeptide_FF_receptor_1	7	6
Neuropeptide_SIFamide_receptor	2	7
Neuropeptide_Y_receptor_type_1	9	11
Neuropeptide_Y_receptor_type_2	6	16
Octopamine_receptor_beta-2R	17	10
Octopamine_receptor_beta-3R	3	1
Orexin_receptor_type_2	4	3
Pinopsin	2	3
Probable_G-coupled_receptor_19	2	1
Probable_G-coupled_receptor_83	4	1
Prokineticin_receptor_1	3	1
Prokineticin_receptor_2	2	4
Pyroglutamylated_RFamide_peptide_receptor	7	11
Ras-related_C3_botulinum_toxin_substrate_1	4	3
Receptor-type_tyrosine-phosphatase_F	3	1
Rhodopsin	18	15
Rhodopsin_GQ-coupled	29	46
RYamide_receptor	10	18
Short-wave-sensitive_opsin_1	1	2
Somatostatin_receptor_type_2	2	1
Somatostatin_receptor_type_4	8	11
Somatostatin_receptor_type_5	7	5
Sphingosine_1-phosphate_receptor_1	1	3
Substance-K_receptor	25	30
Substance-P_receptor	2	1
Tachykinin-like_peptides_receptor_86C	9	15
Tachykinin-like_peptides_receptor_99D	13	15
Trace_amine-associated_receptor_1	11	10
Trace_amine-associated_receptor_4	3	4
Trace_amine-associated_receptor_5	1	5
Trace_amine-associated_receptor_6	2	3
Trace_amine-associated_receptor_7a	1	4
Trace_amine-associated_receptor_7d	3	2
Trace_amine-associated_receptor_8c	1	3
Tyrosine-phosphatase_non-receptor_type_11	2	1
Visual_pigment-like_receptor_peropsin	1	4
