# Supplementary material for: Comparative genomics and the nature of placozoan species
Source: PLoS Biol. 2018 Jul 31;16(7):e2005359. doi: 10.1371/journal.pbio.2005359 (PMC6067683; doi:10.1371/journal.pbio.2005359)
Supplement: S7 Data — dN/dS, nonsynonymous to synonymous nucleotide substitutions. (XLSX) [file pbio.2005359.s039.xlsx]

## Sheet: positively_selected_proteins
SeqName	Blast2GO-Tags	Description	dn/dS	putative function	Length	#Hits	e-Value	sim mean	#GO	GO IDs	GO Names	Enzyme Codes	Enzyme Names	InterPro IDs	InterPro GO IDs	InterPro GO Names
braker1_g10829.t1	INTERPRO, NO-BLAST	--NA---	1.185	--NA---	100									no IPS match	no IPS match	no IPS match
braker1_g11881.t1	INTERPRO, NO-BLAST, ANNOTATED	--NA---	1.022	--NA---	125				3	P:GO:0006281; F:GO:0003678; P:GO:0000723	P:DNA repair; F:DNA helicase activity; P:telomere maintenance			IPR010285 (PFAM)	P:GO:0006281; F:GO:0003678; P:GO:0000723	P:DNA repair; F:DNA helicase activity; P:telomere maintenance
braker1_g10943.t1	INTERPRO, BLASTED, MAPPED, ANNOTATED	CP11A_BOVIN Cholesterol side-chain cleavage mitochondrial	1.003	Catalyzes the side-chain cleavage reaction of cholesterol to pregnenolone	129	20	1.61546e-13	55.15	13	P:GO:0033280; F:GO:0008386; P:GO:0008203; P:GO:0006700; C:GO:0005886; C:GO:0005654; F:GO:0020037; P:GO:0042359; C:GO:0031966; F:GO:0005506; P:GO:0001649; P:GO:0055114; F:GO:0030342	P:response to vitamin D; F:cholesterol monooxygenase (side-chain-cleaving) activity; P:cholesterol metabolic process; P:C21-steroid hormone biosynthetic process; C:plasma membrane; C:nucleoplasm; F:heme binding; P:vitamin D metabolic process; C:mitochondrial membrane; F:iron ion binding; P:osteoblast differentiation; P:oxidation-reduction process; F:1-alpha,25-dihydroxyvitamin D3 24-hydroxylase a…	EC:1.14.15.6; EC:1.14.15	Cholesterol monooxygenase (side-chain-cleaving); Acting on paired donors, with incorporation or reduction of molecular oxygen. The oxygen incorporated need not be derived from O(2)	IPR001128 (PFAM)	F:GO:0016705; F:GO:0005506; P:GO:0055114; F:GO:0020037	F:oxidoreductase activity, acting on paired donors, with incorporation or reduction of molecular oxygen; F:iron ion binding; P:oxidation-reduction process; F:heme binding
