# Supplementary material for: Comparative genomics and the nature of placozoan species
Source: PLoS Biol. 2018 Jul 31;16(7):e2005359. doi: 10.1371/journal.pbio.2005359 (PMC6067683; doi:10.1371/journal.pbio.2005359)
Supplement: S8 Data — (XLSX) [file pbio.2005359.s040.xlsx]

## Sheet: dataset-1_distances_levels
phylum	rank	p-distance
Chordata	class	0.088
Chordata	class	0.074
Chordata	class	0.093
Chordata	class	0.08
Chordata	class	0.053
Chordata	class	0.085
Chordata	class	0.082
Chordata	class	0.099
Chordata	class	0.082
Chordata	class	0.092
Chordata	class	0.079
Chordata	class	0.095
Chordata	class	0.067
Chordata	class	0.089
Chordata	class	0.085
Chordata	class	0.085
Chordata	class	0.058
Chordata	class	0.091
Chordata	class	0.052
Chordata	class	0.098
Chordata	class	0.095
Chordata	class	0.073
Chordata	class	0.089
Chordata	class	0.083
Chordata	class	0.081
Chordata	class	0.086
Chordata	class	0.086
Chordata	class	0.087
Chordata	class	0.087
Chordata	class	0.071
Chordata	class	0.091
Chordata	class	0.061
Chordata	class	0.099
Chordata	class	0.095
Chordata	class	0.068
Chordata	class	0.089
Chordata	class	0.082
Chordata	class	0.062
Chordata	class	0.089
Chordata	class	0.051
Chordata	class	0.092
Chordata	class	0.093
Chordata	class	0.061
Chordata	class	0.08
Chordata	class	0.066
Chordata	class	0.07
Chordata	class	0.097
Chordata	class	0.085
Chordata	class	0.09
Chordata	class	0.091
Chordata	class	0.089
Chordata	class	0.095
Chordata	class	0.089
Chordata	class	0.097
Chordata	class	0.095
Chordata	class	0.087
Chordata	class	0.071
Chordata	class	0.093
Chordata	class	0.061
Chordata	class	0.098
Chordata	class	0.098
Chordata	class	0.069
Chordata	class	0.086
Chordata	class	0.072
Chordata	class	0.056
Chordata	class	0.1
Chordata	class	0.086
Chordata	class	0.066
Chordata	class	0.092
Chordata	class	0.056
Chordata	class	0.098
Chordata	class	0.096
Chordata	class	0.064
Chordata	class	0.085
Chordata	class	0.069
Chordata	class	0.057
Chordata	class	0.097
Chordata	class	0.065
Chordata	class	0.072
Chordata	class	0.087
Chordata	class	0.08
Chordata	class	0.077
Chordata	class	0.083
Chordata	class	0.084
Chordata	class	0.084
Chordata	class	0.039
Chordata	class	0.086
Chordata	class	0.076
Chordata	class	0.086
Chordata	class	0.083
Chordata	class	0.082
Chordata	class	0.073
Chordata	class	0.102
Chordata	class	0.09
Chordata	class	0.095
Chordata	class	0.097
Chordata	class	0.093
Chordata	class	0.1
Chordata	class	0.094
Chordata	class	0.102
Chordata	class	0.1
Chordata	class	0.084
Chordata	class	0.105
Chordata	class	0.101
Chordata	class	0.09
Chordata	class	0.084
Chordata	class	0.1
Chordata	class	0.058
Chordata	class	0.093
Chordata	class	0.091
Chordata	class	0.076
Chordata	class	0.1
Chordata	class	0.092
Chordata	class	0.099
Chordata	class	0.098
Chordata	class	0.093
Chordata	class	0.102
Chordata	class	0.1
Chordata	class	0.089
Chordata	class	0.097
Chordata	class	0.084
Chordata	class	0.062
Chordata	class	0.089
Chordata	class	0.05
Chordata	class	0.098
Chordata	class	0.094
Chordata	class	0.061
Chordata	class	0.084
Chordata	class	0.066
Chordata	class	0.055
Chordata	class	0.096
Chordata	class	0.063
Chordata	class	0.058
Chordata	class	0.081
Chordata	class	0.101
Chordata	class	0.097
Chordata	class	0.094
Chordata	class	0.077
Chordata	class	0.1
Chordata	class	0.068
Chordata	class	0.105
Chordata	class	0.105
Chordata	class	0.075
Chordata	class	0.094
Chordata	class	0.079
Chordata	class	0.069
Chordata	class	0.103
Chordata	class	0.078
Chordata	class	0.073
Chordata	class	0.091
Chordata	class	0.108
Chordata	class	0.109
Chordata	class	0.072
Chordata	class	0.09
Chordata	class	0.072
Chordata	class	0.095
Chordata	class	0.064
Chordata	class	0.103
Chordata	class	0.099
Chordata	class	0.071
Chordata	class	0.092
Chordata	class	0.075
Chordata	class	0.065
Chordata	class	0.099
Chordata	class	0.074
Chordata	class	0.071
Chordata	class	0.09
Chordata	class	0.105
Chordata	class	0.103
Chordata	class	0.069
Chordata	class	0.079
Chordata	class	0.114
Chordata	class	0.116
Chordata	class	0.024
Chordata	class	0.113
Chordata	class	0.021
Chordata	class	0.024
Chordata	class	0.119
Chordata	class	0.025
Chordata	class	0.022
Chordata	class	0.023
Chordata	class	0.115
Chordata	class	0.021
Chordata	class	0.018
Chordata	class	0.02
Chordata	class	0.018
Chordata	class	0.114
Chordata	class	0.019
Chordata	class	0.018
Chordata	class	0.019
Chordata	class	0.016
Chordata	class	0.012
Chordata	class	0.121
Chordata	class	0.018
Chordata	class	0.018
Chordata	class	0.021
Chordata	class	0.018
Chordata	class	0.013
Chordata	class	0.013
Chordata	class	0.118
Chordata	class	0.022
Chordata	class	0.02
Chordata	class	0.022
Chordata	class	0.019
Chordata	class	0.015
Chordata	class	0.013
Chordata	class	0.015
Chordata	class	0.114
Chordata	class	0.024
Chordata	class	0.022
Chordata	class	0.023
Chordata	class	0.022
Chordata	class	0.019
Chordata	class	0.017
Chordata	class	0.018
Chordata	class	0.021
Chordata	class	0.12
Chordata	class	0.024
Chordata	class	0.022
Chordata	class	0.024
Chordata	class	0.022
Chordata	class	0.018
Chordata	class	0.017
Chordata	class	0.018
Chordata	class	0.02
Chordata	class	0.022
Chordata	class	0.114
Chordata	class	0.023
Chordata	class	0.021
Chordata	class	0.023
Chordata	class	0.02
Chordata	class	0.018
Chordata	class	0.015
Chordata	class	0.017
Chordata	class	0.019
Chordata	class	0.021
Chordata	class	0.02
Chordata	class	0.121
Chordata	class	0.024
Chordata	class	0.023
Chordata	class	0.025
Chordata	class	0.023
Chordata	class	0.019
Chordata	class	0.018
Chordata	class	0.019
Chordata	class	0.021
Chordata	class	0.023
Chordata	class	0.025
Chordata	class	0.022
Chordata	class	0.12
Chordata	class	0.02
Chordata	class	0.019
Chordata	class	0.021
Chordata	class	0.018
Chordata	class	0.014
Chordata	class	0.012
Chordata	class	0.014
Chordata	class	0.016
Chordata	class	0.018
Chordata	class	0.019
Chordata	class	0.017
Chordata	class	0.021
Chordata	class	0.127
Chordata	class	0.021
Chordata	class	0.029
Chordata	class	0.028
Chordata	class	0.029
Chordata	class	0.025
Chordata	class	0.026
Chordata	class	0.028
Chordata	class	0.026
Chordata	class	0.026
Chordata	class	0.034
Chordata	class	0.027
Chordata	class	0.033
Chordata	class	0.027
Chordata	class	0.114
Chordata	class	0.019
Chordata	class	0.017
Chordata	class	0.018
Chordata	class	0.016
Chordata	class	0.013
Chordata	class	0.01
Chordata	class	0.012
Chordata	class	0.013
Chordata	class	0.019
Chordata	class	0.017
Chordata	class	0.016
Chordata	class	0.018
Chordata	class	0.011
Chordata	class	0.024
Chordata	class	0.116
Chordata	class	0.022
Chordata	class	0.02
Chordata	class	0.021
Chordata	class	0.02
Chordata	class	0.015
Chordata	class	0.013
Chordata	class	0.015
Chordata	class	0.017
Chordata	class	0.02
Chordata	class	0.02
Chordata	class	0.018
Chordata	class	0.021
Chordata	class	0.015
Chordata	class	0.026
Chordata	class	0.013
Chordata	class	0.118
Chordata	class	0.021
Chordata	class	0.02
Chordata	class	0.021
Chordata	class	0.019
Chordata	class	0.015
Chordata	class	0.014
Chordata	class	0.016
Chordata	class	0.018
Chordata	class	0.02
Chordata	class	0.019
Chordata	class	0.018
Chordata	class	0.021
Chordata	class	0.015
Chordata	class	0.027
Chordata	class	0.013
Chordata	class	0.017
Chordata	class	0.116
Chordata	class	0.022
Chordata	class	0.02
Chordata	class	0.021
Chordata	class	0.021
Chordata	class	0.016
Chordata	class	0.015
Chordata	class	0.016
Chordata	class	0.018
Chordata	class	0.022
Chordata	class	0.02
Chordata	class	0.019
Chordata	class	0.021
Chordata	class	0.016
Chordata	class	0.026
Chordata	class	0.014
Chordata	class	0.017
Chordata	class	0.016
Chordata	class	0.125
Chordata	class	0.027
Chordata	class	0.025
Chordata	class	0.029
Chordata	class	0.025
Chordata	class	0.022
Chordata	class	0.022
Chordata	class	0.024
Chordata	class	0.024
Chordata	class	0.025
Chordata	class	0.027
Chordata	class	0.024
Chordata	class	0.029
Chordata	class	0.024
Chordata	class	0.036
Chordata	class	0.021
Chordata	class	0.024
Chordata	class	0.024
Chordata	class	0.024
Chordata	class	0.116
Chordata	class	0.019
Chordata	class	0.018
Chordata	class	0.019
Chordata	class	0.018
Chordata	class	0.013
Chordata	class	0.011
Chordata	class	0.013
Chordata	class	0.015
Chordata	class	0.018
Chordata	class	0.018
Chordata	class	0.016
Chordata	class	0.019
Chordata	class	0.012
Chordata	class	0.025
Chordata	class	0.011
Chordata	class	0.014
Chordata	class	0.014
Chordata	class	0.015
Chordata	class	0.022
Chordata	class	0.118
Chordata	class	0.019
Chordata	class	0.016
Chordata	class	0.017
Chordata	class	0.016
Chordata	class	0.011
Chordata	class	0.01
Chordata	class	0.01
Chordata	class	0.014
Chordata	class	0.017
Chordata	class	0.015
Chordata	class	0.016
Chordata	class	0.016
Chordata	class	0.012
Chordata	class	0.024
Chordata	class	0.01
Chordata	class	0.013
Chordata	class	0.011
Chordata	class	0.014
Chordata	class	0.021
Chordata	class	0.01
Chordata	class	0.127
Chordata	class	0.032
Chordata	class	0.028
Chordata	class	0.03
Chordata	class	0.028
Chordata	class	0.026
Chordata	class	0.025
Chordata	class	0.026
Chordata	class	0.029
Chordata	class	0.026
Chordata	class	0.03
Chordata	class	0.027
Chordata	class	0.032
Chordata	class	0.025
Chordata	class	0.038
Chordata	class	0.024
Chordata	class	0.027
Chordata	class	0.027
Chordata	class	0.027
Chordata	class	0.032
Chordata	class	0.025
Chordata	class	0.025
Chordata	class	0.115
Chordata	class	0.02
Chordata	class	0.017
Chordata	class	0.019
Chordata	class	0.018
Chordata	class	0.013
Chordata	class	0.013
Chordata	class	0.014
Chordata	class	0.017
Chordata	class	0.019
Chordata	class	0.017
Chordata	class	0.018
Chordata	class	0.019
Chordata	class	0.013
Chordata	class	0.024
Chordata	class	0.011
Chordata	class	0.015
Chordata	class	0.013
Chordata	class	0.015
Chordata	class	0.023
Chordata	class	0.012
Chordata	class	0.01
Chordata	class	0.022
Chordata	class	0.116
Chordata	class	0.018
Chordata	class	0.016
Chordata	class	0.018
Chordata	class	0.017
Chordata	class	0.012
Chordata	class	0.009
Chordata	class	0.011
Chordata	class	0.013
Chordata	class	0.017
Chordata	class	0.017
Chordata	class	0.016
Chordata	class	0.017
Chordata	class	0.011
Chordata	class	0.024
Chordata	class	0.01
Chordata	class	0.013
Chordata	class	0.013
Chordata	class	0.014
Chordata	class	0.021
Chordata	class	0.01
Chordata	class	0.008
Chordata	class	0.025
Chordata	class	0.011
Chordata	class	0.123
Chordata	class	0.026
Chordata	class	0.024
Chordata	class	0.026
Chordata	class	0.023
Chordata	class	0.019
Chordata	class	0.018
Chordata	class	0.021
Chordata	class	0.022
Chordata	class	0.022
Chordata	class	0.025
Chordata	class	0.022
Chordata	class	0.026
Chordata	class	0.02
Chordata	class	0.032
Chordata	class	0.018
Chordata	class	0.021
Chordata	class	0.021
Chordata	class	0.022
Chordata	class	0.027
Chordata	class	0.019
Chordata	class	0.018
Chordata	class	0.03
Chordata	class	0.019
Chordata	class	0.017
Chordata	class	0.12
Chordata	class	0.02
Chordata	class	0.018
Chordata	class	0.019
Chordata	class	0.017
Chordata	class	0.013
Chordata	class	0.011
Chordata	class	0.013
Chordata	class	0.015
Chordata	class	0.015
Chordata	class	0.018
Chordata	class	0.017
Chordata	class	0.019
Chordata	class	0.012
Chordata	class	0.024
Chordata	class	0.011
Chordata	class	0.014
Chordata	class	0.015
Chordata	class	0.015
Chordata	class	0.023
Chordata	class	0.012
Chordata	class	0.01
Chordata	class	0.023
Chordata	class	0.012
Chordata	class	0.009
Chordata	class	0.019
Chordata	class	0.12
Chordata	class	0.024
Chordata	class	0.021
Chordata	class	0.022
Chordata	class	0.021
Chordata	class	0.017
Chordata	class	0.016
Chordata	class	0.017
Chordata	class	0.02
Chordata	class	0.02
Chordata	class	0.021
Chordata	class	0.019
Chordata	class	0.023
Chordata	class	0.015
Chordata	class	0.025
Chordata	class	0.014
Chordata	class	0.018
Chordata	class	0.018
Chordata	class	0.018
Chordata	class	0.025
Chordata	class	0.016
Chordata	class	0.015
Chordata	class	0.025
Chordata	class	0.015
Chordata	class	0.015
Chordata	class	0.021
Chordata	class	0.014
Chordata	class	0.116
Chordata	class	0.021
Chordata	class	0.025
Chordata	class	0.01
Chordata	class	0.024
Chordata	class	0.02
Chordata	class	0.02
Chordata	class	0.021
Chordata	class	0.023
Chordata	class	0.024
Chordata	class	0.025
Chordata	class	0.024
Chordata	class	0.026
Chordata	class	0.02
Chordata	class	0.028
Chordata	class	0.019
Chordata	class	0.022
Chordata	class	0.021
Chordata	class	0.022
Chordata	class	0.029
Chordata	class	0.02
Chordata	class	0.018
Chordata	class	0.032
Chordata	class	0.021
Chordata	class	0.018
Chordata	class	0.025
Chordata	class	0.019
Chordata	class	0.022
Chordata	class	0.119
Chordata	class	0.026
Chordata	class	0.028
Chordata	class	0.019
Chordata	class	0.028
Chordata	class	0.026
Chordata	class	0.026
Chordata	class	0.026
Chordata	class	0.029
Chordata	class	0.026
Chordata	class	0.029
Chordata	class	0.029
Chordata	class	0.03
Chordata	class	0.026
Chordata	class	0.031
Chordata	class	0.025
Chordata	class	0.026
Chordata	class	0.026
Chordata	class	0.028
Chordata	class	0.034
Chordata	class	0.026
Chordata	class	0.024
Chordata	class	0.034
Chordata	class	0.024
Chordata	class	0.024
Chordata	class	0.03
Chordata	class	0.023
Chordata	class	0.026
Chordata	class	0.019
Chordata	class	0.126
Chordata	class	0.026
Chordata	class	0.021
Chordata	class	0.029
Chordata	class	0.024
Chordata	class	0.02
Chordata	class	0.02
Chordata	class	0.022
Chordata	class	0.023
Chordata	class	0.024
Chordata	class	0.026
Chordata	class	0.023
Chordata	class	0.028
Chordata	class	0.023
Chordata	class	0.036
Chordata	class	0.02
Chordata	class	0.022
Chordata	class	0.022
Chordata	class	0.023
Chordata	class	0.03
Chordata	class	0.021
Chordata	class	0.019
Chordata	class	0.032
Chordata	class	0.021
Chordata	class	0.019
Chordata	class	0.026
Chordata	class	0.021
Chordata	class	0.023
Chordata	class	0.027
Chordata	class	0.032
Chordata	class	0.116
Chordata	class	0.023
Chordata	class	0.02
Chordata	class	0.022
Chordata	class	0.02
Chordata	class	0.018
Chordata	class	0.015
Chordata	class	0.017
Chordata	class	0.018
Chordata	class	0.021
Chordata	class	0.02
Chordata	class	0.019
Chordata	class	0.023
Chordata	class	0.016
Chordata	class	0.028
Chordata	class	0.015
Chordata	class	0.018
Chordata	class	0.018
Chordata	class	0.018
Chordata	class	0.024
Chordata	class	0.016
Chordata	class	0.015
Chordata	class	0.026
Chordata	class	0.015
Chordata	class	0.015
Chordata	class	0.021
Chordata	class	0.017
Chordata	class	0.02
Chordata	class	0.023
Chordata	class	0.029
Chordata	class	0.024
Chordata	class	0.135
Chordata	class	0.136
Chordata	class	0.024
Chordata	class	0.136
Chordata	class	0.025
Chordata	class	0.028
Chordata	class	0.136
Chordata	class	0.029
Chordata	class	0.032
Chordata	class	0.033
Chordata	class	0.129
Chordata	class	0.06
Chordata	class	0.063
Chordata	class	0.062
Chordata	class	0.062
Chordata	class	0.135
Chordata	class	0.025
Chordata	class	0.027
Chordata	class	0.027
Chordata	class	0.031
Chordata	class	0.061
Chordata	class	0.131
Chordata	class	0.062
Chordata	class	0.065
Chordata	class	0.064
Chordata	class	0.063
Chordata	class	0.024
Chordata	class	0.062
Chordata	class	0.134
Chordata	class	0.062
Chordata	class	0.065
Chordata	class	0.064
Chordata	class	0.066
Chordata	class	0.022
Chordata	class	0.062
Chordata	class	0.026
Chordata	class	0.136
Chordata	class	0.031
Chordata	class	0.034
Chordata	class	0.034
Chordata	class	0.038
Chordata	class	0.064
Chordata	class	0.033
Chordata	class	0.067
Chordata	class	0.066
Chordata	class	0.137
Chordata	class	0.032
Chordata	class	0.034
Chordata	class	0.035
Chordata	class	0.037
Chordata	class	0.066
Chordata	class	0.031
Chordata	class	0.068
Chordata	class	0.067
Chordata	class	0.04
Chordata	class	0.139
Chordata	class	0.035
Chordata	class	0.038
Chordata	class	0.038
Chordata	class	0.037
Chordata	class	0.065
Chordata	class	0.035
Chordata	class	0.067
Chordata	class	0.068
Chordata	class	0.042
Chordata	class	0.041
Chordata	class	0.117
Chordata	class	0.064
Chordata	class	0.066
Chordata	class	0.066
Chordata	class	0.065
Chordata	class	0.056
Chordata	class	0.067
Chordata	class	0.057
Chordata	class	0.059
Chordata	class	0.069
Chordata	class	0.069
Chordata	class	0.07
Chordata	class	0.134
Chordata	class	0.02
Chordata	class	0.022
Chordata	class	0.024
Chordata	class	0.028
Chordata	class	0.059
Chordata	class	0.023
Chordata	class	0.061
Chordata	class	0.061
Chordata	class	0.03
Chordata	class	0.031
Chordata	class	0.034
Chordata	class	0.064
Chordata	class	0.138
Chordata	class	0.026
Chordata	class	0.029
Chordata	class	0.03
Chordata	class	0.033
Chordata	class	0.063
Chordata	class	0.029
Chordata	class	0.065
Chordata	class	0.066
Chordata	class	0.036
Chordata	class	0.037
Chordata	class	0.04
Chordata	class	0.068
Chordata	class	0.025
Chordata	class	0.137
Chordata	class	0.026
Chordata	class	0.028
Chordata	class	0.029
Chordata	class	0.031
Chordata	class	0.062
Chordata	class	0.023
Chordata	class	0.064
Chordata	class	0.064
Chordata	class	0.035
Chordata	class	0.032
Chordata	class	0.037
Chordata	class	0.066
Chordata	class	0.024
Chordata	class	0.031
Chordata	class	0.138
Chordata	class	0.029
Chordata	class	0.031
Chordata	class	0.032
Chordata	class	0.032
Chordata	class	0.062
Chordata	class	0.029
Chordata	class	0.063
Chordata	class	0.064
Chordata	class	0.037
Chordata	class	0.036
Chordata	class	0.03
Chordata	class	0.067
Chordata	class	0.028
Chordata	class	0.033
Chordata	class	0.03
Chordata	class	0.137
Chordata	class	0.033
Chordata	class	0.036
Chordata	class	0.036
Chordata	class	0.038
Chordata	class	0.066
Chordata	class	0.032
Chordata	class	0.068
Chordata	class	0.068
Chordata	class	0.041
Chordata	class	0.038
Chordata	class	0.042
Chordata	class	0.07
Chordata	class	0.032
Chordata	class	0.038
Chordata	class	0.033
Chordata	class	0.037
Chordata	class	0.137
Chordata	class	0.028
Chordata	class	0.03
Chordata	class	0.031
Chordata	class	0.033
Chordata	class	0.063
Chordata	class	0.027
Chordata	class	0.065
Chordata	class	0.065
Chordata	class	0.036
Chordata	class	0.033
Chordata	class	0.038
Chordata	class	0.067
Chordata	class	0.027
Chordata	class	0.033
Chordata	class	0.028
Chordata	class	0.032
Chordata	class	0.035
Chordata	class	0.136
Chordata	class	0.028
Chordata	class	0.03
Chordata	class	0.031
Chordata	class	0.03
Chordata	class	0.062
Chordata	class	0.028
Chordata	class	0.064
Chordata	class	0.064
Chordata	class	0.037
Chordata	class	0.035
Chordata	class	0.029
Chordata	class	0.067
Chordata	class	0.027
Chordata	class	0.033
Chordata	class	0.029
Chordata	class	0.018
Chordata	class	0.037
Chordata	class	0.031
Chordata	class	0.136
Chordata	class	0.031
Chordata	class	0.033
Chordata	class	0.034
Chordata	class	0.033
Chordata	class	0.063
Chordata	class	0.03
Chordata	class	0.066
Chordata	class	0.065
Chordata	class	0.039
Chordata	class	0.037
Chordata	class	0.031
Chordata	class	0.069
Chordata	class	0.029
Chordata	class	0.036
Chordata	class	0.032
Chordata	class	0.024
Chordata	class	0.038
Chordata	class	0.034
Chordata	class	0.024
Cnidaria	class	0.239
Cnidaria	class	0.178
Cnidaria	class	0.228
Cnidaria	class	0.181
Cnidaria	class	0.233
Cnidaria	class	0.159
Cnidaria	class	0.182
Cnidaria	class	0.232
Cnidaria	class	0.162
Cnidaria	class	0.108
Cnidaria	class	0.172
Cnidaria	class	0.221
Cnidaria	class	0.156
Cnidaria	class	0.16
Cnidaria	class	0.165
Cnidaria	class	0.149
Cnidaria	class	0.195
Cnidaria	class	0.227
Cnidaria	class	0.229
Cnidaria	class	0.239
Cnidaria	class	0.232
Cnidaria	class	0.203
Cnidaria	class	0.204
Cnidaria	class	0.202
Cnidaria	class	0.232
Cnidaria	class	0.245
Cnidaria	class	0.214
Cnidaria	class	0.223
Cnidaria	class	0.17
Cnidaria	class	0.205
Cnidaria	class	0.218
Cnidaria	class	0.218
Cnidaria	class	0.203
Cnidaria	class	0.16
Ctenophora	class	0.168
Ctenophora	class	0.22
Ctenophora	class	0.203
Porifera	class	0.137
Porifera	class	0.224
Porifera	class	0.289
Porifera	class	0.292
Porifera	class	0.185
Porifera	class	0.222
Porifera	class	0.289
Porifera	class	0.291
Porifera	class	0.293
Porifera	class	0.188
Porifera	class	0.291
Porifera	class	0.283
Porifera	class	0.291
Porifera	class	0.303
Porifera	class	0.279
Porifera	class	0.238
Porifera	class	0.262
Porifera	class	0.271
Porifera	class	0.306
Porifera	class	0.257
Porifera	class	0.313
Porifera	class	0.311
Porifera	class	0.223
Porifera	class	0.241
Porifera	class	0.305
Porifera	class	0.207
Porifera	class	0.304
Porifera	class	0.301
Porifera	class	0.279
Porifera	class	0.226
Porifera	class	0.229
Porifera	class	0.302
Porifera	class	0.23
Porifera	class	0.305
Porifera	class	0.298
Porifera	class	0.275
Porifera	class	0.258
Porifera	class	0.184
Porifera	class	0.21
Porifera	class	0.27
Porifera	class	0.17
Porifera	class	0.26
Porifera	class	0.262
Porifera	class	0.25
Porifera	class	0.197
Porifera	class	0.226
Porifera	class	0.188
Porifera	class	0.221
Porifera	class	0.29
Porifera	class	0.165
Porifera	class	0.291
Porifera	class	0.284
Porifera	class	0.264
Porifera	class	0.207
Porifera	class	0.233
Porifera	class	0.17
Porifera	class	0.193
Chordata	order	0.0388697
Chordata	order	0.0321036
Chordata	order	0.0537998
Chordata	order	0.052471
Chordata	order	0.0350959
Chordata	order	0.032657
Chordata	order	0.0536047
Chordata	order	0.0535706
Chordata	order	0.0590497
Chordata	order	0.0104122
Chordata	order	0.0178224
Chordata	order	0.0206048
Chordata	order	0.0147778
Chordata	order	0.0160092
Chordata	order	0.0125526
Chordata	order	0.0163362
Chordata	order	0.0160688
Chordata	order	0.0199515
Chordata	order	0.0150349
Chordata	order	0.0162688
Chordata	order	0.0143464
Chordata	order	0.0180766
Chordata	order	0.0193896
Chordata	order	0.0210886
Chordata	order	0.0108166
Chordata	order	0.0202968
Chordata	order	0.0110236
Chordata	order	0.0100161
Chordata	order	0.0194435
Chordata	order	0.00955921
Chordata	order	0.0117407
Chordata	order	0.0113873
Chordata	order	0.0192419
Chordata	order	0.00903285
Chordata	order	0.0115026
Chordata	order	0.0105707
Chordata	order	0.0097299
Chordata	order	0.0214587
Chordata	order	0.0124415
Chordata	order	0.01159
Chordata	order	0.00809717
Chordata	order	0.0126098
Chordata	order	0.0126167
Chordata	order	0.0196751
Chordata	order	0.0170774
Chordata	order	0.0203203
Chordata	order	0.0194953
Chordata	order	0.0188158
Chordata	order	0.0185609
Chordata	order	0.0203713
Chordata	order	0.0191641
Chordata	order	0.00919579
Chordata	order	0.0119335
Chordata	order	0.0114935
Chordata	order	0.00779696
Chordata	order	0.00952554
Chordata	order	0.012559
Chordata	order	0.0184896
Chordata	order	0.0207925
Chordata	order	0.0103892
Chordata	order	0.00914512
Chordata	order	0.00663637
Chordata	order	0.0111023
Chordata	order	0.0105808
Chordata	order	0.0059546
Chordata	order	0.0189567
Chordata	order	0.0110877
Chordata	order	0.0104094
Chordata	order	0.0104492
Chordata	order	0.0103173
Chordata	order	0.013866
Chordata	order	0.0114636
Chordata	order	0.0138647
Chordata	order	0.00952056
Chordata	order	0.00946507
Chordata	order	0.00960134
Chordata	order	0.0118515
Chordata	order	0.0115209
Chordata	order	0.0145101
Chordata	order	0.0136278
Chordata	order	0.0160388
Chordata	order	0.0135324
Chordata	order	0.0147796
Chordata	order	0.0116686
Chordata	order	0.0145627
Chordata	order	0.0153704
Chordata	order	0.0124315
Chordata	order	0.00723543
Chordata	order	0.0131318
Chordata	order	0.0149131
Chordata	order	0.0116603
Chordata	order	0.0104653
Chordata	order	0.0112859
Chordata	order	0.00864987
Chordata	order	0.00869962
Chordata	order	0.00637629
Chordata	order	0.00792328
Chordata	order	0.00710621
Chordata	order	0.00812538
Chordata	order	0.0210878
Chordata	order	0.0150766
Chordata	order	0.0205581
Chordata	order	0.0251631
Chordata	order	0.024033
Chordata	order	0.0249996
Chordata	order	0.0396378
Chordata	order	0.0329999
Chordata	order	0.0319109
Chordata	order	0.0264778
Chordata	order	0.0128772
Chordata	order	0.00823965
Chordata	order	0.0137887
Chordata	order	0.0129896
Chordata	order	0.0235004
Chordata	order	0.0233168
Chordata	order	0.0221672
Chordata	order	0.0279168
Chordata	order	0.0276348
Chordata	order	0.0268018
Chordata	order	0.0220835
Chordata	order	0.0132434
Chordata	order	0.0125899
Chordata	order	0.00811843
Chordata	order	0.0217841
Chordata	order	0.0265612
Chordata	order	0.0125926
Chordata	order	0.0123805
Chordata	order	0.00793896
Chordata	order	0.0214262
Chordata	order	0.0257268
Chordata	order	0.0054787
Chordata	order	0.0231798
Chordata	order	0.0230968
Chordata	order	0.0226524
Chordata	order	0.0103658
Chordata	order	0.0222978
Chordata	order	0.0222218
Chordata	order	0.0214792
Chordata	order	0.0242681
Chordata	order	0.0242267
Chordata	order	0.0232355
Chordata	order	0.0243152
Chordata	order	0.0282982
Chordata	order	0.0232924
Chordata	order	0.0227923
Chordata	order	0.0240975
Chordata	order	0.0316993
Chordata	order	0.0224777
Chordata	order	0.0329424
Chordata	order	0.0200916
Chordata	order	0.0304819
Chordata	order	0.0192243
Chordata	order	0.0374528
Chordata	order	0.0308996
Chordata	order	0.0379273
Chordata	order	0.0366471
Chordata	order	0.0371927
Chordata	order	0.0303634
Chordata	order	0.0374274
Chordata	order	0.0367411
Chordata	order	0.0332508
Chordata	order	0.034109
Chordata	order	0.0258507
Chordata	order	0.0349994
Chordata	order	0.0330608
Chordata	order	0.0333563
Chordata	order	0.0352185
Chordata	order	0.0387511
Chordata	order	0.0328995
Chordata	order	0.0390504
Chordata	order	0.0380161
Chordata	order	0.020152
Chordata	order	0.0353938
Chordata	order	0.0343973
Chordata	order	0.0221378
Chordata	order	0.0327454
Chordata	order	0.0209522
Chordata	order	0.0164939
Chordata	order	0.0382678
Chordata	order	0.0391448
Chordata	order	0.0348463
Chordata	order	0.0394271
Chordata	order	0.0290524
Chordata	order	0.0252093
Chordata	order	0.0296757
Chordata	order	0.028069
Chordata	order	0.0309652
Chordata	order	0.0318362
Chordata	order	0.0284649
Chordata	order	0.0325573
Chordata	order	0.0308317
Chordata	order	0.0350726
Chordata	order	0.0288258
Chordata	order	0.0361405
Chordata	order	0.0344933
Chordata	order	0.0264785
Chordata	order	0.0321455
Chordata	order	0.0317582
Chordata	order	0.0281068
Chordata	order	0.0360852
Chordata	order	0.029285
Cnidaria	order	0.067145
Cnidaria	order	0.105763
Cnidaria	order	0.11163
Cnidaria	order	0.14026
Cnidaria	order	0.138917
Cnidaria	order	0.151566
Cnidaria	order	0.0962304
Cnidaria	order	0.108968
Cnidaria	order	0.0788526
Cnidaria	order	0.13811
Cnidaria	order	0.05147
Cnidaria	order	0.0655045
Cnidaria	order	0.108461
Cnidaria	order	0.144785
Cnidaria	order	0.0977494
Cnidaria	order	0.0632304
Cnidaria	order	0.100437
Cnidaria	order	0.101657
Cnidaria	order	0.0432492
Cnidaria	order	0.0629926
Cnidaria	order	0.102826
Cnidaria	order	0.0578496
Cnidaria	order	0.062122
Cnidaria	order	0.102954
Cnidaria	order	0.0589679
Cnidaria	order	0.0675939
Cnidaria	order	0.0705054
Cnidaria	order	0.0810498
Cnidaria	order	0.0800945
Cnidaria	order	0.0351415
Cnidaria	order	0.0789281
Cnidaria	order	0.0872107
Cnidaria	order	0.0918946
Cnidaria	order	0.0962108
Cnidaria	order	0.0703811
Cnidaria	order	0.0933445
Cnidaria	order	0.0982747
Cnidaria	order	0.0715554
Cnidaria	order	0.0439779
Cnidaria	order	0.0914024
Cnidaria	order	0.0981065
Cnidaria	order	0.0697837
Cnidaria	order	0.0404389
Cnidaria	order	0.0214924
Cnidaria	order	0.0931923
Cnidaria	order	0.0993172
Cnidaria	order	0.0719353
Cnidaria	order	0.0454002
Cnidaria	order	0.0219748
Cnidaria	order	0.0264725
Cnidaria	order	0.0995213
Cnidaria	order	0.105456
Cnidaria	order	0.0842827
Cnidaria	order	0.0668383
Cnidaria	order	0.0682076
Cnidaria	order	0.0650321
Cnidaria	order	0.0686222
Cnidaria	order	0.0858444
Cnidaria	order	0.0972996
Cnidaria	order	0.0708868
Cnidaria	order	0.0728768
Cnidaria	order	0.0742399
Cnidaria	order	0.0729276
Cnidaria	order	0.0756712
Cnidaria	order	0.0861031
Cnidaria	order	0.077783
Cnidaria	order	0.0968129
Cnidaria	order	0.0591872
Cnidaria	order	0.0655446
Cnidaria	order	0.0693252
Cnidaria	order	0.0627571
Cnidaria	order	0.070743
Cnidaria	order	0.0789597
Cnidaria	order	0.0640671
Cnidaria	order	0.190343
Cnidaria	order	0.194891
Cnidaria	order	0.218803
Cnidaria	order	0.137244
Cnidaria	order	0.181028
Cnidaria	order	0.18546
Cnidaria	order	0.199119
Cnidaria	order	0.168806
Cnidaria	order	0.232161
Cnidaria	order	0.199918
Cnidaria	order	0.145049
Cnidaria	order	0.15528
Cnidaria	order	0.12339
Cnidaria	order	0.098589
Cnidaria	order	0.12722
Cnidaria	order	0.136054
Cnidaria	order	0.0421441
Cnidaria	order	0.135568
Cnidaria	order	0.145111
Cnidaria	order	0.0905512
Cnidaria	order	0.136132
Cnidaria	order	0.0859953
Cnidaria	order	0.103535
Cnidaria	order	0.110235
Cnidaria	order	0.125153
Cnidaria	order	0.135009
Cnidaria	order	0.0871444
Cnidaria	order	0.115457
Cnidaria	order	0.117971
Cnidaria	order	0.125902
Cnidaria	order	0.0767446
Cnidaria	order	0.121519
Cnidaria	order	0.125949
Cnidaria	order	0.134988
Cnidaria	order	0.0883653
Cnidaria	order	0.111675
Cnidaria	order	0.107804
Cnidaria	order	0.118712
Cnidaria	order	0.168955
Cnidaria	order	0.143571
Cnidaria	order	0.131626
Cnidaria	order	0.155816
Cnidaria	order	0.161482
Cnidaria	order	0.12897
Cnidaria	order	0.136188
Cnidaria	order	0.153748
Cnidaria	order	0.11804
Cnidaria	order	0.127192
Cnidaria	order	0.135422
Cnidaria	order	0.0881835
Cnidaria	order	0.109734
Cnidaria	order	0.109949
Cnidaria	order	0.11989
Cnidaria	order	0.0895973
Cnidaria	order	0.156663
Cnidaria	order	0.149249
Cnidaria	order	0.118351
Cnidaria	order	0.117322
Cnidaria	order	0.133289
Cnidaria	order	0.138003
Cnidaria	order	0.0976113
Cnidaria	order	0.111097
Cnidaria	order	0.131214
Cnidaria	order	0.142763
Cnidaria	order	0.133294
Cnidaria	order	0.13901
Cnidaria	order	0.0853335
Cnidaria	order	0.111069
Cnidaria	order	0.116223
Cnidaria	order	0.127913
Cnidaria	order	0.0615993
Cnidaria	order	0.0711633
Cnidaria	order	0.113693
Cnidaria	order	0.134566
Cnidaria	order	0.116255
Cnidaria	order	0.107255
Cnidaria	order	0.165955
Cnidaria	order	0.141696
Cnidaria	order	0.127041
Cnidaria	order	0.151634
Cnidaria	order	0.156273
Cnidaria	order	0.127824
Cnidaria	order	0.13628
Cnidaria	order	0.149059
Cnidaria	order	0.095635
Cnidaria	order	0.151414
Cnidaria	order	0.140384
Cnidaria	order	0.133083
Cnidaria	order	0.140844
Cnidaria	order	0.0993672
Cnidaria	order	0.111755
Cnidaria	order	0.11734
Cnidaria	order	0.130175
Cnidaria	order	0.0634091
Cnidaria	order	0.0919099
Cnidaria	order	0.117104
Cnidaria	order	0.135091
Cnidaria	order	0.117468
Cnidaria	order	0.106936
Cnidaria	order	0.0814345
Cnidaria	order	0.133596
Cnidaria	order	0.13584
Cnidaria	order	0.145453
Cnidaria	order	0.152655
Cnidaria	order	0.149791
Cnidaria	order	0.10006
Cnidaria	order	0.103448
Cnidaria	order	0.123304
Cnidaria	order	0.0833862
Cnidaria	order	0.126979
Cnidaria	order	0.107347
Ctenophora	order	0.232015
Ctenophora	order	0.18885
Ctenophora	order	0.210526
Ctenophora	order	0.157415
Ctenophora	order	0.204306
Ctenophora	order	0.173034
Ctenophora	order	0.193675
Ctenophora	order	0.226597
Ctenophora	order	0.207453
Ctenophora	order	0.18555
Ctenophora	order	0.0846164
Ctenophora	order	0.0968151
Ctenophora	order	0.0832346
Porifera	order	0.158128
Porifera	order	0.132016
Porifera	order	0.154483
Porifera	order	0.31817
Porifera	order	0.0770136
Porifera	order	0.083868
Porifera	order	0.0952139
Porifera	order	0.191968
Porifera	order	0.200993
Porifera	order	0.204611
Porifera	order	0.143841
Porifera	order	0.145875
Porifera	order	0.124663
Porifera	order	0.174424
Porifera	order	0.177518
Porifera	order	0.188651
Porifera	order	0.158215
Porifera	order	0.122295
Porifera	order	0.146174
Porifera	order	0.191228
Chordata	family	0.00211148
Chordata	family	0.00503534
Chordata	family	0.00429551
Chordata	family	0.00851018
Chordata	family	0.00794035
Chordata	family	0.00877477
Chordata	family	0.00213309
Chordata	family	0.00287661
Chordata	family	0.0059224
Chordata	family	0.00945402
Chordata	family	0.0118575
Chordata	family	0.0388264
Chordata	family	0.0235481
Chordata	family	0.0393927
Chordata	family	0.0102304
Chordata	family	0.0353048
Chordata	family	0.00638162
Chordata	family	0.00352255
Chordata	family	0.00582409
Chordata	family	0.0137593
Chordata	family	0.0129612
Chordata	family	0.00997823
Chordata	family	0.005448
Chordata	family	0.00226203
Chordata	family	0.00318907
Chordata	family	0.0109299
Chordata	family	0.00388269
Chordata	family	0.00360797
Chordata	family	0.00357032
Chordata	family	0.00284896
Chordata	family	0.00420375
Chordata	family	0.00221202
Chordata	family	0.00845059
Chordata	family	0.0168709
Chordata	family	0.00844392
Chordata	family	0.0172043
Chordata	family	0.0079317
Chordata	family	0.00763656
Chordata	family	0.00577789
Chordata	family	0.00399526
Chordata	family	0.00513246
Chordata	family	0.00543121
Chordata	family	0.00317284
Chordata	family	0.00323193
Chordata	family	0.00529612
Chordata	family	0.00247107
Chordata	family	0.00394119
Chordata	family	0.00485035
Chordata	family	0.00318952
Chordata	family	0.00310826
Chordata	family	0.0027896
Chordata	family	0.00517097
Chordata	family	0.00252646
Chordata	family	0.00322571
Chordata	family	0.0052156
Chordata	family	0.00505466
Chordata	family	0.00441831
Chordata	family	0.00533982
Chordata	family	0.00521383
Chordata	family	0.00511872
Chordata	family	0.00510102
Chordata	family	0.00392006
Chordata	family	0.00423037
Chordata	family	0.00559524
Chordata	family	0.0059917
Chordata	family	0.00505349
Chordata	family	0.00082713
Chordata	family	0.0167548
Chordata	family	0.0109221
Chordata	family	0.0156584
Chordata	family	0.0156515
Chordata	family	0.0150965
Chordata	family	0.0157825
Chordata	family	0.0180274
Chordata	family	0.0150104
Chordata	family	0.0143491
Chordata	family	0.0146413
Chordata	family	0.0123196
Chordata	family	0.0205074
Chordata	family	0.0203091
Chordata	family	0.0138363
Chordata	family	0.00302898
Cnidaria	family	0.041835
Cnidaria	family	0.0381953
Cnidaria	family	0.0336428
Cnidaria	family	0.0534125
Cnidaria	family	0.0495524
Cnidaria	family	0.0488765
Cnidaria	family	0.0632856
Cnidaria	family	0.0613892
Cnidaria	family	0.0595695
Cnidaria	family	0.0473598
Cnidaria	family	0.0481085
Cnidaria	family	0.0496223
Cnidaria	family	0.045237
Cnidaria	family	0.0492072
Cnidaria	family	0.0646215
Cnidaria	family	0.0648049
Cnidaria	family	0.0659324
Cnidaria	family	0.0599571
Cnidaria	family	0.0524875
Cnidaria	family	0.0603257
Cnidaria	family	0.0596765
Cnidaria	family	0.0978778
Cnidaria	family	0.0557133
Cnidaria	family	0.0504972
Cnidaria	family	0.0459447
Cnidaria	family	0.0389647
Cnidaria	family	0.0285228
Cnidaria	family	0.0098233
Cnidaria	family	0.0307311
Cnidaria	family	0.0868941
Cnidaria	family	0.0682861
Cnidaria	family	0.0760234
Cnidaria	family	0.0139827
Cnidaria	family	0.00998778
Cnidaria	family	0.011809
Cnidaria	family	0.0270163
Cnidaria	family	0.0485932
Cnidaria	family	0.0511087
Cnidaria	family	0.0320972
Cnidaria	family	0.0558835
Cnidaria	family	0.0324298
Cnidaria	family	0.0225645
Cnidaria	family	0.041535
Cnidaria	family	0.0993818
Cnidaria	family	0.0842704
Cnidaria	family	0.0916555
Cnidaria	family	0.0944785
Cnidaria	family	0.0945215
Cnidaria	family	0.0867876
Cnidaria	family	0.0889439
Cnidaria	family	0.116555
Cnidaria	family	0.107441
Cnidaria	family	0.117035
Cnidaria	family	0.0419978
Cnidaria	family	0.0523711
Cnidaria	family	0.11585
Cnidaria	family	0.114625
Cnidaria	family	0.0677954
Cnidaria	family	0.085
Ctenophora	family	0.102851
Ctenophora	family	0.106029
Ctenophora	family	0.145319
Porifera	family	0.196541
Porifera	family	0.0694524
Porifera	family	0.101023
Porifera	family	0.252535
Porifera	family	0.12853
Porifera	family	0.241337
Chordata	genus	0.0121247
Chordata	genus	0.00192254
Chordata	genus	0.00206514
Chordata	genus	0.00363362
Chordata	genus	0.00728345
Chordata	genus	0.00803974
Chordata	genus	0.00772345
Chordata	genus	0.01765
Chordata	genus	0.0138872
Chordata	genus	0.0169786
Chordata	genus	0.00462231
Chordata	genus	0.00147281
Chordata	genus	0.00192308
Chordata	genus	0.00260818
Chordata	genus	0.00202295
Chordata	genus	0.00157462
Chordata	genus	0.00609212
Chordata	genus	0.00387384
Chordata	genus	0.00550723
Chordata	genus	0.00264057
Chordata	genus	0.00224827
Chordata	genus	0.00203622
Chordata	genus	0.00159271
Chordata	genus	0.00128139
Chordata	genus	0.00239221
Chordata	genus	0.0023935
Chordata	genus	0.00098042
Chordata	genus	0.00428792
Chordata	genus	0.00706103
Chordata	genus	0.00746485
Cnidaria	genus	0.0299175
Cnidaria	genus	0.0353365
Cnidaria	genus	0.00523252
Cnidaria	genus	0.0151214
Cnidaria	genus	0.00161551
Cnidaria	genus	0.00572681
Cnidaria	genus	0.00931026
Cnidaria	genus	0.00938453
Cnidaria	genus	0.0056036
Cnidaria	genus	0.00427528
Cnidaria	genus	0.00951193
Cnidaria	genus	0.0079594
Cnidaria	genus	0.00834594
Cnidaria	genus	0.00760556
Cnidaria	genus	0.00792426
Cnidaria	genus	0.00795297
Cnidaria	genus	0.00741166
Cnidaria	genus	0.0100986
Cnidaria	genus	0.00645617
Cnidaria	genus	0.00683101
Cnidaria	genus	0.00621515
Cnidaria	genus	0.00468052
Cnidaria	genus	0.00876827
Cnidaria	genus	0.00464531
Cnidaria	genus	0.00859303
Cnidaria	genus	0.0069309
Cnidaria	genus	0.0119978
Cnidaria	genus	0.0129192
Cnidaria	genus	0.016179
Cnidaria	genus	0.012941
Cnidaria	genus	0.00860196
Cnidaria	genus	0.0132844
Cnidaria	genus	0.0130711
Cnidaria	genus	0.00472681
Cnidaria	genus	0.00435849
Cnidaria	genus	0.00853874
Cnidaria	genus	0.00587372
Cnidaria	genus	0.038658
Cnidaria	genus	0.0357635
Cnidaria	genus	0.005
Cnidaria	genus	0.00987255
Cnidaria	genus	0.00975111
Cnidaria	genus	0.00383706
Cnidaria	genus	0.0100817
Cnidaria	genus	0.00595043
Cnidaria	genus	0.00677746
Cnidaria	genus	0.0144658
Cnidaria	genus	0.00712931
Cnidaria	genus	0.00709278
Cnidaria	genus	0.0110108
Cnidaria	genus	0.0343277
Cnidaria	genus	0.0330488
Cnidaria	genus	0.0375027
Cnidaria	genus	0.0351681
Cnidaria	genus	0.0225366
Cnidaria	genus	0.0368069
Cnidaria	genus	0.0360889
Cnidaria	genus	0.00366032
Cnidaria	genus	0.0064667
Cnidaria	genus	0.091681
Ctenophora	genus	0.0971392
Ctenophora	genus	0.0966288
Ctenophora	genus	0.0587737
Ctenophora	genus	0.112249
Ctenophora	genus	0.0538483
Ctenophora	genus	0.0724389
Ctenophora	genus	0.0305003
Ctenophora	genus	0.0246349
Porifera	genus	0.108508
Porifera	genus	0.138846
Porifera	genus	0.226419
Porifera	genus	0.0338495
Placozoa	genus	0.0957075
